# Supplementary material for: The quantitative metabolome is shaped by abiotic constraints
Source: Nat Commun. 2021 May 26;12:3178. doi: 10.1038/s41467-021-23214-9 (PMC8155068; doi:10.1038/s41467-021-23214-9)
Supplement: Supplementary file 5 — Supplementary Data 2 [file 41467_2021_23214_MOESM5_ESM.xlsx]

## Sheet: Info
Carbon source	Acetate

## Sheet: S
	GTHOr	CS	ICDHyr	PPA	PPCK	ASPTA	GLGC	ENO	FBA	PGI	PGK	EDA	PGL	RPE	TALA	TKT1	PTAr	ACKr	EDD	MDH	FUM	PGAMT	UAGDP	PPC	TRE6PS	NDPK2	NDPK3	NDPK4	NDPK1	PGMT	BETALDHx_CHOLD	NADTRHD	TRE6PP	GALUi	AKGDH	GAPD	GND	G1PACT	GF6PTA	MDH2	G6PDH2r	THD2pp	TKT2	CO2tpp	ACt2rpp	ATPS4rpp	GLUDy	PDH	SUCOAS
2pg_c	0	0	0	0	0	0	0	-1	0	0	0	0	0	0	0	0	0	0	0	0	0	0	0	0	0	0	0	0	0	0	0	0	0	0	0	0	0	0	0	0	0	0	0	0	0	0	0	0	0
13dpg_c	0	0	0	0	0	0	0	0	0	0	1	0	0	0	0	0	0	0	0	0	0	0	0	0	0	0	0	0	0	0	0	0	0	0	0	1	0	0	0	0	0	0	0	0	0	0	0	0	0
pep_c	0	0	0	0	1	0	0	1	0	0	0	0	0	0	0	0	0	0	0	0	0	0	0	-1	0	0	0	0	0	0	0	0	0	0	0	0	0	0	0	0	0	0	0	0	0	0	0	0	0
gthrd_c	2	0	0	0	0	0	0	0	0	0	0	0	0	0	0	0	0	0	0	0	0	0	0	0	0	0	0	0	0	0	0	0	0	0	0	0	0	0	0	0	0	0	0	0	0	0	0	0	0
actp_c	0	0	0	0	0	0	0	0	0	0	0	0	0	0	0	0	1	1	0	0	0	0	0	0	0	0	0	0	0	0	0	0	0	0	0	0	0	0	0	0	0	0	0	0	0	0	0	0	0
dhap_c	0	0	0	0	0	0	0	0	1	0	0	0	0	0	0	0	0	0	0	0	0	0	0	0	0	0	0	0	0	0	0	0	0	0	0	0	0	0	0	0	0	0	0	0	0	0	0	0	0
r5p_c	0	0	0	0	0	0	0	0	0	0	0	0	0	0	0	-1	0	0	0	0	0	0	0	0	0	0	0	0	0	0	0	0	0	0	0	0	0	0	0	0	0	0	0	0	0	0	0	0	0
akg_c	0	0	1	0	0	-1	0	0	0	0	0	0	0	0	0	0	0	0	0	0	0	0	0	0	0	0	0	0	0	0	0	0	0	0	-1	0	0	0	0	0	0	0	0	0	0	0	1	0	0
ac_c	0	0	0	0	0	0	0	0	0	0	0	0	0	0	0	0	0	-1	0	0	0	0	0	0	0	0	0	0	0	0	0	0	0	0	0	0	0	0	0	0	0	0	0	0	1	0	0	0	0
xu5p__D_c	0	0	0	0	0	0	0	0	0	0	0	0	0	1	0	-1	0	0	0	0	0	0	0	0	0	0	0	0	0	0	0	0	0	0	0	0	0	0	0	0	0	0	-1	0	0	0	0	0	0
glyb_c	0	0	0	0	0	0	0	0	0	0	0	0	0	0	0	0	0	0	0	0	0	0	0	0	0	0	0	0	0	0	1	0	0	0	0	0	0	0	0	0	0	0	0	0	0	0	0	0	0
3pg_c	0	0	0	0	0	0	0	0	0	0	-1	0	0	0	0	0	0	0	0	0	0	0	0	0	0	0	0	0	0	0	0	0	0	0	0	0	0	0	0	0	0	0	0	0	0	0	0	0	0
ctp_c	0	0	0	0	0	0	0	0	0	0	0	0	0	0	0	0	0	0	0	0	0	0	0	0	0	0	1	0	0	0	0	0	0	0	0	0	0	0	0	0	0	0	0	0	0	0	0	0	0
gam1p_c	0	0	0	0	0	0	0	0	0	0	0	0	0	0	0	0	0	0	0	0	0	-1	0	0	0	0	0	0	0	0	0	0	0	0	0	0	0	-1	0	0	0	0	0	0	0	0	0	0	0
accoa_c	0	-1	0	0	0	0	0	0	0	0	0	0	0	0	0	0	-1	0	0	0	0	0	0	0	0	0	0	0	0	0	0	0	0	0	0	0	0	-1	0	0	0	0	0	0	0	0	0	1	0
nad_c	0	0	0	0	0	0	0	0	0	0	0	0	0	0	0	0	0	0	0	-1	0	0	0	0	0	0	0	0	0	0	-2	-1	0	0	-1	-1	0	0	0	0	0	1	0	0	0	0	0	-1	0
chol_c	0	0	0	0	0	0	0	0	0	0	0	0	0	0	0	0	0	0	0	0	0	0	0	0	0	0	0	0	0	0	-1	0	0	0	0	0	0	0	0	0	0	0	0	0	0	0	0	0	0
adp_c	0	0	0	0	1	0	0	0	0	0	1	0	0	0	0	0	0	1	0	0	0	0	0	0	0	1	1	1	1	0	0	0	0	0	0	0	0	0	0	0	0	0	0	0	0	-1	0	0	1
mal__L_c	0	0	0	0	0	0	0	0	0	0	0	0	0	0	0	0	0	0	0	-1	1	0	0	0	0	0	0	0	0	0	0	0	0	0	0	0	0	0	0	-1	0	0	0	0	0	0	0	0	0
asp__L_c	0	0	0	0	0	-1	0	0	0	0	0	0	0	0	0	0	0	0	0	0	0	0	0	0	0	0	0	0	0	0	0	0	0	0	0	0	0	0	0	0	0	0	0	0	0	0	0	0	0
o2_c	0	0	0	0	0	0	0	0	0	0	0	0	0	0	0	0	0	0	0	0	0	0	0	0	0	0	0	0	0	0	0	0	0	0	0	0	0	0	0	0	0	0	0	0	0	0	0	0	0
acgam1p_c	0	0	0	0	0	0	0	0	0	0	0	0	0	0	0	0	0	0	0	0	0	0	-1	0	0	0	0	0	0	0	0	0	0	0	0	0	0	1	0	0	0	0	0	0	0	0	0	0	0
g3p_c	0	0	0	0	0	0	0	0	1	0	0	1	0	0	-1	1	0	0	0	0	0	0	0	0	0	0	0	0	0	0	0	0	0	0	0	-1	0	0	0	0	0	0	1	0	0	0	0	0	0
pi_c	0	0	0	2	0	0	0	0	0	0	0	0	0	0	0	0	-1	0	0	0	0	0	0	1	0	0	0	0	0	0	0	0	1	0	0	-1	0	0	0	0	0	0	0	0	0	-1	0	0	1
q8h2_c	0	0	0	0	0	0	0	0	0	0	0	0	0	0	0	0	0	0	0	0	0	0	0	0	0	0	0	0	0	0	0	0	0	0	0	0	0	0	0	1	0	0	0	0	0	0	0	0	0
6pgc_c	0	0	0	0	0	0	0	0	0	0	0	0	1	0	0	0	0	0	-1	0	0	0	0	0	0	0	0	0	0	0	0	0	0	0	0	0	-1	0	0	0	0	0	0	0	0	0	0	0	0
nh4_c	0	0	0	0	0	0	0	0	0	0	0	0	0	0	0	0	0	0	0	0	0	0	0	0	0	0	0	0	0	0	0	0	0	0	0	0	0	0	0	0	0	0	0	0	0	0	1	0	0
atp_c	0	0	0	0	-1	0	-1	0	0	0	-1	0	0	0	0	0	0	-1	0	0	0	0	0	0	0	-1	-1	-1	-1	0	0	0	0	0	0	0	0	0	0	0	0	0	0	0	0	1	0	0	-1
adpglc_c	0	0	0	0	0	0	1	0	0	0	0	0	0	0	0	0	0	0	0	0	0	0	0	0	0	0	0	0	0	0	0	0	0	0	0	0	0	0	0	0	0	0	0	0	0	0	0	0	0
dttp_c	0	0	0	0	0	0	0	0	0	0	0	0	0	0	0	0	0	0	0	0	0	0	0	0	0	0	0	1	0	0	0	0	0	0	0	0	0	0	0	0	0	0	0	0	0	0	0	0	0
ru5p__D_c	0	0	0	0	0	0	0	0	0	0	0	0	0	-1	0	0	0	0	0	0	0	0	0	0	0	0	0	0	0	0	0	0	0	0	0	0	1	0	0	0	0	0	0	0	0	0	0	0	0
e4p_c	0	0	0	0	0	0	0	0	0	0	0	0	0	0	1	0	0	0	0	0	0	0	0	0	0	0	0	0	0	0	0	0	0	0	0	0	0	0	0	0	0	0	-1	0	0	0	0	0	0
utp_c	0	0	0	0	0	0	0	0	0	0	0	0	0	0	0	0	0	0	0	0	0	0	-1	0	0	1	0	0	0	0	0	0	0	-1	0	0	0	0	0	0	0	0	0	0	0	0	0	0	0
tre_c	0	0	0	0	0	0	0	0	0	0	0	0	0	0	0	0	0	0	0	0	0	0	0	0	0	0	0	0	0	0	0	0	1	0	0	0	0	0	0	0	0	0	0	0	0	0	0	0	0
fdp_c	0	0	0	0	0	0	0	0	-1	0	0	0	0	0	0	0	0	0	0	0	0	0	0	0	0	0	0	0	0	0	0	0	0	0	0	0	0	0	0	0	0	0	0	0	0	0	0	0	0
gdp_c	0	0	0	0	0	0	0	0	0	0	0	0	0	0	0	0	0	0	0	0	0	0	0	0	0	0	0	0	-1	0	0	0	0	0	0	0	0	0	0	0	0	0	0	0	0	0	0	0	0
ppi_c	0	0	0	-1	0	0	1	0	0	0	0	0	0	0	0	0	0	0	0	0	0	0	1	0	0	0	0	0	0	0	0	0	0	1	0	0	0	0	0	0	0	0	0	0	0	0	0	0	0
nadp_c	1	0	-1	0	0	0	0	0	0	0	0	0	0	0	0	0	0	0	0	0	0	0	0	0	0	0	0	0	0	0	0	1	0	0	0	0	-1	0	0	0	-1	-1	0	0	0	0	-1	0	0
glu__L_c	0	0	0	0	0	1	0	0	0	0	0	0	0	0	0	0	0	0	0	0	0	0	0	0	0	0	0	0	0	0	0	0	0	0	0	0	0	0	1	0	0	0	0	0	0	0	-1	0	0
fum_c	0	0	0	0	0	0	0	0	0	0	0	0	0	0	0	0	0	0	0	0	-1	0	0	0	0	0	0	0	0	0	0	0	0	0	0	0	0	0	0	0	0	0	0	0	0	0	0	0	0
udpg_c	0	0	0	0	0	0	0	0	0	0	0	0	0	0	0	0	0	0	0	0	0	0	0	0	-1	0	0	0	0	0	0	0	0	1	0	0	0	0	0	0	0	0	0	0	0	0	0	0	0
gln__L_c	0	0	0	0	0	0	0	0	0	0	0	0	0	0	0	0	0	0	0	0	0	0	0	0	0	0	0	0	0	0	0	0	0	0	0	0	0	0	-1	0	0	0	0	0	0	0	0	0	0
g1p_c	0	0	0	0	0	0	-1	0	0	0	0	0	0	0	0	0	0	0	0	0	0	0	0	0	0	0	0	0	0	-1	0	0	0	-1	0	0	0	0	0	0	0	0	0	0	0	0	0	0	0
g6p_c	0	0	0	0	0	0	0	0	0	-1	0	0	0	0	0	0	0	0	0	0	0	0	0	0	-1	0	0	0	0	1	0	0	0	0	0	0	0	0	0	0	-1	0	0	0	0	0	0	0	0
q8_c	0	0	0	0	0	0	0	0	0	0	0	0	0	0	0	0	0	0	0	0	0	0	0	0	0	0	0	0	0	0	0	0	0	0	0	0	0	0	0	-1	0	0	0	0	0	0	0	0	0
betald_c	0	0	0	0	0	0	0	0	0	0	0	0	0	0	0	0	0	0	0	0	0	0	0	0	0	0	0	0	0	0	0	0	0	0	0	0	0	0	0	0	0	0	0	0	0	0	0	0	0
f6p_c	0	0	0	0	0	0	0	0	0	1	0	0	0	0	1	0	0	0	0	0	0	0	0	0	0	0	0	0	0	0	1	0	0	0	0	0	0	0	-1	0	0	0	1	0	0	0	0	0	0
oaa_c	0	-1	0	0	-1	1	0	0	0	0	0	0	0	0	0	0	0	0	0	1	0	0	0	1	0	0	0	0	0	0	0	0	0	0	0	0	0	0	0	1	0	0	0	0	0	0	0	0	0
tre6p_c	0	0	0	0	0	0	0	0	0	0	0	0	0	0	0	0	0	0	0	0	0	0	0	0	1	0	0	0	0	0	0	0	-1	0	0	0	0	0	0	0	0	0	0	0	0	0	0	0	0
succ_c	0	0	0	0	0	0	0	0	0	0	0	0	0	0	0	0	0	0	0	0	0	0	0	0	0	0	0	0	0	0	0	0	0	0	0	0	0	0	0	0	0	0	0	0	0	0	0	0	-1
gam6p_c	0	0	0	0	0	0	0	0	0	0	0	0	0	0	0	0	0	0	0	0	0	1	0	0	0	0	0	0	0	0	0	0	0	0	0	0	0	0	1	0	0	0	0	0	0	0	0	0	0
cdp_c	0	0	0	0	0	0	0	0	0	0	0	0	0	0	0	0	0	0	0	0	0	0	0	0	0	0	-1	0	0	0	0	0	0	0	0	0	0	0	0	0	0	0	0	0	0	0	0	0	0
s7p_c	0	0	0	0	0	0	0	0	0	0	0	0	0	0	-1	1	0	0	0	0	0	0	0	0	0	0	0	0	0	0	0	0	0	0	0	0	0	0	0	0	0	0	0	0	0	0	0	0	0
cit_c	0	1	0	0	0	0	0	0	0	0	0	0	0	0	0	0	0	0	0	0	0	0	0	0	0	0	0	0	0	0	0	0	0	0	0	0	0	0	0	0	0	0	0	0	0	0	0	0	0
6pgl_c	0	0	0	0	0	0	0	0	0	0	0	0	-1	0	0	0	0	0	0	0	0	0	0	0	0	0	0	0	0	0	0	0	0	0	0	0	0	0	0	0	1	0	0	0	0	0	0	0	0
gtp_c	0	0	0	0	0	0	0	0	0	0	0	0	0	0	0	0	0	0	0	0	0	0	0	0	0	0	0	0	1	0	0	0	0	0	0	0	0	0	0	0	0	0	0	0	0	0	0	0	0
uacgam_c	0	0	0	0	0	0	0	0	0	0	0	0	0	0	0	0	0	0	0	0	0	0	1	0	0	0	0	0	0	0	0	0	0	0	0	0	0	0	0	0	0	0	0	0	0	0	0	0	0
acon_C_c	0	0	0	0	0	0	0	0	0	0	0	0	0	0	0	0	0	0	0	0	0	0	0	0	0	0	0	0	0	0	0	0	0	0	0	0	0	0	0	0	0	0	0	0	0	0	0	0	0
nadph_c	-1	0	1	0	0	0	0	0	0	0	0	0	0	0	0	0	0	0	0	0	0	0	0	0	0	0	0	0	0	0	0	-1	0	0	0	0	1	0	0	0	1	1	0	0	0	0	1	0	0
pyr_c	0	0	0	0	0	0	0	0	0	0	0	1	0	0	0	0	0	0	0	0	0	0	0	0	0	0	0	0	0	0	0	0	0	0	0	0	0	0	0	0	0	0	0	0	0	0	0	-1	0
coa_c	0	1	0	0	0	0	0	0	0	0	0	0	0	0	0	0	1	0	0	0	0	0	0	0	0	0	0	0	0	0	0	0	0	0	-1	0	0	1	0	0	0	0	0	0	0	0	0	-1	-1
udp_c	0	0	0	0	0	0	0	0	0	0	0	0	0	0	0	0	0	0	0	0	0	0	0	0	1	-1	0	0	0	0	0	0	0	0	0	0	0	0	0	0	0	0	0	0	0	0	0	0	0
icit_c	0	0	-1	0	0	0	0	0	0	0	0	0	0	0	0	0	0	0	0	0	0	0	0	0	0	0	0	0	0	0	0	0	0	0	0	0	0	0	0	0	0	0	0	0	0	0	0	0	0
dtdp_c	0	0	0	0	0	0	0	0	0	0	0	0	0	0	0	0	0	0	0	0	0	0	0	0	0	0	0	-1	0	0	0	0	0	0	0	0	0	0	0	0	0	0	0	0	0	0	0	0	0
2ddg6p_c	0	0	0	0	0	0	0	0	0	0	0	-1	0	0	0	0	0	0	1	0	0	0	0	0	0	0	0	0	0	0	0	0	0	0	0	0	0	0	0	0	0	0	0	0	0	0	0	0	0
nadh_c	0	0	0	0	0	0	0	0	0	0	0	0	0	0	0	0	0	0	0	1	0	0	0	0	0	0	0	0	0	0	2	1	0	0	1	1	0	0	0	0	0	-1	0	0	0	0	0	1	0
co2_c	0	0	1	0	1	0	0	0	0	0	0	0	0	0	0	0	0	0	0	0	0	0	0	-1	0	0	0	0	0	0	0	0	0	0	1	0	1	0	0	0	0	0	0	1	0	0	0	1	0
gthox_c	-1	0	0	0	0	0	0	0	0	0	0	0	0	0	0	0	0	0	0	0	0	0	0	0	0	0	0	0	0	0	0	0	0	0	0	0	0	0	0	0	0	0	0	0	0	0	0	0	0
succoa_c	0	0	0	0	0	0	0	0	0	0	0	0	0	0	0	0	0	0	0	0	0	0	0	0	0	0	0	0	0	0	0	0	0	0	1	0	0	0	0	0	0	0	0	0	0	0	0	0	1
amp_c	0	0	0	0	0	0	0	0	0	0	0	0	0	0	0	0	0	0	0	0	0	0	0	0	0	0	0	0	0	0	0	0	0	0	0	0	0	0	0	0	0	0	0	0	0	0	0	0	0
glx_c	0	0	0	0	0	0	0	0	0	0	0	0	0	0	0	0	0	0	0	0	0	0	0	0	0	0	0	0	0	0	0	0	0	0	0	0	0	0	0	0	0	0	0	0	0	0	0	0	0
glc__D_p	0	0	0	0	0	0	0	0	0	0	0	0	0	0	0	0	0	0	0	0	0	0	0	0	0	0	0	0	0	0	0	0	0	0	0	0	0	0	0	0	0	0	0	0	0	0	0	0	0
chol_p	0	0	0	0	0	0	0	0	0	0	0	0	0	0	0	0	0	0	0	0	0	0	0	0	0	0	0	0	0	0	0	0	0	0	0	0	0	0	0	0	0	0	0	0	0	0	0	0	0
co2_p	0	0	0	0	0	0	0	0	0	0	0	0	0	0	0	0	0	0	0	0	0	0	0	0	0	0	0	0	0	0	0	0	0	0	0	0	0	0	0	0	0	0	0	-1	0	0	0	0	0
ac_p	0	0	0	0	0	0	0	0	0	0	0	0	0	0	0	0	0	0	0	0	0	0	0	0	0	0	0	0	0	0	0	0	0	0	0	0	0	0	0	0	0	0	0	0	-1	0	0	0	0
nh4_p	0	0	0	0	0	0	0	0	0	0	0	0	0	0	0	0	0	0	0	0	0	0	0	0	0	0	0	0	0	0	0	0	0	0	0	0	0	0	0	0	0	0	0	0	0	0	0	0	0
pi_p	0	0	0	0	0	0	0	0	0	0	0	0	0	0	0	0	0	0	0	0	0	0	0	0	0	0	0	0	0	0	0	0	0	0	0	0	0	0	0	0	0	0	0	0	0	0	0	0	0
glyb_p	0	0	0	0	0	0	0	0	0	0	0	0	0	0	0	0	0	0	0	0	0	0	0	0	0	0	0	0	0	0	0	0	0	0	0	0	0	0	0	0	0	0	0	0	0	0	0	0	0
[truncated: 19 more columns]

## Sheet: rxn
rxn_biggid	sign_v	S_h2o	is_transport	τH
GTHOr	1	0	0	0
CS	1	-1	0	0
ICDHyr	1	0	0	0
PPA	1	-1	0	0
PPCK	1	0	0	0
ASPTA	-1	0	0	0
GLGC	1	0	0	0
ENO	-1	1	0	0
FBA	-1	0	0	0
PGI	-1	0	0	0
PGK	1	0	0	0
EDA	1	0	0	0
PGL	1	-1	0	0
RPE	1	0	0	0
TALA	1	0	0	0
TKT1	1	0	0	0
PTAr	-1	0	0	0
ACKr	1	0	0	0
EDD	1	1	0	0
MDH	1	0	0	0
FUM	1	-1	0	0
PGAMT	-1	0	0	0
UAGDP	1	0	0	0
PPC	1	-1	0	0
TRE6PS	1	0	0	0
NDPK2	1	0	0	0
NDPK3	1	0	0	0
NDPK4	1	0	0	0
NDPK1	1	0	0	0
PGMT	-1	0	0	0
BET_CHOL	1	-1	0	0
NADTRHD	1	0	0	0
TRE6PP	1	-1	0	0
GALUi	1	0	0	0
AKGDH	1	0	0	0
GAPD	-1	0	0	0
GND	1	0	0	0
G1PACT	1	0	0	0
GF6PTA	1	0	0	0
MDH2	1	0	0	0
G6PDH2r	1	0	0	0
THD2pp	1	0	1	2
TKT2	1	0	0	0
CO2tpp	-1	0	1	0
ACt2rpp	1	0	1	1
ATPS4rpp	1	1	1	3.25
GLUDy	-1	-1	0	0
PDH	1	0	0	0
SUCOAS	-1	0	0	0
PGM	1	0	0	0
TPI	-1	0	0	0
RPI	-1	0	0	0
GLNS	1	0	0	0
CYTBO3_4pp	1	1	1	-4
SUCDi	1	0	0	0
ACONTb	1	-1	0	0
ACONTa	1	1	0	0
NADH16pp	1	0	1	-3
CHLt2pp	1	0	1	1
NH4tpp	1	0	1	0
PIt2rpp	1	0	1	1
GLYBt2pp	1	0	1	2
GLUN	1	-1	0	0
GLUSy	1	0	0	0
ICL	1	0	0	0
MALS	1	-1	0	0
PPS	1	-1	0	0
FBP	1	-1	0	0

## Sheet: rxn_names
rxn_biggid	Rxn Name	Equation
GTHOr	Glutathione oxidoreductase	h_c + nadph_c + gthox_c <=> 2 gthrd_c + nadp_c
CS	Citrate synthase	accoa_c + h2o_c + oaa_c -> h_c + cit_c + coa_c
ICDHyr	Isocitrate dehydrogenase (NADP)	nadp_c + icit_c <=> akg_c + nadph_c + co2_c
PPA	Inorganic diphosphatase	ppi_c + h2o_c -> h_c + 2 pi_c
PPCK	Phosphoenolpyruvate carboxykinase	atp_c + oaa_c -> pep_c + adp_c + co2_c
ASPTA	Aspartate transaminase	akg_c + asp__L_c <=> glu__L_c + oaa_c
GLGC	Glucose-1-phosphate adenylyltransferase	h_c + atp_c + g1p_c -> adpglc_c + ppi_c
ENO	Enolase	2pg_c <=> pep_c + h2o_c
FBA	Fructose-bisphosphate aldolase	fdp_c <=> dhap_c + g3p_c
PGI	Glucose-6-phosphate isomerase	g6p_c <=> f6p_c
PGK	Phosphoglycerate kinase	3pg_c + atp_c <=> 13dpg_c + adp_c
EDA	2-dehydro-3-deoxy-phosphogluconate aldolase	2ddg6p_c -> g3p_c + pyr_c
PGL	6-phosphogluconolactonase	h2o_c + 6pgl_c -> h_c + 6pgc_c
RPE	Ribulose 5-phosphate 3-epimerase	ru5p__D_c <=> xu5p__D_c
TALA	Transaldolase	g3p_c + s7p_c <=> e4p_c + f6p_c
TKT1	Transketolase	r5p_c + xu5p__D_c <=> g3p_c + s7p_c
PTAr	Phosphotransacetylase	accoa_c + pi_c <=> actp_c + coa_c
ACKr	Acetate kinase	ac_c + atp_c <=> actp_c + adp_c
EDD	6-phosphogluconate dehydratase	6pgc_c -> h2o_c + 2ddg6p_c
MDH	Malate dehydrogenase	nad_c + mal__L_c <=> h_c + oaa_c + nadh_c
FUM	Fumarase	fum_c + h2o_c <=> mal__L_c
PGAMT	Phosphoglucosamine mutase	gam1p_c <=> gam6p_c
UAGDP	UDP-N-acetylglucosamine diphosphorylase	h_c + acgam1p_c + utp_c -> ppi_c + uacgam_c
PPC	Phosphoenolpyruvate carboxylase	pep_c + h2o_c + co2_c -> h_c + pi_c + oaa_c
TRE6PS	Alpha,alpha-trehalose-phosphate synthase (UDP-forming)	udpg_c + g6p_c -> h_c + tre6p_c + udp_c
NDPK2	Nucleoside-diphosphate kinase (ATP:UDP)	atp_c + udp_c <=> adp_c + utp_c
NDPK3	Nucleoside-diphosphate kinase (ATP:CDP)	atp_c + cdp_c <=> ctp_c + adp_c
NDPK4	Nucleoside-diphosphate kinase (ATP:dTDP)	atp_c + dtdp_c <=> adp_c + dttp_c
NDPK1	Nucleoside-diphosphate kinase (ATP:GDP)	atp_c + gdp_c <=> adp_c + gtp_c
PGMT	Phosphoglucomutase	g1p_c <=> g6p_c
BET_CHOL	Betaine-aldehyde dehydrogenase+ choline dehydrogenase	2 nad_c + h2o_c + chol_c -> h_c + glyb_c + 2 nadh_c
NADTRHD	NAD transhydrogenase	nad_c + nadph_c -> nadp_c + nadh_c
TRE6PP	Trehalose-phosphatase	h2o_c + tre6p_c -> pi_c + tre_c
GALUi	UTP-glucose-1-phosphate uridylyltransferase (irreversible)	h_c + utp_c + g1p_c -> ppi_c + udpg_c
AKGDH	2-Oxogluterate dehydrogenase	akg_c + nad_c + coa_c -> nadh_c + co2_c + succoa_c
GAPD	Glyceraldehyde-3-phosphate dehydrogenase	nad_c + g3p_c + pi_c <=> 13dpg_c + h_c + nadh_c
GND	Phosphogluconate dehydrogenase	6pgc_c + nadp_c -> ru5p__D_c + nadph_c + co2_c
G1PACT	Glucosamine-1-phosphate N-acetyltransferase	gam1p_c + accoa_c -> h_c + acgam1p_c + coa_c
GF6PTA	Glutamine-fructose-6-phosphate transaminase	gln__L_c + f6p_c -> glu__L_c + gam6p_c
MDH2	Malate dehydrogenase (ubiquinone 8 as acceptor)	mal__L_c + q8_c -> q8h2_c + oaa_c
G6PDH2r	Glucose 6-phosphate dehydrogenase	nadp_c + g6p_c <=> h_c + 6pgl_c + nadph_c
THD2pp	NAD(P) transhydrogenase (periplasm)	2 h_p + nadp_c + nadh_c -> 2 h_c + nad_c + nadph_c
TKT2	Transketolase	xu5p__D_c + e4p_c <=> g3p_c + f6p_c
CO2tpp	CO2 transporter via diffusion (periplasm)	co2_p <=> co2_c
ACt2rpp	Acetate reversible transport via proton symport (periplasm)	h_p + ac_p <=> h_c + ac_c
ATPS4rpp	ATP synthase (four protons for one ATP) (periplasm)	4 h_p + adp_c + pi_c <=> 3 h_c + atp_c + h2o_c
GLUDy	Glutamate dehydrogenase (NADP)	nadp_c + glu__L_c + h2o_c <=> h_c + akg_c + nh4_c + nadph_c
PDH	Pyruvate dehydrogenase	nad_c + pyr_c + coa_c -> accoa_c + nadh_c + co2_c
SUCOAS	Succinyl-CoA synthetase (ADP-forming)	atp_c + succ_c + coa_c <=> adp_c + pi_c + succoa_c
PGM	Phosphoglycerate mutase	2pg_c <=> 3pg_c
TPI	Triose-phosphate isomerase	dhap_c <=> g3p_c
RPI	Ribose-5-phosphate isomerase	r5p_c <=> ru5p__D_c
GLNS	Glutamine synthetase	nh4_c + atp_c + glu__L_c -> h_c + adp_c + pi_c + gln__L_c
CYTBO3_4pp	Cytochrome oxidase bo3 (ubiquinol-8: 4 protons) (periplasm)	4 h_c + 0.5 o2_c + q8h2_c -> 4 h_p + h2o_c + q8_c
SUCDi	Succinate dehydrogenase (irreversible)	q8_c + succ_c -> q8h2_c + fum_c
ACONTb	Aconitase (half-reaction B, Isocitrate hydro-lyase)	h2o_c + acon_C_c <=> icit_c
ACONTa	Aconitase (half-reaction A, Citrate hydro-lyase)	cit_c <=> h2o_c + acon_C_c
NADH16pp	NADH dehydrogenase (ubiquinone-8 & 3 protons) (periplasm)	4 h_c + q8_c + nadh_c -> 3 h_p + nad_c + q8h2_c
CHLt2pp	Choline transport via proton symport (periplasm)	h_p + chol_p -> h_c + chol_c
NH4tpp	Ammonia reversible transport (periplasm)	nh4_p <=> nh4_c
PIt2rpp	Phosphate reversible transport via symport (periplasm)	h_p + pi_p <=> h_c + pi_c
GLYBt2pp	Glycine betaine transport via proton symport (periplasm)	2 h_p + glyb_p ->2 h_c + glyb_c
GLUN	Glutaminase	gln__L_c + h2o -> glu__L_c + nh4_c
GLUSy	Glutamate synthase (NADPH)	akg_c + gln__L_c + nadph_c + h_c -> 2 glu__L_c + nadp_c
ICL	Isocitrate lyase	icit_c -> glx_c + succ_c
MALS	Malate synthase	glx_c + accoa_c + h2o_c -> mal__L_c + coa_c + h_c
PPS	Phosphoenolpyruvate synthase	pyr_c + atp_c + h2o_c -> pep_c + amp_c + pi_c + 2 h_c
FBP	Fructose-bisphosphatase	fdp_c + h2o_c -> f6p_c + pi_c

## Sheet: met
met_biggid	MW	i_canonical	z_vec	pK°°0	pK°°1*	pK°°2*	z_eff**	eta_eff**	beta_eff**	zA	NH,A	∆fG°°A
2pg_c	182.969	1	[-3 -2 -1 0]	[5.9945987033995864,3.4880852104575708,0.8062910536736557]	[3.927,1.9818,0.50596,-50]	[-50,-50,-50,-50]	-2.56742	7.26668	0.00429373	-3	4	-1500.5
13dpg_c	261.928	2	[-5 -4 -3 -2 -1 0]	[11.9593996939459366, 6.6396315463384328, 6.0401716759984785, 1.6090764940704281, 1.0096166237304249]	[5.1787,4.7603,4.7038,2.6837,0.50596,-50]	[-50,-50,-50,-50,-50,-50]	-3.33348	12.026	0.0593611	-5	3	-2285.9
pep_c	164.959	1	[-3 -2 -1 0]	[6.0208908029758419,3.5494334428023642,0.7589652744363469]	[4.0019,1.9818,0.50596,-50]	[-50,-50,-50,-50]	-2.50644	7.02268	0.00393199	-3	2	-1265.9
gthrd_c	306.076	4	[-4 -3 -2 -1 0 1]	[12.7797132007269028,10.2013346356097898, 9.4300997147045482, 5.7141496412521970, 4.2943762641313006]	[3.7884,-50,2.9517,2.5333,1.0575,-50]	[-50,-50,-50,-50,-50,-50]	-0.747014	1.10696	0.119631	-4	13	-750.988
actp_c	137.972	1	[-2 -1 0]	[6.2803061854621536,1.2392342933635483]	[2.3742,2.3177,-50]	[-50,-50,-50]	-1.92285	3.83572	0.041309	-2	3	-1224.7
dhap_c	167.982	1	[-2 -1 0]	[6.2189579531174592,1.1901557074877731]	[2.4267,0.50596,-50]	[-50,-50,-50]	-1.92188	3.83117	0.0270025	-2	5	-1294.9
r5p_c	228.004	3	[-4 -3 -2 -1 0]	[12.9181849251622189,11.3056028178149557, 6.2575196991625841, 1.2094365805105083]	[3.3628,2.9444,2.4967,0.50596,-50]	[-50,-50,-50,-50,-50]	-1.91112	3.81205	0.0317784	-4	7	-1459.2
akg_c	144.006	1	[-2 -1 0]	[3.8737026709102533,2.6642660903998192]	[2.9517,1.8738,-50]	[-50,-50,-50]	-1.7941	3.58816	0.000111284	-2	4	-790.8
ac_c	59.0133	1	[-1 0]	[4.5397691935102022]	[1.0349,-50]	[-50,-50]	-0.988541	0.999452	0.0012477	-1	3	-367.9
xu5p__D_c	228.004	2	[-3 -2 -1 0]	[11.4282992825043941, 6.2101939199253247, 1.1796388676573202]	[2.9444,2.5261,0.50596,-50]	[-50,-50,-50,-50]	-1.90703	3.80443	0.0279562	-3	8	-1533.2
glyb_c	117.079	1	[0 1]	[2.2593677569245618]	[1.0575,-50]	[-50,-50]	0.0446446	0.0892836	1.23578e-05	0	11	-293
3pg_c	182.969	1	[-3 -2 -1 0]	[6.4853845621574386,3.4880852104576205,1.2970769124315074]	[3.5392,1.9818,0.50596,-50]	[-50,-50,-50,-50]	-2.78884	8.1448	0.0207617	-3	4	-1504.6
ctp_c	478.953	2	[-5 -4 -3 -2 -1 0]	[12.5588595642858891, 7.4003496274132461, 3.2795012204854519, 2.5205359460493026, 1.1393243149736301]	[5.8142,5.8485,3.5226,2.9568,2.4508,-50]	[-50,2.6892,-50,-50,-50,-50]	-2.18272	5.49446	-0.0108657	-5	11	-3029.4
gam1p_c	258.038	3	[-3 -2 -1 0 1]	[12.9006568587780475, 8.6763928601835509, 6.2399916327784632, 1.1919085141261407]	[2.9444,2.5261,2.1077,0.087606,-50]	[-50,-50,-50,-50,-50]	-1.06886	1.54905	0.442421	-3	11	-1482.6
accoa_c	805.094	2	[-5 -4 -3 -2 -1 0 1]	[12.6099999766104904, 6.1698793672416343, 5.6089812429469044, 4.9078585875786152, 3.7860623389891557, 3.1199958163893058]	[5.2534,4.835,4.4167,2.3966,0.50596,0.087606,-0.33075]	[-50,-50,-50,-50,-50,-50,-50]	-3.27615	11.6603	0.0103006	-5	33	-3152.46
nad_c	662.101	4	[-4 -3 -2 -1 0 1 2]	[12.6903200621675118,11.9366132076465146,11.3757150833517855, 5.0130269858837355, 3.2602203474628646, 1.8579750367262868]	[3.1457,2.7273,2.2567,2.1273,-50,-50,-50]	[-50,-50,-50,-50,-50,-50,-50]	-0.872051	0.999931	0.00433233	-4	23	-2053.9
chol_c	104.108	1	[1]	[]	[-50]	[-50]	1	1	0	1	14	-111.5
adp_c	424.006	2	[-4 -3 -2 -1 0 1]	[12.4449271327885373, 7.4319001469048018, 4.9779708531153455, 3.2076361483102556, 1.7703347048051890]	[11.1638,4.5551,2.7593,0.50596,-50,-50]	[-50,1.8013,-50,-50,-50,-50]	-1.99863	4.00634	0.00329187	-4	11	-1832.5
mal__L_c	132.006	1	[-2 -1 0]	[5.1304650306580211,3.1988721151181951]	[2.9517,1.5059,-50]	[-50,-50,-50]	-1.79334	3.58576	0.00187162	-2	4	-840.4
asp__L_c	132.03	2	[-2 -1 0 1]	[9.6088859918234792,5.1111841576354093,1.6984696326298689]	[3.4817,1.3981,0.82852,-50]	[-50,-50,-50,-50]	-0.99179	1.07403	0.0462876	-2	5	-642.4
o2_c	31.9898	1	[0]	[]	[-50]	[-50]	0	0	0	0	0	16.4
acgam1p_c	299.041	2	[-3 -2 -1 0]	[12.9006568587780475, 6.3276319646995614, 5.5563970437942949]	[2.9444,2.5261,0.50596,-50]	[-50,-50,-50,-50]	-1.90249	3.78908	0.0344246	-3	13	-1648.8
g3p_c	167.982	2	[-3 -2 -1 0]	[12.8480726596253643, 6.4328003630047794, 1.4022453107367261]	[2.9444,2.5261,0.50596,-50]	[-50,-50,-50,-50]	-1.89869	3.7772	0.0424571	-3	4	-1216
pi_c	95.9612	2	[-3 -2 -1 0]	[12.9006568587779498, 6.9586423545310705, 1.7878627711893591]	[4.654,3.4569,1.0777,-50]	[-50,-50,-50,-50]	-1.43869	2.82779	0.052813	-3	0	-1020
q8h2_c	728.574	1	[0]	[]	[-50]	[-50]	0	0	0	0	92	-89.92
6pgc_c	273.001	2	[-4 -3 -2 -1 0]	[12.5851516638622432, 6.6080810268468770, 3.4530290776892305, 1.4898856426577747]	[4.4203,4.0019,1.9818,0.50596,-50]	[-50,-50,-50,-50,-50]	-2.50172	6.99542	0.0152292	-4	9	-1893.1
nh4_c	18.0344	2	[0 1]	[8.8604375572177592]	[0.21,-50]	[-50,-50]	0.958356	0.958627	0.0918703	0	3	-32.1
atp_c	502.964	2	[-5 -4 -3 -2 -1 0 1]	[12.5851516638622432, 7.4319001469046535, 4.9954989194995649, 3.2952764802314025, 2.5240415593261365, 0.8939313855946549]	[13.2134,5.976,3.6834,3.5445,3.2585,2.0325,-50]	[-50,2.788,-50,-50,-50,-50,-50]	-2.99901	8.99568	0.00229273	-5	11	-2700
adpglc_c	587.067	3	[-4 -3 -2 -1 0 1]	[12.7499154878737890,12.1101410648501453, 5.1304650306580708, 3.2882652536775372, 2.6309627642697722]	[3.1457,2.7273,2.309,-50,-50,-50]	[-50,-50,-50,-50,-50,-50]	-1.94829	3.89608	0.00274543	-4	21	-2464.8
dttp_c	477.958	2	[-5 -4 -3 -2 -1 0]	[9.9612001261459415,7.3985968207747304,3.2795012204855505,2.5100191062187016,0.8799089324872200]	[5.8142,5.9435,3.3757,2.9568,2.4508,-50]	[-50,-50,-50,-50,-50,-50]	-2.29485	5.78517	0.0976973	-5	12	-3099.9
ru5p__D_c	228.004	2	[-3 -2 -1 0]	[11.4808834816570524, 6.5029126285416083, 1.4898856426578733]	[2.9444,2.5261,0.50596,-50]	[-50,-50,-50,-50]	-1.89627	3.77109	0.0513552	-3	8	-1529.8
e4p_c	197.993	2	[-3 -2 -1 0]	[12.5185450116022992, 6.2101939199252749, 1.1796388676573202]	[2.9444,2.5261,0.50596,-50]	[-50,-50,-50,-50]	-1.90617	3.80031	0.0259765	-3	6	-1369.5
utp_c	479.937	3	[-6 -5 -4 -3 -2 -1 0]	[12.6202077966305843, 9.7000319370214108, 7.3985968207746309, 3.2812540271239676, 2.5100191062188006, 0.8799089324872200]	[6.2325,-50,4.2089,2.2306,1.7014,2.4508,-50]	[-50,-50,-50,-50,-50,-50,-50]	-3.91164	15.8594	0.434412	-6	9	-3203.9
tre_c	342.116	4	[-3 -2 -1 0]	[12.9795331575069621,12.4291518730426844,11.9103211080702103]	[-50,-50,-50,-50]	[-50,-50,-50,-50]	-7.72572e-05	7.72644e-05	0.000177894	-3	19	-1369.3
fdp_c	335.965	3	[-6 -5 -4 -3 -2 -1 0]	[12.7604323277041924,10.2889749675310114, 6.5204406949258287, 5.9244864378626589, 1.4898856426577252, 0.8764033192104846]	[5.8888,5.4705,4.8762,3.3117,1.0119,0.50596,-50]	[-50,-50,-50,-50,-50,-50,-50]	-3.28218	11.7604	0.109114	-6	8	-2467.9
gdp_c	440.001	3	[-5 -4 -3 -2 -1 0 1]	[13.9873969745988713,12.4624551991728545, 7.4319001469046038, 6.1172951680890746, 4.9429147203470549, 3.1901080819259864]	[4.984,4.5656,4.944,2.1271,0.50596,-50,-50]	[-50,-50,-50,-50,-50,-50,-50]	-1.53139	3.09964	-0.0269973	-5	10	-1982.4
ppi_c	174.92	2	[-4 -3 -2 -1 0]	[7.9577421384310432,6.9060581553783624,3.0498835508524769,1.7002224392682612]	[7.0474,4.0808,2.2343,-50,-50]	[3.0677,-50,-50,-50,-50]	-1.76221	3.6039	-0.00378157	-4	0	-1927
nadp_c	740.052	2	[-4 -3 -2 -1 0 1 2]	[11.6561641454991491, 5.7842619067890997, 4.9253866539627857, 3.2602203474628646, 1.8755031031103582, 0.6660665226000474]	[1.9836,3.5661,2.6347,0.50596,0.087606,-0.33075,-50]	[-50,-50,-50,-50,-50,-50,-50]	-2.78554	8.14324	0.00744337	-4	24	-3031.4
glu__L_c	146.045	2	[-2 -1 0 1]	[9.5352681130098169,4.2593201313628368,1.8930311694946025]	[3.1514,2.0473,1.1143,-50]	[-50,-50,-50,-50]	-0.924133	1.09306	0.0698201	-2	7	-637.7
fum_c	113.995	1	[-2 -1 0]	[4.4100615022670091,3.5494334428023766]	[2.9517,1.4803,-50]	[-50,-50,-50]	-1.794	3.58782	0.000355813	-2	2	-598.3
udpg_c	564.039	4	[-5 -4 -3 -2 -1 0]	[12.6202077966305843,12.0593096723360524, 7.5896527443624811, 3.1725800155418162, 1.7352785720367003]	[3.564,3.1457,2.7273,2.309,-50,-50]	[-50,-50,-50,-50,-50,-50]	-2.82762	8.18908	0.276881	-5	19	-2963
gln__L_c	146.069	2	[-1 0 1]	[9.5177400466255975,2.0683118333366872]	[2.2064,1.0575,-50]	[-50,-50,-50]	0.0269667	0.107288	0.0399038	-1	9	-471.5
g1p_c	258.014	2	[-3 -2 -1 0]	[12.2205678830706645, 6.2189579531174592, 1.1603579946345850]	[2.9444,2.3192,0.50596,-50]	[-50,-50,-50,-50]	-1.93592	3.85958	0.027949	-3	10	-1685.5
g6p_c	258.014	3	[-4 -3 -2 -1 0]	[12.6903200621674621,11.2985915912612871, 6.2505084726090150, 1.2199534203409117]	[3.3628,2.9444,2.48,0.50596,-50]	[-50,-50,-50,-50,-50]	-1.9141	3.81826	0.0314979	-4	9	-1625.7
q8_c	726.559	1	[0]	[]	[-50]	[-50]	0	0	0	0	90	0
betald_c	102.092	1	[1]	[]	[-50]	[-50]	1	1	0	1	12	-75.4
f6p_c	258.014	3	[-4 -3 -2 -1 0]	[12.7253761949359010,10.2889749675307645, 6.2399916327785618, 1.2269646468946291]	[3.3628,2.9444,3.3117,0.50596,-50]	[-50,-50,-50,-50,-50]	-1.59122	3.20109	0.0464991	-4	9	-1628.8
oaa_c	129.99	1	[-2 -1 0]	[3.5809839622939199,2.4083563211903662]	[2.9517,2.0041,-50]	[-50,-50,-50]	-1.79413	3.58823	5.90532e-05	-2	2	-793.1
tre6p_c	420.067	4	[-5 -4 -3 -2 -1 0]	[12.9900499973374153,12.4291518730427342,11.9103211080701605, 6.2487556659705978, 1.2199534203410105]	[3.7811,3.3628,2.9444,2.5261,0.50596,-50]	[-50,-50,-50,-50,-50,-50]	-1.90536	3.79823	0.0288441	-5	18	-2217.5
succ_c	116.011	1	[-2 -1 0]	[5.6896103483142850,3.5511862494408057]	[2.2714,1.1385,-50]	[-50,-50,-50]	-1.9495	3.89527	0.00851655	-2	4	-678.3
gam6p_c	258.038	4	[-4 -3 -2 -1 0 1]	[12.9707691243148275,11.7262764110359292, 8.2381912005784077, 6.2399916327784632, 1.2094365805103602]	[3.3628,2.9444,2.5261,2.1077,0.087606,-50]	[-50,-50,-50,-50,-50,-50]	-1.2891	2.14271	0.636215	-4	10	-1420.4
cdp_c	399.995	2	[-4 -3 -2 -1 0]	[12.5588595642859389, 7.4003496274130978, 3.1901080819261347, 1.8001324176582782]	[4.5656,4.5351,2.4567,0.50596,-50]	[-50,1.4284,-50,-50,-50]	-1.9258	4.71714	-7.06049e-05	-4	11	-2160.6
s7p_c	288.025	3	[-4 -3 -2 -1 0]	[13.3038023856147518, 9.5002119802413780, 6.5204406949258287, 1.4898856426578240]	[3.3628,2.9444,2.5261,0.50596,-50]	[-50,-50,-50,-50,-50]	-1.9682	4.11608	0.209376	-4	11	-1780.4
cit_c	189.004	1	[-3 -2 -1 0]	[5.3986444463364176,4.6624656581996158,3.0498835508524276]	[4.71,2.5175,1.4214,-50]	[-50,-50,-50,-50]	-1.75046	4.00153	-0.000152543	-3	5	-1163.2
6pgl_c	255.998	2	[-3 -2 -1 0]	[11.6211080127307600, 6.3276319646995116, 1.3146049788156777]	[2.9444,2.5261,0.50596,-50]	[-50,-50,-50,-50]	-1.90323	3.79215	0.0349387	-3	8	-1682.6
gtp_c	518.959	3	[-6 -5 -4 -3 -2 -1 0]	[12.4600000429140927,12.6026797302466118, 7.4319001469046535, 6.1172951680890248, 4.9429147203468569, 3.2777484138472324]	[6.2325,-50,5.9222,3.7938,2.9568,2.4508,-50]	[-50,-50,-50,-50,-50,-50,-50]	-2.25751	5.54245	-0.00748349	-6	10	-2861.11
uacgam_c	605.066	4	[-5 -4 -3 -2 -1 0]	[12.5886572771390775,12.0295119594827646, 9.7000319370214108, 3.1603103690728971, 1.7195033122910459]	[3.564,3.1457,2.7273,2.309,-50,-50]	[-50,-50,-50,-50,-50,-50]	-1.99671	4.13076	0.104646	-5	22	-2929.5
acon_C_c	170.993	1	[-3 -2 -1 0]	[5.5388689774101003,3.7334781398365711,2.1033679661051137]	[4.4275,2.9517,1.7649,-50]	[-50,-50,-50,-50]	-2.06986	5.27896	0.000527373	-3	3	-916.2
nadph_c	741.06	2	[-5 -4 -3 -2 -1 0 1]	[12.7604323277043417, 5.7842619067889025, 4.9253866539627857, 3.2602203474629636, 1.8755031031104570, 0.6660665225998499]	[5.2534,1.9474,2.8149,0.92431,0.50596,0.087606,-50]	[-50,-50,-50,-50,-50,-50,-50]	-3.99734	15.9833	0.00325761	-5	25	-2996.3
pyr_c	87.0082	1	[-1 0]	[2.9306926994397737]	[2.458,-50]	[-50,-50]	-0.746142	0.999988	2.03481e-05	-1	3	-466.9
coa_c	763.084	2	[-5 -4 -3 -2 -1 0 1]	[10.1136943036886180, 6.2399916327785130, 5.6966215748678541, 4.9253866539628843, 3.8561746045260339, 3.1375238827734759]	[5.2534,4.835,4.4167,2.3966,0.50596,0.087606,-0.33075]	[-50,-50,-50,-50,-50,-50,-50]	-3.34833	12.2117	0.169414	-5	31	-3026.3
udp_c	400.979	3	[-5 -4 -3 -2 -1 0]	[12.5500955310938043, 7.8175176073573356, 7.2040352839099961, 3.2076361483103049, 1.7703347048050901]	[4.984,-50,4.6301,2.4617,0.50596,-50]	[-50,-50,-50,-50,-50,-50]	-3.46869	13.1314	0.947121	-5	9	-2334.2
icit_c	189.004	1	[-3 -2 -1 0]	[5.3986444463364425,4.6799937245838841,3.0849396836208420]	[2.7151,0.95683,1.8154,-50]	[-50,-50,-50,-50]	-2.9659	8.8626	0.0022162	-3	5	-1155.6
dtdp_c	398.999	2	[-4 -3 -2 -1 0]	[9.9594473195075750,7.4003496274131964,3.1901080819260357,1.7493010251440859]	[4.5656,4.6251,2.1271,0.50596,-50]	[-50,-50,-50,-50,-50]	-1.8959	4.60324	0.0981388	-4	12	-2235.4
2ddg6p_c	254.991	1	[-3 -2 -1 0]	[6.3101038983152922,3.4688043374350825,1.1813916742956878]	[4.0019,1.9818,0.50596,-50]	[-50,-50,-50,-50]	-2.50482	7.01336	0.0076063	-3	8	-1769.3
nadh_c	663.109	3	[-4 -3 -2 -1 0 1]	[12.9006568587779498,12.2696464689464886, 4.9954989194996147, 3.2602203474629636, 1.8755031031103582]	[3.1457,2.7273,2.309,-50,-50,-50]	[-50,-50,-50,-50,-50,-50]	-1.94849	3.89661	0.00199502	-4	25	-2090.3
co2_c	43.9898	1	[0]	[]	[-50]	[-50]	0	0	0	0	0	-386
gthox_c	610.136	3	[-4 -3 -2 -1 0 1 2]	[10.4954319266471234, 9.6044082719849495, 5.8894303050943186, 5.3110041144154190, 4.4871849943574942, 4.1190956002891790]	[5.9034,5.485,5.0667,3.5908,2.115,0.63914,-50]	[-50,-50,-50,-50,-50,-50,-50]	-0.168635	0.313928	0.100084	-4	28	-1722.63
succoa_c	862.092	1	[-5 -4 -3 -2 -1 0 1]	[6.1348232344732940,5.5739251101785641,4.9078585875785166,4.0665114011365695,3.5581974759943504,3.0148274180840868]	[6.3109,5.8925,3.8724,2.3966,0.50596,0.087606,-0.33075]	[-50,-50,-50,-50,-50,-50,-50]	-3.3781	12.0296	0.00500252	-5	35	-3536.6
amp_c	347.06	2	[-3 -2 -1 0 1]	[12.4449271327885125, 6.2750477655469270, 4.9779708531154441, 1.2094365805104097]	[2.9444,2.8084,0.42837,0.087606,-50]	[-50,-50,-50,-50,-50]	-1.83596	3.65847	0.0269635	-3	11	-961.8
glx_c	74	1	[-1 0]	[2.6116818912471729]	[1.5849,-50]	[-50,-50]	-0.961792	0.999994	1.41367e-05	-1	1	-471
glc__D_p	180.063	3	[-2 -1 0]	[12.6885672555290459,11.3003443978996803]	[-50,-50,-50]	[-50,-50,-50]	-9.13715e-05	9.13727e-05	0.000210374	-2	10	-779.4
chol_p	104.108	1	[1]	[]	[-50]	[-50]	1	1	0	1	14	-111.5
co2_p	43.9898	1	[0]	[]	[-50]	[-50]	0	0	0	0	0	-386
ac_p	59.0133	1	[-1 0]	[4.5397691935102022]	[1.0349,-50]	[-50,-50]	-0.985205	0.998117	0.00427254	-1	3	-367.9
nh4_p	18.0344	2	[0 1]	[8.8604375572177592]	[0.21,-50]	[-50,-50]	0.986442	0.986531	0.0307916	0	3	-32.1
pi_p	95.9612	2	[-3 -2 -1 0]	[12.8989040521395317, 6.9498783213389856, 1.8001324176582782]	[4.654,3.4569,1.0777,-50]	[-50,-50,-50,-50]	-1.26843	2.39028	0.0982356	-3	0	-1020
glyb_p	117.079	1	[0 1]	[2.2593677569245618]	[1.0575,-50]	[-50,-50]	0.0446592	0.0893007	3.90778e-05	0	11	-293
* Binding constant of charge states for which data is not available is taken to be a large value (10^50), meaning that there is no magnesium binding for that state.
** Effective quantities are evaluated at I=0.3 M, pHc=7.5, pHp=7, [Mg]c=0.002 M, [Mg]p=0.002 M.

## Sheet: met_names
met_bigg_id	Met Names
2pg_c	D-Glycerate 2-phosphate
13dpg_c	3-Phospho-D-glyceroyl phosphate
pep_c	Phosphoenolpyruvate
gthrd_c	glutathione (reduced)
actp_c	Acetyl phosphate
dhap_c	Dihydroxyacetone phosphate
r5p_c	Alpha-D-Ribose 5-phosphate
akg_c	2-Oxoglutarate
ac_c	Acetate
xu5p__D_c	D-Xylulose 5-phosphate
glyb_c	Glycine betaine
3pg_c	3-Phospho-D-glycerate
ctp_c	Cytidine triphosphate
gam1p_c	D-Glucosamine 1-phosphate
accoa_c	Acetyl-CoA
nad_c	Nicotinamide adenine dinucleotide
chol_c	Choline C5H14NO
adp_c	Adenosine diphosphate
mal__L_c	L-Malate
asp__L_c	L-Aspartate
o2_c	Oxygen
acgam1p_c	N-Acetyl-D-glucosamine 1-phosphate
g3p_c	Glyceraldehyde 3-phosphate
pi_c	Phosphate
q8h2_c	Ubiquinol-8
6pgc_c	6-Phospho-D-gluconate
nh4_c	Ammonium
atp_c	Adenosine triphosphate
adpglc_c	ADPglucose C16H23N5O15P2
dttp_c	Deoxythymidine triphosphate
ru5p__D_c	D-Ribulose 5-phosphate
e4p_c	D-Erythrose 4-phosphate
utp_c	Uridine-5'-triphosphate
tre_c	Trehalose
fdp_c	D-Fructose 1,6-bisphosphate
gdp_c	Guanosine diphosphate
ppi_c	Diphosphate
nadp_c	Nicotinamide adenine dinucleotide phosphate
glu__L_c	L-Glutamate
fum_c	Fumarate
udpg_c	UDPglucose
gln__L_c	L-Glutamine
g1p_c	D-Glucose 1-phosphate
g6p_c	D-Glucose 6-phosphate
q8_c	Ubiquinone-8
betald_c	Betaine aldehyde
f6p_c	D-Fructose 6-phosphate
oaa_c	Oxaloacetate
tre6p_c	Alpha,alpha'-Trehalose 6-phosphate
succ_c	Succinate
gam6p_c	D-Glucosamine 6-phosphate
cdp_c	Cytidine diphosphate
s7p_c	Sedoheptulose 7-phosphate
cit_c	Citrate
6pgl_c	6-phospho-D-glucono-1,5-lactone
gtp_c	Guanosine-5'-triphosphate
uacgam_c	UDP-N-acetyl-D-glucosamine
acon_C_c	Cis-Aconitate
nadph_c	Nicotinamide adenine dinucleotide phosphate - reduced
pyr_c	Pyruvate
coa_c	Coenzyme A
udp_c	Uridine diphosphate
icit_c	Isocitrate
dtdp_c	Deoxythymidine diphosphate
2ddg6p_c	2-Dehydro-3-deoxy-D-gluconate 6-phosphate
nadh_c	Nicotinamide adenine dinucleotide - reduced
co2_c	Carbon dioxide
gthox_c	glutathione disulfide (oxidized)
succoa_c	Succinyl-CoA
amp_c	Adenosine monophosphate
glx_c	Glyoxylate
