# Supplementary material for: The quantitative metabolome is shaped by abiotic constraints
Source: Nat Commun. 2021 May 26;12:3178. doi: 10.1038/s41467-021-23214-9 (PMC8155068; doi:10.1038/s41467-021-23214-9)
Supplement: Supplementary file 8 — Supplementary Data 5 [file 41467_2021_23214_MOESM8_ESM.xlsx]

## Sheet: Info
This spreadsheet contains the flux states determined by solving Eq. (93) for four carbon sources. The flux states when the confidence intervals of flux data are account for (with σ) and not accounted for (no σ) are compared.

## Sheet: Fluxes
flux units	mmol * gCDW-1 * h-1
Glucose							Acetate							Pyruvate							Succinate
rxn	Flux1 (no σ)	Flux2 (with σ)	Flux_e (data*)	|Flux1-Flux_e|	|Flux2-Flux_e|		rxn	Flux1 (no σ)	Flux2 (with σ)	Flux_e (data*)	|Flux1-Flux_e|	|Flux2-Flux_e|		rxn	Flux1 (no σ)	Flux2 (with σ)	Flux_e (data*)	|Flux1-Flux_e|	|Flux2-Flux_e|		rxn	Flux1 (no σ)	Flux2 (with σ)	Flux_e (data*)	|Flux1-Flux_e|	|Flux2-Flux_e|
GTHOr	0.160213	0.280092	-1	0	0		GTHOr	0.0652778	0.0719385	-1	0	0		GTHOr	0.0961672	0.107914	-1	0	0		GTHOr	0.090841	0.0805045	-1	0	0
CS	2.97793	2.9784	2.97797	4.48834e-05	0.000424832		CS	8.81318	8.83402	8.83402	0.0208387	4.97818e-07		CS	8.08192	5.11796	8.08192	1.23977e-09	2.96396		CS	3.32825	3.15445	3.1554	0.172851	0.00094629
ICDHyr	2.86958	2.97783	2.97797	0.108393	0.000141746		ICDHyr	4.67284	4.72373	4.69642	0.0235778	0.0273083		ICDHyr	7.68371	3.09223	7.97932	0.295611	4.88709		ICDHyr	1.35922	3.00953	3.03895	1.67973	0.0294174
PPA	0.0105009	0.284829	-1	0	0		PPA	6.94855e-08	0.0264554	-1	0	0		PPA	0.0166586	0.00162712	-1	0	0		PPA	0.02274	1.38654e-07	-1	0	0
PPCK	0.215877	0.540874	0.540874	0.324997	5.96617e-08		PPCK	3.11239	3.11434	3.11428	0.00189286	5.39336e-05		PPCK	0.988283	0.00332288	1.1648	0.176519	1.16148		PPCK	1.78284	0.830657	2.97179	1.18895	2.14113
ASPTA	2.41687	0.879813	-1	0	0		ASPTA	2.00608	0.876901	-1	0	0		ASPTA	1.96992	1.96034	-1	0	0		ASPTA	0.635574	1.1367	-1	0	0
GLGC	7.02537	6.82472	-1	0	0		GLGC	6.74412	6.96781	-1	0	0		GLGC	7.39242	6.92015	-1	0	0		GLGC	0.0690496	0.0823522	-1	0	0
PYK	2.48726	2.48731	2.48731	4.63082e-05	5.8344e-09		ENO	2.71931	2.73659	2.73659	0.0172874	1.65025e-06		ENO	1.76463	3.39981	1.78914	0.024513	1.61067		ENO	3.79136	4.2595	4.27385	0.482496	0.0143543
ENO	14.3952	14.5577	14.5577	0.162495	8.23227e-09		FBA	1.88388	1.88619	1.88624	0.00235639	4.75194e-05		FBA	0.586845	1.09711	0.587012	0.000166236	0.510102		FBA	2.68947	2.69203	2.6916	0.00213678	0.000424946
FBA	7.05746	7.05841	7.05848	0.00101574	7.12266e-05		PGI	3.40242	3.42326	3.42326	0.0208386	1.18526e-08		PGI	0.898173	1.33819	0.898173	1.15868e-09	0.440017		PGI	5.59032	5.60362	5.59032	7.1418e-08	0.0133005
PGI	5.69997	5.69997	5.69997	4.38962e-06	3.55127e-08		PGK	2.49964	2.29745	2.26387	0.235766	0.03358		PGK	1.61003	2.30434	1.12931	0.480722	1.17503		PGK	3.15578	3.41998	3.41515	0.259362	0.00482947
PGK	15.7021	15.7201	15.7104	0.00827496	0.00974263		EDA	0.636727	0.795305	0.821594	0.184867	0.0262888		EDA	5.39519e-11	3.50478e-09	2.67142e-09	2.61747e-09	8.33354e-10		EDA	0.6529	0.626755	0.655464	0.00256405	0.0287089
EDA	0.949803	1.08394	1.08699	0.137188	0.00305517		PGL	3.25348	3.3887	3.40831	0.154829	0.01961		PGL	0.835973	1.1977	0.876802	0.0408282	0.320897		PGL	5.56841	5.5256	5.56329	0.00512815	0.0376812
PGL	3.83158	3.91817	3.91928	0.087694	0.00110734		RPE	1.47424	1.55496	1.5574	0.0831594	0.00243432		RPE	0.194095	0.277874	0.337875	0.14378	0.0600007		RPE	2.95404	2.94001	2.9337	0.0203396	0.00631289
RPE	1.28455	1.40216	1.40485	0.120299	0.00268989		TALA	0.797671	0.816458	0.839147	0.0414762	0.0226888		TALA	0.178426	0.253386	0.247744	0.0693181	0.00564263		TALA	1.47702	1.55171	1.56385	0.0868324	0.0121464
TALA	0.784908	0.820016	0.820202	0.0352938	0.000186123		TKT1	0.80933	0.823963	0.839147	0.0298167	0.0151837		TKT1	0.194095	0.277467	0.247744	0.0536486	0.0297226		TKT1	1.47702	1.56475	1.56385	0.0868324	0.000901613
TKT1	0.812373	0.822933	0.820202	0.00782841	0.00273144		PTAr	13.584	13.584	13.584	3.5083e-12	1.75135e-09		PTAr	11.9139	11.7823	11.9139	1.96282e-10	0.131624		PTAr	3.32097	3.32097	3.32097	2.30403e-09	4.51924e-09
PTAr	6.82702	6.82702	6.82702	2.67845e-08	4.53687e-08		ACKr	13.584	13.584	13.584	3.29337e-12	1.74868e-09		ACKr	11.9139	11.7823	11.9139	1.96293e-10	0.131624		ACKr	3.32097	3.32097	3.32097	2.30363e-09	4.51737e-09
ACKr	6.82702	6.82702	6.82702	2.67566e-08	4.53545e-08		EDD	0.636727	0.795305	0.821594	0.184867	0.0262888		EDD	5.39519e-11	3.50475e-09	2.67142e-09	2.61747e-09	8.33321e-10		EDD	0.6529	0.626755	0.655464	0.00256405	0.0287089
EDD	0.949803	1.08394	1.08699	0.137188	0.00305517		MDH	10.6869	10.6713	10.6713	0.015629	3.15847e-07		MDH	7.4278	7.08786	7.4278	1.50838e-09	0.339934		MDH	4.9507	4.49966	4.9507	4.69216e-08	0.451045
MDH	0.00164752	0.00385066	0	0.00164752	0.00385066		FUM	8.61782	8.43787	8.40476	0.213059	0.0331051		FUM	7.97594	5.06938	7.51826	0.457688	2.44888		FUM	19.3844	17.2389	17.2304	2.15394	0.00842902
FUM	2.72405	2.17531	2.13807	0.585974	0.0372413		PGAMT	0.0255536	0.151776	-1	0	0		PGAMT	0.0343419	0.0607609	-1	0	0		PGAMT	2.28136e-07	0.028597	-1	0	0
PGAMT	0.13798	1.01703	-1	0	0		UAGDP	0.0255536	0.151776	-1	0	0		UAGDP	0.0343419	0.0607609	-1	0	0		UAGDP	2.28136e-07	0.028597	-1	0	0
UAGDP	0.13798	1.01703	-1	0	0		PPC	1.7552	1.77414	1.77415	0.0189458	4.64991e-06		PPC	2.66597	0.00319236	2.48945	0.176519	2.48626		PPC	3.20506	2.01639	2.01611	1.18895	0.000281273
PPC	2.77828	2.45333	2.45333	0.324951	4.68151e-08		TRE6PS	6.38233e-08	4.71849e-07	-1	0	0		TRE6PS	1.04402e-09	0.00592876	-1	0	0		TRE6PS	0.00120033	1.69918e-07	-1	0	0
TRE6PS	0.0320505	0.466391	-1	0	0		NDPK2	0.145529	0.304205	-1	0	0		NDPK2	0.242029	0.302477	-1	0	0		NDPK2	0.088521	0.163135	-1	0	0
NDPK2	0.478731	1.94662	-1	0	0		NDPK3	0.0523333	0.794593	-1	0	0		NDPK3	0.506943	0.1584	-1	0	0		NDPK3	0.594567	0.0584669	-1	0	0
NDPK3	0.366216	3.21257	-1	0	0		NDPK4	0.0117854	0.0547398	-1	0	0		NDPK4	0.04246	0.0246773	-1	0	0		NDPK4	0.0441031	0.013189	-1	0	0
NDPK4	0.0408331	0.213707	-1	0	0		NDPK1	2.49991	2.54652	-1	0	0		NDPK1	2.31346	2.48868	-1	0	0		NDPK1	268.375	263.31	-1	0	0
NDPK1	2.59758	2.51519	-1	0	0		PGMT	0.0697131	0.0448751	0	0.0697131	0.0448751		PGMT	0.0936892	0.145773	0	0.0936892	0.145773		PGMT	0.00211778	0.0780162	0	0.00211778	0.0780162
PGMT	0.230391	0.883669	-1	0	0		BET_CHOL	0	0	-1	0	0		BET_CHOL	0	0	-1	0	0		BET_CHOL	0	0	-1	0	0
BET_CHOL	0	0	-1	0	0		NADTRHD	0	0	-1	0	0		NADTRHD	0	0	-1	0	0		NADTRHD	0	0	-1	0	0
NADTRHD	0.0197834	0.235161	-1	0	0		TRE6PP	3.09121e-08	2.3683e-07	-1	0	0		TRE6PP	5.20585e-10	0.00138129	-1	0	0		TRE6PP	0.000606572	6.49154e-08	-1	0	0
TRE6PP	0.00763787	0.0910463	-1	0	0		GALUi	0.0116595	0.0075056	-1	0	0		GALUi	0.0156695	0.0284016	-1	0	0		GALUi	0.00120035	0.0130482	-1	0	0
GALUi	0.0595153	0.468807	-1	0	0		AKGDH	4.18435	4.09886	4.26716	0.0828177	0.168305		AKGDH	7.16117	2.3343	7.41565	0.254481	5.08135		AKGDH	1.35922	2.3469	2.35198	0.992763	0.00508705
AKGDH	1.87718	2.10083	2.13807	0.260898	0.0372416		GAPD	2.49964	2.29745	2.26387	0.235766	0.03358		GAPD	1.61003	2.30434	1.12931	0.480722	1.17503		GAPD	3.15578	3.41998	3.41515	0.259362	0.00482947
GAPD	15.7021	15.7201	15.7104	0.00827496	0.00974263		GND	2.61676	2.5934	2.58672	0.0300386	0.00667884		GND	0.835973	1.1977	0.876802	0.0408282	0.320897		GND	4.91551	4.89885	4.90782	0.0076922	0.00897234
GND	2.88178	2.8346	2.83228	0.0494957	0.00232063		G1PACT	0.0255536	0.151776	-1	0	0		G1PACT	0.0343419	0.0607609	-1	0	0		G1PACT	2.28136e-07	0.028597	-1	0	0
G1PACT	0.13798	1.01703	-1	0	0		GF6PTA	0.0255534	0.0594519	-1	0	0		GF6PTA	0.0567093	0.0512804	-1	0	0		GF6PTA	0.0456441	0.0285966	-1	0	0
GF6PTA	0.0712768	0.328872	-1	0	0		MDH2	0.679677	0.292702	-1	0	0		MDH2	0.428857	0.00216103	-1	0	0		MDH2	0.0170928	9.69978e-08	-1	0	0
MDH2	2.1381	2.13807	2.13807	2.33922e-05	3.8212e-09		G6PDH2r	3.25348	3.3887	-1	0	0		G6PDH2r	0.835973	1.1977	-1	0	0		G6PDH2r	5.56841	5.5256	-1	0	0
G6PDH2r	3.83158	3.91817	-1	0	0		THD2pp	1.35057e-07	0.0470129	-1	0	0		THD2pp	17.8522	3.63327	-1	0	0		THD2pp	10.6645	1.29641	-1	0	0
THD2pp	4.01488	4.43129	-1	0	0		TKT2	0.664907	0.730999	0.718249	0.0533427	0.0127494		TKT2	4.51164e-11	0.000408035	0.0901313	0.0901313	0.0897232		TKT2	1.47702	1.37526	1.36985	0.107172	0.00541128
TKT2	0.472173	0.579223	0.584644	0.112471	0.00542133		CO2tpp	12.2784	14.8251	-1	0	0		CO2tpp	17.9605	17.9894	-1	0	0		CO2tpp	13.9319	16.8465	-1	0	0
CO2tpp	16.1024	17.5911	-1	0	0		ACt2rpp	13.6621	13.584	13.584	0.078145	8.53135e-09		ACt2rpp	11.6884	11.9929	11.9139	0.225546	0.0789576		ACt2rpp	3.32097	3.32612	3.32097	9.2173e-08	0.00514368
ACt2rpp	6.82702	6.82702	6.82702	1.22366e-06	9.24891e-07		ATPS4rpp	48.5124	48.3042	-1	0	0		ATPS4rpp	34.7108	45.3934	-1	0	0		ATPS4rpp	30.3875	39.9942	-1	0	0
ATPS4rpp	49.1721	41.8001	-1	0	0		GLUDy	3.77697	2.77636	-1	0	0		GLUDy	4.0412	5.722	-1	0	0		GLUDy	4.98015	4.94624	-1	0	0
GLCptspp	9.65396	9.654	9.654	4.04269e-05	5.30284e-09		PDH	0.0654627	0.0654627	0.0654627	1.86119e-08	5.71421e-09		PDH	21.0174	10.097	21.0174	9.62565e-10	10.9203		PDH	7.75208	7.75202	7.75208	5.15016e-08	6.13202e-05
GLUDy	7.06248	3.96667	-1	0	0		SUCOAS	4.26716	4.26716	4.26716	7.40609e-09	5.22416e-09		SUCOAS	7.41565	20.2574	7.41565	7.91989e-11	12.8417		SUCOAS	2.35198	2.35198	2.35198	3.38045e-09	4.17023e-09
PDH	11.2984	11.2985	11.2985	2.32784e-05	4.29646e-09		PGM	2.71931	2.73659	2.73659	0.0172874	1.63901e-06		PGM	1.76463	3.40168	1.78914	0.024513	1.61254		PGM	3.79136	4.2595	4.27385	0.482496	0.0143543
SUCOAS	2.13807	2.13807	2.13807	3.20543e-07	7.36374e-09		TPI	1.94398	1.93978	1.88624	0.0577437	0.0535422		TPI	0.863261	1.23827	0.587012	0.276249	0.651255		TPI	2.69371	2.76991	2.6916	0.00210496	0.0783031
PFK	7.05954	7.059	7.05848	0.00106082	0.000519242		RPI	1.13362	1.0327	1.02932	0.104294	0.00338163		RPI	0.629912	0.902486	0.538926	0.0909851	0.363559		RPI	1.96148	1.94887	1.97412	0.0126475	0.0252498
PGM	14.3952	14.5577	14.5577	0.162496	3.21148e-08		GLNS	0.617626	0.614484	-1	0	0		GLNS	0.958483	1.19924	-1	0	0		GLNS	1.48246	0.691192	-1	0	0
TPI	7.03797	7.01951	7.05848	0.0205094	0.0389703		CYTBO3_4pp	33.9979	33.7298	-1	0	0		CYTBO3_4pp	33.8659	33.9846	-1	0	0		CYTBO3_4pp	33.8475	33.9997	-1	0	0
RPI	1.57626	1.42729	1.42744	0.14882	0.000144592		SUCDi	27.4636	27.7137	-1	0	0		SUCDi	27.3191	26.8701	-1	0	0		SUCDi	31.0553	30.969	-1	0	0
GLNS	1.53061	1.35552	-1	0	0		ACONTb	8.74682	8.83133	8.83402	0.0871948	0.00268599		ACONTb	8.01535	5.11575	8.08192	0.066571	2.96617		ACONTb	3.32825	3.15445	3.1554	0.172851	0.000946605
CYTBO3_4pp	33.3751	31.7243	-1	0	0		ACONTa	8.74682	8.83133	8.83402	0.0871948	0.00268599		ACONTa	8.01535	5.11575	8.08192	0.066571	2.96617		ACONTa	3.32825	3.15445	3.1554	0.172851	0.000946605
SUCDi	2.1381	2.13807	2.13807	2.35843e-05	3.18336e-07		NADH16pp	3.06276	3.78279	-1	0	0		NADH16pp	3.29018	3.00714	-1	0	0		NADH16pp	2.63622	2.98807	-1	0	0
ACONTb	2.86963	2.97783	2.97797	0.108341	0.00014156		CHLt2pp	0	0	-1	0	0		CHLt2pp	0	0	-1	0	0		CHLt2pp	0	0	-1	0	0
ACONTa	2.86963	2.97783	2.97797	0.108341	0.00014156		NH4tpp	3.79371	2.96524	-1	0	0		NH4tpp	5.05293	7.19292	-1	0	0		NH4tpp	1.92064	4.43059	-1	0	0
NADH16pp	23.6234	25.0192	-1	0	0		PIt2rpp	0.328333	0.695656	-1	0	0		PIt2rpp	0.738568	0.663694	-1	0	0		PIt2rpp	0.407968	0.367453	-1	0	0
CHLt2pp	0	0	-1	0	0		GLYBt2pp	0	0	-1	0	0		GLYBt2pp	0	0	-1	0	0		GLYBt2pp	0	0	-1	0	0
NH4tpp	8.89008	3.50999	-1	0	0		GLUN	5.89376e-08	0.0251482	-1	0	0		GLUN	0.0163139	0.00163715	-1	0	0		GLUN	0.0216529	1.39999e-07	-1	0	0
PIt2rpp	0.947738	2.15684	-1	0	0		GLUSy	5.96876e-08	0.0253382	-1	0	0		GLUSy	0.0164329	0.00163503	-1	0	0		GLUSy	0.0217697	1.41595e-07	-1	0	0
GLYBt2pp	0	0	-1	0	0		ICL	4.07398	4.10761	4.1376	0.0636169	0.0299943		LDH_D	1.15701	0.00377206	1.15701	1.28954e-09	1.15324		ME1	9.72369	6.91403	12.3962	2.67249	5.48215
GLUN	0.00973095	0.111412	-1	0	0		MALS	4.07398	4.10761	4.1376	0.0636171	0.0299943		D_LACt2pp	0.931465	0.00514813	1.15701	0.225546	1.15186		ME2	9.72369	7.36434	12.3962	2.67249	5.03184
GLUSy	0.00985316	0.112686	-1	0	0		PPS	1.64609	1.65326	1.6532	0.00710245	6.32313e-05		PPS	3.82396	3.95245	3.45038	0.373572	0.502071		PPS	5.21358	5.7909	3.73004	1.48354	2.06086
							FBP	1.88388	1.88654	1.88624	0.00235629	0.000307879		FBP	0.587178	1.09876	0.587012	0.000166235	0.511748		FBP	2.69181	2.69203	2.6916	0.000204838	0.000425092
														PYRt2rpp	26.9395	26.9889	26.714	0.225546	0.274925		SUCCt2_2pp	16.4206	15.8968	15.902	0.518552	0.00523373
																					FUMt1pp	0.720503	1.13973	1.14	0.419496	0.000266692
			average error	0.0451367	0.00237228					average error	0.0336682	0.0087565					average error	0.0621895	0.90052					average error	0.240786	0.229136
* Value of -1 for flux means that flux data was not available for that reaction.
