# Supplementary material for: The quantitative metabolome is shaped by abiotic constraints
Source: Nat Commun. 2021 May 26;12:3178. doi: 10.1038/s41467-021-23214-9 (PMC8155068; doi:10.1038/s41467-021-23214-9)
Supplement: Supplementary file 9 — Supplementary Code 1 [file 41467_2021_23214_MOESM9_ESM.zip]

Archive with 177 entries (131 files):
- Codes/Core/
- Codes/Core/Examples (excel sheets generated in Input-data-sheets)/
- Codes/Core/Examples (excel sheets generated in Input-data-sheets)/flux.xlsx
- Codes/Core/Examples (excel sheets generated in Input-data-sheets)/formation_energy.xlsx
- Codes/Core/Examples (excel sheets generated in Input-data-sheets)/parameters.xlsx
- Codes/Core/Examples (excel sheets generated in Input-data-sheets)/parameters_core.xlsx
- Codes/Core/Examples (excel sheets generated in Input-data-sheets)/reaction_elecgen.xlsx
- Codes/Core/Examples (excel sheets generated in Input-data-sheets)/reaction_energy.xlsx
- Codes/Core/Examples (gdx files generated in Shared-data)/
- Codes/Core/Examples (gdx files generated in Shared-data)/cheb_P_303_Psi_14_Ic_27_pHc_750_pHp_70_pMgc_27_pMgp_27_w_20.gdx
- Codes/Core/Examples (gdx files generated in Shared-data)/exprfit_P_303_Psi_14_Ic_30_pHc_750_pHp_70_pMgc_27_pMgp_27_w_01.gdx
- Codes/Core/Examples (gdx files generated in Shared-data)/metbounds_P_303_Psi_14_Ic_30_pHc_750_pHp_70_pMgc_27_pMgp_27.gdx
- Codes/Core/Examples (gdx files generated in Shared-data)/rxnbounds_P_303_Psi_14_Ic_30_pHc_750_pHp_70_pMgc_27_pMgp_27.gdx
- Codes/Core/Feasibility-linear/
- Codes/Core/Feasibility-linear/LinearFeas.m
- Codes/Core/Feasibility-linear/ReactionElectrogenesis.m
- Codes/Core/Feasibility-nonlinear/
- Codes/Core/Feasibility-nonlinear/GAMS/
- Codes/Core/Feasibility-nonlinear/GAMS/baron.opt
- Codes/Core/Feasibility-nonlinear/GAMS/conopt.opt
- Codes/Core/Feasibility-nonlinear/GAMS/GDX/
- Codes/Core/Feasibility-nonlinear/GAMS/GDX/C_fix.gdx
- Codes/Core/Feasibility-nonlinear/GAMS/GDX/Ce.gdx
- Codes/Core/Feasibility-nonlinear/GAMS/GDX/Ka.gdx
- Codes/Core/Feasibility-nonlinear/GAMS/GDX/KKa.gdx
- Codes/Core/Feasibility-nonlinear/GAMS/GDX/KMg.gdx
- Codes/Core/Feasibility-nonlinear/GAMS/GDX/KMMg.gdx
- Codes/Core/Feasibility-nonlinear/GAMS/GDX/met_table.gdx
- Codes/Core/Feasibility-nonlinear/GAMS/GDX/rxn_table.gdx
- Codes/Core/Feasibility-nonlinear/GAMS/GDX/stoichiometry.gdx
- Codes/Core/Feasibility-nonlinear/GAMS/MetBound.gms
- Codes/Core/Feasibility-nonlinear/GAMS/MetBound_ci.gms
- Codes/Core/Feasibility-nonlinear/GAMS/MetBoundPi_SWP.gms
- Codes/Core/Feasibility-nonlinear/GAMS/NonlinearFeas.gms
- Codes/Core/Feasibility-nonlinear/GAMS/NonlinearFeas_ci.gms
- Codes/Core/Feasibility-nonlinear/GAMS/NonlinearFeas_SWP.gms
- Codes/Core/Feasibility-nonlinear/GAMS/NonlinearFeasCheb.gms
- Codes/Core/Feasibility-nonlinear/GAMS/NonlinearFeasFit.gms
- Codes/Core/Feasibility-nonlinear/GAMS/RxnBound.gms
- Codes/Core/Feasibility-nonlinear/GAMS/RxnBound_ci.gms
- Codes/Core/Feasibility-nonlinear/Matlab/
- Codes/Core/Feasibility-nonlinear/Matlab/ProjOrth.m
- Codes/Core/Feasibility-nonlinear/Matlab/ReactionEnergy.m
- Codes/Core/Flux/
- Codes/Core/Flux/FluxFitToExp.m
- Codes/Core/Input-data-sheets/
- Codes/Core/Input-data-sheets/~$flux.xlsx
- Codes/Core/Input-data-sheets/~$tf_gene.xlsx
- Codes/Core/Input-data-sheets/bigg2gpids.xlsx
- Codes/Core/Input-data-sheets/enzyme_saturation.xlsx
- Codes/Core/Input-data-sheets/experimental_data.xlsx
- Codes/Core/Input-data-sheets/flux.xlsx
- Codes/Core/Input-data-sheets/gams_experiment.xlsx
- Codes/Core/Input-data-sheets/gams_formation.xlsx
- Codes/Core/Input-data-sheets/gams_par.xlsx
- Codes/Core/Input-data-sheets/gene_expression.xlsx
- Codes/Core/Input-data-sheets/kinetics.xlsx
- Codes/Core/Input-data-sheets/parameters_core_raw.xlsx
- Codes/Core/Input-data-sheets/pKas_pKMgs.xlsx
- Codes/Core/Input-data-sheets/RxnName2EC.xlsx
- Codes/Core/Input-data-sheets/tf_gene.xlsx
- Codes/Core/logs/
- Codes/Core/logs/stoi_ord_corr.txt
- Codes/Core/Plots/
- Codes/Core/Plots/Escher/
- Codes/Core/Plots/Feasibility/
- Codes/Core/Plots/Postprocess/
- Codes/Core/Plots/Postprocess/Bound/
- Codes/Core/Plots/Postprocess/SpecDistribution/
- Codes/Core/Plots/Postprocess/Thermodynamics/
- Codes/Core/Postprocess/
- Codes/Core/Postprocess/ExtractMetBound.m
- Codes/Core/Postprocess/ExtractNonlinearFeasCheb.m
- Codes/Core/Postprocess/ExtractNonlinearFeasFit.m
- Codes/Core/Postprocess/ExtractRxnBound.m
- Codes/Core/Postprocess/MeanVar.m
- Codes/Core/Postprocess/PlotMeanVar.m
- Codes/Core/Postprocess/PlotRxnViol.m
- Codes/Core/Postprocess/RxnViol.m
- Codes/Core/Postprocess/SpeciesDistribution.m
- Codes/Core/Preprocess/
- Codes/Core/Preprocess/BasicParameters.m
- Codes/Core/Preprocess/CalcEffProperties.m
- Codes/Core/Preprocess/CalcFormationEnergy.m
- Codes/Core/Preprocess/Correct_pKa.m
- Codes/Core/Preprocess/ExternalMedium.m
- Codes/Core/Preprocess/ExtractEC.m
- Codes/Core/Preprocess/ExtractExpData.m
- Codes/Core/Preprocess/ExtractKinetics.m
- Codes/Core/Preprocess/ExtractParameters.m
- Codes/Core/Preprocess/Map_pK.m
- Codes/Core/Preprocess/StoichiometryOrdCorr.m
- Codes/Core/Shared-data/
- Codes/Core/Shared-data/GDX/
- Codes/Core/Shared-data/JSON/
- Codes/Core/Shared-data/JSON/equilibrator_compounds.json
- Codes/Core/Shared-data/MAT/
- Codes/Core/Shared-data/MAT/iJO1366.mat
- Codes/Core/Shared-data/MAT/Proj/
- Codes/Core-Acetate/
- Codes/Core-Acetate/Feasibility-nonlinear/
- Codes/Core-Acetate/Feasibility-nonlinear/GAMS/
- Codes/Core-Acetate/Feasibility-nonlinear/GAMS/MetBound.gms
- Codes/Core-Acetate/Feasibility-nonlinear/GAMS/NonlinearFeas.gms
- Codes/Core-Acetate/Feasibility-nonlinear/GAMS/NonlinearFeas_SWP.gms
- Codes/Core-Acetate/Feasibility-nonlinear/GAMS/NonlinearFeasCheb.gms
- Codes/Core-Acetate/Feasibility-nonlinear/GAMS/NonlinearFeasFit.gms
- Codes/Core-Acetate/Feasibility-nonlinear/GAMS/RxnBound.gms
- Codes/Core-Acetate/Input-data-sheet/
- Codes/Core-Acetate/Input-data-sheet/gams_experiment.xlsx
- Codes/Core-Acetate/Input-data-sheet/gams_formation.xlsx
- Codes/Core-Acetate/Input-data-sheet/gams_par.xlsx
- Codes/Core-Acetate/Input-data-sheet/parameters_core_raw.xlsx
- Codes/Core-Acetate/Preprocess/
- Codes/Core-Acetate/Preprocess/BasicParameters.m
- Codes/Core-Acetate/Preprocess/Correct_pKa.m
- Codes/Core-Acetate/Preprocess/StoichiometryOrdCorr.m
- Codes/Core-Glucose/
- Codes/Core-Glucose/Feasibility-nonlinear/
- Codes/Core-Glucose/Feasibility-nonlinear/GAMS/
- Codes/Core-Glucose/Feasibility-nonlinear/GAMS/MetBound.gms
- Codes/Core-Glucose/Feasibility-nonlinear/GAMS/NonlinearFeas.gms
- Codes/Core-Glucose/Feasibility-nonlinear/GAMS/NonlinearFeas_SWP.gms
- Codes/Core-Glucose/Feasibility-nonlinear/GAMS/NonlinearFeasCheb.gms
- Codes/Core-Glucose/Feasibility-nonlinear/GAMS/NonlinearFeasFit.gms
- Codes/Core-Glucose/Feasibility-nonlinear/GAMS/RxnBound.gms
- Codes/Core-Glucose/Input-data-sheet/
- Codes/Core-Glucose/Input-data-sheet/gams_experiment.xlsx
- Codes/Core-Glucose/Input-data-sheet/gams_formation.xlsx
- Codes/Core-Glucose/Input-data-sheet/gams_par.xlsx
- Codes/Core-Glucose/Input-data-sheet/parameters_core_raw.xlsx
- Codes/Core-Glucose/Preprocess/
- Codes/Core-Glucose/Preprocess/BasicParameters.m
- Codes/Core-Glucose/Preprocess/Correct_pKa.m
- Codes/Core-Glucose/Preprocess/StoichiometryOrdCorr.m
- Codes/Core-Pyruvate/
- Codes/Core-Pyruvate/Feasibility-nonlinear/
- Codes/Core-Pyruvate/Feasibility-nonlinear/GAMS/
- Codes/Core-Pyruvate/Feasibility-nonlinear/GAMS/~$RxnBound.gms
- Codes/Core-Pyruvate/Feasibility-nonlinear/GAMS/MetBound.gms
- Codes/Core-Pyruvate/Feasibility-nonlinear/GAMS/NonlinearFeas.gms
- Codes/Core-Pyruvate/Feasibility-nonlinear/GAMS/NonlinearFeas_SWP.gms
- Codes/Core-Pyruvate/Feasibility-nonlinear/GAMS/NonlinearFeasCheb.gms
- Codes/Core-Pyruvate/Feasibility-nonlinear/GAMS/NonlinearFeasFit.gms
- Codes/Core-Pyruvate/Feasibility-nonlinear/GAMS/RxnBound.gms
- Codes/Core-Pyruvate/Input-data-sheet/
- Codes/Core-Pyruvate/Input-data-sheet/gams_experiment.xlsx
- Codes/Core-Pyruvate/Input-data-sheet/gams_formation.xlsx
- Codes/Core-Pyruvate/Input-data-sheet/gams_par.xlsx
- Codes/Core-Pyruvate/Input-data-sheet/parameters_core_raw.xlsx
- Codes/Core-Pyruvate/Preprocess/
- Codes/Core-Pyruvate/Preprocess/BasicParameters.m
- Codes/Core-Pyruvate/Preprocess/Correct_pKa.m
- Codes/Core-Pyruvate/Preprocess/StoichiometryOrdCorr.m
- Codes/Core-Succinate/
- Codes/Core-Succinate/Feasibility-nonlinear/
- Codes/Core-Succinate/Feasibility-nonlinear/GAMS/
- Codes/Core-Succinate/Feasibility-nonlinear/GAMS/MetBound.gms
- Codes/Core-Succinate/Feasibility-nonlinear/GAMS/NonlinearFeas.gms
- Codes/Core-Succinate/Feasibility-nonlinear/GAMS/NonlinearFeas_SWP.gms
- Codes/Core-Succinate/Feasibility-nonlinear/GAMS/NonlinearFeasCheb.gms
- Codes/Core-Succinate/Feasibility-nonlinear/GAMS/NonlinearFeasFit.gms
- Codes/Core-Succinate/Feasibility-nonlinear/GAMS/RxnBound.gms
- Codes/Core-Succinate/Input-data-sheet/
- Codes/Core-Succinate/Input-data-sheet/gams_experiment.xlsx
- Codes/Core-Succinate/Input-data-sheet/gams_formation.xlsx
- Codes/Core-Succinate/Input-data-sheet/gams_par.xlsx
- Codes/Core-Succinate/Input-data-sheet/parameters_core_raw.xlsx
- Codes/Core-Succinate/Preprocess/
- Codes/Core-Succinate/Preprocess/BasicParameters.m
- Codes/Core-Succinate/Preprocess/Correct_pKa.m
- Codes/Core-Succinate/Preprocess/StoichiometryOrdCorr.m
- Codes/Generic functions/
- Codes/Generic functions/f_gamma.m
- Codes/Generic functions/f_phi.m
- Codes/Generic functions/xlscol.m
- Codes/Readme.docx
