# Supplementary material for: The quantitative metabolome is shaped by abiotic constraints
Source: Nat Commun. 2021 May 26;12:3178. doi: 10.1038/s41467-021-23214-9 (PMC8155068; doi:10.1038/s41467-021-23214-9)
Supplement: Supplementary file 9 — Supplementary Code 1 [file 41467_2021_23214_MOESM9_ESM.zip › Codes/Core/Examples (excel sheets generated in Input-data-sheets)/flux.xlsx]

## Sheet: FitToExp
rxn_biggid	u
GTHOr	0.160213
CS	2.97793
ICDHyr	2.86958
PPA	0.0105009
PPCK	0.215877
ASPTA	2.41687
GLGC	7.02537
PYK	2.48726
ENO	14.3952
FBA	7.05746
PGI	5.69997
PGK	15.7021
EDA	0.949803
PGL	3.83158
RPE	1.28455
TALA	0.784908
TKT1	0.812373
PTAr	6.82702
ACKr	6.82702
EDD	0.949803
MDH	0.00164752
FUM	2.72405
PGAMT	0.13798
UAGDP	0.13798
PPC	2.77828
TRE6PS	0.0320505
NDPK2	0.478731
NDPK3	0.366216
NDPK4	0.0408331
NDPK1	2.59758
PGMT	0.230391
BETALDHx_CHOLD	0
NADTRHD	0.0197834
TRE6PP	0.00763787
GALUi	0.0595153
AKGDH	1.87718
GAPD	15.7021
GND	2.88178
G1PACT	0.13798
GF6PTA	0.0712768
MDH2	2.1381
G6PDH2r	3.83158
THD2pp	4.01488
TKT2	0.472173
CO2tpp	16.1024
ACt2rpp	6.82702
ATPS4rpp	49.1721
GLCptspp	9.65396
GLUDy	7.06248
PDH	11.2984
SUCOAS	2.13807
PFK	7.05954
PGM	14.3952
TPI	7.03797
RPI	1.57626
GLNS	1.53061
CYTBO3_4pp	33.3751
SUCDi	2.1381
ACONTb	2.86963
ACONTa	2.86963
NADH16pp	23.6234
CHLt2pp	0
NH4tpp	8.89008
PIt2rpp	0.947738
GLYBt2pp	0
GLUN	0.00973095
GLUSy	0.00985316
