# Supplementary material for: The quantitative metabolome is shaped by abiotic constraints
Source: Nat Commun. 2021 May 26;12:3178. doi: 10.1038/s41467-021-23214-9 (PMC8155068; doi:10.1038/s41467-021-23214-9)
Supplement: Supplementary file 9 — Supplementary Code 1 [file 41467_2021_23214_MOESM9_ESM.zip › Codes/Core/Examples (excel sheets generated in Input-data-sheets)/formation_energy.xlsx]

## Sheet: H
met_biggid	DG00_0	DG00_1	DG00_2	DG00_3	DG00_4	DG00_5	DG00_6
2pg_c	-605.6	-619.403	-627.434	-629.291	0	0	0
13dpg_c	-922.586	-950.124	-965.412	-979.32	-983.025	-985.35	0
pep_c	-510.916	-524.779	-532.952	-534.7	0	0	0
gthrd_c	-303.098	-332.524	-356.014	-377.727	-390.885	-400.773	0
actp_c	-494.287	-508.748	-511.602	0	0	0	0
dhap_c	-522.62	-536.94	-539.68	0	0	0	0
r5p_c	-588.931	-618.676	-644.708	-659.117	-661.902	0	0
akg_c	-319.166	-328.085	-334.22	0	0	0	0
ac_c	-148.484	-158.937	0	0	0	0	0
xu5p__D_c	-618.797	-645.112	-659.412	-662.128	0	0	0
glyb_c	-118.254	-123.457	0	0	0	0	0
3pg_c	-607.255	-622.188	-630.219	-633.206	0	0	0
ctp_c	-1222.66	-1251.58	-1268.62	-1276.17	-1281.97	-1284.6	0
gam1p_c	-598.375	-628.08	-648.058	-662.426	-665.171	0	0
accoa_c	-1272.33	-1301.36	-1315.57	-1328.49	-1339.79	-1348.5	-1355.69
nad_c	-828.951	-858.172	-885.657	-911.85	-923.393	-930.9	-935.178
chol_c	-45.0012	0	0	0	0	0	0
adp_c	-739.595	-768.25	-785.363	-796.825	-804.211	-808.287	0
mal__L_c	-339.184	-350.998	-358.363	0	0	0	0
asp__L_c	-259.272	-281.397	-293.166	-297.077	0	0	0
o2_c	6.61902	0	0	0	0	0	0
acgam1p_c	-665.453	-695.158	-709.728	-722.522	0	0	0
g3p_c	-490.776	-520.36	-535.172	-538.401	0	0	0
pi_c	-411.671	-441.375	-457.398	-461.515	0	0	0
q8h2_c	-36.2916	0	0	0	0	0	0
6pgc_c	-764.053	-793.031	-808.247	-816.198	-819.628	0	0
nh4_c	-12.9555	-33.3574	0	0	0	0	0
atp_c	-1089.72	-1118.69	-1135.81	-1147.31	-1154.9	-1160.71	-1162.77
adpglc_c	-994.79	-1024.15	-1052.03	-1063.85	-1071.42	-1077.48	0
dttp_c	-1251.12	-1274.05	-1291.09	-1298.64	-1304.42	-1306.44	0
ru5p__D_c	-617.425	-643.861	-658.834	-662.265	0	0	0
e4p_c	-552.728	-581.553	-595.853	-598.569	0	0	0
utp_c	-1293.09	-1322.15	-1344.48	-1361.52	-1369.08	-1374.85	-1376.88
tre_c	-552.648	-582.534	-611.153	-638.578	0	0	0
fdp_c	-996.041	-1025.42	-1049.11	-1064.13	-1077.77	-1081.2	-1083.22
gdp_c	-800.094	-832.301	-860.997	-878.11	-892.195	-903.577	-910.922
ppi_c	-777.735	-796.058	-811.96	-818.982	-822.897	0	0
nadp_c	-1223.47	-1250.31	-1263.63	-1274.97	-1282.48	-1286.79	-1288.33
glu__L_c	-257.375	-279.331	-289.138	-293.497	0	0	0
fum_c	-241.473	-251.628	-259.8	0	0	0	0
udpg_c	-1195.86	-1224.92	-1252.69	-1270.17	-1277.47	-1281.47	0
gln__L_c	-190.297	-212.212	-216.975	0	0	0	0
g1p_c	-680.266	-708.404	-722.724	-725.396	0	0	0
g6p_c	-656.13	-685.351	-711.367	-725.759	-728.568	0	0
q8_c	0	0	0	0	0	0	0
betald_c	-30.4313	0	0	0	0	0	0
f6p_c	-657.381	-686.683	-710.374	-724.742	-727.567	0	0
oaa_c	-320.094	-328.34	-333.885	0	0	0	0
tre6p_c	-894.98	-924.891	-953.51	-980.934	-995.323	-998.132	0
succ_c	-273.761	-286.862	-295.039	0	0	0	0
gam6p_c	-573.272	-603.138	-630.139	-649.108	-663.476	-666.261	0
cdp_c	-872.015	-900.933	-917.973	-925.319	-929.463	0	0
s7p_c	-718.567	-749.2	-771.075	-786.089	-789.52	0	0
cit_c	-469.466	-481.897	-492.633	-499.655	0	0	0
6pgl_c	-679.095	-705.854	-720.424	-723.451	0	0	0
gtp_c	-1154.74	-1183.43	-1212.45	-1229.56	-1243.65	-1255.03	-1262.58
uacgam_c	-1182.34	-1211.33	-1239.03	-1261.36	-1268.64	-1272.6	0
acon_C_c	-369.777	-382.531	-391.127	-395.971	0	0	0
nadph_c	-1209.3	-1238.68	-1252	-1263.34	-1270.85	-1275.17	-1276.7
pyr_c	-188.44	-195.188	0	0	0	0	0
coa_c	-1221.41	-1244.7	-1259.07	-1272.18	-1283.52	-1292.4	-1299.63
udp_c	-942.08	-970.978	-988.978	-1005.57	-1012.95	-1017.03	0
icit_c	-466.399	-478.829	-489.606	-496.709	0	0	0
dtdp_c	-902.204	-925.137	-942.177	-949.522	-953.55	0	0
2ddg6p_c	-714.087	-728.617	-736.604	-739.324	0	0	0
nadh_c	-843.642	-873.347	-901.599	-913.102	-920.609	-924.927	0
co2_c	-155.789	0	0	0	0	0	0
gthox_c	-695.25	-719.417	-741.532	-755.093	-767.322	-777.654	-787.138
succoa_c	-1427.37	-1441.49	-1454.33	-1465.63	-1474.99	-1483.18	-1490.13
glc__D_p	-314.565	-343.781	-369.801	0	0	0	0
chol_p	-45.0012	0	0	0	0	0	0
co2_p	-155.789	0	0	0	0	0	0
ac_p	-148.484	-158.937	0	0	0	0	0
nh4_p	-12.9555	-33.3574	0	0	0	0	0
pi_p	-411.671	-441.371	-457.374	-461.519	0	0	0
glyb_p	-118.254	-123.457	0	0	0	0	0

## Sheet: Mg
met_biggid	DG00_0	DG00_1	DG00_2	DG00_3	DG00_4	DG00_5	DG00_6
2pg_c	-798.4	-807.725	-812.358	-697.92	0	0	0
13dpg_c	-1118.27	-1144.84	-1160	-1169.26	-1167.95	-1053.98	0
pep_c	-703.889	-713.101	-717.875	-603.329	0	0	0
gthrd_c	-495.579	-401.153	-546.569	-567.319	-577.078	-469.402	0
actp_c	-683.513	-697.843	-580.231	0	0	0	0
dhap_c	-711.966	-721.863	-608.309	0	0	0	0
r5p_c	-780.433	-809.215	-834.216	-844.04	-730.531	0	0
akg_c	-509.721	-516.158	-402.849	0	0	0	0
ac_c	-334.625	-227.566	0	0	0	0	0
xu5p__D_c	-809.336	-834.687	-844.335	-730.757	0	0	0
glyb_c	-304.448	-192.086	0	0	0	0	0
3pg_c	-799.162	-810.509	-815.143	-701.835	0	0	0
ctp_c	-1419.81	-1448.8	-1460.49	-1466.74	-1471.38	-1353.23	0
gam1p_c	-788.914	-817.655	-836.67	-846.387	-733.8	0	0
accoa_c	-1468.18	-1496.25	-1509.5	-1517.76	-1524.71	-1532.46	-1538.68
nad_c	-1019.95	-1048.21	-1074.61	-1100.51	-992.023	-999.529	-1003.81
chol_c	-113.63	0	0	0	0	0	0
adp_c	-949.059	-962.497	-975.475	-981.748	-872.84	-876.916	0
mal__L_c	-529.739	-538.223	-426.993	0	0	0	0
asp__L_c	-451.047	-468.375	-478.832	-365.706	0	0	0
o2_c	-62.0102	0	0	0	0	0	0
acgam1p_c	-855.992	-884.733	-894.652	-791.151	0	0	0
g3p_c	-681.314	-709.935	-720.095	-607.03	0	0	0
pi_c	-606.145	-633.094	-643.638	-530.144	0	0	0
q8h2_c	-104.921	0	0	0	0	0	0
6pgc_c	-957.989	-986.004	-996.568	-1001.12	-888.257	0	0
nh4_c	-197.198	-101.987	0	0	0	0	0
atp_c	-1303.9	-1316.21	-1328.05	-1339.23	-1346.16	-1349.15	-1231.4
adpglc_c	-1185.79	-1214.19	-1241.11	-1132.47	-1140.05	-1146.1	0
dttp_c	-1448.26	-1471.5	-1482.62	-1489.21	-1493.82	-1375.07	0
ru5p__D_c	-807.963	-833.436	-843.758	-730.894	0	0	0
e4p_c	-743.267	-771.128	-780.776	-667.198	0	0	0
utp_c	-1491.2	-1390.78	-1537.93	-1550.41	-1556.75	-1564.26	-1445.51
tre_c	-621.277	-651.163	-679.782	-707.207	0	0	0
fdp_c	-1193.36	-1221.78	-1244.1	-1255.51	-1263.86	-1266.12	-1151.85
gdp_c	-995.328	-1026.57	-1056.14	-1066.77	-1077.12	-972.206	-979.551
ppi_c	-977.72	-989.213	-1000.86	-887.612	-891.526	0	0
nadp_c	-1411.79	-1442.28	-1453.45	-1459.89	-1466.44	-1469.79	-1356.96
glu__L_c	-448.39	-467.803	-475.462	-362.126	0	0	0
fum_c	-432.028	-438.795	-328.43	0	0	0	0
udpg_c	-1387.83	-1415.92	-1442.73	-1459.24	-1346.1	-1350.1	0
gln__L_c	-379.136	-398.406	-285.604	0	0	0	0
g1p_c	-870.804	-897.503	-907.648	-794.025	0	0	0
g6p_c	-847.632	-875.889	-900.836	-910.683	-797.197	0	0
q8_c	-68.6292	0	0	0	0	0	0
betald_c	-99.0605	0	0	0	0	0	0
f6p_c	-848.883	-877.221	-901.758	-909.666	-796.196	0	0
oaa_c	-510.649	-516.713	-402.514	0	0	0	0
tre6p_c	-1087.44	-1116.39	-1144.05	-1170.51	-1180.25	-1066.76	0
succ_c	-462.749	-473.242	-363.668	0	0	0	0
gam6p_c	-764.773	-793.676	-819.713	-837.719	-847.436	-734.89	0
cdp_c	-1066.29	-1095.13	-1107.39	-1110.24	-998.093	0	0
s7p_c	-910.069	-939.738	-960.65	-971.013	-858.149	0	0
cit_c	-664.07	-671.452	-679.664	-568.284	0	0	0
6pgl_c	-869.633	-895.429	-905.347	-792.08	0	0	0
gtp_c	-1352.85	-1252.06	-1409.85	-1422.06	-1434.22	-1444.43	-1331.21
uacgam_c	-1374.31	-1402.33	-1429.07	-1450.44	-1337.27	-1341.23	0
acon_C_c	-563.73	-573.086	-578.95	-464.6	0	0	0
nadph_c	-1405.16	-1426.93	-1442.24	-1449.23	-1455.77	-1459.13	-1345.33
pyr_c	-377.858	-263.818	0	0	0	0	0
coa_c	-1417.27	-1439.59	-1452.99	-1461.46	-1468.45	-1476.36	-1482.62
udp_c	-1137.31	-1039.61	-1183.4	-1194.99	-1197.88	-1085.66	0
icit_c	-656.409	-664.791	-677.544	-565.338	0	0	0
dtdp_c	-1096.48	-1119.55	-1130.83	-1134.45	-1022.18	0	0
2ddg6p_c	-907.06	-916.938	-921.527	-807.953	0	0	0
nadh_c	-1034.64	-1063.39	-1090.67	-981.731	-989.238	-993.556	0
co2_c	-224.418	0	0	0	0	0	0
gthox_c	-892.602	-915.805	-936.957	-947.119	-955.95	-962.884	-855.768
succoa_c	-1625.66	-1638.82	-1647	-1654.9	-1659.92	-1667.14	-1673.12
glc__D_p	-383.194	-412.41	-438.431	0	0	0	0
chol_p	-113.63	0	0	0	0	0	0
co2_p	-224.418	0	0	0	0	0	0
ac_p	-334.625	-227.566	0	0	0	0	0
nh4_p	-197.198	-101.987	0	0	0	0	0
pi_p	-606.145	-633.09	-643.614	-530.148	0	0	0
glyb_p	-304.448	-192.086	0	0	0	0	0

## Sheet: MMg
met_biggid	DG00_0	DG00_1	DG00_2	DG00_3	DG00_4	DG00_5	DG00_6
2pg_c	-867.03	-876.354	-880.987	-766.549	0	0	0
13dpg_c	-1186.9	-1213.47	-1228.63	-1237.89	-1236.58	-1122.61	0
pep_c	-772.518	-781.73	-786.505	-671.958	0	0	0
gthrd_c	-564.209	-469.783	-615.198	-635.948	-645.707	-538.031	0
actp_c	-752.142	-766.473	-648.86	0	0	0	0
dhap_c	-780.595	-790.492	-676.938	0	0	0	0
r5p_c	-849.062	-877.844	-902.845	-912.67	-799.16	0	0
akg_c	-578.35	-584.788	-471.478	0	0	0	0
ac_c	-403.255	-296.196	0	0	0	0	0
xu5p__D_c	-877.965	-903.316	-912.964	-799.386	0	0	0
glyb_c	-373.077	-260.715	0	0	0	0	0
3pg_c	-867.791	-879.139	-883.772	-770.464	0	0	0
ctp_c	-1488.44	-1638.76	-1529.12	-1535.37	-1540.01	-1421.86	0
gam1p_c	-857.543	-886.284	-905.299	-915.016	-802.429	0	0
accoa_c	-1536.81	-1564.88	-1578.13	-1586.39	-1593.34	-1601.09	-1607.31
nad_c	-1088.58	-1116.84	-1143.24	-1169.14	-1060.65	-1068.16	-1072.44
chol_c	-182.26	0	0	0	0	0	0
adp_c	-1017.69	-1150.4	-1044.1	-1050.38	-941.469	-945.545	0
mal__L_c	-598.369	-606.853	-495.622	0	0	0	0
asp__L_c	-519.676	-537.004	-547.461	-434.335	0	0	0
o2_c	-130.639	0	0	0	0	0	0
acgam1p_c	-924.621	-953.362	-963.281	-859.781	0	0	0
g3p_c	-749.943	-778.564	-788.724	-675.659	0	0	0
pi_c	-674.774	-701.723	-712.268	-598.773	0	0	0
q8h2_c	-173.55	0	0	0	0	0	0
6pgc_c	-1026.62	-1054.63	-1065.2	-1069.75	-956.887	0	0
nh4_c	-265.827	-170.616	0	0	0	0	0
atp_c	-1372.53	-1506.39	-1396.68	-1407.86	-1414.79	-1417.78	-1300.03
adpglc_c	-1254.42	-1282.82	-1309.74	-1201.1	-1208.68	-1214.73	0
dttp_c	-1516.89	-1540.12	-1551.25	-1557.84	-1562.45	-1443.7	0
ru5p__D_c	-876.593	-902.065	-912.387	-799.523	0	0	0
e4p_c	-811.896	-839.757	-849.406	-735.827	0	0	0
utp_c	-1559.83	-1459.41	-1606.56	-1619.04	-1625.38	-1632.89	-1514.14
tre_c	-689.906	-719.793	-748.412	-775.836	0	0	0
fdp_c	-1261.99	-1290.41	-1312.73	-1324.14	-1332.49	-1334.75	-1220.48
gdp_c	-1063.96	-1095.2	-1124.77	-1135.4	-1145.75	-1040.84	-1048.18
ppi_c	-1168.54	-1057.84	-1069.49	-956.241	-960.156	0	0
nadp_c	-1480.42	-1510.91	-1522.08	-1528.52	-1535.06	-1538.42	-1425.59
glu__L_c	-517.019	-536.432	-544.091	-430.755	0	0	0
fum_c	-500.657	-507.424	-397.059	0	0	0	0
udpg_c	-1456.46	-1484.55	-1511.36	-1527.87	-1414.73	-1418.72	0
gln__L_c	-447.765	-467.035	-354.233	0	0	0	0
g1p_c	-939.433	-966.132	-976.277	-862.654	0	0	0
g6p_c	-916.261	-944.518	-969.465	-979.312	-865.827	0	0
q8_c	-137.258	0	0	0	0	0	0
betald_c	-167.69	0	0	0	0	0	0
f6p_c	-917.512	-945.85	-970.387	-978.295	-864.826	0	0
oaa_c	-579.278	-585.342	-471.143	0	0	0	0
tre6p_c	-1156.07	-1185.02	-1212.68	-1239.14	-1248.88	-1135.39	0
succ_c	-531.379	-541.871	-432.297	0	0	0	0
gam6p_c	-833.402	-862.305	-888.343	-906.349	-916.065	-803.519	0
cdp_c	-1134.92	-1282.18	-1176.02	-1178.87	-1066.72	0	0
s7p_c	-978.698	-1008.37	-1029.28	-1039.64	-926.778	0	0
cit_c	-732.699	-740.081	-748.293	-636.914	0	0	0
6pgl_c	-938.263	-964.058	-973.976	-860.709	0	0	0
gtp_c	-1421.48	-1320.69	-1478.47	-1490.69	-1502.84	-1513.06	-1399.84
uacgam_c	-1442.94	-1470.96	-1497.7	-1519.07	-1405.9	-1409.86	0
acon_C_c	-632.36	-641.715	-647.579	-533.229	0	0	0
nadph_c	-1473.79	-1495.56	-1510.87	-1517.86	-1524.4	-1527.76	-1413.96
pyr_c	-446.488	-332.447	0	0	0	0	0
coa_c	-1485.89	-1508.22	-1521.62	-1530.09	-1537.08	-1544.99	-1551.25
udp_c	-1205.94	-1108.24	-1252.03	-1263.62	-1266.5	-1154.29	0
icit_c	-725.038	-733.42	-746.173	-633.967	0	0	0
dtdp_c	-1165.1	-1188.17	-1199.46	-1203.07	-1090.81	0	0
2ddg6p_c	-975.689	-985.568	-990.157	-876.583	0	0	0
nadh_c	-1103.27	-1132.01	-1159.3	-1050.36	-1057.87	-1062.19	0
co2_c	-293.047	0	0	0	0	0	0
gthox_c	-961.231	-984.434	-1005.59	-1015.75	-1024.58	-1031.51	-924.397
succoa_c	-1694.29	-1707.45	-1715.63	-1723.53	-1728.54	-1735.77	-1741.75
glc__D_p	-451.823	-481.04	-507.06	0	0	0	0
chol_p	-182.26	0	0	0	0	0	0
co2_p	-293.047	0	0	0	0	0	0
ac_p	-403.255	-296.196	0	0	0	0	0
nh4_p	-265.827	-170.616	0	0	0	0	0
pi_p	-674.774	-701.719	-712.243	-598.778	0	0	0
glyb_p	-373.077	-260.715	0	0	0	0	0

## Sheet: Ka
met_biggid	Ka_0	Ka_1	Ka_2	Ka_3	Ka_4	Ka_5	Ka_6
2pg_c	1	1.01251e-06	0.000325024	0.15621	0	0	0
13dpg_c	1	1.09799e-12	2.29281e-07	9.1165e-07	0.0245993	0.09781	0
pep_c	1	9.53036e-07	0.000282206	0.174195	0	0	0
gthrd_c	1	1.66068e-13	6.29021e-11	3.7145e-10	1.9313e-06	5.07719e-05	0
actp_c	1	5.24438e-07	0.0576455	0	0	0	0
dhap_c	1	6.04007e-07	0.0645423	0	0	0	0
r5p_c	1	1.2073e-13	4.94763e-12	5.52688e-07	0.0617395	0	0
akg_c	1	0.000133751	0.00216638	0	0	0	0
ac_c	1	2.88556e-05	0	0	0	0	0
xu5p__D_c	1	3.72993e-12	6.1632e-07	0.0661243	0	0	0
glyb_c	1	0.00550341	0	0	0	0	0
3pg_c	1	3.27051e-07	0.000325024	0.0504572	0	0	0
ctp_c	1	2.76147e-13	3.97787e-08	0.000525411	0.00301623	0.0725564	0
gam1p_c	1	1.25702e-13	2.10672e-09	5.75451e-07	0.0642823	0	0
accoa_c	1	2.45471e-13	6.76271e-07	2.46047e-06	1.23635e-05	0.000163658	0.000758585
nad_c	1	2.04023e-13	1.15714e-12	4.21003e-12	9.7045e-06	0.000549262	0.0138684
chol_c	1	0	0	0	0	0	0
adp_c	1	3.58982e-13	3.69913e-08	1.05203e-05	0.00061996	0.0169694	0
mal__L_c	1	7.40517e-06	0.000632598	0	0	0	0
asp__L_c	1	2.46101e-10	7.74133e-06	0.0200231	0	0	0
o2_c	1	0	0	0	0	0	0
acgam1p_c	1	1.25702e-13	4.70292e-07	2.77717e-06	0	0	0
g3p_c	1	1.41882e-13	3.69147e-07	0.0396054	0	0	0
pi_c	1	1.25702e-13	1.09991e-07	0.0162981	0	0	0
q8h2_c	1	0	0	0	0	0	0
6pgc_c	1	2.59925e-13	2.46558e-07	0.000352347	0.0323679	0	0
nh4_c	1	1.37899e-09	0	0	0	0	0
atp_c	1	2.59925e-13	3.69913e-08	1.01042e-05	0.000506668	0.00299198	0.127664
adpglc_c	1	1.77863e-13	7.75995e-13	7.40517e-06	0.000514914	0.00233904	0
dttp_c	1	1.09345e-10	3.99396e-08	0.000525411	0.00309016	0.131853	0
ru5p__D_c	1	3.30458e-12	3.14114e-07	0.0323679	0	0	0
e4p_c	1	3.03009e-13	6.1632e-07	0.0661243	0	0	0
utp_c	1	2.39769e-13	1.99512e-10	3.99396e-08	0.000523294	0.00309016	0.131853
tre_c	1	1.04825e-13	3.72262e-13	1.22936e-12	0	0	0
fdp_c	1	1.73607e-13	5.14073e-11	3.01689e-07	1.18991e-06	0.0323679	0.132922
gdp_c	1	1.02944e-14	3.44782e-13	3.69913e-08	7.63317e-07	1.14047e-05	0.000645494
ppi_c	1	1.10219e-08	1.24149e-07	0.00089149	0.0199424	0	0
nadp_c	1	2.20717e-12	1.64338e-06	1.18744e-05	0.000549262	0.0133198	0.215741
glu__L_c	1	2.91563e-10	5.50402e-05	0.0127929	0	0	0
fum_c	1	3.8899e-05	0.000282206	0	0	0	0
udpg_c	1	2.39769e-13	8.72349e-13	2.57245e-08	0.000672078	0.0183959	0
gln__L_c	1	3.03571e-10	0.00854453	0	0	0	0
g1p_c	1	6.01772e-13	6.04007e-07	0.0691261	0	0	0
g6p_c	1	2.04023e-13	5.02815e-12	5.61683e-07	0.0602624	0	0
q8_c	1	0	0	0	0	0	0
betald_c	1	0	0	0	0	0	0
f6p_c	1	1.88202e-13	5.14073e-11	5.75451e-07	0.0592974	0	0
oaa_c	1	0.000262432	0.0039052	0	0	0	0
tre6p_c	1	1.02318e-13	3.72262e-13	1.22936e-12	5.63955e-07	0.0602624	0
succ_c	1	2.04357e-06	0.00028107	0	0	0	0
gam6p_c	1	1.06962e-13	1.87812e-12	5.77842e-09	5.75451e-07	0.0617395	0
cdp_c	1	2.76147e-13	3.97787e-08	0.000645494	0.0158441	0	0
s7p_c	1	4.96818e-14	3.16073e-10	3.01689e-07	0.0323679	0	0
cit_c	1	3.99352e-06	2.17538e-05	0.00089149	0	0	0
6pgl_c	1	2.39272e-12	4.70292e-07	0.0484613	0	0	0
gtp_c	1	3.46737e-13	2.49644e-13	3.69913e-08	7.63317e-07	1.14047e-05	0.000527535
uacgam_c	1	2.57836e-13	9.34304e-13	1.99512e-10	0.000691337	0.0190764	0
acon_C_c	1	2.89155e-06	0.000184723	0.00788192	0	0	0
nadph_c	1	1.73607e-13	1.64338e-06	1.18744e-05	0.000549262	0.0133198	0.215741
pyr_c	1	0.00117303	0	0	0	0	0
coa_c	1	7.69672e-11	5.75451e-07	2.01084e-06	1.18744e-05	0.00013926	0.000728578
udp_c	1	2.81776e-13	1.52224e-08	6.25122e-08	0.00061996	0.0169694	0
icit_c	1	3.99352e-06	2.08933e-05	0.000822357	0	0	0
dtdp_c	1	1.09787e-10	3.97787e-08	0.000645494	0.0178114	0	0
2ddg6p_c	1	4.89662e-07	0.000339778	0.065858	0	0	0
nadh_c	1	1.25702e-13	5.37469e-13	1.01042e-05	0.000549262	0.0133198	0
co2_c	1	0	0	0	0	0	0
gthox_c	1	3.19572e-11	2.48652e-10	1.28994e-06	4.88648e-06	3.25698e-05	7.60159e-05
succoa_c	1	7.33123e-07	2.66732e-06	1.23635e-05	8.58003e-05	0.000276568	0.000966435
glc__D_p	1	2.04848e-13	5.0079e-12	0	0	0	0
chol_p	1	0	0	0	0	0	0
co2_p	1	0	0	0	0	0	0
ac_p	1	2.88556e-05	0	0	0	0	0
nh4_p	1	1.37899e-09	0	0	0	0	0
pi_p	1	1.26211e-13	1.12233e-07	0.0158441	0	0	0
glyb_p	1	0.00550341	0	0	0	0	0

## Sheet: KKa
met_biggid	KKa_0	KKa_1	KKa_2	KKa_3	KKa_4	KKa_5	KKa_6
2pg_c	1	1.01251e-06	3.29091e-10	5.14073e-11	0	0	0
13dpg_c	1	1.09799e-12	2.5175e-19	2.29508e-25	5.64574e-27	5.5221e-28	0
pep_c	1	9.53036e-07	2.68953e-10	4.68501e-11	0	0	0
gthrd_c	1	1.66068e-13	1.04461e-23	3.88019e-33	7.49381e-39	3.80475e-43	0
actp_c	1	5.24438e-07	3.02315e-08	0	0	0	0
dhap_c	1	6.04007e-07	3.8984e-08	0	0	0	0
r5p_c	1	1.2073e-13	5.97327e-25	3.30136e-31	2.03824e-32	0	0
akg_c	1	0.000133751	2.89755e-07	0	0	0	0
ac_c	1	2.88556e-05	0	0	0	0	0
xu5p__D_c	1	3.72993e-12	2.29883e-18	1.52009e-19	0	0	0
glyb_c	1	0.00550341	0	0	0	0	0
3pg_c	1	3.27051e-07	1.06299e-10	5.36356e-12	0	0	0
ctp_c	1	2.76147e-13	1.09848e-20	5.77151e-24	1.74082e-26	1.26308e-27	0
gam1p_c	1	1.25702e-13	2.6482e-22	1.52391e-28	9.79603e-30	0	0
accoa_c	1	2.45471e-13	1.66005e-19	4.0845e-25	5.04988e-30	8.26454e-34	6.26935e-37
nad_c	1	2.04023e-13	2.36084e-25	9.9392e-37	9.6455e-42	5.29791e-45	7.34733e-47
chol_c	1	0	0	0	0	0	0
adp_c	1	3.58982e-13	1.32792e-20	1.39702e-25	8.66095e-29	1.46971e-30	0
mal__L_c	1	7.40517e-06	4.6845e-09	0	0	0	0
asp__L_c	1	2.46101e-10	1.90515e-15	3.8147e-17	0	0	0
o2_c	1	0	0	0	0	0	0
acgam1p_c	1	1.25702e-13	5.91168e-20	1.64178e-25	0	0	0
g3p_c	1	1.41882e-13	5.23754e-20	2.07435e-21	0	0	0
pi_c	1	1.25702e-13	1.38261e-20	2.2534e-22	0	0	0
q8h2_c	1	0	0	0	0	0	0
6pgc_c	1	2.59925e-13	6.40866e-20	2.25807e-23	7.30891e-25	0	0
nh4_c	1	1.37899e-09	0	0	0	0	0
atp_c	1	2.59925e-13	9.61498e-21	9.71514e-26	4.92235e-29	1.47276e-31	1.88018e-32
adpglc_c	1	1.77863e-13	1.3802e-25	1.02206e-30	5.26276e-34	1.23098e-36	0
dttp_c	1	1.09345e-10	4.3672e-18	2.29457e-21	7.0906e-24	9.34919e-25	0
ru5p__D_c	1	3.30458e-12	1.03802e-18	3.35984e-20	0	0	0
e4p_c	1	3.03009e-13	1.8675e-19	1.23487e-20	0	0	0
utp_c	1	2.39769e-13	4.78366e-23	1.91057e-30	9.99791e-34	3.08952e-36	4.07363e-37
tre_c	1	1.04825e-13	3.90225e-26	4.79727e-38	0	0	0
fdp_c	1	1.73607e-13	8.92468e-24	2.69248e-30	3.2038e-36	1.037e-37	1.3784e-38
gdp_c	1	1.02944e-14	3.54934e-27	1.31295e-34	1.0022e-40	1.14298e-45	7.37785e-49
ppi_c	1	1.10219e-08	1.36836e-15	1.21988e-18	2.43273e-20	0	0
nadp_c	1	2.20717e-12	3.62722e-18	4.30712e-23	2.36574e-26	3.15111e-28	6.79825e-29
glu__L_c	1	2.91563e-10	1.60477e-14	2.05296e-16	0	0	0
fum_c	1	3.8899e-05	1.09775e-08	0	0	0	0
udpg_c	1	2.39769e-13	2.09162e-25	5.38059e-33	3.61618e-36	6.65229e-38	0
gln__L_c	1	3.03571e-10	2.59387e-12	0	0	0	0
g1p_c	1	6.01772e-13	3.63475e-19	2.51256e-20	0	0	0
g6p_c	1	2.04023e-13	1.02586e-24	5.76209e-31	3.47237e-32	0	0
q8_c	1	0	0	0	0	0	0
betald_c	1	0	0	0	0	0	0
f6p_c	1	1.88202e-13	9.67495e-24	5.56746e-30	3.30136e-31	0	0
oaa_c	1	0.000262432	1.02485e-06	0	0	0	0
tre6p_c	1	1.02318e-13	3.80889e-26	4.68249e-38	2.64071e-44	1.59136e-45	0
succ_c	1	2.04357e-06	5.74385e-10	0	0	0	0
gam6p_c	1	1.06962e-13	2.00888e-25	1.16082e-33	6.67993e-40	4.12416e-41	0
cdp_c	1	2.76147e-13	1.09848e-20	7.0906e-24	1.12344e-25	0	0
s7p_c	1	4.96818e-14	1.57031e-23	4.73745e-30	1.53341e-31	0	0
cit_c	1	3.99352e-06	8.6874e-11	7.74473e-14	0	0	0
6pgl_c	1	2.39272e-12	1.12528e-18	5.45325e-20	0	0	0
gtp_c	1	3.46737e-13	8.65606e-26	3.20199e-33	2.44413e-39	2.78747e-44	1.47049e-47
uacgam_c	1	2.57836e-13	2.40897e-25	4.80617e-35	3.32268e-38	6.33848e-40	0
acon_C_c	1	2.89155e-06	5.34137e-10	4.21003e-12	0	0	0
nadph_c	1	1.73607e-13	2.85303e-19	3.38781e-24	1.8608e-27	2.47854e-29	5.34723e-30
pyr_c	1	0.00117303	0	0	0	0	0
coa_c	1	7.69672e-11	4.42909e-17	8.9062e-23	1.05756e-27	1.47276e-31	1.07302e-34
udp_c	1	2.81776e-13	4.2893e-21	2.68134e-28	1.66232e-31	2.82085e-33	0
icit_c	1	3.99352e-06	8.34376e-11	6.86155e-14	0	0	0
dtdp_c	1	1.09787e-10	4.3672e-18	2.819e-21	5.02104e-23	0	0
2ddg6p_c	1	4.89662e-07	1.66376e-10	1.09572e-11	0	0	0
nadh_c	1	1.25702e-13	6.75611e-26	6.82649e-31	3.74953e-34	4.9943e-36	0
co2_c	1	0	0	0	0	0	0
gthox_c	1	3.19572e-11	7.94621e-21	1.02501e-26	5.0087e-32	1.63132e-36	1.24007e-40
succoa_c	1	7.33123e-07	1.95547e-12	2.41765e-17	2.07435e-21	5.73699e-25	5.54443e-28
glc__D_p	1	2.04848e-13	1.02586e-24	0	0	0	0
chol_p	1	0	0	0	0	0	0
co2_p	1	0	0	0	0	0	0
ac_p	1	2.88556e-05	0	0	0	0	0
nh4_p	1	1.37899e-09	0	0	0	0	0
pi_p	1	1.26211e-13	1.4165e-20	2.24432e-22	0	0	0
glyb_p	1	0.00550341	0	0	0	0	0

## Sheet: KMg
met_biggid	KMg_0	KMg_1	KMg_2	KMg_3	KMg_4	KMg_5	KMg_6
2pg_c	0.000118304	0.0104277	0.311918	1e+50	0	0	0
13dpg_c	6.6275e-06	1.73664e-05	1.97797e-05	0.00207167	0.311918	1e+50	0
pep_c	9.95612e-05	0.0104277	0.311918	1e+50	0	0	0
gthrd_c	0.00016278	1e+50	0.00111764	0.0029286	0.0876012	1e+50	0
actp_c	0.00422445	0.00481149	1e+50	0	0	0	0
dhap_c	0.00374343	0.311918	1e+50	0	0	0	0
r5p_c	0.000433741	0.00113653	0.00318618	0.311918	1e+50	0	0
akg_c	0.00111764	0.0133715	1e+50	0	0	0	0
ac_c	0.0922699	1e+50	0	0	0	0	0
xu5p__D_c	0.00113653	0.0029781	0.311918	1e+50	0	0	0
glyb_c	0.0876012	1e+50	0	0	0	0	0
3pg_c	0.000288942	0.0104277	0.311918	1e+50	0	0	0
ctp_c	1.53398e-06	1.41752e-06	0.000300193	0.00110464	0.00354144	1e+50	0
gam1p_c	0.00113653	0.0029781	0.00780351	0.817323	1e+50	0	0
accoa_c	5.57982e-06	1.46211e-05	3.83116e-05	0.00401273	0.311918	0.817323	2.14165
nad_c	0.000715039	0.00187366	0.00553694	0.00745865	1e+50	1e+50	1e+50
chol_c	1e+50	0	0	0	0	0	0
adp_c	6.85804e-12	2.78548e-05	0.00174068	0.311918	1e+50	1e+50	0
mal__L_c	0.00111764	0.031199	1e+50	0	0	0	0
asp__L_c	0.000329815	0.039988	0.148414	1e+50	0	0	0
o2_c	1e+50	0	0	0	0	0	0
acgam1p_c	0.00113653	0.0029781	0.311918	1e+50	0	0	0
g3p_c	0.00113653	0.0029781	0.311918	1e+50	0	0	0
pi_c	2.2183e-05	0.000349181	0.0836142	1e+50	0	0	0
q8h2_c	1e+50	0	0	0	0	0	0
6pgc_c	3.79953e-05	9.95612e-05	0.0104277	0.311918	1e+50	0	0
nh4_c	0.616595	1e+50	0	0	0	0	0
atp_c	6.11787e-14	1.05684e-06	0.000207291	0.000285443	0.000551493	0.00927962	1e+50
adpglc_c	0.000715039	0.00187366	0.00490953	1e+50	1e+50	1e+50	0
dttp_c	1.53398e-06	1.13902e-06	0.000420998	0.00110464	0.00354144	1e+50	0
ru5p__D_c	0.00113653	0.0029781	0.311918	1e+50	0	0	0
e4p_c	0.00113653	0.0029781	0.311918	1e+50	0	0	0
utp_c	5.85423e-07	1e+50	6.1813e-05	0.00588085	0.0198861	0.00354144	1e+50
tre_c	1e+50	1e+50	1e+50	1e+50	0	0	0
fdp_c	1.2917e-06	3.3847e-06	1.32984e-05	0.000487865	0.0972926	0.311918	1e+50
gdp_c	1.0376e-05	2.71888e-05	1.13768e-05	0.00746191	0.311918	1e+50	1e+50
ppi_c	8.96582e-08	8.3029e-05	0.00583082	1e+50	1e+50	0	0
nadp_c	0.0103841	0.000271581	0.00231884	0.311918	0.817323	2.14165	1e+50
glu__L_c	0.000705619	0.00896912	0.0768635	1e+50	0	0	0
fum_c	0.00111764	0.033091	1e+50	0	0	0	0
udpg_c	0.000272885	0.000715039	0.00187366	0.00490953	1e+50	1e+50	0
gln__L_c	0.00621727	0.0876012	1e+50	0	0	0	0
g1p_c	0.00113653	0.00479524	0.311918	1e+50	0	0	0
g6p_c	0.000433741	0.00113653	0.00331131	0.311918	1e+50	0	0
q8_c	1e+50	0	0	0	0	0	0
betald_c	1e+50	0	0	0	0	0	0
f6p_c	0.000433741	0.00113653	0.000487832	0.311918	1e+50	0	0
oaa_c	0.00111764	0.00990535	1e+50	0	0	0	0
tre6p_c	0.000165527	0.000433741	0.00113653	0.0029781	0.311918	1e+50	0
succ_c	0.00535353	0.0726859	1e+50	0	0	0	0
gam6p_c	0.000433741	0.00113653	0.0029781	0.00780351	0.817323	1e+50	0
cdp_c	2.71888e-05	2.91676e-05	0.00349357	0.311918	1e+50	0	0
s7p_c	0.000433741	0.00113653	0.0029781	0.311918	1e+50	0	0
cit_c	1.94984e-05	0.00303774	0.0378966	1e+50	0	0	0
6pgl_c	0.00113653	0.0029781	0.311918	1e+50	0	0	0
gtp_c	5.85423e-07	1e+50	1.1963e-06	0.000160768	0.00110464	0.00354144	1e+50
uacgam_c	0.000272885	0.000715039	0.00187366	0.00490953	1e+50	1e+50	0
acon_C_c	3.73646e-05	0.00111764	0.017183	1e+50	0	0	0
nadph_c	5.57982e-06	0.0112868	0.00153137	0.119038	0.311918	0.817323	1e+50
pyr_c	0.00348337	1e+50	0	0	0	0	0
coa_c	5.57982e-06	1.46211e-05	3.83116e-05	0.00401273	0.311918	0.817323	2.14165
udp_c	1.0376e-05	1e+50	2.34369e-05	0.00345358	0.311918	1e+50	0
icit_c	0.00192708	0.110452	0.0152978	1e+50	0	0	0
dtdp_c	2.71888e-05	2.37083e-05	0.00746191	0.311918	1e+50	0	0
2ddg6p_c	9.95612e-05	0.0104277	0.311918	1e+50	0	0	0
nadh_c	0.000715039	0.00187366	0.00490953	1e+50	1e+50	1e+50	0
co2_c	1e+50	0	0	0	0	0	0
gthox_c	1.24914e-06	3.27311e-06	8.5765e-06	0.000256543	0.00767379	0.229541	1e+50
succoa_c	4.88799e-07	1.2808e-06	0.00013415	0.00401273	0.311918	0.817323	2.14165
glc__D_p	1e+50	1e+50	1e+50	0	0	0	0
chol_p	1e+50	0	0	0	0	0	0
co2_p	1e+50	0	0	0	0	0	0
ac_p	0.0922699	1e+50	0	0	0	0	0
nh4_p	0.616595	1e+50	0	0	0	0	0
pi_p	2.2183e-05	0.000349181	0.0836142	1e+50	0	0	0
glyb_p	0.0876012	1e+50	0	0	0	0	0

## Sheet: KMMg
met_biggid	KMMg_0	KMMg_1	KMMg_2	KMMg_3	KMMg_4	KMMg_5	KMMg_6
2pg_c	1e+50	1e+50	1e+50	1e+50	0	0	0
13dpg_c	1e+50	1e+50	1e+50	1e+50	1e+50	1e+50	0
pep_c	1e+50	1e+50	1e+50	1e+50	0	0	0
gthrd_c	1e+50	1e+50	1e+50	1e+50	1e+50	1e+50	0
actp_c	1e+50	1e+50	1e+50	0	0	0	0
dhap_c	1e+50	1e+50	1e+50	0	0	0	0
r5p_c	1e+50	1e+50	1e+50	1e+50	1e+50	0	0
akg_c	1e+50	1e+50	1e+50	0	0	0	0
ac_c	1e+50	1e+50	0	0	0	0	0
xu5p__D_c	1e+50	1e+50	1e+50	1e+50	0	0	0
glyb_c	1e+50	1e+50	0	0	0	0	0
3pg_c	1e+50	1e+50	1e+50	1e+50	0	0	0
ctp_c	1e+50	0.0020455	1e+50	1e+50	1e+50	1e+50	0
gam1p_c	1e+50	1e+50	1e+50	1e+50	1e+50	0	0
accoa_c	1e+50	1e+50	1e+50	1e+50	1e+50	1e+50	1e+50
nad_c	1e+50	1e+50	1e+50	1e+50	1e+50	1e+50	1e+50
chol_c	1e+50	0	0	0	0	0	0
adp_c	1e+50	0.0158016	1e+50	1e+50	1e+50	1e+50	0
mal__L_c	1e+50	1e+50	1e+50	0	0	0	0
asp__L_c	1e+50	1e+50	1e+50	1e+50	0	0	0
o2_c	1e+50	0	0	0	0	0	0
acgam1p_c	1e+50	1e+50	1e+50	1e+50	0	0	0
g3p_c	1e+50	1e+50	1e+50	1e+50	0	0	0
pi_c	1e+50	1e+50	1e+50	1e+50	0	0	0
q8h2_c	1e+50	0	0	0	0	0	0
6pgc_c	1e+50	1e+50	1e+50	1e+50	1e+50	0	0
nh4_c	1e+50	1e+50	0	0	0	0	0
atp_c	1e+50	0.0016293	1e+50	1e+50	1e+50	1e+50	1e+50
adpglc_c	1e+50	1e+50	1e+50	1e+50	1e+50	1e+50	0
dttp_c	1e+50	1e+50	1e+50	1e+50	1e+50	1e+50	0
ru5p__D_c	1e+50	1e+50	1e+50	1e+50	0	0	0
e4p_c	1e+50	1e+50	1e+50	1e+50	0	0	0
utp_c	1e+50	1e+50	1e+50	1e+50	1e+50	1e+50	1e+50
tre_c	1e+50	1e+50	1e+50	1e+50	0	0	0
fdp_c	1e+50	1e+50	1e+50	1e+50	1e+50	1e+50	1e+50
gdp_c	1e+50	1e+50	1e+50	1e+50	1e+50	1e+50	1e+50
ppi_c	0.000855658	1e+50	1e+50	1e+50	1e+50	0	0
nadp_c	1e+50	1e+50	1e+50	1e+50	1e+50	1e+50	1e+50
glu__L_c	1e+50	1e+50	1e+50	1e+50	0	0	0
fum_c	1e+50	1e+50	1e+50	0	0	0	0
udpg_c	1e+50	1e+50	1e+50	1e+50	1e+50	1e+50	0
gln__L_c	1e+50	1e+50	1e+50	0	0	0	0
g1p_c	1e+50	1e+50	1e+50	1e+50	0	0	0
g6p_c	1e+50	1e+50	1e+50	1e+50	1e+50	0	0
q8_c	1e+50	0	0	0	0	0	0
betald_c	1e+50	0	0	0	0	0	0
f6p_c	1e+50	1e+50	1e+50	1e+50	1e+50	0	0
oaa_c	1e+50	1e+50	1e+50	0	0	0	0
tre6p_c	1e+50	1e+50	1e+50	1e+50	1e+50	1e+50	0
succ_c	1e+50	1e+50	1e+50	0	0	0	0
gam6p_c	1e+50	1e+50	1e+50	1e+50	1e+50	1e+50	0
cdp_c	1e+50	0.0372907	1e+50	1e+50	1e+50	0	0
s7p_c	1e+50	1e+50	1e+50	1e+50	1e+50	0	0
cit_c	1e+50	1e+50	1e+50	1e+50	0	0	0
6pgl_c	1e+50	1e+50	1e+50	1e+50	0	0	0
gtp_c	1e+50	1e+50	1e+50	1e+50	1e+50	1e+50	1e+50
uacgam_c	1e+50	1e+50	1e+50	1e+50	1e+50	1e+50	0
acon_C_c	1e+50	1e+50	1e+50	1e+50	0	0	0
nadph_c	1e+50	1e+50	1e+50	1e+50	1e+50	1e+50	1e+50
pyr_c	1e+50	1e+50	0	0	0	0	0
coa_c	1e+50	1e+50	1e+50	1e+50	1e+50	1e+50	1e+50
udp_c	1e+50	1e+50	1e+50	1e+50	1e+50	1e+50	0
icit_c	1e+50	1e+50	1e+50	1e+50	0	0	0
dtdp_c	1e+50	1e+50	1e+50	1e+50	1e+50	0	0
2ddg6p_c	1e+50	1e+50	1e+50	1e+50	0	0	0
nadh_c	1e+50	1e+50	1e+50	1e+50	1e+50	1e+50	0
co2_c	1e+50	0	0	0	0	0	0
gthox_c	1e+50	1e+50	1e+50	1e+50	1e+50	1e+50	1e+50
succoa_c	1e+50	1e+50	1e+50	1e+50	1e+50	1e+50	1e+50
glc__D_p	1e+50	1e+50	1e+50	0	0	0	0
chol_p	1e+50	0	0	0	0	0	0
co2_p	1e+50	0	0	0	0	0	0
ac_p	1e+50	1e+50	0	0	0	0	0
nh4_p	1e+50	1e+50	0	0	0	0	0
pi_p	1e+50	1e+50	1e+50	1e+50	0	0	0
glyb_p	1e+50	1e+50	0	0	0	0	0

## Sheet: n00
met_biggid	n_states
2pg_c	4
13dpg_c	6
pep_c	4
gthrd_c	6
actp_c	3
dhap_c	3
r5p_c	5
akg_c	3
ac_c	2
xu5p__D_c	4
glyb_c	2
3pg_c	4
ctp_c	6
gam1p_c	5
accoa_c	7
nad_c	7
chol_c	1
adp_c	6
mal__L_c	3
asp__L_c	4
o2_c	1
acgam1p_c	4
g3p_c	4
pi_c	4
q8h2_c	1
6pgc_c	5
nh4_c	2
atp_c	7
adpglc_c	6
dttp_c	6
ru5p__D_c	4
e4p_c	4
utp_c	7
tre_c	4
fdp_c	7
gdp_c	7
ppi_c	5
nadp_c	7
glu__L_c	4
fum_c	3
udpg_c	6
gln__L_c	3
g1p_c	4
g6p_c	5
q8_c	1
betald_c	1
f6p_c	5
oaa_c	3
tre6p_c	6
succ_c	3
gam6p_c	6
cdp_c	5
s7p_c	5
cit_c	4
6pgl_c	4
gtp_c	7
uacgam_c	6
acon_C_c	4
nadph_c	7
pyr_c	2
coa_c	7
udp_c	6
icit_c	4
dtdp_c	5
2ddg6p_c	4
nadh_c	6
co2_c	1
gthox_c	7
succoa_c	7
glc__D_p	3
chol_p	1
co2_p	1
ac_p	2
nh4_p	2
pi_p	4
glyb_p	2
