# Supplementary material for: The quantitative metabolome is shaped by abiotic constraints
Source: Nat Commun. 2021 May 26;12:3178. doi: 10.1038/s41467-021-23214-9 (PMC8155068; doi:10.1038/s41467-021-23214-9)
Supplement: Supplementary file 9 — Supplementary Code 1 [file 41467_2021_23214_MOESM9_ESM.zip › Codes/Core/Examples (excel sheets generated in Input-data-sheets)/parameters.xlsx]

## Sheet: S
	GTHOr	CS	ICDHyr	PPA	PPCK	ASPTA	GLGC	PYK	ENO	FBA	PGI	PGK	EDA	PGL	RPE	TALA	TKT1	PTAr	ACKr	EDD	MDH	FUM	PGAMT	UAGDP	PPC	TRE6PS	NDPK2	NDPK3	NDPK4	NDPK1	PGMT	BETALDHx_CHOLD	NADTRHD	TRE6PP	GALUi	AKGDH	GAPD	GND	G1PACT	GF6PTA	MDH2	G6PDH2r	THD2pp	TKT2	CO2tpp	ACt2rpp	ATPS4rpp	GLCptspp	GLUDy
2pg_c	0	0	0	0	0	0	0	0	-1	0	0	0	0	0	0	0	0	0	0	0	0	0	0	0	0	0	0	0	0	0	0	0	0	0	0	0	0	0	0	0	0	0	0	0	0	0	0	0	0
13dpg_c	0	0	0	0	0	0	0	0	0	0	0	1	0	0	0	0	0	0	0	0	0	0	0	0	0	0	0	0	0	0	0	0	0	0	0	0	1	0	0	0	0	0	0	0	0	0	0	0	0
pep_c	0	0	0	0	1	0	0	-1	1	0	0	0	0	0	0	0	0	0	0	0	0	0	0	0	-1	0	0	0	0	0	0	0	0	0	0	0	0	0	0	0	0	0	0	0	0	0	0	-1	0
gthrd_c	2	0	0	0	0	0	0	0	0	0	0	0	0	0	0	0	0	0	0	0	0	0	0	0	0	0	0	0	0	0	0	0	0	0	0	0	0	0	0	0	0	0	0	0	0	0	0	0	0
actp_c	0	0	0	0	0	0	0	0	0	0	0	0	0	0	0	0	0	1	1	0	0	0	0	0	0	0	0	0	0	0	0	0	0	0	0	0	0	0	0	0	0	0	0	0	0	0	0	0	0
dhap_c	0	0	0	0	0	0	0	0	0	1	0	0	0	0	0	0	0	0	0	0	0	0	0	0	0	0	0	0	0	0	0	0	0	0	0	0	0	0	0	0	0	0	0	0	0	0	0	0	0
r5p_c	0	0	0	0	0	0	0	0	0	0	0	0	0	0	0	0	-1	0	0	0	0	0	0	0	0	0	0	0	0	0	0	0	0	0	0	0	0	0	0	0	0	0	0	0	0	0	0	0	0
akg_c	0	0	1	0	0	-1	0	0	0	0	0	0	0	0	0	0	0	0	0	0	0	0	0	0	0	0	0	0	0	0	0	0	0	0	0	-1	0	0	0	0	0	0	0	0	0	0	0	0	1
ac_c	0	0	0	0	0	0	0	0	0	0	0	0	0	0	0	0	0	0	-1	0	0	0	0	0	0	0	0	0	0	0	0	0	0	0	0	0	0	0	0	0	0	0	0	0	0	1	0	0	0
xu5p__D_c	0	0	0	0	0	0	0	0	0	0	0	0	0	0	1	0	-1	0	0	0	0	0	0	0	0	0	0	0	0	0	0	0	0	0	0	0	0	0	0	0	0	0	0	-1	0	0	0	0	0
glyb_c	0	0	0	0	0	0	0	0	0	0	0	0	0	0	0	0	0	0	0	0	0	0	0	0	0	0	0	0	0	0	0	1	0	0	0	0	0	0	0	0	0	0	0	0	0	0	0	0	0
3pg_c	0	0	0	0	0	0	0	0	0	0	0	-1	0	0	0	0	0	0	0	0	0	0	0	0	0	0	0	0	0	0	0	0	0	0	0	0	0	0	0	0	0	0	0	0	0	0	0	0	0
ctp_c	0	0	0	0	0	0	0	0	0	0	0	0	0	0	0	0	0	0	0	0	0	0	0	0	0	0	0	1	0	0	0	0	0	0	0	0	0	0	0	0	0	0	0	0	0	0	0	0	0
gam1p_c	0	0	0	0	0	0	0	0	0	0	0	0	0	0	0	0	0	0	0	0	0	0	-1	0	0	0	0	0	0	0	0	0	0	0	0	0	0	0	-1	0	0	0	0	0	0	0	0	0	0
accoa_c	0	-1	0	0	0	0	0	0	0	0	0	0	0	0	0	0	0	-1	0	0	0	0	0	0	0	0	0	0	0	0	0	0	0	0	0	0	0	0	-1	0	0	0	0	0	0	0	0	0	0
nad_c	0	0	0	0	0	0	0	0	0	0	0	0	0	0	0	0	0	0	0	0	-1	0	0	0	0	0	0	0	0	0	0	-2	-1	0	0	-1	-1	0	0	0	0	0	1	0	0	0	0	0	0
chol_c	0	0	0	0	0	0	0	0	0	0	0	0	0	0	0	0	0	0	0	0	0	0	0	0	0	0	0	0	0	0	0	-1	0	0	0	0	0	0	0	0	0	0	0	0	0	0	0	0	0
adp_c	0	0	0	0	1	0	0	-1	0	0	0	1	0	0	0	0	0	0	1	0	0	0	0	0	0	0	1	1	1	1	0	0	0	0	0	0	0	0	0	0	0	0	0	0	0	0	-1	0	0
mal__L_c	0	0	0	0	0	0	0	0	0	0	0	0	0	0	0	0	0	0	0	0	-1	1	0	0	0	0	0	0	0	0	0	0	0	0	0	0	0	0	0	0	-1	0	0	0	0	0	0	0	0
asp__L_c	0	0	0	0	0	-1	0	0	0	0	0	0	0	0	0	0	0	0	0	0	0	0	0	0	0	0	0	0	0	0	0	0	0	0	0	0	0	0	0	0	0	0	0	0	0	0	0	0	0
o2_c	0	0	0	0	0	0	0	0	0	0	0	0	0	0	0	0	0	0	0	0	0	0	0	0	0	0	0	0	0	0	0	0	0	0	0	0	0	0	0	0	0	0	0	0	0	0	0	0	0
acgam1p_c	0	0	0	0	0	0	0	0	0	0	0	0	0	0	0	0	0	0	0	0	0	0	0	-1	0	0	0	0	0	0	0	0	0	0	0	0	0	0	1	0	0	0	0	0	0	0	0	0	0
g3p_c	0	0	0	0	0	0	0	0	0	1	0	0	1	0	0	-1	1	0	0	0	0	0	0	0	0	0	0	0	0	0	0	0	0	0	0	0	-1	0	0	0	0	0	0	1	0	0	0	0	0
pi_c	0	0	0	2	0	0	0	0	0	0	0	0	0	0	0	0	0	-1	0	0	0	0	0	0	1	0	0	0	0	0	0	0	0	1	0	0	-1	0	0	0	0	0	0	0	0	0	-1	0	0
q8h2_c	0	0	0	0	0	0	0	0	0	0	0	0	0	0	0	0	0	0	0	0	0	0	0	0	0	0	0	0	0	0	0	0	0	0	0	0	0	0	0	0	1	0	0	0	0	0	0	0	0
6pgc_c	0	0	0	0	0	0	0	0	0	0	0	0	0	1	0	0	0	0	0	-1	0	0	0	0	0	0	0	0	0	0	0	0	0	0	0	0	0	-1	0	0	0	0	0	0	0	0	0	0	0
nh4_c	0	0	0	0	0	0	0	0	0	0	0	0	0	0	0	0	0	0	0	0	0	0	0	0	0	0	0	0	0	0	0	0	0	0	0	0	0	0	0	0	0	0	0	0	0	0	0	0	1
atp_c	0	0	0	0	-1	0	-1	1	0	0	0	-1	0	0	0	0	0	0	-1	0	0	0	0	0	0	0	-1	-1	-1	-1	0	0	0	0	0	0	0	0	0	0	0	0	0	0	0	0	1	0	0
adpglc_c	0	0	0	0	0	0	1	0	0	0	0	0	0	0	0	0	0	0	0	0	0	0	0	0	0	0	0	0	0	0	0	0	0	0	0	0	0	0	0	0	0	0	0	0	0	0	0	0	0
dttp_c	0	0	0	0	0	0	0	0	0	0	0	0	0	0	0	0	0	0	0	0	0	0	0	0	0	0	0	0	1	0	0	0	0	0	0	0	0	0	0	0	0	0	0	0	0	0	0	0	0
ru5p__D_c	0	0	0	0	0	0	0	0	0	0	0	0	0	0	-1	0	0	0	0	0	0	0	0	0	0	0	0	0	0	0	0	0	0	0	0	0	0	1	0	0	0	0	0	0	0	0	0	0	0
e4p_c	0	0	0	0	0	0	0	0	0	0	0	0	0	0	0	1	0	0	0	0	0	0	0	0	0	0	0	0	0	0	0	0	0	0	0	0	0	0	0	0	0	0	0	-1	0	0	0	0	0
utp_c	0	0	0	0	0	0	0	0	0	0	0	0	0	0	0	0	0	0	0	0	0	0	0	-1	0	0	1	0	0	0	0	0	0	0	-1	0	0	0	0	0	0	0	0	0	0	0	0	0	0
tre_c	0	0	0	0	0	0	0	0	0	0	0	0	0	0	0	0	0	0	0	0	0	0	0	0	0	0	0	0	0	0	0	0	0	1	0	0	0	0	0	0	0	0	0	0	0	0	0	0	0
fdp_c	0	0	0	0	0	0	0	0	0	-1	0	0	0	0	0	0	0	0	0	0	0	0	0	0	0	0	0	0	0	0	0	0	0	0	0	0	0	0	0	0	0	0	0	0	0	0	0	0	0
gdp_c	0	0	0	0	0	0	0	0	0	0	0	0	0	0	0	0	0	0	0	0	0	0	0	0	0	0	0	0	0	-1	0	0	0	0	0	0	0	0	0	0	0	0	0	0	0	0	0	0	0
ppi_c	0	0	0	-1	0	0	1	0	0	0	0	0	0	0	0	0	0	0	0	0	0	0	0	1	0	0	0	0	0	0	0	0	0	0	1	0	0	0	0	0	0	0	0	0	0	0	0	0	0
nadp_c	1	0	-1	0	0	0	0	0	0	0	0	0	0	0	0	0	0	0	0	0	0	0	0	0	0	0	0	0	0	0	0	0	1	0	0	0	0	-1	0	0	0	-1	-1	0	0	0	0	0	-1
glu__L_c	0	0	0	0	0	1	0	0	0	0	0	0	0	0	0	0	0	0	0	0	0	0	0	0	0	0	0	0	0	0	0	0	0	0	0	0	0	0	0	1	0	0	0	0	0	0	0	0	-1
fum_c	0	0	0	0	0	0	0	0	0	0	0	0	0	0	0	0	0	0	0	0	0	-1	0	0	0	0	0	0	0	0	0	0	0	0	0	0	0	0	0	0	0	0	0	0	0	0	0	0	0
udpg_c	0	0	0	0	0	0	0	0	0	0	0	0	0	0	0	0	0	0	0	0	0	0	0	0	0	-1	0	0	0	0	0	0	0	0	1	0	0	0	0	0	0	0	0	0	0	0	0	0	0
gln__L_c	0	0	0	0	0	0	0	0	0	0	0	0	0	0	0	0	0	0	0	0	0	0	0	0	0	0	0	0	0	0	0	0	0	0	0	0	0	0	0	-1	0	0	0	0	0	0	0	0	0
g1p_c	0	0	0	0	0	0	-1	0	0	0	0	0	0	0	0	0	0	0	0	0	0	0	0	0	0	0	0	0	0	0	-1	0	0	0	-1	0	0	0	0	0	0	0	0	0	0	0	0	0	0
g6p_c	0	0	0	0	0	0	0	0	0	0	-1	0	0	0	0	0	0	0	0	0	0	0	0	0	0	-1	0	0	0	0	1	0	0	0	0	0	0	0	0	0	0	-1	0	0	0	0	0	1	0
q8_c	0	0	0	0	0	0	0	0	0	0	0	0	0	0	0	0	0	0	0	0	0	0	0	0	0	0	0	0	0	0	0	0	0	0	0	0	0	0	0	0	-1	0	0	0	0	0	0	0	0
betald_c	0	0	0	0	0	0	0	0	0	0	0	0	0	0	0	0	0	0	0	0	0	0	0	0	0	0	0	0	0	0	0	0	0	0	0	0	0	0	0	0	0	0	0	0	0	0	0	0	0
f6p_c	0	0	0	0	0	0	0	0	0	0	1	0	0	0	0	1	0	0	0	0	0	0	0	0	0	0	0	0	0	0	0	0	0	0	0	0	0	0	0	-1	0	0	0	1	0	0	0	0	0
oaa_c	0	-1	0	0	-1	1	0	0	0	0	0	0	0	0	0	0	0	0	0	0	1	0	0	0	1	0	0	0	0	0	0	0	0	0	0	0	0	0	0	0	1	0	0	0	0	0	0	0	0
tre6p_c	0	0	0	0	0	0	0	0	0	0	0	0	0	0	0	0	0	0	0	0	0	0	0	0	0	1	0	0	0	0	0	0	0	-1	0	0	0	0	0	0	0	0	0	0	0	0	0	0	0
succ_c	0	0	0	0	0	0	0	0	0	0	0	0	0	0	0	0	0	0	0	0	0	0	0	0	0	0	0	0	0	0	0	0	0	0	0	0	0	0	0	0	0	0	0	0	0	0	0	0	0
gam6p_c	0	0	0	0	0	0	0	0	0	0	0	0	0	0	0	0	0	0	0	0	0	0	1	0	0	0	0	0	0	0	0	0	0	0	0	0	0	0	0	1	0	0	0	0	0	0	0	0	0
cdp_c	0	0	0	0	0	0	0	0	0	0	0	0	0	0	0	0	0	0	0	0	0	0	0	0	0	0	0	-1	0	0	0	0	0	0	0	0	0	0	0	0	0	0	0	0	0	0	0	0	0
s7p_c	0	0	0	0	0	0	0	0	0	0	0	0	0	0	0	-1	1	0	0	0	0	0	0	0	0	0	0	0	0	0	0	0	0	0	0	0	0	0	0	0	0	0	0	0	0	0	0	0	0
cit_c	0	1	0	0	0	0	0	0	0	0	0	0	0	0	0	0	0	0	0	0	0	0	0	0	0	0	0	0	0	0	0	0	0	0	0	0	0	0	0	0	0	0	0	0	0	0	0	0	0
6pgl_c	0	0	0	0	0	0	0	0	0	0	0	0	0	-1	0	0	0	0	0	0	0	0	0	0	0	0	0	0	0	0	0	0	0	0	0	0	0	0	0	0	0	1	0	0	0	0	0	0	0
gtp_c	0	0	0	0	0	0	0	0	0	0	0	0	0	0	0	0	0	0	0	0	0	0	0	0	0	0	0	0	0	1	0	0	0	0	0	0	0	0	0	0	0	0	0	0	0	0	0	0	0
uacgam_c	0	0	0	0	0	0	0	0	0	0	0	0	0	0	0	0	0	0	0	0	0	0	0	1	0	0	0	0	0	0	0	0	0	0	0	0	0	0	0	0	0	0	0	0	0	0	0	0	0
acon_C_c	0	0	0	0	0	0	0	0	0	0	0	0	0	0	0	0	0	0	0	0	0	0	0	0	0	0	0	0	0	0	0	0	0	0	0	0	0	0	0	0	0	0	0	0	0	0	0	0	0
nadph_c	-1	0	1	0	0	0	0	0	0	0	0	0	0	0	0	0	0	0	0	0	0	0	0	0	0	0	0	0	0	0	0	0	-1	0	0	0	0	1	0	0	0	1	1	0	0	0	0	0	1
pyr_c	0	0	0	0	0	0	0	1	0	0	0	0	1	0	0	0	0	0	0	0	0	0	0	0	0	0	0	0	0	0	0	0	0	0	0	0	0	0	0	0	0	0	0	0	0	0	0	1	0
coa_c	0	1	0	0	0	0	0	0	0	0	0	0	0	0	0	0	0	1	0	0	0	0	0	0	0	0	0	0	0	0	0	0	0	0	0	-1	0	0	1	0	0	0	0	0	0	0	0	0	0
udp_c	0	0	0	0	0	0	0	0	0	0	0	0	0	0	0	0	0	0	0	0	0	0	0	0	0	1	-1	0	0	0	0	0	0	0	0	0	0	0	0	0	0	0	0	0	0	0	0	0	0
icit_c	0	0	-1	0	0	0	0	0	0	0	0	0	0	0	0	0	0	0	0	0	0	0	0	0	0	0	0	0	0	0	0	0	0	0	0	0	0	0	0	0	0	0	0	0	0	0	0	0	0
dtdp_c	0	0	0	0	0	0	0	0	0	0	0	0	0	0	0	0	0	0	0	0	0	0	0	0	0	0	0	0	-1	0	0	0	0	0	0	0	0	0	0	0	0	0	0	0	0	0	0	0	0
2ddg6p_c	0	0	0	0	0	0	0	0	0	0	0	0	-1	0	0	0	0	0	0	1	0	0	0	0	0	0	0	0	0	0	0	0	0	0	0	0	0	0	0	0	0	0	0	0	0	0	0	0	0
nadh_c	0	0	0	0	0	0	0	0	0	0	0	0	0	0	0	0	0	0	0	0	1	0	0	0	0	0	0	0	0	0	0	2	1	0	0	1	1	0	0	0	0	0	-1	0	0	0	0	0	0
co2_c	0	0	1	0	1	0	0	0	0	0	0	0	0	0	0	0	0	0	0	0	0	0	0	0	-1	0	0	0	0	0	0	0	0	0	0	1	0	1	0	0	0	0	0	0	1	0	0	0	0
gthox_c	-1	0	0	0	0	0	0	0	0	0	0	0	0	0	0	0	0	0	0	0	0	0	0	0	0	0	0	0	0	0	0	0	0	0	0	0	0	0	0	0	0	0	0	0	0	0	0	0	0
succoa_c	0	0	0	0	0	0	0	0	0	0	0	0	0	0	0	0	0	0	0	0	0	0	0	0	0	0	0	0	0	0	0	0	0	0	0	1	0	0	0	0	0	0	0	0	0	0	0	0	0
glc__D_p	0	0	0	0	0	0	0	0	0	0	0	0	0	0	0	0	0	0	0	0	0	0	0	0	0	0	0	0	0	0	0	0	0	0	0	0	0	0	0	0	0	0	0	0	0	0	0	-1	0
chol_p	0	0	0	0	0	0	0	0	0	0	0	0	0	0	0	0	0	0	0	0	0	0	0	0	0	0	0	0	0	0	0	0	0	0	0	0	0	0	0	0	0	0	0	0	0	0	0	0	0
co2_p	0	0	0	0	0	0	0	0	0	0	0	0	0	0	0	0	0	0	0	0	0	0	0	0	0	0	0	0	0	0	0	0	0	0	0	0	0	0	0	0	0	0	0	0	-1	0	0	0	0
ac_p	0	0	0	0	0	0	0	0	0	0	0	0	0	0	0	0	0	0	0	0	0	0	0	0	0	0	0	0	0	0	0	0	0	0	0	0	0	0	0	0	0	0	0	0	0	-1	0	0	0
nh4_p	0	0	0	0	0	0	0	0	0	0	0	0	0	0	0	0	0	0	0	0	0	0	0	0	0	0	0	0	0	0	0	0	0	0	0	0	0	0	0	0	0	0	0	0	0	0	0	0	0
pi_p	0	0	0	0	0	0	0	0	0	0	0	0	0	0	0	0	0	0	0	0	0	0	0	0	0	0	0	0	0	0	0	0	0	0	0	0	0	0	0	0	0	0	0	0	0	0	0	0	0
glyb_p	0	0	0	0	0	0	0	0	0	0	0	0	0	0	0	0	0	0	0	0	0	0	0	0	0	0	0	0	0	0	0	0	0	0	0	0	0	0	0	0	0	0	0	0	0	0	0	0	0
[truncated: 18 more columns]

## Sheet: rxn
rxn_biggid	sign_v	S_h2o	is_transport	nH_transport
GTHOr	1	0	0	0
CS	1	-1	0	0
ICDHyr	1	0	0	0
PPA	1	-1	0	0
PPCK	1	0	0	0
ASPTA	-1	0	0	0
GLGC	1	0	0	0
PYK	1	0	0	0
ENO	1	1	0	0
FBA	1	0	0	0
PGI	1	0	0	0
PGK	-1	0	0	0
EDA	1	0	0	0
PGL	1	-1	0	0
RPE	1	0	0	0
TALA	1	0	0	0
TKT1	1	0	0	0
PTAr	1	0	0	0
ACKr	-1	0	0	0
EDD	1	1	0	0
MDH	1	0	0	0
FUM	1	-1	0	0
PGAMT	-1	0	0	0
UAGDP	1	0	0	0
PPC	1	-1	0	0
TRE6PS	1	0	0	0
NDPK2	1	0	0	0
NDPK3	1	0	0	0
NDPK4	1	0	0	0
NDPK1	1	0	0	0
PGMT	-1	0	0	0
BETALDHx_CHOLD	1	-1	0	0
NADTRHD	1	0	0	0
TRE6PP	1	-1	0	0
GALUi	1	0	0	0
AKGDH	1	0	0	0
GAPD	1	0	0	0
GND	1	0	0	0
G1PACT	1	0	0	0
GF6PTA	1	0	0	0
MDH2	1	0	0	0
G6PDH2r	1	0	0	0
THD2pp	1	0	1	2
TKT2	1	0	0	0
CO2tpp	-1	0	1	0
ACt2rpp	-1	0	1	1
ATPS4rpp	1	1	1	3.25
GLCptspp	1	0	1	0
GLUDy	-1	-1	0	0
PDH	1	0	0	0
SUCOAS	-1	0	0	0
PFK	1	0	0	0
PGM	-1	0	0	0
TPI	1	0	0	0
RPI	-1	0	0	0
GLNS	1	0	0	0
CYTBO3_4pp	1	1	1	-4
SUCDi	1	0	0	0
ACONTb	1	-1	0	0
ACONTa	1	1	0	0
NADH16pp	1	0	1	-3
CHLt2pp	1	0	1	1
NH4tpp	1	0	1	0
PIt2rpp	1	0	1	1
GLYBt2pp	1	0	1	2
GLUN	1	-1	0	0
GLUSy	1	0	0	0

## Sheet: met
met_biggid	MW	i0	z_vec	z_eff	eta_eff	beta_eff	z_min	nH_min	DG00_min
2pg_c	182.969	1	[-3 -2 -1 0]	-2.56742	7.26668	0.00429373	-3	4	-1500.5
13dpg_c	261.928	2	[-5 -4 -3 -2 -1 0]	-3.33348	12.026	0.0593611	-5	3	-2285.9
pep_c	164.959	1	[-3 -2 -1 0]	-2.50644	7.02268	0.00393199	-3	2	-1265.9
gthrd_c	306.076	4	[-4 -3 -2 -1 0 1]	-0.747014	1.10696	0.119631	-4	13	-750.988
actp_c	137.972	1	[-2 -1 0]	-1.92285	3.83572	0.041309	-2	3	-1224.7
dhap_c	167.982	1	[-2 -1 0]	-1.92188	3.83117	0.0270025	-2	5	-1294.9
r5p_c	228.004	3	[-4 -3 -2 -1 0]	-1.91112	3.81205	0.0317784	-4	7	-1459.2
akg_c	144.006	1	[-2 -1 0]	-1.7941	3.58816	0.000111284	-2	4	-790.8
ac_c	59.0133	1	[-1 0]	-0.988541	0.999452	0.0012477	-1	3	-367.9
xu5p__D_c	228.004	2	[-3 -2 -1 0]	-1.90703	3.80443	0.0279562	-3	8	-1533.2
glyb_c	117.079	1	[0 1]	0.0446446	0.0892836	1.23578e-05	0	11	-293
3pg_c	182.969	1	[-3 -2 -1 0]	-2.78884	8.1448	0.0207617	-3	4	-1504.6
ctp_c	478.953	2	[-5 -4 -3 -2 -1 0]	-2.18272	5.49446	-0.0108657	-5	11	-3029.4
gam1p_c	258.038	3	[-3 -2 -1 0 1]	-1.06886	1.54905	0.442421	-3	11	-1482.6
accoa_c	805.094	2	[-5 -4 -3 -2 -1 0 1]	-3.27615	11.6603	0.0103006	-5	33	-3152.46
nad_c	662.101	4	[-4 -3 -2 -1 0 1 2]	-0.872051	0.999931	0.00433233	-4	23	-2053.9
chol_c	104.108	1	[1]	1	1	0	1	14	-111.5
adp_c	424.006	2	[-4 -3 -2 -1 0 1]	-1.99863	4.00634	0.00329187	-4	11	-1832.5
mal__L_c	132.006	1	[-2 -1 0]	-1.79334	3.58576	0.00187162	-2	4	-840.4
asp__L_c	132.03	2	[-2 -1 0 1]	-0.99179	1.07403	0.0462876	-2	5	-642.4
o2_c	31.9898	1	[0]	3.99972e-53	7.99945e-53	0	0	0	16.4
acgam1p_c	299.041	2	[-3 -2 -1 0]	-1.90249	3.78908	0.0344246	-3	13	-1648.8
g3p_c	167.982	2	[-3 -2 -1 0]	-1.89869	3.7772	0.0424571	-3	4	-1216
pi_c	95.9612	2	[-3 -2 -1 0]	-1.43869	2.82779	0.052813	-3	0	-1020
q8h2_c	728.574	1	[0]	3.99972e-53	7.99945e-53	0	0	92	-89.92
6pgc_c	273.001	2	[-4 -3 -2 -1 0]	-2.50172	6.99542	0.0152292	-4	9	-1893.1
nh4_c	18.0344	2	[0 1]	0.958356	0.958627	0.0918703	0	3	-32.1
atp_c	502.964	2	[-5 -4 -3 -2 -1 0 1]	-2.99901	8.99568	0.00229273	-5	11	-2700
adpglc_c	587.067	3	[-4 -3 -2 -1 0 1]	-1.94829	3.89608	0.00274543	-4	21	-2464.8
dttp_c	477.958	2	[-5 -4 -3 -2 -1 0]	-2.29485	5.78517	0.0976973	-5	12	-3099.9
ru5p__D_c	228.004	2	[-3 -2 -1 0]	-1.89627	3.77109	0.0513552	-3	8	-1529.8
e4p_c	197.993	2	[-3 -2 -1 0]	-1.90617	3.80031	0.0259765	-3	6	-1369.5
utp_c	479.937	3	[-6 -5 -4 -3 -2 -1 0]	-3.91164	15.8594	0.434412	-6	9	-3203.9
tre_c	342.116	4	[-3 -2 -1 0]	-7.72572e-05	7.72644e-05	0.000177894	-3	19	-1369.3
fdp_c	335.965	3	[-6 -5 -4 -3 -2 -1 0]	-3.28218	11.7604	0.109114	-6	8	-2467.9
gdp_c	440.001	3	[-5 -4 -3 -2 -1 0 1]	-1.53139	3.09964	-0.0269973	-5	10	-1982.4
ppi_c	174.92	2	[-4 -3 -2 -1 0]	-1.76221	3.6039	-0.00378157	-4	0	-1927
nadp_c	740.052	2	[-4 -3 -2 -1 0 1 2]	-2.78554	8.14324	0.00744337	-4	24	-3031.4
glu__L_c	146.045	2	[-2 -1 0 1]	-0.924133	1.09306	0.0698201	-2	7	-637.7
fum_c	113.995	1	[-2 -1 0]	-1.794	3.58782	0.000355813	-2	2	-598.3
udpg_c	564.039	4	[-5 -4 -3 -2 -1 0]	-2.82762	8.18908	0.276881	-5	19	-2963
gln__L_c	146.069	2	[-1 0 1]	0.0269667	0.107288	0.0399038	-1	9	-471.5
g1p_c	258.014	2	[-3 -2 -1 0]	-1.93592	3.85958	0.027949	-3	10	-1685.5
g6p_c	258.014	3	[-4 -3 -2 -1 0]	-1.9141	3.81826	0.0314979	-4	9	-1625.7
q8_c	726.559	1	[0]	3.99972e-53	7.99945e-53	0	0	90	0
betald_c	102.092	1	[1]	1	1	0	1	12	-75.4
f6p_c	258.014	3	[-4 -3 -2 -1 0]	-1.59122	3.20109	0.0464991	-4	9	-1628.8
oaa_c	129.99	1	[-2 -1 0]	-1.79413	3.58823	5.90532e-05	-2	2	-793.1
tre6p_c	420.067	4	[-5 -4 -3 -2 -1 0]	-1.90536	3.79823	0.0288441	-5	18	-2217.5
succ_c	116.011	1	[-2 -1 0]	-1.9495	3.89527	0.00851655	-2	4	-678.3
gam6p_c	258.038	4	[-4 -3 -2 -1 0 1]	-1.2891	2.14271	0.636215	-4	10	-1420.4
cdp_c	399.995	2	[-4 -3 -2 -1 0]	-1.9258	4.71714	-7.06049e-05	-4	11	-2160.6
s7p_c	288.025	3	[-4 -3 -2 -1 0]	-1.9682	4.11608	0.209376	-4	11	-1780.4
cit_c	189.004	1	[-3 -2 -1 0]	-1.75046	4.00153	-0.000152543	-3	5	-1163.2
6pgl_c	255.998	2	[-3 -2 -1 0]	-1.90323	3.79215	0.0349387	-3	8	-1682.6
gtp_c	518.959	3	[-6 -5 -4 -3 -2 -1 0]	-2.25751	5.54245	-0.00748349	-6	10	-2861.11
uacgam_c	605.066	4	[-5 -4 -3 -2 -1 0]	-1.99671	4.13076	0.104646	-5	22	-2929.5
acon_C_c	170.993	1	[-3 -2 -1 0]	-2.06986	5.27896	0.000527373	-3	3	-916.2
nadph_c	741.06	2	[-5 -4 -3 -2 -1 0 1]	-3.99734	15.9833	0.00325761	-5	25	-2996.3
pyr_c	87.0082	1	[-1 0]	-0.746142	0.999988	2.03481e-05	-1	3	-466.9
coa_c	763.084	2	[-5 -4 -3 -2 -1 0 1]	-3.34833	12.2117	0.169414	-5	31	-3026.3
udp_c	400.979	3	[-5 -4 -3 -2 -1 0]	-3.46869	13.1314	0.947121	-5	9	-2334.2
icit_c	189.004	1	[-3 -2 -1 0]	-2.9659	8.8626	0.0022162	-3	5	-1155.6
dtdp_c	398.999	2	[-4 -3 -2 -1 0]	-1.8959	4.60324	0.0981388	-4	12	-2235.4
2ddg6p_c	254.991	1	[-3 -2 -1 0]	-2.50482	7.01336	0.0076063	-3	8	-1769.3
nadh_c	663.109	3	[-4 -3 -2 -1 0 1]	-1.94849	3.89661	0.00199502	-4	25	-2090.3
co2_c	43.9898	1	[0]	3.99972e-53	7.99945e-53	0	0	0	-386
gthox_c	610.136	3	[-4 -3 -2 -1 0 1 2]	-0.168635	0.313928	0.100084	-4	28	-1722.63
succoa_c	862.092	1	[-5 -4 -3 -2 -1 0 1]	-3.3781	12.0296	0.00500252	-5	35	-3536.6
glc__D_p	180.063	3	[-2 -1 0]	-9.13715e-05	9.13727e-05	0.000210374	-2	10	-779.4
chol_p	104.108	1	[1]	1	1	0	1	14	-111.5
co2_p	43.9898	1	[0]	4e-53	8e-53	0	0	0	-386
ac_p	59.0133	1	[-1 0]	-0.985205	0.998117	0.00427254	-1	3	-367.9
nh4_p	18.0344	2	[0 1]	0.986442	0.986531	0.0307916	0	3	-32.1
pi_p	95.9612	2	[-3 -2 -1 0]	-1.26843	2.39028	0.0982356	-3	0	-1020
glyb_p	117.079	1	[0 1]	0.0446592	0.0893007	3.90778e-05	0	11	-293
