# Supplementary material for: The quantitative metabolome is shaped by abiotic constraints
Source: Nat Commun. 2021 May 26;12:3178. doi: 10.1038/s41467-021-23214-9 (PMC8155068; doi:10.1038/s41467-021-23214-9)
Supplement: Supplementary file 9 — Supplementary Code 1 [file 41467_2021_23214_MOESM9_ESM.zip › Codes/Core/Examples (excel sheets generated in Input-data-sheets)/parameters_core.xlsx]

## Sheet: S
	GTHOr	CS	ICDHyr	PPA	PPCK	ASPTA	GLGC	PYK	ENO	FBA	PGI	PGK	EDA	PGL	RPE	TALA	TKT1	PTAr	ACKr	EDD	MDH	FUM	PGAMT	UAGDP	PPC	TRE6PS	NDPK2	NDPK3	NDPK4	NDPK1	PGMT	BETALDHx_CHOLD	NADTRHD	TRE6PP	GALUi	AKGDH	GAPD	GND	G1PACT	GF6PTA	MDH2	G6PDH2r	THD2pp	TKT2	CO2tpp	ACt2rpp	ATPS4rpp	GLCptspp	GLUDy
2pg_c	0	0	0	0	0	0	0	0	-1	0	0	0	0	0	0	0	0	0	0	0	0	0	0	0	0	0	0	0	0	0	0	0	0	0	0	0	0	0	0	0	0	0	0	0	0	0	0	0	0
13dpg_c	0	0	0	0	0	0	0	0	0	0	0	1	0	0	0	0	0	0	0	0	0	0	0	0	0	0	0	0	0	0	0	0	0	0	0	0	1	0	0	0	0	0	0	0	0	0	0	0	0
pep_c	0	0	0	0	1	0	0	-1	1	0	0	0	0	0	0	0	0	0	0	0	0	0	0	0	-1	0	0	0	0	0	0	0	0	0	0	0	0	0	0	0	0	0	0	0	0	0	0	-1	0
gthrd_c	2	0	0	0	0	0	0	0	0	0	0	0	0	0	0	0	0	0	0	0	0	0	0	0	0	0	0	0	0	0	0	0	0	0	0	0	0	0	0	0	0	0	0	0	0	0	0	0	0
actp_c	0	0	0	0	0	0	0	0	0	0	0	0	0	0	0	0	0	1	1	0	0	0	0	0	0	0	0	0	0	0	0	0	0	0	0	0	0	0	0	0	0	0	0	0	0	0	0	0	0
dhap_c	0	0	0	0	0	0	0	0	0	1	0	0	0	0	0	0	0	0	0	0	0	0	0	0	0	0	0	0	0	0	0	0	0	0	0	0	0	0	0	0	0	0	0	0	0	0	0	0	0
r5p_c	0	0	0	0	0	0	0	0	0	0	0	0	0	0	0	0	-1	0	0	0	0	0	0	0	0	0	0	0	0	0	0	0	0	0	0	0	0	0	0	0	0	0	0	0	0	0	0	0	0
akg_c	0	0	1	0	0	-1	0	0	0	0	0	0	0	0	0	0	0	0	0	0	0	0	0	0	0	0	0	0	0	0	0	0	0	0	0	-1	0	0	0	0	0	0	0	0	0	0	0	0	1
ac_c	0	0	0	0	0	0	0	0	0	0	0	0	0	0	0	0	0	0	-1	0	0	0	0	0	0	0	0	0	0	0	0	0	0	0	0	0	0	0	0	0	0	0	0	0	0	1	0	0	0
xu5p__D_c	0	0	0	0	0	0	0	0	0	0	0	0	0	0	1	0	-1	0	0	0	0	0	0	0	0	0	0	0	0	0	0	0	0	0	0	0	0	0	0	0	0	0	0	-1	0	0	0	0	0
glyb_c	0	0	0	0	0	0	0	0	0	0	0	0	0	0	0	0	0	0	0	0	0	0	0	0	0	0	0	0	0	0	0	1	0	0	0	0	0	0	0	0	0	0	0	0	0	0	0	0	0
3pg_c	0	0	0	0	0	0	0	0	0	0	0	-1	0	0	0	0	0	0	0	0	0	0	0	0	0	0	0	0	0	0	0	0	0	0	0	0	0	0	0	0	0	0	0	0	0	0	0	0	0
ctp_c	0	0	0	0	0	0	0	0	0	0	0	0	0	0	0	0	0	0	0	0	0	0	0	0	0	0	0	1	0	0	0	0	0	0	0	0	0	0	0	0	0	0	0	0	0	0	0	0	0
gam1p_c	0	0	0	0	0	0	0	0	0	0	0	0	0	0	0	0	0	0	0	0	0	0	-1	0	0	0	0	0	0	0	0	0	0	0	0	0	0	0	-1	0	0	0	0	0	0	0	0	0	0
accoa_c	0	-1	0	0	0	0	0	0	0	0	0	0	0	0	0	0	0	-1	0	0	0	0	0	0	0	0	0	0	0	0	0	0	0	0	0	0	0	0	-1	0	0	0	0	0	0	0	0	0	0
nad_c	0	0	0	0	0	0	0	0	0	0	0	0	0	0	0	0	0	0	0	0	-1	0	0	0	0	0	0	0	0	0	0	-2	-1	0	0	-1	-1	0	0	0	0	0	1	0	0	0	0	0	0
chol_c	0	0	0	0	0	0	0	0	0	0	0	0	0	0	0	0	0	0	0	0	0	0	0	0	0	0	0	0	0	0	0	-1	0	0	0	0	0	0	0	0	0	0	0	0	0	0	0	0	0
adp_c	0	0	0	0	1	0	0	-1	0	0	0	1	0	0	0	0	0	0	1	0	0	0	0	0	0	0	1	1	1	1	0	0	0	0	0	0	0	0	0	0	0	0	0	0	0	0	-1	0	0
mal__L_c	0	0	0	0	0	0	0	0	0	0	0	0	0	0	0	0	0	0	0	0	-1	1	0	0	0	0	0	0	0	0	0	0	0	0	0	0	0	0	0	0	-1	0	0	0	0	0	0	0	0
asp__L_c	0	0	0	0	0	-1	0	0	0	0	0	0	0	0	0	0	0	0	0	0	0	0	0	0	0	0	0	0	0	0	0	0	0	0	0	0	0	0	0	0	0	0	0	0	0	0	0	0	0
o2_c	0	0	0	0	0	0	0	0	0	0	0	0	0	0	0	0	0	0	0	0	0	0	0	0	0	0	0	0	0	0	0	0	0	0	0	0	0	0	0	0	0	0	0	0	0	0	0	0	0
acgam1p_c	0	0	0	0	0	0	0	0	0	0	0	0	0	0	0	0	0	0	0	0	0	0	0	-1	0	0	0	0	0	0	0	0	0	0	0	0	0	0	1	0	0	0	0	0	0	0	0	0	0
g3p_c	0	0	0	0	0	0	0	0	0	1	0	0	1	0	0	-1	1	0	0	0	0	0	0	0	0	0	0	0	0	0	0	0	0	0	0	0	-1	0	0	0	0	0	0	1	0	0	0	0	0
pi_c	0	0	0	2	0	0	0	0	0	0	0	0	0	0	0	0	0	-1	0	0	0	0	0	0	1	0	0	0	0	0	0	0	0	1	0	0	-1	0	0	0	0	0	0	0	0	0	-1	0	0
q8h2_c	0	0	0	0	0	0	0	0	0	0	0	0	0	0	0	0	0	0	0	0	0	0	0	0	0	0	0	0	0	0	0	0	0	0	0	0	0	0	0	0	1	0	0	0	0	0	0	0	0
6pgc_c	0	0	0	0	0	0	0	0	0	0	0	0	0	1	0	0	0	0	0	-1	0	0	0	0	0	0	0	0	0	0	0	0	0	0	0	0	0	-1	0	0	0	0	0	0	0	0	0	0	0
nh4_c	0	0	0	0	0	0	0	0	0	0	0	0	0	0	0	0	0	0	0	0	0	0	0	0	0	0	0	0	0	0	0	0	0	0	0	0	0	0	0	0	0	0	0	0	0	0	0	0	1
atp_c	0	0	0	0	-1	0	-1	1	0	0	0	-1	0	0	0	0	0	0	-1	0	0	0	0	0	0	0	-1	-1	-1	-1	0	0	0	0	0	0	0	0	0	0	0	0	0	0	0	0	1	0	0
adpglc_c	0	0	0	0	0	0	1	0	0	0	0	0	0	0	0	0	0	0	0	0	0	0	0	0	0	0	0	0	0	0	0	0	0	0	0	0	0	0	0	0	0	0	0	0	0	0	0	0	0
dttp_c	0	0	0	0	0	0	0	0	0	0	0	0	0	0	0	0	0	0	0	0	0	0	0	0	0	0	0	0	1	0	0	0	0	0	0	0	0	0	0	0	0	0	0	0	0	0	0	0	0
ru5p__D_c	0	0	0	0	0	0	0	0	0	0	0	0	0	0	-1	0	0	0	0	0	0	0	0	0	0	0	0	0	0	0	0	0	0	0	0	0	0	1	0	0	0	0	0	0	0	0	0	0	0
e4p_c	0	0	0	0	0	0	0	0	0	0	0	0	0	0	0	1	0	0	0	0	0	0	0	0	0	0	0	0	0	0	0	0	0	0	0	0	0	0	0	0	0	0	0	-1	0	0	0	0	0
utp_c	0	0	0	0	0	0	0	0	0	0	0	0	0	0	0	0	0	0	0	0	0	0	0	-1	0	0	1	0	0	0	0	0	0	0	-1	0	0	0	0	0	0	0	0	0	0	0	0	0	0
tre_c	0	0	0	0	0	0	0	0	0	0	0	0	0	0	0	0	0	0	0	0	0	0	0	0	0	0	0	0	0	0	0	0	0	1	0	0	0	0	0	0	0	0	0	0	0	0	0	0	0
fdp_c	0	0	0	0	0	0	0	0	0	-1	0	0	0	0	0	0	0	0	0	0	0	0	0	0	0	0	0	0	0	0	0	0	0	0	0	0	0	0	0	0	0	0	0	0	0	0	0	0	0
gdp_c	0	0	0	0	0	0	0	0	0	0	0	0	0	0	0	0	0	0	0	0	0	0	0	0	0	0	0	0	0	-1	0	0	0	0	0	0	0	0	0	0	0	0	0	0	0	0	0	0	0
ppi_c	0	0	0	-1	0	0	1	0	0	0	0	0	0	0	0	0	0	0	0	0	0	0	0	1	0	0	0	0	0	0	0	0	0	0	1	0	0	0	0	0	0	0	0	0	0	0	0	0	0
nadp_c	1	0	-1	0	0	0	0	0	0	0	0	0	0	0	0	0	0	0	0	0	0	0	0	0	0	0	0	0	0	0	0	0	1	0	0	0	0	-1	0	0	0	-1	-1	0	0	0	0	0	-1
glu__L_c	0	0	0	0	0	1	0	0	0	0	0	0	0	0	0	0	0	0	0	0	0	0	0	0	0	0	0	0	0	0	0	0	0	0	0	0	0	0	0	1	0	0	0	0	0	0	0	0	-1
fum_c	0	0	0	0	0	0	0	0	0	0	0	0	0	0	0	0	0	0	0	0	0	-1	0	0	0	0	0	0	0	0	0	0	0	0	0	0	0	0	0	0	0	0	0	0	0	0	0	0	0
udpg_c	0	0	0	0	0	0	0	0	0	0	0	0	0	0	0	0	0	0	0	0	0	0	0	0	0	-1	0	0	0	0	0	0	0	0	1	0	0	0	0	0	0	0	0	0	0	0	0	0	0
gln__L_c	0	0	0	0	0	0	0	0	0	0	0	0	0	0	0	0	0	0	0	0	0	0	0	0	0	0	0	0	0	0	0	0	0	0	0	0	0	0	0	-1	0	0	0	0	0	0	0	0	0
g1p_c	0	0	0	0	0	0	-1	0	0	0	0	0	0	0	0	0	0	0	0	0	0	0	0	0	0	0	0	0	0	0	-1	0	0	0	-1	0	0	0	0	0	0	0	0	0	0	0	0	0	0
g6p_c	0	0	0	0	0	0	0	0	0	0	-1	0	0	0	0	0	0	0	0	0	0	0	0	0	0	-1	0	0	0	0	1	0	0	0	0	0	0	0	0	0	0	-1	0	0	0	0	0	1	0
q8_c	0	0	0	0	0	0	0	0	0	0	0	0	0	0	0	0	0	0	0	0	0	0	0	0	0	0	0	0	0	0	0	0	0	0	0	0	0	0	0	0	-1	0	0	0	0	0	0	0	0
betald_c	0	0	0	0	0	0	0	0	0	0	0	0	0	0	0	0	0	0	0	0	0	0	0	0	0	0	0	0	0	0	0	0	0	0	0	0	0	0	0	0	0	0	0	0	0	0	0	0	0
f6p_c	0	0	0	0	0	0	0	0	0	0	1	0	0	0	0	1	0	0	0	0	0	0	0	0	0	0	0	0	0	0	0	0	0	0	0	0	0	0	0	-1	0	0	0	1	0	0	0	0	0
oaa_c	0	-1	0	0	-1	1	0	0	0	0	0	0	0	0	0	0	0	0	0	0	1	0	0	0	1	0	0	0	0	0	0	0	0	0	0	0	0	0	0	0	1	0	0	0	0	0	0	0	0
tre6p_c	0	0	0	0	0	0	0	0	0	0	0	0	0	0	0	0	0	0	0	0	0	0	0	0	0	1	0	0	0	0	0	0	0	-1	0	0	0	0	0	0	0	0	0	0	0	0	0	0	0
succ_c	0	0	0	0	0	0	0	0	0	0	0	0	0	0	0	0	0	0	0	0	0	0	0	0	0	0	0	0	0	0	0	0	0	0	0	0	0	0	0	0	0	0	0	0	0	0	0	0	0
gam6p_c	0	0	0	0	0	0	0	0	0	0	0	0	0	0	0	0	0	0	0	0	0	0	1	0	0	0	0	0	0	0	0	0	0	0	0	0	0	0	0	1	0	0	0	0	0	0	0	0	0
cdp_c	0	0	0	0	0	0	0	0	0	0	0	0	0	0	0	0	0	0	0	0	0	0	0	0	0	0	0	-1	0	0	0	0	0	0	0	0	0	0	0	0	0	0	0	0	0	0	0	0	0
s7p_c	0	0	0	0	0	0	0	0	0	0	0	0	0	0	0	-1	1	0	0	0	0	0	0	0	0	0	0	0	0	0	0	0	0	0	0	0	0	0	0	0	0	0	0	0	0	0	0	0	0
cit_c	0	1	0	0	0	0	0	0	0	0	0	0	0	0	0	0	0	0	0	0	0	0	0	0	0	0	0	0	0	0	0	0	0	0	0	0	0	0	0	0	0	0	0	0	0	0	0	0	0
6pgl_c	0	0	0	0	0	0	0	0	0	0	0	0	0	-1	0	0	0	0	0	0	0	0	0	0	0	0	0	0	0	0	0	0	0	0	0	0	0	0	0	0	0	1	0	0	0	0	0	0	0
gtp_c	0	0	0	0	0	0	0	0	0	0	0	0	0	0	0	0	0	0	0	0	0	0	0	0	0	0	0	0	0	1	0	0	0	0	0	0	0	0	0	0	0	0	0	0	0	0	0	0	0
uacgam_c	0	0	0	0	0	0	0	0	0	0	0	0	0	0	0	0	0	0	0	0	0	0	0	1	0	0	0	0	0	0	0	0	0	0	0	0	0	0	0	0	0	0	0	0	0	0	0	0	0
acon_C_c	0	0	0	0	0	0	0	0	0	0	0	0	0	0	0	0	0	0	0	0	0	0	0	0	0	0	0	0	0	0	0	0	0	0	0	0	0	0	0	0	0	0	0	0	0	0	0	0	0
nadph_c	-1	0	1	0	0	0	0	0	0	0	0	0	0	0	0	0	0	0	0	0	0	0	0	0	0	0	0	0	0	0	0	0	-1	0	0	0	0	1	0	0	0	1	1	0	0	0	0	0	1
pyr_c	0	0	0	0	0	0	0	1	0	0	0	0	1	0	0	0	0	0	0	0	0	0	0	0	0	0	0	0	0	0	0	0	0	0	0	0	0	0	0	0	0	0	0	0	0	0	0	1	0
coa_c	0	1	0	0	0	0	0	0	0	0	0	0	0	0	0	0	0	1	0	0	0	0	0	0	0	0	0	0	0	0	0	0	0	0	0	-1	0	0	1	0	0	0	0	0	0	0	0	0	0
udp_c	0	0	0	0	0	0	0	0	0	0	0	0	0	0	0	0	0	0	0	0	0	0	0	0	0	1	-1	0	0	0	0	0	0	0	0	0	0	0	0	0	0	0	0	0	0	0	0	0	0
icit_c	0	0	-1	0	0	0	0	0	0	0	0	0	0	0	0	0	0	0	0	0	0	0	0	0	0	0	0	0	0	0	0	0	0	0	0	0	0	0	0	0	0	0	0	0	0	0	0	0	0
dtdp_c	0	0	0	0	0	0	0	0	0	0	0	0	0	0	0	0	0	0	0	0	0	0	0	0	0	0	0	0	-1	0	0	0	0	0	0	0	0	0	0	0	0	0	0	0	0	0	0	0	0
2ddg6p_c	0	0	0	0	0	0	0	0	0	0	0	0	-1	0	0	0	0	0	0	1	0	0	0	0	0	0	0	0	0	0	0	0	0	0	0	0	0	0	0	0	0	0	0	0	0	0	0	0	0
nadh_c	0	0	0	0	0	0	0	0	0	0	0	0	0	0	0	0	0	0	0	0	1	0	0	0	0	0	0	0	0	0	0	2	1	0	0	1	1	0	0	0	0	0	-1	0	0	0	0	0	0
co2_c	0	0	1	0	1	0	0	0	0	0	0	0	0	0	0	0	0	0	0	0	0	0	0	0	-1	0	0	0	0	0	0	0	0	0	0	1	0	1	0	0	0	0	0	0	1	0	0	0	0
gthox_c	-1	0	0	0	0	0	0	0	0	0	0	0	0	0	0	0	0	0	0	0	0	0	0	0	0	0	0	0	0	0	0	0	0	0	0	0	0	0	0	0	0	0	0	0	0	0	0	0	0
succoa_c	0	0	0	0	0	0	0	0	0	0	0	0	0	0	0	0	0	0	0	0	0	0	0	0	0	0	0	0	0	0	0	0	0	0	0	1	0	0	0	0	0	0	0	0	0	0	0	0	0
glc__D_p	0	0	0	0	0	0	0	0	0	0	0	0	0	0	0	0	0	0	0	0	0	0	0	0	0	0	0	0	0	0	0	0	0	0	0	0	0	0	0	0	0	0	0	0	0	0	0	-1	0
chol_p	0	0	0	0	0	0	0	0	0	0	0	0	0	0	0	0	0	0	0	0	0	0	0	0	0	0	0	0	0	0	0	0	0	0	0	0	0	0	0	0	0	0	0	0	0	0	0	0	0
co2_p	0	0	0	0	0	0	0	0	0	0	0	0	0	0	0	0	0	0	0	0	0	0	0	0	0	0	0	0	0	0	0	0	0	0	0	0	0	0	0	0	0	0	0	0	-1	0	0	0	0
ac_p	0	0	0	0	0	0	0	0	0	0	0	0	0	0	0	0	0	0	0	0	0	0	0	0	0	0	0	0	0	0	0	0	0	0	0	0	0	0	0	0	0	0	0	0	0	-1	0	0	0
nh4_p	0	0	0	0	0	0	0	0	0	0	0	0	0	0	0	0	0	0	0	0	0	0	0	0	0	0	0	0	0	0	0	0	0	0	0	0	0	0	0	0	0	0	0	0	0	0	0	0	0
pi_p	0	0	0	0	0	0	0	0	0	0	0	0	0	0	0	0	0	0	0	0	0	0	0	0	0	0	0	0	0	0	0	0	0	0	0	0	0	0	0	0	0	0	0	0	0	0	0	0	0
glyb_p	0	0	0	0	0	0	0	0	0	0	0	0	0	0	0	0	0	0	0	0	0	0	0	0	0	0	0	0	0	0	0	0	0	0	0	0	0	0	0	0	0	0	0	0	0	0	0	0	0
[truncated: 18 more columns]

## Sheet: rxn
rxn_biggid	sign_v	S_h2o	is_transport	nH_transport
GTHOr	1	0	0	0
CS	1	-1	0	0
ICDHyr	1	0	0	0
PPA	1	-1	0	0
PPCK	1	0	0	0
ASPTA	-1	0	0	0
GLGC	1	0	0	0
PYK	1	0	0	0
ENO	1	1	0	0
FBA	1	0	0	0
PGI	1	0	0	0
PGK	-1	0	0	0
EDA	1	0	0	0
PGL	1	-1	0	0
RPE	1	0	0	0
TALA	1	0	0	0
TKT1	1	0	0	0
PTAr	1	0	0	0
ACKr	-1	0	0	0
EDD	1	1	0	0
MDH	1	0	0	0
FUM	1	-1	0	0
PGAMT	-1	0	0	0
UAGDP	1	0	0	0
PPC	1	-1	0	0
TRE6PS	1	0	0	0
NDPK2	1	0	0	0
NDPK3	1	0	0	0
NDPK4	1	0	0	0
NDPK1	1	0	0	0
PGMT	-1	0	0	0
BETALDHx_CHOLD	1	-1	0	0
NADTRHD	1	0	0	0
TRE6PP	1	-1	0	0
GALUi	1	0	0	0
AKGDH	1	0	0	0
GAPD	1	0	0	0
GND	1	0	0	0
G1PACT	1	0	0	0
GF6PTA	1	0	0	0
MDH2	1	0	0	0
G6PDH2r	1	0	0	0
THD2pp	1	0	1	2
TKT2	1	0	0	0
CO2tpp	-1	0	1	0
ACt2rpp	-1	0	1	1
ATPS4rpp	1	1	1	3.25
GLCptspp	1	0	1	0
GLUDy	-1	-1	0	0
PDH	1	0	0	0
SUCOAS	-1	0	0	0
PFK	1	0	0	0
PGM	-1	0	0	0
TPI	1	0	0	0
RPI	-1	0	0	0
GLNS	1	0	0	0
CYTBO3_4pp	1	1	1	-4
SUCDi	1	0	0	0
ACONTb	1	-1	0	0
ACONTa	1	1	0	0
NADH16pp	1	0	1	-3
CHLt2pp	1	0	1	1
NH4tpp	1	0	1	0
PIt2rpp	1	0	1	1
GLYBt2pp	1	0	1	2
GLUN	1	-1	0	0
GLUSy	1	0	0	0

## Sheet: met
met_biggid	MW	i0	z0	z_vec	pKa	pKMg	pKMMg	z_min	nH_min	DG00_min
2pg_c	182.969	1	-3	[-3, -2, -1, 0]	[5.9945987033995864,3.4880852104575708,0.8062910536736557]	[3.927,1.9818,0.50596,-50]	[-50,-50,-50,-50]	-3	4	-1500.5
13dpg_c	261.928	2	-4	[-5, -4, -3, -2, -1, 0]	[11.9593996939459366, 6.6396315463384328, 6.0401716759984785, 1.6090764940704281, 1.0096166237304249]	[5.1787,4.7603,4.7038,2.6837,0.50596,-50]	[-50,-50,-50,-50,-50,-50]	-5	3	-2285.9
pep_c	164.959	1	-3	[-3, -2, -1, 0]	[6.0208908029758419,3.5494334428023642,0.7589652744363469]	[4.0019,1.9818,0.50596,-50]	[-50,-50,-50,-50]	-3	2	-1265.9
gthrd_c	306.076	4	-1	[-4, -3, -2, -1, 0, 1]	[12.7797132007269028,10.2013346356097898, 9.4300997147045482, 5.7141496412521970, 4.2943762641313006]	[3.7884,-50,2.9517,2.5333,1.0575,-50]	[-50,-50,-50,-50,-50,-50]	-4	13	-750.988
actp_c	137.972	1	-2	[-2, -1, 0]	[6.2803061854621536,1.2392342933635483]	[2.3742,2.3177,-50]	[-50,-50,-50]	-2	3	-1224.7
dhap_c	167.982	1	-2	[-2, -1, 0]	[6.2189579531174592,1.1901557074877731]	[2.4267,0.50596,-50]	[-50,-50,-50]	-2	5	-1294.9
r5p_c	228.004	3	-2	[-4, -3, -2, -1, 0]	[12.9181849251622189,11.3056028178149557, 6.2575196991625841, 1.2094365805105083]	[3.3628,2.9444,2.4967,0.50596,-50]	[-50,-50,-50,-50,-50]	-4	7	-1459.2
akg_c	144.006	1	-2	[-2, -1, 0]	[3.8737026709102533,2.6642660903998192]	[2.9517,1.8738,-50]	[-50,-50,-50]	-2	4	-790.8
ac_c	59.0133	1	-1	[-1, 0]	[4.5397691935102022]	[1.0349,-50]	[-50,-50]	-1	3	-367.9
xu5p__D_c	228.004	2	-2	[-3, -2, -1, 0]	[11.4282992825043941, 6.2101939199253247, 1.1796388676573202]	[2.9444,2.5261,0.50596,-50]	[-50,-50,-50,-50]	-3	8	-1533.2
glyb_c	117.079	1	0	[0, 1]	[2.2593677569245618]	[1.0575,-50]	[-50,-50]	0	11	-293
3pg_c	182.969	1	-3	[-3, -2, -1, 0]	[6.4853845621574386,3.4880852104576205,1.2970769124315074]	[3.5392,1.9818,0.50596,-50]	[-50,-50,-50,-50]	-3	4	-1504.6
ctp_c	478.953	2	-4	[-5, -4, -3, -2, -1, 0]	[12.5588595642858891, 7.4003496274132461, 3.2795012204854519, 2.5205359460493026, 1.1393243149736301]	[5.8142,5.8485,3.5226,2.9568,2.4508,-50]	[-50,2.6892,-50,-50,-50,-50]	-5	11	-3029.4
gam1p_c	258.038	3	-1	[-3, -2, -1, 0, 1]	[12.9006568587780475, 8.6763928601835509, 6.2399916327784632, 1.1919085141261407]	[2.9444,2.5261,2.1077,0.087606,-50]	[-50,-50,-50,-50,-50]	-3	11	-1482.6
accoa_c	805.094	2	-4	[-5, -4, -3, -2, -1, 0, 1]	[12.6099999766104904, 6.1698793672416343, 5.6089812429469044, 4.9078585875786152, 3.7860623389891557, 3.1199958163893058]	[5.2534,4.835,4.4167,2.3966,0.50596,0.087606,-0.33075]	[-50,-50,-50,-50,-50,-50,-50]	-5	33	-3152.46
nad_c	662.101	4	-1	[-4, -3, -2, -1, 0, 1, 2]	[12.6903200621675118,11.9366132076465146,11.3757150833517855, 5.0130269858837355, 3.2602203474628646, 1.8579750367262868]	[3.1457,2.7273,2.2567,2.1273,-50,-50,-50]	[-50,-50,-50,-50,-50,-50,-50]	-4	23	-2053.9
chol_c	104.108	1	1	[1]	[]	[-50]	[-50]	1	14	-111.5
adp_c	424.006	2	-3	[-4, -3, -2, -1, 0, 1]	[12.4449271327885373, 7.4319001469048018, 4.9779708531153455, 3.2076361483102556, 1.7703347048051890]	[11.1638,4.5551,2.7593,0.50596,-50,-50]	[-50,1.8013,-50,-50,-50,-50]	-4	11	-1832.5
mal__L_c	132.006	1	-2	[-2, -1, 0]	[5.1304650306580211,3.1988721151181951]	[2.9517,1.5059,-50]	[-50,-50,-50]	-2	4	-840.4
asp__L_c	132.03	2	-1	[-2, -1, 0, 1]	[9.6088859918234792,5.1111841576354093,1.6984696326298689]	[3.4817,1.3981,0.82852,-50]	[-50,-50,-50,-50]	-2	5	-642.4
o2_c	31.9898	1	0	[0]	[]	[-50]	[-50]	0	0	16.4
acgam1p_c	299.041	2	-2	[-3, -2, -1, 0]	[12.9006568587780475, 6.3276319646995614, 5.5563970437942949]	[2.9444,2.5261,0.50596,-50]	[-50,-50,-50,-50]	-3	13	-1648.8
g3p_c	167.982	2	-2	[-3, -2, -1, 0]	[12.8480726596253643, 6.4328003630047794, 1.4022453107367261]	[2.9444,2.5261,0.50596,-50]	[-50,-50,-50,-50]	-3	4	-1216
pi_c	95.9612	2	-2	[-3, -2, -1, 0]	[12.9006568587779498, 6.9586423545310705, 1.7878627711893591]	[4.654,3.4569,1.0777,-50]	[-50,-50,-50,-50]	-3	0	-1020
q8h2_c	728.574	1	0	[0]	[]	[-50]	[-50]	0	92	-89.92
6pgc_c	273.001	2	-3	[-4, -3, -2, -1, 0]	[12.5851516638622432, 6.6080810268468770, 3.4530290776892305, 1.4898856426577747]	[4.4203,4.0019,1.9818,0.50596,-50]	[-50,-50,-50,-50,-50]	-4	9	-1893.1
nh4_c	18.0344	2	1	[0, 1]	[8.8604375572177592]	[0.21,-50]	[-50,-50]	0	3	-32.1
atp_c	502.964	2	-4	[-5, -4, -3, -2, -1, 0, 1]	[12.5851516638622432, 7.4319001469046535, 4.9954989194995649, 3.2952764802314025, 2.5240415593261365, 0.8939313855946549]	[13.2134,5.976,3.6834,3.5445,3.2585,2.0325,-50]	[-50,2.788,-50,-50,-50,-50,-50]	-5	11	-2700
adpglc_c	587.067	3	-2	[-4, -3, -2, -1, 0, 1]	[12.7499154878737890,12.1101410648501453, 5.1304650306580708, 3.2882652536775372, 2.6309627642697722]	[3.1457,2.7273,2.309,-50,-50,-50]	[-50,-50,-50,-50,-50,-50]	-4	21	-2464.8
dttp_c	477.958	2	-4	[-5, -4, -3, -2, -1, 0]	[9.9612001261459415,7.3985968207747304,3.2795012204855505,2.5100191062187016,0.8799089324872200]	[5.8142,5.9435,3.3757,2.9568,2.4508,-50]	[-50,-50,-50,-50,-50,-50]	-5	12	-3099.9
ru5p__D_c	228.004	2	-2	[-3, -2, -1, 0]	[11.4808834816570524, 6.5029126285416083, 1.4898856426578733]	[2.9444,2.5261,0.50596,-50]	[-50,-50,-50,-50]	-3	8	-1529.8
e4p_c	197.993	2	-2	[-3, -2, -1, 0]	[12.5185450116022992, 6.2101939199252749, 1.1796388676573202]	[2.9444,2.5261,0.50596,-50]	[-50,-50,-50,-50]	-3	6	-1369.5
utp_c	479.937	3	-4	[-6, -5, -4, -3, -2, -1, 0]	[12.6202077966305843, 9.7000319370214108, 7.3985968207746309, 3.2812540271239676, 2.5100191062188006, 0.8799089324872200]	[6.2325,-50,4.2089,2.2306,1.7014,2.4508,-50]	[-50,-50,-50,-50,-50,-50,-50]	-6	9	-3203.9
tre_c	342.116	4	0	[-3, -2, -1, 0]	[12.9795331575069621,12.4291518730426844,11.9103211080702103]	[-50,-50,-50,-50]	[-50,-50,-50,-50]	-3	19	-1369.3
fdp_c	335.965	3	-4	[-6, -5, -4, -3, -2, -1, 0]	[12.7604323277041924,10.2889749675310114, 6.5204406949258287, 5.9244864378626589, 1.4898856426577252, 0.8764033192104846]	[5.8888,5.4705,4.8762,3.3117,1.0119,0.50596,-50]	[-50,-50,-50,-50,-50,-50,-50]	-6	8	-2467.9
gdp_c	440.001	3	-3	[-5, -4, -3, -2, -1, 0, 1]	[13.9873969745988713,12.4624551991728545, 7.4319001469046038, 6.1172951680890746, 4.9429147203470549, 3.1901080819259864]	[4.984,4.5656,4.944,2.1271,0.50596,-50,-50]	[-50,-50,-50,-50,-50,-50,-50]	-5	10	-1982.4
ppi_c	174.92	2	-3	[-4, -3, -2, -1, 0]	[7.9577421384310432,6.9060581553783624,3.0498835508524769,1.7002224392682612]	[7.0474,4.0808,2.2343,-50,-50]	[3.0677,-50,-50,-50,-50]	-4	0	-1927
nadp_c	740.052	2	-3	[-4, -3, -2, -1, 0, 1, 2]	[11.6561641454991491, 5.7842619067890997, 4.9253866539627857, 3.2602203474628646, 1.8755031031103582, 0.6660665226000474]	[1.9836,3.5661,2.6347,0.50596,0.087606,-0.33075,-50]	[-50,-50,-50,-50,-50,-50,-50]	-4	24	-3031.4
glu__L_c	146.045	2	-1	[-2, -1, 0, 1]	[9.5352681130098169,4.2593201313628368,1.8930311694946025]	[3.1514,2.0473,1.1143,-50]	[-50,-50,-50,-50]	-2	7	-637.7
fum_c	113.995	1	-2	[-2, -1, 0]	[4.4100615022670091,3.5494334428023766]	[2.9517,1.4803,-50]	[-50,-50,-50]	-2	2	-598.3
udpg_c	564.039	4	-2	[-5, -4, -3, -2, -1, 0]	[12.6202077966305843,12.0593096723360524, 7.5896527443624811, 3.1725800155418162, 1.7352785720367003]	[3.564,3.1457,2.7273,2.309,-50,-50]	[-50,-50,-50,-50,-50,-50]	-5	19	-2963
gln__L_c	146.069	2	0	[-1, 0, 1]	[9.5177400466255975,2.0683118333366872]	[2.2064,1.0575,-50]	[-50,-50,-50]	-1	9	-471.5
g1p_c	258.014	2	-2	[-3, -2, -1, 0]	[12.2205678830706645, 6.2189579531174592, 1.1603579946345850]	[2.9444,2.3192,0.50596,-50]	[-50,-50,-50,-50]	-3	10	-1685.5
g6p_c	258.014	3	-2	[-4, -3, -2, -1, 0]	[12.6903200621674621,11.2985915912612871, 6.2505084726090150, 1.2199534203409117]	[3.3628,2.9444,2.48,0.50596,-50]	[-50,-50,-50,-50,-50]	-4	9	-1625.7
q8_c	726.559	1	0	[0]	[]	[-50]	[-50]	0	90	0
betald_c	102.092	1	1	[1]	[]	[-50]	[-50]	1	12	-75.4
f6p_c	258.014	3	-2	[-4, -3, -2, -1, 0]	[12.7253761949359010,10.2889749675307645, 6.2399916327785618, 1.2269646468946291]	[3.3628,2.9444,3.3117,0.50596,-50]	[-50,-50,-50,-50,-50]	-4	9	-1628.8
oaa_c	129.99	1	-2	[-2, -1, 0]	[3.5809839622939199,2.4083563211903662]	[2.9517,2.0041,-50]	[-50,-50,-50]	-2	2	-793.1
tre6p_c	420.067	4	-2	[-5, -4, -3, -2, -1, 0]	[12.9900499973374153,12.4291518730427342,11.9103211080701605, 6.2487556659705978, 1.2199534203410105]	[3.7811,3.3628,2.9444,2.5261,0.50596,-50]	[-50,-50,-50,-50,-50,-50]	-5	18	-2217.5
succ_c	116.011	1	-2	[-2, -1, 0]	[5.6896103483142850,3.5511862494408057]	[2.2714,1.1385,-50]	[-50,-50,-50]	-2	4	-678.3
gam6p_c	258.038	4	-1	[-4, -3, -2, -1, 0, 1]	[12.9707691243148275,11.7262764110359292, 8.2381912005784077, 6.2399916327784632, 1.2094365805103602]	[3.3628,2.9444,2.5261,2.1077,0.087606,-50]	[-50,-50,-50,-50,-50,-50]	-4	10	-1420.4
cdp_c	399.995	2	-3	[-4, -3, -2, -1, 0]	[12.5588595642859389, 7.4003496274130978, 3.1901080819261347, 1.8001324176582782]	[4.5656,4.5351,2.4567,0.50596,-50]	[-50,1.4284,-50,-50,-50]	-4	11	-2160.6
s7p_c	288.025	3	-2	[-4, -3, -2, -1, 0]	[13.3038023856147518, 9.5002119802413780, 6.5204406949258287, 1.4898856426578240]	[3.3628,2.9444,2.5261,0.50596,-50]	[-50,-50,-50,-50,-50]	-4	11	-1780.4
cit_c	189.004	1	-3	[-3, -2, -1, 0]	[5.3986444463364176,4.6624656581996158,3.0498835508524276]	[4.71,2.5175,1.4214,-50]	[-50,-50,-50,-50]	-3	5	-1163.2
6pgl_c	255.998	2	-2	[-3, -2, -1, 0]	[11.6211080127307600, 6.3276319646995116, 1.3146049788156777]	[2.9444,2.5261,0.50596,-50]	[-50,-50,-50,-50]	-3	8	-1682.6
gtp_c	518.959	3	-4	[-6, -5, -4, -3, -2, -1, 0]	[12.4600000429140927,12.6026797302466118, 7.4319001469046535, 6.1172951680890248, 4.9429147203468569, 3.2777484138472324]	[6.2325,-50,5.9222,3.7938,2.9568,2.4508,-50]	[-50,-50,-50,-50,-50,-50,-50]	-6	10	-2861.11
uacgam_c	605.066	4	-2	[-5, -4, -3, -2, -1, 0]	[12.5886572771390775,12.0295119594827646, 9.7000319370214108, 3.1603103690728971, 1.7195033122910459]	[3.564,3.1457,2.7273,2.309,-50,-50]	[-50,-50,-50,-50,-50,-50]	-5	22	-2929.5
acon_C_c	170.993	1	-3	[-3, -2, -1, 0]	[5.5388689774101003,3.7334781398365711,2.1033679661051137]	[4.4275,2.9517,1.7649,-50]	[-50,-50,-50,-50]	-3	3	-916.2
nadph_c	741.06	2	-4	[-5, -4, -3, -2, -1, 0, 1]	[12.7604323277043417, 5.7842619067889025, 4.9253866539627857, 3.2602203474629636, 1.8755031031104570, 0.6660665225998499]	[5.2534,1.9474,2.8149,0.92431,0.50596,0.087606,-50]	[-50,-50,-50,-50,-50,-50,-50]	-5	25	-2996.3
pyr_c	87.0082	1	-1	[-1, 0]	[2.9306926994397737]	[2.458,-50]	[-50,-50]	-1	3	-466.9
coa_c	763.084	2	-4	[-5, -4, -3, -2, -1, 0, 1]	[10.1136943036886180, 6.2399916327785130, 5.6966215748678541, 4.9253866539628843, 3.8561746045260339, 3.1375238827734759]	[5.2534,4.835,4.4167,2.3966,0.50596,0.087606,-0.33075]	[-50,-50,-50,-50,-50,-50,-50]	-5	31	-3026.3
udp_c	400.979	3	-3	[-5, -4, -3, -2, -1, 0]	[12.5500955310938043, 7.8175176073573356, 7.2040352839099961, 3.2076361483103049, 1.7703347048050901]	[4.984,-50,4.6301,2.4617,0.50596,-50]	[-50,-50,-50,-50,-50,-50]	-5	9	-2334.2
icit_c	189.004	1	-3	[-3, -2, -1, 0]	[5.3986444463364425,4.6799937245838841,3.0849396836208420]	[2.7151,0.95683,1.8154,-50]	[-50,-50,-50,-50]	-3	5	-1155.6
dtdp_c	398.999	2	-3	[-4, -3, -2, -1, 0]	[9.9594473195075750,7.4003496274131964,3.1901080819260357,1.7493010251440859]	[4.5656,4.6251,2.1271,0.50596,-50]	[-50,-50,-50,-50,-50]	-4	12	-2235.4
2ddg6p_c	254.991	1	-3	[-3, -2, -1, 0]	[6.3101038983152922,3.4688043374350825,1.1813916742956878]	[4.0019,1.9818,0.50596,-50]	[-50,-50,-50,-50]	-3	8	-1769.3
nadh_c	663.109	3	-2	[-4, -3, -2, -1, 0, 1]	[12.9006568587779498,12.2696464689464886, 4.9954989194996147, 3.2602203474629636, 1.8755031031103582]	[3.1457,2.7273,2.309,-50,-50,-50]	[-50,-50,-50,-50,-50,-50]	-4	25	-2090.3
co2_c	43.9898	1	0	[0]	[]	[-50]	[-50]	0	0	-386
gthox_c	610.136	3	-2	[-4, -3, -2, -1, 0, 1, 2]	[10.4954319266471234, 9.6044082719849495, 5.8894303050943186, 5.3110041144154190, 4.4871849943574942, 4.1190956002891790]	[5.9034,5.485,5.0667,3.5908,2.115,0.63914,-50]	[-50,-50,-50,-50,-50,-50,-50]	-4	28	-1722.63
succoa_c	862.092	1	-5	[-5, -4, -3, -2, -1, 0, 1]	[6.1348232344732940,5.5739251101785641,4.9078585875785166,4.0665114011365695,3.5581974759943504,3.0148274180840868]	[6.3109,5.8925,3.8724,2.3966,0.50596,0.087606,-0.33075]	[-50,-50,-50,-50,-50,-50,-50]	-5	35	-3536.6
glc__D_p	180.063	3	0	[-2, -1, 0]	[12.6885672555290459,11.3003443978996803]	[-50,-50,-50]	[-50,-50,-50]	-2	10	-779.4
chol_p	104.108	1	1	[1]	[]	[-50]	[-50]	1	14	-111.5
co2_p	43.9898	1	0	[0]	[]	[-50]	[-50]	0	0	-386
ac_p	59.0133	1	-1	[-1, 0]	[4.5397691935102022]	[1.0349,-50]	[-50,-50]	-1	3	-367.9
nh4_p	18.0344	2	1	[0, 1]	[8.8604375572177592]	[0.21,-50]	[-50,-50]	0	3	-32.1
pi_p	95.9612	2	-2	[-3, -2, -1, 0]	[12.8989040521395317, 6.9498783213389856, 1.8001324176582782]	[4.654,3.4569,1.0777,-50]	[-50,-50,-50,-50]	-3	0	-1020
glyb_p	117.079	1	0	[0, 1]	[2.2593677569245618]	[1.0575,-50]	[-50,-50]	0	11	-293
