# Supplementary material for: The quantitative metabolome is shaped by abiotic constraints
Source: Nat Commun. 2021 May 26;12:3178. doi: 10.1038/s41467-021-23214-9 (PMC8155068; doi:10.1038/s41467-021-23214-9)
Supplement: Supplementary file 9 — Supplementary Code 1 [file 41467_2021_23214_MOESM9_ESM.zip › Codes/Core/Examples (excel sheets generated in Input-data-sheets)/reaction_elecgen.xlsx]

## Sheet: RxnElecGen
rxn_biggid	DrNH	DrNMg	DrZ
GTHOr	0.968062	-0.540825	0.113588
CS	-1.061	0.516239	0.0285166
ICDHyr	-0.00124924	-0.0193808	0.0400107
PPA	0.0990668	-0.607115	1.11516
PPCK	0.0134498	0.137307	-0.288065
ASPTA	0.000486644	-0.0340607	0.0676348
GLGC	0.989659	0.11738	-1.22442
PYK	0.986533	-0.113307	-0.75992
ENO	6.60358e-05	0.0304597	-0.0609855
FBA	0.0765237	-0.307456	0.538389
PGI	-0.0116963	0.167291	-0.322885
PGK	-0.0138765	-0.220929	0.455734
EDA	0.0141395	-0.0770734	0.140007
PGL	-1.0033	0.202403	0.598491
RPE	-0.0116763	0.000457118	0.0107621
TALA	0.0395396	0.164981	-0.369502
TKT1	-0.0506176	0.000940898	0.0487358
PTAr	-0.0960365	-0.23015	0.556337
ACKr	-0.0258277	-0.0201202	0.0660682
EDD	-0.00596174	0.00142874	0.00310426
MDH	-1.00135	-0.0379428	1.07723
FUM	0.000797382	-6.91642e-05	-0.000659054
PGAMT	0.212701	0.00376947	-0.22024
UAGDP	0.0444226	1.00539	-2.05521
PPC	-0.952399	0.113009	0.72638
TRE6PS	-0.882577	0.125124	0.632329
NDPK2	0.652672	-0.0476278	-0.557417
NDPK3	-0.0289429	0.386195	-0.743448
NDPK4	-0.0257418	0.313581	-0.60142
NDPK1	-0.00984811	0.142053	-0.274259
PGMT	0.00029184	-0.0110534	0.0218149
BETALDHx_CHOLD	-3.00077	-0.0537343	3.10824
NADTRHD	-7.82515e-05	0.0677193	-0.13536
TRE6PP	0.0375619	0.214518	-0.466599
GALUi	-0.769116	1.01342	-1.25772
AKGDH	0.0595475	0.314169	-0.687886
GAPD	-1.05685	-0.00784805	1.07254
GND	0.0105708	-0.308462	0.606352
G1PACT	-0.864646	-0.0205775	0.9058
GF6PTA	-0.412895	-0.118047	0.648988
MDH2	-0.000956088	8.40717e-05	0.000787945
G6PDH2r	-0.997136	-0.101898	1.20093
THD2pp	7.82515e-05	-0.0677193	0.13536
TKT2	-0.00265867	0.162978	-0.323297
CO2tpp	0	1.3813e-57	-2.76261e-57
ACt2rpp	0.00133525	0.00100054	-0.00333633
ATPS4rpp	0.938949	-0.250317	-0.438315
GLCptspp	0.00921237	-0.0814645	0.153717
GLUDy	1.00332	0.0600515	-1.12342
PDH	0.0609595	-0.159541	0.258122
SUCOAS	-0.117205	-0.682104	1.48141
PFK	-1.03385	0.171626	0.690594
PGM	-0.00793702	0.114677	-0.221417
TPI	0.00769414	0.00774958	-0.0231933
RPI	-0.0105412	-0.00215637	0.0148539
GLNS	-0.877947	0.216188	0.445572
CYTBO3_4pp	0	-9.99931e-54	1.99986e-53
SUCDi	-0.00365152	0.0795787	-0.155506
ACONTb	0.000162708	-0.448099	0.896036
ACONTa	0.000435832	-0.159916	0.319397
NADH16pp	1.00039	0.0380269	-1.07644
CHLt2pp	0	1.23879e-53	0
NH4tpp	-0.0282694	9.13895e-05	0.0280866
PIt2rpp	-0.100089	-0.0350808	0.170251
GLYBt2pp	-1.21469e-05	-1.23606e-06	1.4619e-05
GLUN	-0.0610019	0.0341291	-0.00725637
GLUSy	0.942315	0.0941806	-1.13068

## Sheet: MetIonBinding
met_biggid	NH	NMg
2pg_c	4.00315	0.214714
13dpg_c	4.0147	0.32591
pep_c	2.00322	0.245174
gthrd_c	15.9638	0.144617
actp_c	3.01611	0.0305196
dhap_c	5.01268	0.0327206
r5p_c	9.01255	0.038166
akg_c	4.00006	0.10292
ac_c	3.00055	0.0054553
xu5p__D_c	9.01141	0.0407795
glyb_c	11	0.0223195
3pg_c	4.01109	0.100037
ctp_c	12.0077	0.904772
gam1p_c	12.8195	0.0558064
accoa_c	34.0033	0.360261
nad_c	26.001	0.0634597
chol_c	14	7.89781e-53
adp_c	11.0114	0.995005
mal__L_c	4.00098	0.102838
asp__L_c	5.96161	0.0233024
o2_c	0	1.99986e-53
acgam1p_c	14.0162	0.0406378
g3p_c	5.02037	0.0404702
pi_c	1.05079	0.255261
q8h2_c	92	1.99986e-53
6pgc_c	10.0122	0.243038
nh4_c	3.95808	0.000135508
atp_c	11.0011	0.999949
adpglc_c	23.0009	0.0254252
dttp_c	12.9768	0.864184
ru5p__D_c	9.02309	0.0403224
e4p_c	7.01225	0.0407903
utp_c	10.895	0.0966647
tre_c	21.9999	1.99975e-53
fdp_c	9.95652	0.380647
gdp_c	12.0285	0.720075
ppi_c	0.00251255	1.11764
nadp_c	25.0013	0.106562
glu__L_c	7.96115	0.057361
fum_c	2.00019	0.102907
udpg_c	21.136	0.0181806
gln__L_c	9.98023	0.0233674
g1p_c	11.0126	0.025733
g6p_c	11.0123	0.0367863
q8_c	90	1.99986e-53
betald_c	12	7.89781e-53
f6p_c	11.0006	0.204077
oaa_c	2.00003	0.102922
tre6p_c	21.0132	0.0407426
succ_c	4.00384	0.0233287
gam6p_c	12.6068	0.0520369
cdp_c	12.0469	0.513632
s7p_c	12.953	0.0394161
cit_c	5.00039	0.624571
6pgl_c	9.0155	0.0406345
gtp_c	12.0083	0.867072
uacgam_c	24.9532	0.0250591
acon_C_c	3.00083	0.464654
nadph_c	26.001	0.00081629
pyr_c	3.00001	0.126923
coa_c	31.942	0.354852
udp_c	10.2526	0.139348
icit_c	5.00099	0.0165548
dtdp_c	13.0128	0.545658
2ddg6p_c	8.00624	0.244467
nadh_c	27.0006	0.0254329
co2_c	0	1.99986e-53
gthox_c	29.9598	0.935805
succoa_c	35.002	0.809969
glc__D_p	11.9999	1.99987e-53
chol_p	14	6.65902e-53
co2_p	0	2e-53
ac_p	3.00188	0.00645584
nh4_p	3.98635	4.4119e-05
pi_p	1.15088	0.290342
glyb_p	11	0.0223207
