# Supplementary material for: The quantitative metabolome is shaped by abiotic constraints
Source: Nat Commun. 2021 May 26;12:3178. doi: 10.1038/s41467-021-23214-9 (PMC8155068; doi:10.1038/s41467-021-23214-9)
Supplement: Supplementary file 9 — Supplementary Code 1 [file 41467_2021_23214_MOESM9_ESM.zip › Codes/Core/Examples (excel sheets generated in Input-data-sheets)/reaction_energy.xlsx]

## Sheet: RxnEnergy
rxn_biggid	DrG0tr/R/T	Ktr	DrG0tr/R/T	Ktr
GTHOr	-4.88657	132.498	-5.0527	156.444
CS	-15.771	7.0674e+06	-15.6607	6.32924e+06
ICDHyr	2.38368	0.0922108	2.417	0.0891891
PPA	-5.89706	363.967	-6.01631	410.063
PPCK	4.46675	0.0114846	4.43016	0.0119126
ASPTA	-1.1344	3.1093	-1.1348	3.11056
GLGC	-2.77601	16.0549	-2.79089	16.2955
PYK	-9.95904	21142.4	-9.98893	21784
ENO	-1.655	5.23309	-1.65503	5.23322
FBA	8.90262	0.000136032	8.76087	0.000156748
PGI	0.981913	0.374594	0.983009	0.374183
PGK	-7.52788	1859.16	-7.52515	1854.1
EDA	6.64734	0.00129747	6.58025	0.00138751
PGL	-10.1668	26025.4	-10.0677	23568.6
RPE	-1.23901	3.45218	-1.23817	3.44929
TALA	-0.410371	1.50738	-0.414643	1.51383
TKT1	-1.70631	5.50857	-1.701	5.47943
PTAr	3.73585	0.0238528	3.75015	0.0235141
ACKr	-5.95029	383.864	-5.87987	357.764
EDD	-17.387	3.55681e+07	-17.3861	3.55392e+07
MDH	10.701	2.25221e-05	10.7676	2.10722e-05
FUM	-1.37311	3.94761	-1.37317	3.94785
PGAMT	1.35353	0.258328	1.33962	0.261945
UAGDP	0.559869	0.571284	0.524059	0.592112
PPC	-15.7615	7.00032e+06	-15.7657	7.02987e+06
TRE6PS	-7.85808	2586.55	-7.72949	2274.43
NDPK2	-3.18265	24.1105	-3.28176	26.6227
NDPK3	-0.205163	1.22773	-0.205323	1.22792
NDPK4	1.47748	0.228212	1.48589	0.2263
NDPK1	-1.00829	2.74091	-1.00819	2.74065
PGMT	2.96448	0.0515872	2.96444	0.0515891
BETALDHx_CHOLD	-10.9641	57760.2	-528.981	5.41206e+229
NADTRHD	0.000377241	0.999623	-0.0661044	1.06834
TRE6PP	-2.73587	15.4232	-2.73959	15.4806
GALUi	3.04844	0.0474328	3.09355	0.0453408
AKGDH	-11.7117	121993	-11.5893	107936
GAPD	0.556154	0.57341	0.760616	0.467378
GND	4.31037	0.0134286	4.34362	0.0129894
G1PACT	-8.91215	7421.62	-8.8486	6964.66
GF6PTA	-5.71564	303.579	-5.72112	305.248
MDH2	-17.2003	2.95125e+07	-17.2003	2.95104e+07
G6PDH2r	-2.87955	17.8063	-2.74685	15.5934
THD2pp	-13.2119	546848	-13.1011	489473
TKT2	-4.08929	59.6974	-4.08883	59.6699
CO2tpp	0	1	0	1
ACt2rpp	-2.22619	9.26447	-2.20572	9.07679
ATPS4rpp	-12.2613	211358	-12.1374	186730
GLCptspp	-4.16716	64.532	-4.43357	84.2318
GLUDy	-13.3755	644059	-13.5727	784443
PDH	-14.3755	1.75057e+06	-14.3529	1.71155e+06
SUCOAS	0.567096	0.56717	0.55169	0.575975
PFK	-7.70454	2218.39	-7.60155	2001.29
PGM	1.66303	0.189564	1.66389	0.189401
TPI	2.25183	0.105207	2.25127	0.105265
RPI	-0.837179	2.30984	-0.836414	2.30808
GLNS	-6.41125	608.655	-6.48694	656.513
CYTBO3_4pp	-36.7739	9347707317430470	-36.8404	9990357256863628
SUCDi	-3.99999	54.5978	-3.99974	54.5839
ACONTb	-0.282135	1.32596	-0.282095	1.3259
ACONTa	3.34948	0.0351024	3.34944	0.0351038
NADH16pp	-13.5715	783486	-13.6865	878962
CHLt2pp	4.57527	0.0103035	4.3758	0.012578
NH4tpp	-0.705099	2.02405	-0.754965	2.12754
PIt2rpp	2.62499	0.0724401	2.62857	0.0721815
GLYBt2pp	-0.159231	1.17261	-0.308832	1.36183
GLUN	-4.88347	132.088	-4.84858	127.559
GLUSy	-18.259	8.50722e+07	-18.4213	1.00063e+08

## Sheet: MetFormationEnergy
met_biggid	DG0tr_0/R/T	DG0tr_psi/R/T	DG0tr_0/R/T	DG0tr_psi/R/T
2pg_c	-538.243	-522.543	-538.16	-522.509
13dpg_c	-885.177	-865.006	-884.978	-864.958
pep_c	-478.785	-463.114	-478.669	-463.049
gthrd_c	-96.3203	-91.9779	-96.567	-92.2503
actp_c	-442.838	-433.436	-442.822	-433.472
dhap_c	-435.943	-426.435	-435.96	-426.502
r5p_c	-487.583	-478.14	-487.667	-478.275
akg_c	-250.088	-239.199	-250.088	-239.2
ac_c	-95.9896	-90.6582	-96.0228	-90.6953
xu5p__D_c	-487.985	-478.461	-488.068	-478.594
glyb_c	75.486	75.4847	75.3032	75.3018
3pg_c	-539.906	-524.897	-539.824	-524.889
ctp_c	-1045.77	-1026.47	-1045.71	-1026.53
gam1p_c	-419.691	-415.992	-419.878	-416.22
accoa_c	-708.027	-686.913	-708.326	-687.3
nad_c	-454.264	-449.138	-454.68	-449.563
chol_c	201.234	195.782	201.018	195.566
adp_c	-560.091	-547.064	-560.151	-547.22
mal__L_c	-270.108	-259.429	-270.108	-259.443
asp__L_c	-176.096	-171.004	-176.177	-171.098
o2_c	6.61902	6.61902	6.61902	6.61902
acgam1p_c	-449.97	-441.379	-450.137	-441.623
g3p_c	-433.691	-424.567	-433.709	-424.64
pi_c	-425.207	-417.122	-425.161	-417.135
q8h2_c	1584.08	1584.08	1582.55	1582.55
6pgc_c	-620.01	-605.213	-620.028	-605.31
nh4_c	36.7076	31.2983	36.6577	31.2484
atp_c	-912.889	-893.735	-912.83	-893.801
adpglc_c	-648.314	-637.635	-648.629	-637.965
dttp_c	-1050.73	-1031.33	-1050.67	-1031.4
ru5p__D_c	-486.746	-477.754	-486.83	-477.894
e4p_c	-459.65	-450.128	-459.701	-450.228
utp_c	-1156.46	-1136.98	-1156.36	-1137.02
tre_c	-251.097	-251.097	-251.463	-251.463
fdp_c	-878.536	-858.01	-878.43	-858.044
gdp_c	-652.839	-641.07	-652.899	-641.276
ppi_c	-783.403	-767.333	-783.16	-767.288
nadp_c	-813.083	-797.232	-813.349	-797.543
glu__L_c	-138.808	-133.386	-138.922	-133.504
fum_c	-207.621	-196.765	-207.588	-196.735
udpg_c	-886.058	-873.184	-886.271	-873.481
gln__L_c	-36.1034	-36.0855	-36.269	-36.2517
g1p_c	-516.051	-506.543	-516.168	-506.71
g6p_c	-519.015	-509.561	-519.133	-509.728
q8_c	1585.15	1585.15	1583.65	1583.65
betald_c	180.578	175.127	180.396	174.944
f6p_c	-518.033	-508.549	-518.149	-508.717
oaa_c	-286.242	-275.346	-286.209	-275.313
tre6p_c	-612.454	-602.997	-612.738	-603.331
succ_c	-204.687	-194.435	-204.688	-194.468
gam6p_c	-421.045	-417.042	-421.218	-417.27
cdp_c	-692.767	-679.521	-692.826	-679.667
s7p_c	-543.583	-534.552	-543.727	-534.759
cit_c	-384.494	-368.365	-384.427	-368.321
6pgl_c	-548.73	-539.412	-548.814	-539.549
gtp_c	-1006.65	-988.253	-1006.59	-988.38
uacgam_c	-822.466	-811.517	-822.81	-811.866
acon_C_c	-320.031	-303.958	-319.931	-303.884
nadph_c	-786.248	-764.71	-786.415	-764.911
pyr_c	-135.945	-130.497	-135.979	-130.53
coa_c	-686.66	-665.595	-686.915	-665.962
udp_c	-800.477	-784.752	-800.395	-784.879
icit_c	-381.426	-365.298	-381.36	-365.254
dtdp_c	-699.406	-686.112	-699.476	-686.275
2ddg6p_c	-576.284	-560.995	-576.268	-561.045
nadh_c	-427.429	-416.695	-427.811	-417.088
co2_c	-155.789	-155.789	-155.789	-155.789
gthox_c	-214.589	-204.965	-215.016	-205.459
succoa_c	-819.506	-792.572	-819.672	-792.795
glc__D_p	-172.776	0	-172.776	0
chol_p	184.561	0	184.561	0
co2_p	-155.789	0	-155.789	0
ac_p	-99.5301	0	-99.5301	0
nh4_p	32.0034	0	32.0034	0
pi_p	-426.393	0	-426.393	0
glyb_p	62.3524	0	62.3524	0
