# Supplementary material for: The quantitative metabolome is shaped by abiotic constraints
Source: Nat Commun. 2021 May 26;12:3178. doi: 10.1038/s41467-021-23214-9 (PMC8155068; doi:10.1038/s41467-021-23214-9)
Supplement: Supplementary file 9 — Supplementary Code 1 [file 41467_2021_23214_MOESM9_ESM.zip › Codes/Core/Feasibility-linear/LinearFeas.m]

function LinearFeas()
%% %%%%%%%%%%%%%%%%%%%%%%%%%%%%%%%%%%%%%%%%%%%%%%%%%%%%%%%%%%%%%%%%%%%%%%%%%
% Dependencies:
% ----------------------------------
% Depends on:
% 1- BasicParameters
% 2- ExternalMedium
% 3- ExtractParameters
%
% On which depends:
%
%% %%%%%%%%%%%%%%%%%%%%%%%%%%%%%%%%%%%%%%%%%%%%%%%%%%%%%%%%%%%%%%%%%%%%%%%%%
clc;

%% Independent Parameters
n_p=[201;201];
theta_plot_min=[1;0];
theta_plot_max=[8;1];
%options=struct('Display','off');
options=cplexoptimset('Display','off');
tolZero=1e-14;
pH_c=7.5;
pMg_c=2.699;
P=303;     %only used to identify output files
Psi=-0.14;  %only used to identify output files

%% Path strings
strReadPath='WorkingDirectory\Core\Shared-data';
strSavePath='WorkingDirectory\Core\Shared-data';
strPlotPath='WorkingDirectory\Core\Plots\Feasibility';
strReadFilenameMAT1=strcat(strReadPath,'\MAT\parameters.mat');
strReadFilenameMAT2=strcat(strReadPath,'\MAT\basic_parameters.mat');
strReadFilenameMAT3=strcat(strReadPath,'\MAT\external_medium.mat');
strReadFileNameMAT4=strcat(strReadPath,'\MAT\parameters_core.mat');
strReadFileNameMAT5=strcat(strReadPath,'\MAT\parameters_core_corr.mat');

%% Read parameters
load(strReadFilenameMAT1,'n');
load(strReadFilenameMAT2,'A_PHI_PZ_s','B_PHI_PZ_s','pH_p','CK_c_s','CNa_c_s','CCl_c_s','Bw_s','Ic_e_s','Cb_e_s','Cs');
load(strReadFilenameMAT3,'Ic_p_s','Ct_p_s','pMg_p');
load(strReadFileNameMAT4,'pKMg','pKMMg','z_vec');
load(strReadFileNameMAT5,'pKa');

%% Dependent path strings
strSaveFilePathMAT=strcat(strSavePath,'\MAT\linfeas_P_',num2str(P,3),'_Psi_',num2str(-100*Psi,2),'_pHc_',num2str(round(100*pH_c),3),'_pHp_',num2str(round(10*pH_p),2),...
                          '_pMgc_',num2str(round(10*pMg_c),2),'_pMgp_',num2str(round(10*pMg_p),2),'.mat');
strPlotFileName1=strcat(strPlotPath,'\linfeas_P_',num2str(P,3),'_Psi_',num2str(-100*Psi,2),'_pHc_',num2str(round(100*pH_c),3),'_pHp_',num2str(round(10*pH_p),2),...
                          '_pMgc_',num2str(round(10*pMg_c),2),'_pMgp_',num2str(round(10*pMg_p),2),'.pdf');
strPlotFileName2=strcat(strPlotPath,'\linfeas_P_',num2str(P,3),'_Psi_',num2str(-100*Psi,2),'_pHc_',num2str(round(100*pH_c),3),'_pHp_',num2str(round(10*pH_p),2),...
                          '_pMgc_',num2str(round(10*pMg_c),2),'_pMgp_',num2str(round(10*pMg_p),2),'.pdf');
  
%% Scaling experimental data
theta_e=[Ic_e_s;Cb_e_s];

%% Setting up phase-I Simplex
mc=4;
lb=zeros(n+mc,1);
ub=ones(n+mc,1)*100;
c=[zeros(n,1);ones(mc,1)];

%% Dependent parameters
CH_c=10^(-pH_c);
CMg_c=10^(-pMg_c);
CH_c_s=CH_c/Cs;
CMg_c_s=CMg_c/Cs;

%% Memory allocation
A=zeros(mc,n);
A(4,:)=1;
Ct_c_s=zeros(n_p(2),n_p(1));
theta1=zeros(n_p(2),n_p(1));
theta2=zeros(n_p(2),n_p(1));
beq=zeros(mc,1);
z_eff=zeros(n,1);       %charge 
eta_eff=zeros(n,1);     %beta:=z^2
beta_eff=zeros(n,1);    %buffer capacity coefficient
Ka=cell(n,1);
KMg=cell(n,1);
KMMg=cell(n,1);
NA=zeros(n,1);
for i_met=1:n
    NA(i_met)=size(z_vec{i_met},2);
    Ka{i_met}=zeros(NA(i_met)-1,1);
    KMg{i_met}=zeros(NA(i_met),1);
    KMMg{i_met}=zeros(NA(i_met),1);
end

%% Solving phase-I Simplex (Direct numerical solution)
for j=1:n_p(2)
    theta1(j,:)=linspace(theta_plot_min(1),theta_plot_max(1),n_p(1));
end
for i=1:n_p(1)
    theta2(:,i)=linspace(theta_plot_min(2),theta_plot_max(2),n_p(2));
end
obj_opt=zeros(n_p(2),n_p(1));
for i=1:n_p(1)
    C_activity_c=f_gamma(theta1(1,i),A_PHI_PZ_s,B_PHI_PZ_s);
    % Update Ka and KMg
    for i_met=1:n
        for k=1:NA(i_met)-1
            Ka{i_met}(k)=10^(-pKa{i_met}(k));
            Ka{i_met}(k)=Ka{i_met}(k)*exp(-2*(1-k-z_vec{i_met}(1))*C_activity_c);
        end
        for k=1:NA(i_met)
            KMg{i_met}(k)=10^(-pKMg{i_met}(k));
            KMg{i_met}(k)=KMg{i_met}(k)*exp(4*(k-1+z_vec{i_met}(1))*C_activity_c);
        end
        for k=1:NA(i_met)
            KMMg{i_met}(k)=10^(-pKMMg{i_met}(k));
            KMMg{i_met}(k)=KMMg{i_met}(k)*exp(4*(k+1+z_vec{i_met}(1))*C_activity_c);
        end
    end
    
    % Update effective properties
    for i_met=1:n
        rho=zeros(NA(i_met),1);     
        mu1=zeros(NA(i_met),1); 
        mu2=zeros(NA(i_met),1); 
        drho=zeros(NA(i_met),1);      %drho/dpH
        dmu1=zeros(NA(i_met),1);      %dmu1/dpH
        dmu2=zeros(NA(i_met),1);      %dmu2/dpH
        KK=ones(NA(i_met),1);

        for ii=2:NA(i_met)
            KK(ii)=KK(ii-1)*Ka{i_met}(ii-1);
        end
        AA=0;
        for ii=1:NA(i_met)
            AA=AA+CH_c^(ii-1)*(1+CMg_c/KMg{i_met}(ii)+CMg_c^2/KMg{i_met}(ii)/KMMg{i_met}(ii))/KK(ii);
        end
        dAA=0;  %dAA/dH
        for ii=1:NA(i_met)
            dAA=dAA+(ii-1)*CH_c^(ii-2)*(1+CMg_c/KMg{i_met}(ii)+CMg_c^2/KMg{i_met}(ii)/KMMg{i_met}(ii))/KK(ii);
        end

        % i- mole fractions
        for k=1:NA(i_met)     
            rho(k)=CH_c^(k-1)/KK(k)/AA;
            mu1(k)=CMg_c*rho(k)/KMg{i_met}(k);
            mu2(k)=CMg_c*mu1(k)/KMMg{i_met}(k);
            drho(k)=(k-1)*CH_c^(k-2)/KK(k)/AA-CH_c^(k-1)/KK(k)/AA^2*dAA;
            dmu1(k)=CMg_c*drho(k)/KMg{i_met}(k);
            dmu2(k)=CMg_c*dmu1(k)/KMMg{i_met}(k);
            drho(k)=-log(10)*CH_c*drho(k);
            dmu1(k)=-log(10)*CH_c*dmu1(k);
            dmu2(k)=-log(10)*CH_c*dmu2(k);
        end

        % ii- effective charge
        z_eff(i_met)=0;
        for k=1:NA(i_met)
            z_eff(i_met)=z_eff(i_met)+rho(k)*(k+z_vec{i_met}(1)-1)+mu1(k)*(k+z_vec{i_met}(1)+1)+mu2(k)*(k+z_vec{i_met}(1)+3);
        end
    
        % iii- effective ionic strength
        eta_eff(i_met)=0;
        for k=1:NA(i_met)
            eta_eff(i_met)=eta_eff(i_met)+rho(k)*(k+z_vec{i_met}(1)-1)^2+mu1(k)*(k+z_vec{i_met}(1)+1)^2+mu2(k)*(k+z_vec{i_met}(1)+3)^2;
        end

        % iv- buffer coefficient   
        beta_eff(i_met)=0;
        for k=1:NA(i_met)
            beta_eff(i_met)=beta_eff(i_met)-drho(k)*(k+z_vec{i_met}(1)-1)-dmu1(k)*(k+z_vec{i_met}(1)+1)-dmu2(k)*(k+z_vec{i_met}(1)+3);
        end
    end
    
    % Update A matrix
    A(1,:)=z_eff';
    A(2,:)=eta_eff';
    A(3,:)=beta_eff';
    
    for j=1:n_p(2) 
        Ct_c_s(j,i)=1+Ct_p_s-2*(theta1(j,i)*f_phi(theta1(j,i),A_PHI_PZ_s,B_PHI_PZ_s)-Ic_p_s*f_phi(Ic_p_s,A_PHI_PZ_s,B_PHI_PZ_s));
        beq(1)=-(2*CMg_c_s+CK_c_s+CNa_c_s+CH_c_s-CCl_c_s)/Ct_c_s(j,i);
        beq(2)=-(4*CMg_c_s+CK_c_s+CNa_c_s+CH_c_s+CCl_c_s)/Ct_c_s(j,i)+2*theta1(j,i)/Ct_c_s(j,i);
        beq(3)=-Bw_s/Ct_c_s(j,i)+theta2(j,i)/Ct_c_s(j,i);
        beq(4)=1-(CMg_c_s+CK_c_s+CNa_c_s+CH_c_s+CCl_c_s)/Ct_c_s(j,i);
        AA=A;
        for k=1:mc
            if beq(k)<0
                AA(k,:)=-AA(k,:);
                beq(k)=-beq(k);
            end  
        end
        Aeq=[AA,eye(mc)];
        [~,obj_opt(j,i),~]=cplexlp(c,[],[],Aeq,beq,lb,ub,options);
    end
end

hh0=figure;
[cdata,~]=contour(theta1,theta2,obj_opt,[tolZero tolZero]);
close(hh0);
ind=find(cdata(1,:)<theta_plot_max(1)&cdata(2,:)<theta_plot_max(2));
cdata_x0=cdata(1,ind);
cdata_y0=cdata(2,ind);
n_ind=size(ind,2);
s=zeros(n_ind,1);
for i=2:n_ind
    s(i)=s(i-1)+sqrt((cdata_x0(i)-cdata_x0(i-1))^2+(cdata_y0(i)-cdata_y0(i-1))^2);
end
cdata_x=smooth(s,cdata_x0,0.2,'loess');
cdata_y=smooth(s,cdata_y0,0.2,'loess');

%% Save
save(strSaveFilePathMAT,'cdata_x','cdata_y','Ct_c_s','obj_opt');

%% Plot
hh1=figure;
surf(theta1,theta2,obj_opt);

xlabel('$I_c/C_s$','FontSize',18,'FontName','Times New Roman','Interpreter','latex'); 
ylabel('$\mathcal{B}/C_s$','FontSize',18,'FontName','Times New Roman','Interpreter','latex'); 
zlabel('$f^{*}$','FontSize',18,'FontName','Times New Roman','Interpreter','latex'); 
set(gca,'FontSize',18,'FontName','Times');
set(gcf, 'PaperUnits', 'centimeters');
set(gcf, 'PaperSize', [20 16]);
set(gcf, 'PaperPosition', [0 0 20 16]);

hh2=figure;
plot(cdata_x0,cdata_y0,'-k');
hold on
plot(cdata_x,cdata_y,'-k');

hh3=figure;
plot(cdata_x,cdata_y,'-b','Linewidth',2);
hold on
plot(theta_e(1),theta_e(2),'or');
xlim([1,4]);
ylim([0,1]);
xlabel('$I_c/C_s$','FontSize',18,'FontName','Times New Roman','Interpreter','latex'); 
ylabel('$\mathcal{B}/C_s$','FontSize',18,'FontName','Times New Roman','Interpreter','latex'); 
set(gca,'FontSize',18,'FontName','Times New Roman');
set(gcf, 'PaperUnits', 'centimeters');
set(gcf, 'PaperSize', [20 16]);
set(gcf, 'PaperPosition', [0 0 20 16]);

%% Save plots
print(hh1,'-dpdf',strPlotFileName1);
print(hh3,'-dpdf',strPlotFileName2);
 return 
