# Supplementary material for: The quantitative metabolome is shaped by abiotic constraints
Source: Nat Commun. 2021 May 26;12:3178. doi: 10.1038/s41467-021-23214-9 (PMC8155068; doi:10.1038/s41467-021-23214-9)
Supplement: Supplementary file 9 — Supplementary Code 1 [file 41467_2021_23214_MOESM9_ESM.zip › Codes/Core/Feasibility-linear/ReactionElectrogenesis.m]

function ReactionElectrogenesis()
clc;

%% Path strings
strDataMATPath='WorkingDirectory\Core\Shared-data\MAT';
strDataEXLPath='WorkingDirectory\Core\Input-data-sheets';
strReadFilenameMAT1=strcat(strDataMATPath,'\parameters.mat');
strReadFilenameMAT2=strcat(strDataMATPath,'\basic_parameters.mat');
strReadFilenameMAT3=strcat(strDataMATPath,'\external_medium.mat');
strReadFileNameMAT4=strcat(strDataMATPath,'\parameters_core.mat');
strReadFileNameMAT5=strcat(strDataMATPath,'\parameters_core_corr.mat');
strSaveFileEXL=strcat(strDataEXLPath,'\reaction_elecgen.xlsx');

%% Read parameters
load(strReadFilenameMAT1,'S','sign_v','S_h2o','n','m');
load(strReadFilenameMAT2,'A_PHI_PZ_s','B_PHI_PZ_s','pH_p','Cs');
load(strReadFilenameMAT3,'Ic_p_s','pMg_p');
load(strReadFileNameMAT4,'met_biggid_par_raw','rxn_biggid_par_raw','pKMg','pKMMg','z_vec','nH_min_par_raw','n_all');
load(strReadFileNameMAT5,'pKa');

%% Independent parameters
pH_c=7.5;
pMg_c=2.699;
Ic_c=0.30;      % M
P=303;     %only used to identify output files
Psi=-0.14;  %only used to identify output files

%% Dependent path strings
strSaveFileMAT=strcat(strDataMATPath,'\elecgen_P_',num2str(P,3),'_Ic_',num2str(100*Ic_c,2),'_pHc_',num2str(round(100*pH_c),3),'_pHp_',num2str(round(10*pH_p),2),...
                          '_pMgc_',num2str(round(10*pMg_c),2),'_pMgp_',num2str(round(10*pMg_p),2),'.mat');
                      
%% Dependent parameters
CH_c=10^(-pH_c);
CMg_c=10^(-pMg_c);   
CH_p=10^(-pH_p);
CMg_p=10^(-pMg_p);   
Ic_c_s=Ic_c/Cs;

%% Setup reversible reactions
for j=1:m
    if sign_v(j)==-1
        S(:,j)=-S(:,j);
        S_h2o(j)=-S_h2o(j);
    end
end

%% Memory allocation
Ka=cell(n_all,1);
KMg=cell(n_all,1);
KMMg=cell(n_all,1);
NA=zeros(n_all,1);
for i_met=1:n_all
    NA(i_met)=size(z_vec{i_met},2);
    Ka{i_met}=zeros(NA(i_met)-1,1);
    KMg{i_met}=zeros(NA(i_met),1);
    KMMg{i_met}=zeros(NA(i_met),1);
end
N_H=zeros(n_all,1);
N_Mg=zeros(n_all,1);
z_eff=zeros(n_all,1);
DrNH=zeros(m,1);
DrNMg=zeros(m,1);
DrZ=zeros(m,1);

%% Binding constants
C_activity_c=f_gamma(Ic_c_s,A_PHI_PZ_s,B_PHI_PZ_s);
C_activity_p=f_gamma(Ic_p_s,A_PHI_PZ_s,B_PHI_PZ_s);
for i_met=1:n
    for k=1:NA(i_met)-1
        Ka{i_met}(k)=10^(-pKa{i_met}(k));
        Ka{i_met}(k)=Ka{i_met}(k)*exp(-2*(1-k-z_vec{i_met}(1))*C_activity_c);
    end
    for k=1:NA(i_met)
        KMg{i_met}(k)=10^(-pKMg{i_met}(k));
        KMg{i_met}(k)=KMg{i_met}(k)*exp(4*(k-1+z_vec{i_met}(1))*C_activity_c);
    end
    for k=1:NA(i_met)
        KMMg{i_met}(k)=10^(-pKMMg{i_met}(k));
        KMMg{i_met}(k)=KMMg{i_met}(k)*exp(4*(k+1+z_vec{i_met}(1))*C_activity_c);
    end
end
for i_met=n+1:n_all
    for k=1:NA(i_met)-1
        Ka{i_met}(k)=10^(-pKa{i_met}(k));
        Ka{i_met}(k)=Ka{i_met}(k)*exp(-2*(1-k-z_vec{i_met}(1))*C_activity_p);
    end
    for k=1:NA(i_met)
        KMg{i_met}(k)=10^(-pKMg{i_met}(k));
        KMg{i_met}(k)=KMg{i_met}(k)*exp(4*(k-1+z_vec{i_met}(1))*C_activity_p);
    end
    for k=1:NA(i_met)
        KMMg{i_met}(k)=10^(-pKMMg{i_met}(k));
        KMMg{i_met}(k)=KMMg{i_met}(k)*exp(4*(k+1+z_vec{i_met}(1))*C_activity_p);
    end
end

%% Average ion bindings
for i_met=1:n_all
    rho=zeros(NA(i_met),1);     
    mu1=zeros(NA(i_met),1);
    mu2=zeros(NA(i_met),1); 
    KK=ones(NA(i_met),1);      
    if i_met<=n
        H=CH_c;
        Mg=CMg_c;
    else
        H=CH_p;
        Mg=CMg_p;
    end    
    for i=2:NA(i_met)
        KK(i)=KK(i-1)*Ka{i_met}(i-1);
    end
    AA=0;
    for j=1:NA(i_met)
        AA=AA+H^(j-1)*(1+Mg/KMg{i_met}(j)+Mg^2/KMg{i_met}(j)/KMMg{i_met}(j))/KK(j);
    end
    
    % i- mole fractions
    for k=1:NA(i_met)     
        rho(k)=H^(k-1)/KK(k)/AA;
        mu1(k)=Mg*rho(k)/KMg{i_met}(k);
        mu2(k)=Mg*mu1(k)/KMMg{i_met}(k);
    end
    
    % ii- ion bindings
    for k=1:NA(i_met)  
        N_H(i_met)=N_H(i_met)+(rho(k)+mu1(k)+mu2(k))*(nH_min_par_raw(i_met)+k-1);
        N_Mg(i_met)=N_Mg(i_met)+mu1(k)+2*mu2(k);
    end
    
    % iii- effective charge
    for k=1:NA(i_met)
        z_eff(i_met)=z_eff(i_met)+rho(k)*(k+z_vec{i_met}(1)-1)+mu1(k)*(2+k+z_vec{i_met}(1)-1)+mu2(k)*(4+k+z_vec{i_met}(1)-1);
    end
end

%% Reaction ion binding changes
for j=1:m
    DrNH(j)=S(:,j)'*N_H+S_h2o(j)*2;
    DrNMg(j)=S(:,j)'*N_Mg;
    DrZ(j)=-S(:,j)'*z_eff;
end

%% Write to Excel
% sheet1
tempcell=convertCharsToStrings('rxn_biggid');
xlRange='A1';
writematrix(tempcell,strSaveFileEXL,'sheet','RxnElecGen','range',xlRange);
xlRange=strcat('A2:A',num2str(m+1));
writecell(rxn_biggid_par_raw,strSaveFileEXL,'sheet','RxnElecGen','range',xlRange);

tempcell=convertCharsToStrings('DrNH');
xlRange='B1';
writematrix(tempcell,strSaveFileEXL,'sheet','RxnElecGen','range',xlRange);
xlRange=strcat('B2:B',num2str(m+1));
writematrix(DrNH,strSaveFileEXL,'sheet','RxnElecGen','range',xlRange);

tempcell=convertCharsToStrings('DrNMg');
xlRange='C1';
writematrix(tempcell,strSaveFileEXL,'sheet','RxnElecGen','range',xlRange);
xlRange=strcat('C2:C',num2str(m+1));
writematrix(DrNMg,strSaveFileEXL,'sheet','RxnElecGen','range',xlRange);

tempcell=convertCharsToStrings('DrZ');
xlRange='D1';
writematrix(tempcell,strSaveFileEXL,'sheet','RxnElecGen','range',xlRange);
xlRange=strcat('D2:D',num2str(m+1));
writematrix(DrZ,strSaveFileEXL,'sheet','RxnElecGen','range',xlRange);

% sheet2
tempcell=convertCharsToStrings('met_biggid');
xlRange='A1';
writematrix(tempcell,strSaveFileEXL,'sheet','MetIonBinding','range',xlRange);
xlRange=strcat('A2:A',num2str(n_all+1));
writecell(met_biggid_par_raw,strSaveFileEXL,'sheet','MetIonBinding','range',xlRange);

tempcell=convertCharsToStrings('NH');
xlRange='B1';
writematrix(tempcell,strSaveFileEXL,'sheet','MetIonBinding','range',xlRange);
xlRange=strcat('B2:B',num2str(n_all+1));
writematrix(N_H,strSaveFileEXL,'sheet','MetIonBinding','range',xlRange);

tempcell=convertCharsToStrings('NMg');
xlRange='C1';
writematrix(tempcell,strSaveFileEXL,'sheet','MetIonBinding','range',xlRange);
xlRange=strcat('C2:C',num2str(n_all+1));
writematrix(N_Mg,strSaveFileEXL,'sheet','MetIonBinding','range',xlRange);

%% Save
save(strSaveFileMAT,'N_H','N_Mg','z_eff','DrNH','DrNMg','DrZ');
return
