# Supplementary material for: The quantitative metabolome is shaped by abiotic constraints
Source: Nat Commun. 2021 May 26;12:3178. doi: 10.1038/s41467-021-23214-9 (PMC8155068; doi:10.1038/s41467-021-23214-9)
Supplement: Supplementary file 9 — Supplementary Code 1 [file 41467_2021_23214_MOESM9_ESM.zip › Codes/Core/Feasibility-nonlinear/Matlab/ProjOrth.m]

function ProjOrth()
clc;

%% Independent parameters
Ic_c=0.3;
Cb_c=0.0625;
pH_c=7.5;
pH_p=7.0;
pMg_c=2.699;
pMg_p=2.699;     %it is given here only to read cheb_c data. 
P=303;
Psi=-0.14;
with_Mg=0;
w=0.15;

mc=4;
y_lb=-35;

i_set0=0;
n_set=5;
n_dir=10;  %number of random directions per set
tmin=0;
tmax=50;
dt=0.01;        %time step to record data along trajectories
strSaveFileMAT=cell(n_set,1);

%% Path strings
strDataPath='WorkingDirectory\Core\Shared-data';
strReadFileMAT1=strcat(strDataPath,'\MAT\basic_parameters.mat');
strReadFileMAT2=strcat(strDataPath,'\MAT\parameters.mat');
strReadFileMAT3=strcat(strDataPath,'\MAT\parameters_core.mat');
strReadFileMAT4=strcat(strDataPath,'\MAT\parameters_core_corr.mat');
strReadFileMAT5=strcat(strDataPath,'\MAT\external_medium.mat');
if with_Mg
    strReadFileMAT6=strcat(strDataPath,'\MAT\cheb_P_',num2str(P,3),'_Psi_',num2str(-100*Psi,2),'_Ic_',num2str(round(100*Ic_c),2),'_pHc_',num2str(round(100*pH_c),3),'_pHp_',num2str(round(10*pH_p),2),...
                          '_pMgc_',num2str(round(10*pMg_c),2),'_pMgp_',num2str(round(10*pMg_p),2),'_w_',num2str(round(100*w)),'Mg.mat');
    for i_set=1:n_set
        strSaveFileMAT{i_set}=strcat(strDataPath,'\MAT\Proj\orth_P_',num2str(P,3),'_Psi_',num2str(-100*Psi,2),'_Ic_',num2str(round(100*Ic_c),2),'_pHc_',num2str(round(100*pH_c),3),'_pHp_',num2str(round(10*pH_p),2),...
                          '_pMgc_',num2str(round(10*pMg_c),2),'_pMgp_',num2str(round(10*pMg_p),2),'Mg_',num2str(i_set0+i_set),'.mat');
    end
else
    strReadFileMAT6=strcat(strDataPath,'\MAT\cheb_P_',num2str(P,3),'_Psi_',num2str(-100*Psi,2),'_Ic_',num2str(round(100*Ic_c),2),'_pHc_',num2str(round(100*pH_c),3),'_pHp_',num2str(round(10*pH_p),2),...
                          '_pMgc_',num2str(round(10*pMg_c),2),'_pMgp_',num2str(round(10*pMg_p),2),'_w_',num2str(round(100*w)),'.mat');
    for i_set=1:n_set
        strSaveFileMAT{i_set}=strcat(strDataPath,'\MAT\Proj\orth_P_',num2str(P,3),'_Psi_',num2str(-100*Psi,2),'_Ic_',num2str(round(100*Ic_c),2),'_pHc_',num2str(round(100*pH_c),3),'_pHp_',num2str(round(10*pH_p),2),...
                          '_pMgc_',num2str(round(10*pMg_c),2),'_pMgp_',num2str(round(10*pMg_p),2),'_',num2str(i_set0+i_set),'.mat');
    end
end
strReadFileMAT7=strcat(strDataPath,'\MAT\formation_energy.mat');

%% Read parameters
load(strReadFileMAT1,'n_per','A_PHI_PZ_s','B_PHI_PZ_s','CK_c_s','CNa_c_s','CCl_c_s','DG00w_s','Cw_c_s','Bw_s','Cs','Psi_s');
load(strReadFileMAT2,'S','sign_v','S_h2o','is_transport','nH_transport','z_min','nH_min','z_min_per','nH_min_per','n','m');
load(strReadFileMAT3,'pKMg','pKMMg','z_vec');
load(strReadFileMAT4,'pKa');
load(strReadFileMAT5,'Ic_p_s','Ct_p_s','Cper_s');
load(strReadFileMAT6,'y_q');
load(strReadFileMAT7,'DG00a_s','n00','n00_max');

%% Dependent parameters
CH_c=10^(-pH_c);
CMg_c=10^(-pMg_c);
CH_c_s=CH_c/Cs;
CMg_c_s=CMg_c/Cs;
Ic_c_s=Ic_c/Cs;
Cb_c_s=Cb_c/Cs;
th_q=[Ic_c_s;Cb_c_s];

n_all=n+n_per;
f_gamma_c=f_gamma(Ic_c_s,A_PHI_PZ_s,B_PHI_PZ_s);
f_gamma_p=f_gamma(Ic_p_s,A_PHI_PZ_s,B_PHI_PZ_s);
%f_phi_p=f_phi(Ic_p_s,A_PHI_PZ_s,B_PHI_PZ_s);
%Ln_gamm_w_c=-(1+Ct_p_s)/Cw_c_s-2*Ic_p_s*f_phi_p/Cw_c_s;
Ln_gamm_w_c=0;
Ln_gamm_H_c=f_gamma_c;  
Ln_gamm_H_p=f_gamma_p;
Ln_gamm_Mg_c=4*f_gamma_c;
Ln_gamm_Mg_p=4*f_gamma_p;
gamm_H_c=exp(Ln_gamm_H_c);  
gamm_H_p=exp(Ln_gamm_H_p);
gamm_Mg_c=exp(Ln_gamm_Mg_c);
gamm_Mg_p=exp(Ln_gamm_Mg_p);
DG0tr_w_c_s=DG00w_s+Ln_gamm_w_c-2*Ln_gamm_H_c+2*log(10)*pH_c;
DrG0_H_s=Ln_gamm_H_c-Ln_gamm_H_p+Psi_s;         %must be multiplied by nH_transport for each transport reaction

%% Setup reversible reactions
for j=1:m
    if sign_v(j)==-1
        S(:,j)=-S(:,j);
        S_h2o(j)=-S_h2o(j);
        nH_transport(j)=-nH_transport(j);
    end
end

%% Memory allocation
y_dir_c=cell(n_dir,1);
ineq_viol_dir_c=cell(n_dir,1);
n_viol_dir_m=zeros(n_dir,1);
nt_dir_m=zeros(n_dir,1);
tf_dir_m=zeros(n_dir,1);
u_dir_c=cell(n_dir,1);
b=zeros(mc,1);
z_eff=zeros(n,1);       %charge 
eta_eff=zeros(n,1);     %beta:=z^2
beta_eff=zeros(n,1);    %buffer capacity coefficient
Ka_I=cell(n,1);
KMg_I=cell(n,1);
KMMg_I=cell(n,1);
NA=zeros(n,1);
for i_met=1:n
    NA(i_met)=size(z_vec{i_met},2);
    Ka_I{i_met}=zeros(NA(i_met)-1,1);
    KMg_I{i_met}=zeros(NA(i_met),1);
    KMMg_I{i_met}=zeros(NA(i_met),1);
end
Ka=zeros(n_all,n00_max);
KKa=zeros(n_all,n00_max);
KMg=zeros(n_all,n00_max);
KMMg=zeros(n_all,n00_max);
DG0tr_0_s=zeros(n_all,1);
DG0tr_psi_s=zeros(n_all,1);
DrG0tr_s=zeros(m,1);
Ktr=zeros(m,1);
rho=zeros(n00_max,1);     
mu1=zeros(n00_max,1);   
mu2=zeros(n00_max,1);
drho=zeros(n00_max,1);    %drho/dpH
dmu1=zeros(n00_max,1);      %dmu/dpH
dmu2=zeros(n00_max,1);      %dmu/dpH
KK=ones(n00_max,1);
A=zeros(mc,n);
A(4,:)=1;

%% Binding constants at Ic=0
Ka(:,1)=1;
KKa(:,1)=1;
for i_met=1:n_all
    for i_state=2:n00(i_met)
        Ka(i_met,i_state)=10^(-pKa{i_met}(i_state-1));
    end
    for i_state=1:n00(i_met)
        KMg(i_met,i_state)=10^(-pKMg{i_met}(i_state));
    end
    for i_state=1:n00(i_met)
        KMMg(i_met,i_state)=10^(-pKMMg{i_met}(i_state));
    end
    for i_state=2:n00(i_met)
        KKa(i_met,i_state)=KKa(i_met,i_state-1)*Ka(i_met,i_state);
    end
end

%% Setting coefficient matrices for linear constraints
C_activity_c=f_gamma(th_q(1),A_PHI_PZ_s,B_PHI_PZ_s);
% Update Ka_I and KMg_I
for i_met=1:n
    for k=1:NA(i_met)-1
        Ka_I{i_met}(k)=Ka(i_met,k+1)*exp(-2*(1-k-z_vec{i_met}(1))*C_activity_c);
    end
    for k=1:NA(i_met)
        KMg_I{i_met}(k)=KMg(i_met,k)*exp(4*(k-1+z_vec{i_met}(1))*C_activity_c);
    end
    for k=1:NA(i_met)
        KMMg_I{i_met}(k)=KMMg(i_met,k)*exp(4*(k+1+z_vec{i_met}(1))*C_activity_c);
    end
end

% Update effective properties
for i_met=1:n
    for ii=2:NA(i_met)
        KK(ii)=KK(ii-1)*Ka_I{i_met}(ii-1);
    end
    AA=0;
    for ii=1:NA(i_met)
        AA=AA+CH_c^(ii-1)*(1+CMg_c/KMg_I{i_met}(ii)+CMg_c^2/KMg_I{i_met}(ii)/KMMg_I{i_met}(ii))/KK(ii);
    end
    dAA=0;  %dAA/dH
    for ii=1:NA(i_met)
        dAA=dAA+(ii-1)*CH_c^(ii-2)*(1+CMg_c/KMg_I{i_met}(ii)+CMg_c^2/KMg_I{i_met}(ii)/KMMg_I{i_met}(ii))/KK(ii);
    end

    % i- mole fractions
    for k=1:NA(i_met)     
        rho(k)=CH_c^(k-1)/KK(k)/AA;
        mu1(k)=CMg_c*rho(k)/KMg_I{i_met}(k);
        mu2(k)=CMg_c*mu1(k)/KMMg_I{i_met}(k);
        drho(k)=(k-1)*CH_c^(k-2)/KK(k)/AA-CH_c^(k-1)/KK(k)/AA^2*dAA;
        dmu1(k)=CMg_c*drho(k)/KMg_I{i_met}(k);
        dmu2(k)=CMg_c*dmu1(k)/KMMg_I{i_met}(k);
        drho(k)=-log(10)*CH_c*drho(k);
        dmu1(k)=-log(10)*CH_c*dmu1(k);
        dmu2(k)=-log(10)*CH_c*dmu2(k);
    end

    % ii- effective charge
    z_eff(i_met)=0;
    for k=1:NA(i_met)
        z_eff(i_met)=z_eff(i_met)+rho(k)*(k+z_vec{i_met}(1)-1)+mu1(k)*(k+z_vec{i_met}(1)+1)+mu2(k)*(k+z_vec{i_met}(1)+3);
    end

    % iii- effective ionic strength
    eta_eff(i_met)=0;
    for k=1:NA(i_met)
        eta_eff(i_met)=eta_eff(i_met)+rho(k)*(k+z_vec{i_met}(1)-1)^2+mu1(k)*(k+z_vec{i_met}(1)+1)^2+mu2(k)*(k+z_vec{i_met}(1)+3)^2;
    end

    % iv- buffer coefficient   
    beta_eff(i_met)=0;
    for k=1:NA(i_met)
        beta_eff(i_met)=beta_eff(i_met)-drho(k)*(k+z_vec{i_met}(1)-1)-dmu1(k)*(k+z_vec{i_met}(1)+1)-dmu2(k)*(k+z_vec{i_met}(1)+3);
    end
end

% Update A and b matrices
A(1,:)=z_eff';
A(2,:)=eta_eff';
A(3,:)=beta_eff';
Ct_c_s=1+Ct_p_s-2*(th_q(1)*f_phi(th_q(1),A_PHI_PZ_s,B_PHI_PZ_s)-Ic_p_s*f_phi(Ic_p_s,A_PHI_PZ_s,B_PHI_PZ_s));
b(1)=-(2*CMg_c_s+CK_c_s+CNa_c_s+CH_c_s-CCl_c_s)/Ct_c_s;
b(2)=-(4*CMg_c_s+CK_c_s+CNa_c_s+CH_c_s+CCl_c_s)/Ct_c_s+2*th_q(1)/Ct_c_s;
b(3)=-Bw_s/Ct_c_s+th_q(2)/Ct_c_s;
b(4)=1-(CMg_c_s+CK_c_s+CNa_c_s+CH_c_s+CCl_c_s)/Ct_c_s;

% Reactant formation energy
% (i) cytoplasmic reactants at Psi=0.
for i_met=1:n
    sum1=0;
    for j=1:n00(i_met)
        zj=z_min(i_met)+j-1;
        Ln_gamm_j=zj^2*f_gamma_c;
        gamm_j=exp(Ln_gamm_j);
        term1=gamm_H_c^(j-1)/KKa(i_met,j)/gamm_j/10^((j-1)*pH_c);
        sum1=sum1+term1;
        if with_Mg
            sum1=sum1+gamm_Mg_c*term1/KMg(i_met,j)/10^pMg_c+gamm_Mg_c^2*term1/KMg(i_met,j)/KMMg(i_met,j)/10^(2*pMg_c);
        end
    end
    DG0tr_0_s(i_met)=DG00a_s(i_met,1)+log(10)*pH_c*nH_min(i_met)-Ln_gamm_H_c*nH_min(i_met)-log(sum1);
end

% (ii) periplasmic reactants at Psi=0.
for i_met=n+1:n_all
    sum1=0;
    for j=1:n00(i_met)
        zj=z_min_per(i_met-n)+j-1;
        Ln_gamm_j=zj^2*f_gamma_p;
        gamm_j=exp(Ln_gamm_j);
        term1=gamm_H_p^(j-1)/KKa(i_met,j)/gamm_j/10^((j-1)*pH_p);
        sum1=sum1+term1;
        if with_Mg
            sum1=sum1+gamm_Mg_p*term1/KMg(i_met,j)/10^pMg_p+gamm_Mg_p^2*term1/KMg(i_met,j)/KMMg(i_met,j)/10^(2*pMg_p);
        end
    end
    DG0tr_0_s(i_met)=DG00a_s(i_met,1)+log(10)*pH_p*nH_min_per(i_met-n)-Ln_gamm_H_p*nH_min_per(i_met-n)-log(sum1);
end

% (iii) cytoplasmic reactants at Psi~=0.
for i_met=1:n
    sum1=0;
    for j=1:n00(i_met)
        zj=z_min(i_met)+j-1;
        Ln_gamm_j=zj^2*f_gamma_c;
        gamm_j=exp(Ln_gamm_j);
        term1=gamm_H_c^(j-1)/KKa(i_met,j)/gamm_j/10^((j-1)*pH_c);
        sum1=sum1+term1*exp(-(j-1+z_min(i_met))*Psi_s);
        if with_Mg
            sum1=sum1+gamm_Mg_c*term1/KMg(i_met,j)/10^pMg_c*exp(-(j+1+z_min(i_met))*Psi_s)+gamm_Mg_c^2*term1/KMg(i_met,j)/KMMg(i_met,j)/10^(2*pMg_c)*exp(-(j+3+z_min(i_met))*Psi_s);
        end
    end
    DG0tr_psi_s(i_met)=DG00a_s(i_met,1)+log(10)*pH_c*nH_min(i_met)-Ln_gamm_H_c*nH_min(i_met)-log(sum1);
end

% Reaction energies and equilibrium constants
for j=1:m
    if is_transport(j)
        sum1=0;
        for i=1:n
            sum1=sum1+S(i,j)*DG0tr_psi_s(i);
        end
        sum2=0;
        for i=n+1:n_all
            sum2=sum2+S(i,j)*DG0tr_0_s(i);
        end
    else
        sum1=0;
        for i=1:n
            sum1=sum1+S(i,j)*DG0tr_0_s(i);
        end
        sum2=0;
    end
    DrG0tr_s(j)=sum1+sum2+nH_transport(j)*(DrG0_H_s+log(10)*(pH_p-pH_c))+S_h2o(j)*DG0tr_w_c_s;
    Ktr(j)=exp(-DrG0tr_s(j));
end

SS=S(1:n,:);
SSper=S(n+1:n_all,:);
v1=sum(S)';
v2=sum(SS)';
kk=-DrG0tr_s-v1*log(Cs)-v2*log(Ct_c_s)-SSper'*log(Cper_s);

x0=exp(y_q);
yy0=[y_q;zeros(mc,1)];
E=diag(x0);
N=null(A*E);
nu=size(N,2);

EV=[-SS';eye(n)];
ev=[kk;-y_lb*ones(n,1)];
n_ev=n+m;
options=odeset('RelTol',1e-13,'AbsTol',1e-16,'Events',@(t,yy)fun_events(t,yy,EV,ev,n,n_ev));

%% Check initial point feasibility
% err_eq=A*x0-b;
% err_ineq=kk-SS'*y_q;

%% Time integration
for i_set=1:n_set
    for i_dir=1:n_dir
        xi=2*rand(nu,1)-1;
        u=N*xi;
        u=u/norm(u);
        sol=ode45(@(t,yy)fun_ode(t,yy,A,u,n,mc),[tmin,tmax],yy0,options);
        nt=size(sol.y,2);
        tf_dir_m(i_dir)=sol.x(nt);
        nt_dir_m(i_dir)=round((tf_dir_m(i_dir)-tmin)/dt)+1;
        tp=linspace(tmin,tf_dir_m(i_dir),nt_dir_m(i_dir));
        yyp=deval(sol,tp);
        y_dir_c{i_dir}=yyp(1:n,:);
        ineq_viol_dir_c{i_dir}=sol.ie';
        n_viol_dir_m(i_dir)=size(sol.ie,2);
        u_dir_c{i_dir}=u;
        disp(i_dir);
%         err_eq=A*exp(y_dir_c{i_dir}(:,nt_dir_m(i_dir)))-b;
%         err_ineq=kk-SS'*y_dir_c{i_dir}(:,nt_dir_m(i_dir));
    end
    
    % Save data
    save(strSaveFileMAT{i_set},'y_dir_c','ineq_viol_dir_c','n_viol_dir_m','u_dir_c','nt_dir_m','tf_dir_m');
end
return

function dyydt=fun_ode(t,yy,A,u,n,ell)
%yy:=[y;lambda]
y=yy(1:n,1);
lambda=yy(n+1:n+ell,1);
D=zeros(n,n);
E=diag(exp(y));

for i=1:n
    D(i,i)=1+lambda'*A*E(:,i);
end
M=[D,E*A';A*E,zeros(ell,ell)];
m=[u;zeros(ell,1)];
dyydt=M\m;
return

function [value,isterminal,direction]=fun_events(t,yy,EV,ev,n,n_ev)
y=yy(1:n,1);
value=EV*y+ev;              
isterminal=ones(n_ev,1);         
direction=zeros(n_ev,1);            
return
