# Supplementary material for: The quantitative metabolome is shaped by abiotic constraints
Source: Nat Commun. 2021 May 26;12:3178. doi: 10.1038/s41467-021-23214-9 (PMC8155068; doi:10.1038/s41467-021-23214-9)
Supplement: Supplementary file 9 — Supplementary Code 1 [file 41467_2021_23214_MOESM9_ESM.zip › Codes/Core/Feasibility-nonlinear/Matlab/ReactionEnergy.m]

function ReactionEnergy()
%% %%%%%%%%%%%%%%%%%%%%%%%%%%%%%%%%%%%%%%%%%%%%%%%%%%%%%%%%%%%%%%%%%%%%%%%%%
% Dependencies:
% ----------------------------------
% Depends on:
% 1- BasicParameters
% 2- ExternalMedium
% 3- ExtractParameters
% 4- Map_pK
% 5- CalcFormationEnergy
%
% On which depends:
% 1- PlotRxnViol
%
%% %%%%%%%%%%%%%%%%%%%%%%%%%%%%%%%%%%%%%%%%%%%%%%%%%%%%%%%%%%%%%%%%%%%%%%%%%
clc;

%% Path strings
strReadPath='WorkingDirectory\Core\Shared-data';
strSavePath='WorkingDirectory\Core';
strReadFileMAT1=strcat(strReadPath,'\MAT\basic_parameters.mat');
strReadFileMAT2=strcat(strReadPath,'\MAT\parameters.mat');
strReadFileMAT3=strcat(strReadPath,'\MAT\external_medium.mat');
strReadFileMAT4=strcat(strReadPath,'\MAT\parameters_core.mat');
strReadFileMAT5=strcat(strReadPath,'\MAT\formation_energy.mat');
strReadFileMAT6=strcat(strReadPath,'\MAT\parameters_core_corr.mat');
strSaveFileMAT=strcat(strSavePath,'\Shared-data\MAT\reaction_energy.mat');
strSaveFileEXL=strcat(strSavePath,'\Input-data-sheets\reaction_energy.xlsx');

%% Read parameters
load(strReadFileMAT1,'A_PHI_PZ_s','B_PHI_PZ_s','pH_p','Psi_s','DG00w_s','Cw_c_s','Cs');
load(strReadFileMAT2,'S','sign_v','S_h2o','is_transport','nH_transport','z_min','nH_min','z_min_per','nH_min_per','n','n_per','m');
load(strReadFileMAT3,'Ic_p_s','Ct_p_s','pMg_p');
load(strReadFileMAT4,'met_biggid_par_raw','rxn_biggid_par_raw','pKMg','pKMMg');
load(strReadFileMAT5,'DG00a_s','n00','n00_max');
load(strReadFileMAT6,'pKa');

%% Independent parameters
pH_c=7.5;
pMg_c=2.699;
Ic_c=0.30;      % M
with_Mg=0;

%% Dependent parameters
n_all=n+n_per;
Ic_c_s=Ic_c/Cs;
f_gamma_c=f_gamma(Ic_c_s,A_PHI_PZ_s,B_PHI_PZ_s);
f_gamma_p=f_gamma(Ic_p_s,A_PHI_PZ_s,B_PHI_PZ_s);
%f_phi_p=f_phi(Ic_p_s,A_PHI_PZ_s,B_PHI_PZ_s);
%Ln_gamm_w_c=-(1+Ct_p_s)/Cw_c_s-2*Ic_p_s*f_phi_p/Cw_c_s;
Ln_gamm_w_c=0;  % To match exactly Alberty's water activity
Ln_gamm_H_c=f_gamma_c;  
Ln_gamm_H_p=f_gamma_p;
Ln_gamm_Mg_c=4*f_gamma_c;
Ln_gamm_Mg_p=4*f_gamma_p;
gamm_H_c=exp(Ln_gamm_H_c);  
gamm_H_p=exp(Ln_gamm_H_p);
gamm_Mg_c=exp(Ln_gamm_Mg_c);
gamm_Mg_p=exp(Ln_gamm_Mg_p);
DG0tr_w_c_s=DG00w_s+Ln_gamm_w_c-2*Ln_gamm_H_c+2*log(10)*pH_c;
DrG0_H_s=Ln_gamm_H_c-Ln_gamm_H_p+Psi_s;         %must be multiplied by nH_transport for each transport reaction

%% Setup reversible reactions
for j=1:m
    if sign_v(j)==-1
        S(:,j)=-S(:,j);
        S_h2o(j)=-S_h2o(j);
        nH_transport(j)=-nH_transport(j);
    end
end

%% Memory allocation
Ka=zeros(n_all,n00_max);
KKa=zeros(n_all,n00_max);
KMg=zeros(n_all,n00_max);
KMMg=zeros(n_all,n00_max);
DG0tr_0_s=zeros(n_all,1);
DG0tr_psi_s=zeros(n_all,1);
DrG0tr_s=zeros(m,1);
Ktr=zeros(m,1);

%% Binding constants
Ka(:,1)=1;
KKa(:,1)=1;
for i_reac=1:n_all
    for i_state=2:n00(i_reac)
        Ka(i_reac,i_state)=10^(-pKa{i_reac}(i_state-1));
    end
    for i_state=1:n00(i_reac)
        KMg(i_reac,i_state)=10^(-pKMg{i_reac}(i_state));
    end
    for i_state=1:n00(i_reac)
        KMMg(i_reac,i_state)=10^(-pKMMg{i_reac}(i_state));
    end
    for i_state=2:n00(i_reac)
        KKa(i_reac,i_state)=KKa(i_reac,i_state-1)*Ka(i_reac,i_state);
    end
end

%% Reactant formation energy
% cytoplasmic reactants at Psi=0.
for i_reac=1:n
    sum1=0;
    for j=1:n00(i_reac)
        zj=z_min(i_reac)+j-1;
        Ln_gamm_j=zj^2*f_gamma_c;
        gamm_j=exp(Ln_gamm_j);
        term1=gamm_H_c^(j-1)/KKa(i_reac,j)/gamm_j/10^((j-1)*pH_c);
        sum1=sum1+term1;
        if with_Mg
            sum1=sum1+gamm_Mg_c*term1/KMg(i_reac,j)/10^pMg_c+gamm_Mg_c^2*term1/KMg(i_reac,j)/KMMg(i_reac,j)/10^(2*pMg_c);
        end
    end
    DG0tr_0_s(i_reac)=DG00a_s(i_reac,1)+log(10)*pH_c*nH_min(i_reac)-Ln_gamm_H_c*nH_min(i_reac)-log(sum1);
end

% periplasmic reactants at Psi=0.
for i_reac=n+1:n_all
    sum1=0;
    for j=1:n00(i_reac)
        zj=z_min_per(i_reac-n)+j-1;
        Ln_gamm_j=zj^2*f_gamma_p;
        gamm_j=exp(Ln_gamm_j);
        term1=gamm_H_p^(j-1)/KKa(i_reac,j)/gamm_j/10^((j-1)*pH_p);
        sum1=sum1+term1;
        if with_Mg
            sum1=sum1+gamm_Mg_p*term1/KMg(i_reac,j)/10^pMg_p+gamm_Mg_p^2*term1/KMg(i_reac,j)/KMMg(i_reac,j)/10^(2*pMg_p);
        end
    end
    DG0tr_0_s(i_reac)=DG00a_s(i_reac,1)+log(10)*pH_p*nH_min_per(i_reac-n)-Ln_gamm_H_p*nH_min_per(i_reac-n)-log(sum1);
end

% cytoplasmic reactants at Psi~=0.
for i_reac=1:n
    sum1=0;
    for j=1:n00(i_reac)
        zj=z_min(i_reac)+j-1;
        Ln_gamm_j=zj^2*f_gamma_c;
        gamm_j=exp(Ln_gamm_j);
        term1=gamm_H_c^(j-1)/KKa(i_reac,j)/gamm_j/10^((j-1)*pH_c);
        sum1=sum1+term1*exp(-(j-1+z_min(i_reac))*Psi_s);
        if with_Mg
            sum1=sum1+gamm_Mg_c*term1/KMg(i_reac,j)/10^pMg_c*exp(-(j+1+z_min(i_reac))*Psi_s)+gamm_Mg_c^2*term1/KMg(i_reac,j)/KMMg(i_reac,j)/10^(2*pMg_c)*exp(-(j+3+z_min(i_reac))*Psi_s);
        end
    end
    DG0tr_psi_s(i_reac)=DG00a_s(i_reac,1)+log(10)*pH_c*nH_min(i_reac)-Ln_gamm_H_c*nH_min(i_reac)-log(sum1);
end

%% Reaction energies and equilibrium constants
for j=1:m
    if is_transport(j)
        sum1=0;
        for i=1:n
            sum1=sum1+S(i,j)*DG0tr_psi_s(i);
        end
        sum2=0;
        for i=n+1:n_all
            sum2=sum2+S(i,j)*DG0tr_0_s(i);
        end
    else
        sum1=0;
        for i=1:n
            sum1=sum1+S(i,j)*DG0tr_0_s(i);
        end
        sum2=0;
    end
    DrG0tr_s(j)=sum1+sum2+nH_transport(j)*(DrG0_H_s+log(10)*(pH_p-pH_c))+S_h2o(j)*DG0tr_w_c_s;
    Ktr(j)=exp(-DrG0tr_s(j));
end

%% Write to Excel
% sheet1
tempcell=convertCharsToStrings('rxn_biggid');
xlRange='A1';
writematrix(tempcell,strSaveFileEXL,'sheet','RxnEnergy','range',xlRange);
xlRange=strcat('A2:A',num2str(m+1));
writecell(rxn_biggid_par_raw,strSaveFileEXL,'sheet','RxnEnergy','range',xlRange);

tempcell=convertCharsToStrings('DrG0tr/R/T');
xlRange='B1';
writematrix(tempcell,strSaveFileEXL,'sheet','RxnEnergy','range',xlRange);
xlRange=strcat('B2:B',num2str(m+1));
writematrix(DrG0tr_s,strSaveFileEXL,'sheet','RxnEnergy','range',xlRange);

tempcell=convertCharsToStrings('Ktr');
xlRange='C1';
writematrix(tempcell,strSaveFileEXL,'sheet','RxnEnergy','range',xlRange);
xlRange=strcat('C2:C',num2str(m+1));
writematrix(Ktr,strSaveFileEXL,'sheet','RxnEnergy','range',xlRange);

% sheet2
tempcell=convertCharsToStrings('met_biggid');
xlRange='A1';
writematrix(tempcell,strSaveFileEXL,'sheet','MetFormationEnergy','range',xlRange);
xlRange=strcat('A2:A',num2str(n_all+1));
writecell(met_biggid_par_raw,strSaveFileEXL,'sheet','MetFormationEnergy','range',xlRange);

tempcell=convertCharsToStrings('DG0tr_0/R/T');
xlRange='B1';
writematrix(tempcell,strSaveFileEXL,'sheet','MetFormationEnergy','range',xlRange);
xlRange=strcat('B2:B',num2str(n_all+1));
writematrix(DG0tr_0_s,strSaveFileEXL,'sheet','MetFormationEnergy','range',xlRange);

tempcell=convertCharsToStrings('DG0tr_psi/R/T');
xlRange='C1';
writematrix(tempcell,strSaveFileEXL,'sheet','MetFormationEnergy','range',xlRange);
xlRange=strcat('C2:C',num2str(n_all+1));
writematrix(DG0tr_psi_s,strSaveFileEXL,'sheet','MetFormationEnergy','range',xlRange);

%% Save
save(strSaveFileMAT,'DG0tr_0_s','DG0tr_psi_s','DrG0tr_s','Ktr');
return
