# Supplementary material for: The quantitative metabolome is shaped by abiotic constraints
Source: Nat Commun. 2021 May 26;12:3178. doi: 10.1038/s41467-021-23214-9 (PMC8155068; doi:10.1038/s41467-021-23214-9)
Supplement: Supplementary file 9 — Supplementary Code 1 [file 41467_2021_23214_MOESM9_ESM.zip › Codes/Core/Flux/FluxFitToExp.m]

function FluxFitToExp()
clc;

%% Path strings
strDataPath='WorkingDirectory\Core\Shared-data\MAT';
strDataEXLPath='WorkingDirectory\Core\Input-data-sheets';
strReadGEMFileMAT=strcat(strDataPath,'\iJO1366.mat');
strReadFileMAT1=strcat(strDataPath,'\basic_parameters.mat');
strReadFileMAT2=strcat(strDataPath,'\parameters.mat');
strReadFileMAT3=strcat(strDataPath,'\parameters_core.mat');
strReadFileMAT4=strcat(strDataPath,'\experimental_data.mat');
strWriteFileEXL=strcat(strDataEXLPath,'\flux.xlsx');
strSaveFileMAT=strcat(strDataPath,'\glucose_fluxes.mat');

%% Load data
load(strReadGEMFileMAT,'iJO1366');
load(strReadFileMAT1,'Cs','Cper_s');
load(strReadFileMAT2,'sign_v','m');
load(strReadFileMAT3,'rxn_biggid_par_raw');
load(strReadFileMAT4,'v_e_av','v_e_std');

%% Independent parameters
Km_glc=0.06;            % mM
vmax_glc=10;            % mmol/gDW/h
v_biomass=0.65;         % 1/h       
i_biomass=14;
i_set_flux=1;
cnf_intv=0;             % 0-> dont use confidence interval 1->use confidence interval (Mahalanobis distance) 

%% Dependent parameters I
[n_fba,m_fba]=size(iJO1366.S);
lb=iJO1366.lb;
ub=iJO1366.ub;
Aeq=iJO1366.S;
C_glc=Cper_s(1)*Cs*1000;    % mM

%% Memory allocation
HH=eye(m_fba);
H=zeros(m_fba,m_fba);
ve=zeros(m_fba,1);
is_ex=zeros(m_fba,1);
beq=zeros(n_fba,1);
v=zeros(m,1);
i_rxn=zeros(m,1);

%% Determining exchange reactions
% this section is not needed. Just is here, in case in the future exchange fluxes are needed. 
for i=1:m_fba
    if length(iJO1366.rxns{i})>2
        is_ex(i)=strcmp(iJO1366.rxns{i}(1:3),'EX_');
    end
end

%% Dependent parameters I
for i=1:m
    temp=find(strcmp(iJO1366.rxns,rxn_biggid_par_raw{i}));
    if ~isempty(temp)
        i_rxn(i)=temp;
    end
end
i_rxn(32)=726;  %Betaine-aldehyde dehydrogenase (BETALDHx)

%% Setup cost vector
HH(is_ex==0,is_ex==0)=0;
HH(i_biomass,i_biomass)=0;

%% Setup bounds
lb(3)=0;
ub(3)=18;
lb(12)=-vmax_glc*C_glc/(Km_glc+C_glc);
ub(12)=0;
lb(75)=0;
%ub(75)=5.5e-3;
lb(13)=0;
ub(13)=0;
lb(14)=0;
ub(14)=1000;
lb(19)=0;
ub(19)=0;
lb(23)=0;
ub(23)=0;
lb(24)=0;
ub(24)=0;
lb(25)=0;
ub(25)=0;
lb(26)=-0.2268;  %glyb: 7 nmol/min/mg protein, 540 mg protein/gDW, 2.7mL/gDW 
ub(26)=0;
lb(27)=0;
ub(27)=0;
lb(49)=-1000;
lb(88)=0;
ub(88)=1000;
lb(92)=0;
ub(92)=0;
lb(93)=0;
ub(93)=0;
lb(185)=-17;
ub(185)=0;
lb(227)=0;
ub(227)=0;
lb(228)=0;
ub(228)=0;
lb(238)=0;
ub(238)=0;
lb(262)=0;
ub(262)=0;
lb(444)=0;
ub(444)=0;

%% Correcting lb/ub for fluxes not obaying driections given by sign_v
for i=1:m
    if i_rxn(i)>0
        if sign_v(i)==1
            lb(i_rxn(i))=0;
            ub(i_rxn(i))=1000;
        else
            lb(i_rxn(i))=-1000;
            ub(i_rxn(i))=0;
        end 
    end
end

%% Experimental fluxes
for i=1:m
    if i_rxn(i)>0 && v_e_av{i_set_flux}(i)~=-1
        H(i_rxn(i),i_rxn(i))=1;
        if cnf_intv==1 && v_e_std{i_set_flux}(i)~=0
            H(i_rxn(i),i_rxn(i))=1/v_e_std{i_set_flux}(i)^2;
        end
        
        if sign_v(i)==1
            ve(i_rxn(i))=v_e_av{i_set_flux}(i);
        else
            ve(i_rxn(i))=-v_e_av{i_set_flux}(i);
        end 
    end
end
H(i_biomass,i_biomass)=1; 
ve(i_biomass)=v_biomass;

%% Max growth with thermodynamic direction
ix=[1302;1877]; % [GLGC; NDPK1]
ubx0=[10,5];
ubx=fminsearch(@(ubx)fun_obj(ubx,ix,H,HH,ve,Aeq,beq,lb,ub),ubx0);
ub(ix(1))=ubx(1);   %GLGC
ub(ix(2))=ubx(2);   %NDPK1
[v_fba,~,~,~,~]=cplexqp(H,-ve'*H,[],[],Aeq,beq,lb,ub);
for i=1:m
    if i_rxn(i)>0
        v(i)=v_fba(i_rxn(i))*sign_v(i);
    end
end
v_biomass_x=v_fba(i_biomass);
disp(v_biomass_x);

%% Write to Excel
% sheet1
tempcell=convertCharsToStrings('rxn_biggid');
xlRange='A1';
writematrix(tempcell,strWriteFileEXL,'sheet','FitToExp','range',xlRange);
xlRange=strcat('A2:A',num2str(m+1));
writecell(rxn_biggid_par_raw,strWriteFileEXL,'sheet','FitToExp','range',xlRange);

tempcell=convertCharsToStrings('u');
xlRange='B1';
writematrix(tempcell,strWriteFileEXL,'sheet','FitToExp','range',xlRange);
xlRange=strcat('B2:B',num2str(m+1));
writematrix(v,strWriteFileEXL,'sheet','FitToExp','range',xlRange);

%% Save data
save(strSaveFileMAT,'v','v_fba');
return

function f=fun_obj(ubx,ix,H,HH,ve,Aeq,beq,lb,ub)
    ub(ix(1))=ubx(1);   %GLGC
    ub(ix(2))=ubx(2);   %NDPK1
    [v_fba,~,~,~,~]=cplexqp(H,-ve'*H,[],[],Aeq,beq,lb,ub);
    f=0.5*v_fba'*HH*v_fba;
return
