# Supplementary material for: The quantitative metabolome is shaped by abiotic constraints
Source: Nat Commun. 2021 May 26;12:3178. doi: 10.1038/s41467-021-23214-9 (PMC8155068; doi:10.1038/s41467-021-23214-9)
Supplement: Supplementary file 9 — Supplementary Code 1 [file 41467_2021_23214_MOESM9_ESM.zip › Codes/Core/Input-data-sheets/bigg2gpids.xlsx]

## Sheet: bigg2gpids
compound id	compound name	Bigg id	in Bigg	problem
CHB_16238	flavin-adenine dinucleotide	fad	1
MAN_10059	ap-nadh		0
MAN_10151	tnadh		0
PBC_123926	ap-nad		0
PBC_4156341	tnad		0
PBC_5289158	thiopyrophosphate		0
CHB_15377	h2o	h2o	1
CHB_15379	o2	o2	1
CHB_15429	hydroxylamine	ham	1
CHB_15740	formate	for	1
CHB_15846	nad	nad	1
CHB_16048	fmn(reduced)	fmnh2	1
CHB_16134	ammonia	nh4	1
CHB_16136	hydrogen sulfide	h2s	1
CHB_16183	methane	ch4	1
CHB_16189	sulfate	so4	1
CHB_16215	phosphonate	ppt	1
CHB_16240	h2o2	h2o2	1
CHB_16474	nadph	nadph	1
CHB_16517	trimetaphosphate	tmp	1
CHB_16526	co2	co2	1
CHB_16842	formaldehyde	fald	1
CHB_16908	nadh	nadh	1
CHB_17544	carbon dioxide	co2	1
CHB_17621	fmn(oxidized)	fmn	1
CHB_17790	methanol	meoh	1
CHB_17877	reduced flavin-adenine dinucleotide	fadh2	1
CHB_18009	nadp	nadp	1
CHB_18022	thiocyanate	tcynt	1
CHB_18036	triphosphate	pppi	1
CHB_18276	h2	h2	1
CHB_18361	diphosphate	ppi	1
PBC_4066204	desamino nadh	dnad	1
PBC_4481	desamino nad	dnad	1
CHB_26078	orthophosphate	pi	1
CHB_10319	1-naphthol		0
CHB_124991	cephalothin		0
CHB_15396	(+)-camphor		0
CHB_15398	(+)-5-exo-hydroxycamphor		0
CHB_15404	(1r,2s)-1-hydroxybutane-1,2,4-tricarboxylate		0
CHB_15548	15-oxo-prostaglandin e1		0
CHB_15582	(2r,3s)-2,3-dimethylmalate		0
CHB_15590	2,3-dimethylmalate		0
CHB_15695	d-(4-hydroxyphenyl)glycine		0
CHB_15767	dichloromethane		0
CHB_15805	n-2-(d-1-carboxyethyl)-l-arginine		0
CHB_15823	reduced coenzyme f420		0
CHB_15862	ethanamine (ethylamine)		0
CHB_15891	nh2ch2ch2so3h		0
CHB_15895	d-galactono-1,4-lactone		0
CHB_15914	2-amino-4-oxopentanoate		0
CHB_15927	nicotinamide riboside		0
CHB_15968	guanadinopropionate		0
CHB_16023	d-erythrulose		0
CHB_16034	phosphoguanidinoacetate		0
CHB_16052	1-propene		0
CHB_16069	imidazole		0
CHB_16093	methylitaconate		0
CHB_16095	sepiapterin		0
CHB_16101	ethylbenzene		0
CHB_16122	(3,5-diiodo-4-hydroxyphenyl)lactate		0
CHB_16175	cholest-4-en-3-one		0
CHB_16188	1-octanol		0
CHB_16207	3-hydroxybenzaldehyde		0
CHB_16227	pyridine		0
CHB_16231	cis-4-hydroxy-d-proline		0
CHB_16259	n-acetyl-l-phenylalanine		0
CHB_16283	cystine_0		0
CHB_16342	l-5-carboxymethylhydantoin		0
CHB_16439	n-(carboxymethyl)-d-alanine		0
CHB_16457	dimethylpropiothetin		0
CHB_16459	n-pentanamide		0
CHB_16469	estradiol-17		0
CHB_16532	benzyloxycarbonylglycine		0
CHB_16585	lombricine		0
CHB_16602	trichloroethylene (tce)		0
CHB_16621	phosphotaurocyamine		0
CHB_16716	benzene		0
CHB_16724	4-hydroxybutanoate		0
CHB_16729	formyl phosphate		0
CHB_16758	3-dehydrocarnitine		0
CHB_16806	xanthine-8-carboxylate		0
CHB_16815	enol-phenylpyruvate		0
CHB_16821	oxoproline_-1		0
CHB_16848	coenzyme f420		0
CHB_16918	3,4,5-trihydroxybenzoate		0
CHB_16919	creatine		0
CHB_16924	5-oxo-d-proline		0
CHB_16943	3-oxo-l-threonate		0
CHB_16984	n-acetylimidazole		0
CHB_16997	1,2-propanediol		0
CHB_17063	erythrulose 1-phosphate		0
CHB_17069	3-hydroxybenzyl alcohol		0
CHB_17081	dimethylmaleate		0
CHB_17131	(3,5-diiodo-4-hydroxyphenyl)pyruvate		0
CHB_17203	(s)-proline		0
CHB_17228	taurocyamine		0
CHB_17231	m-cresol		0
CHB_17259	cdp-3,6-dideoxy-d-mannose		0
CHB_17263	estrone		0
CHB_17282	indole-3-lactate		0
CHB_17296	aniline		0
CHB_17300	perchloroethylene (pce)		0
CHB_17345	guanosine 5 '-phosphate		0
CHB_17351	9-cis,12-cis-octadecadienoate		0
CHB_17410	tetrahydroxypteridine		0
CHB_17418	pentanoic acid		0
CHB_17434	trimethylsulfonium		0
CHB_17479	enol-oxaloacetate		0
CHB_17489	adenosine 3':5'-(cyclic)phosphate		0
CHB_17586	coa-glutathione		0
CHB_17590	n-octane		0
CHB_17616	retinyl palmitate		0
CHB_17640	indole-3-pyruvate		0
CHB_17645	n-acetyl-l-amino-n-butyrate		0
CHB_17647	2-dehydro-3-deoxy-l-pentonate		0
CHB_17656	d-mandelic acid		0
CHB_17778	2-oxo-3-hydroxybutanedioic acid		0
CHB_17794	(r)-3-phosphoglycerate	3pg	0
CHB_17854	cyclohexanone		0
CHB_18039	n-w-phospholombricine		0
CHB_18080	2,5-dihydro-5-oxofuran-2-acetate		0
CHB_18089	hippurate		0
CHB_18090	3-aminopropionaldehyde		0
CHB_18099	cyclohexanol		0
CHB_18104	2-dehydro-3-deoxy-d-fuconate		0
CHB_18124	2-phosphonoacetaldehyde		0
CHB_18147	beta-maltose		0
CHB_18148	d-glucose 1,6-diphosphate		0
CHB_18202	l-iditol		0
CHB_18252	(3,5)-cholesta-8,24-diene-3-ol		0
CHB_18314	l-norvaline		0
CHB_18319	n-(5-amino-1--d-ribosyl-4-imidazoyl-carbonyl)-l-aspartic acid 5'-phosphate		0
CHB_18334	adenosine 5'-tetraphosphate		0
CHB_18347	l-norleucine		0
CHB_18412	n-w-phospho-l-arginine		0
CHB_18415	n-formiminoglycine		0
CHB_18428	1-sinapoyld-glucose		0
CHB_18855	1,2,3,4-tetrachlorobenzene		0
CHB_18860	1,2,3-trichlorobenzene		0
CHB_19984	3-chlorobenzoate		0
CHB_21282	l-erythro-3,5-diaminohexanoate		0
CHB_21371	l-phenylalaninamide		0
CHB_21563	n-acetyl-l-tyrosine		0
CHB_21949	l-butyrylcarnitine		0
CHB_2255	7-aminocephalosporanic acid		0
CHB_23292	cis-3-hexenal		0
CHB_23975	ethane		0
CHB_24579	1-hexene		0
CHB_25462	n-butane		0
CHB_25888	n-pentane		0
CHB_25979	benzyl cyanide		0
CHB_2676	amoxicillin		0
CHB_271436	dimethylethanolamine		0
CHB_27385	carbon tetrachloride		0
CHB_27446	phenoxymethylpenicillin		0
CHB_27469	2-oxo-d-gluconate		0
CHB_27470	pteroylglutamate		0
CHB_27541	inosine 3':5'-(cyclic)phosphate		0
CHB_27612	hydantoin		0
CHB_27652	cytidine 2':3'-(cyclic)phosphate		0
CHB_27671	cis-trans-hexadienedioate		0
CHB_27708	diethyl phosphate		0
CHB_27713	(s)-5-amino-3-oxohexanoate		0
CHB_27750	ethyl_acetate		0
CHB_27789	1,2-dichloroethane		0
CHB_27839	2-fluorobenzoate		0
CHB_27844	adenosine 2':3'-(cyclic)phosphate		0
CHB_27859	5-methylthio-d-ribose 1-phosphate		0
CHB_27869	monochloroacetic acid		0
CHB_27893	4-fluorobenzoate		0
CHB_27991	benzonitrile		0
CHB_28054	o-cresol		0
CHB_28066	gentiobiose		0
CHB_28072	guanosine 3'-monophosphate		0
CHB_28131	udp-3-o-(3-hydroxytetradecanoyl)-n-acetyl-d-glucosamine		0
CHB_28181	guanosine 2':3'-(cyclic)phosphate		0
CHB_28187	2-hydroxymethylserine		0
CHB_28225	d-leucine		0
CHB_28276	(3s)-3-hydroxyhexanoyl-coa		0
CHB_28509	vinyl chloride (vc)		0
CHB_28631	3-phenylpropanoic acid		0
CHB_28665	3-fluorobenzoate		0
CHB_28777	(2s)-4',7-dihydroxyflavanone		0
CHB_28797	d-amino-n-butyrate		0
CHB_28805	cis-1,2-dichloroethylene (cis-1,2-dce)		0
CHB_28826	ch3f		0
CHB_28828	n-acetyl-l-tyrosine ethyl ester		0
CHB_28837	n-octanoic acid		0
CHB_28850	dudp2-		0
CHB_28857	cis-3-hexene-1-ol		0
CHB_28907	2,3-bpg_-4		0
CHB_28931	adenosine 3'-monophosphate		0
CHB_28971	ampicillin		0
CHB_29005	cyclohexane		0
CHB_29019	nonanoic acid		0
CHB_29021	n-hexane		0
CHB_29025	n-glycolylneuraminate		0
CHB_29027	trans-1,2-dichloroethylene (trans-1,2,-dce)		0
CHB_30023	sinapate		0
CHB_30363	2-methylpropane (isobutane)		0
CHB_30719	2-methylmaleate		0
CHB_30742	ethylene glycol		0
CHB_30746	benzoic acid		0
CHB_30747	4-chlorobenzoate		0
CHB_30748	2,4-dichlorobenzoate		0
CHB_30754	2-aminobenzoic acid		0
CHB_30764	3-hydroxybenzoic acid		0
CHB_30793	2-chlorobenzoate		0
CHB_30805	1-dodecanoic acid		0
CHB_30813	n-decanoic acid		0
CHB_30832	h-adipate-		0
CHB_30863	oxonic acid		0
CHB_30934	(r)-2-methylmalate		0
CHB_30936	(s)-2-methylmalate		0
CHB_30955	1,3,5-trichlorobenzene		0
CHB_30956	trichloroacetic acid		0
CHB_310312	2',4,4'-trihydroxychalcone		0
CHB_31328	butyl acetate		0
CHB_320061	methyl-d-glucopyranoside		0
CHB_32368	undecanoic acid		0
CHB_32498	1,2-dichlorobenzene		0
CHB_32798	9-cis,11-trans-octadecadienoate		0
CHB_32879	propane		0
CHB_32891	n-heptane		0
CHB_34024	1,1,1,2-tetrachloroethane		0
CHB_34031	1,1-dichloroethylene (1,1-dce)		0
CHB_34036	1,2,3-trichloropropane		0
CHB_34241	2,4 dimethylphenol		0
CHB_3480	cefamandole		0
CHB_35255	chloroform		0
CHB_3528	cellotriose		0
CHB_3534	cephalexin		0
CHB_3537	cephaloridine		0
CHB_35619	aba (a-aminobutyric acid)		0
CHB_35687	(1)-2-butanol		0
CHB_35986	1-nonanol		0
CHB_36015	1,1,1-trichloroethane		0
CHB_36018	1,1,2-trichloroethane		0
CHB_36026	1,1,2,2-tetrachloroethane		0
CHB_36229	allolactose		0
CHB_3623	monochlorobenzene		0
CHB_36386	dichloroacetic acid		0
CHB_36602	2-keto-l-gulonate		0
CHB_36632	o-toluic acid		0
CHB_36635	4-methylbenzoic acid		0
CHB_36693	1,3-dichlorobenzene		0
CHB_36696	1,2,3,5-tetrachlorobenzene		0
CHB_36697	1,2,4,5-tetrachlorobenzene		0
CHB_36698	pentachlorobenzene		0
CHB_36986	2-methylfumarate		0
CHB_37680	l-mannose		0
CHB_37725	l-fructose		0
CHB_38572	3,5-dimethylphenol		0
CHB_38825	tetrafluoromethane		0
CHB_39227	hexachloroethane		0
CHB_39360	3,5-dinitrophenol		0
CHB_39839	3,4-dimethylphenol		0
CHB_39870	1-propanamine (propylamine)		0
CHB_40585	cyclomaltohexaose		0
CHB_40730	adenosine 5'-(,-methylene)diphosphate		0
CHB_41189	butane-1,4-diol		0
CHB_41500	4-phenylbutanoic acid		0
CHB_420128	2-hydroxy-5-chlorobenzoate		0
CHB_42090	l-threitol		0
CHB_42383	monoethyl phosphate		0
CHB_42630	n-propylbenzene		0
CHB_42682	3-aminobenzoic acid		0
CHB_4280	d-threo-2,4-diaminopentanoate		0
CHB_42843	glycinamide		0
CHB_43799	1-butanamine (butylamine)		0
CHB_439819	l-phenylglycine		0
CHB_44194	n-butylbenzene		0
CHB_44884	1-pentanol		0
CHB_44962	d(-)--aminophenylacetic acid		0
CHB_4519	diethanolamine		0
CHB_45422	propanamide		0
CHB_45616	(r)-(+)-1-phenyl ethanol		0
CHB_45807	2-thienylacetic acid		0
CHB_45868	dtdp-6-deoxy-l-lyxo-4-hexulose		0
CHB_45895	2-methyl-2-propanol		0
CHB_4593	(e)-dihydroxyfumarate		0
CHB_45996	5-methyluridine		0
CHB_46645	2-methyl-1-propanol		0
CHB_46708	1-octene		0
CHB_47554	chloroethane		0
CHB_47870	s-methylthioglycolate		0
CHB_47980	l-threo-3-methylaspartate		0
CHB_48086	1-propyne		0
CHB_48087	1-butyne		0
CHB_483	1,2,4-trichlorobenzene		0
CHB_48362	1-butene		0
CHB_48624	2,6-dichlorobenzoate		0
CHB_49197	2-amino-2-deoxyisochorismate		0
CHB_495055	cyclomaltoheptaose		0
CHB_495056	cyclomaltooctaose		0
CHB_50211	vitamin a alcohol		0
CHB_50428	indophenol		0
CHB_50724	n-butanamide		0
CHB_52051	benzyl acetate		0
CHB_536	1,4-dichlorobenzene		0
CHB_541975	5-androstane-3-ol-17-one		0
CHB_5672	2-heptanone		0
CHB_5692	hexachlorobenzene		0
CHB_5712	1-hexanamine (hexylamine)		0
CHB_57400	15-oxo-prostaglandin e2		0
CHB_57589	l-acetylcarnitine		0
CHB_59122	2-iodobenzoate		0
CHB_60647	2-hydroxypentanoic acid		0
CHB_60893	erythro-3-hydroxyaspartate		0
CHB_61748	(e)-2-octenal		0
CHB_61827	beta-melibiose		0
CHB_62254	gdpglucose		0
CHB_6359	lactulose		0
CHB_64984	7-aminodeacetoxycephalosporanic acid		0
CHB_68523	dtdp-4-amino-4,6-dideoxyd-glucose		0
CHB_6858	2-butanone		0
CHB_70802	cdp-3,6-dideoxyd-glucose		0
CHB_71421	isomaltotriose		0
CHB_71464	palmitoylethanolamide		0
CHB_73752	2-hydroxyheptanoic acid		0
CHB_73753	2-hydroxynonanoic acid		0
CHB_7438	n-methylformamide		0
CHB_74474	(3r)-3-hydroxyhexanoyl-coa		0
CHB_74640	n-acetyl-l-tryptophan		0
CHB_74819	2-methylserine		0
CHB_74848	1-pentanamine (pentylamine)		0
CHB_75175	uridine 3':5'-(cyclic)phosphate		0
CHB_75305	g-/glutamohydroxamic acid		0
CHB_75442	1-naphthyl phosphate		0
CHB_76287	pentachloroethane		0
CHB_76979	1,2-dioctanoyl glycerol		0
CHB_7815	oxalosuccinate_-2		0
CHB_78399	(e)-4-phenyl-3-buten-2-one		0
CHB_8075	phenoxyacetate		0
CHB_81599	1,1-dichloroethane		0
CHB_82163	1,2-dichloropropane		0
CHB_82946	1-butyl oleate		0
CHB_83287	3,4-dichlorobenzoate		0
CHB_8473	propanethiol		0
CHB_85241	1-monooctanoyl glycerol		0
CHB_85259	diethylamine		0
CHB_85426	3-phenylpropionitrile		0
CHB_857	2,2'-iminodipropanoate		0
CHB_86433	4-hydroxybenzoic acid adenylate		0
CHB_8653	reduced pyocyanine		0
CHB_86542	2-hydroxyhexanoic acid		0
CHB_86543	2-hydroxyoctanoic acid		0
CHB_87321	n-methylacetamide		0
CHB_87393	1-hexanol		0
CHB_87434	2-octanone		0
CHB_88374	2-methylpentane		0
CHB_88849	2-methylheptane		0
CHB_89206	2-hexanone		0
CHS_10466228	2-aminohept-6-enoic acid		0
CHS_10613168	2,4-dihydroxybutanoate		0
CHS_109236	n-acetyl-l-phenylalanylglycinamide		0
CHS_133010	1,3-dioctanoyl glycerol		0
CHS_13906764	2-oxo-3-hydroxysuccinate		0
CHS_14988	methylbenzylcyanide		0
CHS_15334833	3,3-dimethyl-2-oxobutanoate		0
CHS_190875	(+/-)-cis-2-benzyl-1-cyclohexanol		0
CHS_2006119	n-(benzyloxycarbonyl)-l-aspartic acid		0
CHS_21468848	4-o--d-glucopyranosyl-d-fructofuranose		0
CHS_24785053	udp-d-fucose		0
CHS_4450590	d-turanose		0
CHS_5378238	l-tyrosylglycinamide		0
CHS_5422719	(chloroethyl)phosphonate		0
CHS_61787	3-hydroxy-4-methylbenzoic acid		0
CHS_643364	l-phenylalanine methyl ester		0
CHS_8149841	nicotinamide mononucleotide(reduced)		0
CHS_85042	5-(4-hydroxy)-phenylhydantoin		0
CHS_9553766	d-psicose		0
MAN_10001	benzyloxycarbonylglycyl-l-phenylalaninamide		0
MAN_10002	2-propylhippurate		0
MAN_10003	cis-d-3-fluoro-2-pyrrolidone-5-carboxylate		0
MAN_10004	trans-d-3-fluoro-2-pyrrolidone-5-carboxylate		0
MAN_10005	h4pteglu4		0
MAN_10007	(methoxy)phosphonate		0
MAN_10008	guanylyl(3'->5')adenosine		0
MAN_10009	3-acetylpyridine adenine dinucleotide(red)		0
MAN_10010	methylerythrulose 1-phosphate		0
MAN_10014	methyl-d-ribofuranoside 3,5-(cyclic)phosphate		0
MAN_10015	cis-2-hydroxycyclopentanemethanol cyclic phosphate		0
MAN_10016	cis-2-hydroxycyclopentanemethanol-phosphate		0
MAN_10017	6-thioglucose 6-phosphate		0
MAN_10018	6-thioglucose 1-phosphate		0
MAN_10019	glutathione derivative of (e)-2-octenal		0
MAN_10020	glutathione derivative of (e)-3-nonen-2-one		0
MAN_10021	glutathione derivative of ethyl (e)-2-octenoate		0
MAN_10022	glutathione derivative of methyl (e)-2-octenoate		0
MAN_10023	7-amino-3-((1-methyl-iii-tetrazol-5-yl)-thiomethyl)-cephalosporanic acid		0
MAN_10024	guanosine 3'-(ethylene glycolphosphate)		0
MAN_10025	2-methyl-2-propyl-d-glucopyranoside		0
MAN_10027	3-o--d-glucopyranosyl-lyxopyranose		0
MAN_10028	udp-d-quinovose		0
MAN_10029	uridylyl(3'->5')uridine		0
MAN_10030	2-butyl-d-glucopyranoside		0
MAN_10031	2-methyl-3-hydroxypropyl phosphate		0
MAN_10032	trimethylene phosphate		0
MAN_10033	methyl viologen(red)		0
MAN_10034	n-decanoic acid glycerol monoester		0
MAN_10035	2-thio-5-diphosphomevalonate		0
MAN_10036	adenylyl(3'->5')uridine		0
MAN_10037	succinylala-ala-pro-leu		0
MAN_10039	succinylala-ala-pro--phe		0
MAN_10040	2-keto-3-deoxy-d-glycero-d-galacto-nonopyranulosonate		0
MAN_10042	methyl-d-ribofuranoside 5-phosphate		0
MAN_10043	methyl-d-glucopyranoside 4,6-(cyclic)phosphate		0
MAN_10044	3-methylbenzoic acid adenylate		0
MAN_10045	3-hydroxyanthranilic acid adenylate		0
MAN_10046	2,3-dihydroxybenzoic acid adenylate		0
MAN_10047	benzoic acid adenylate		0
MAN_10048	4-aminobenzoic acid adenylate		0
MAN_10049	2-aminobenzoic acid adenylate		0
MAN_10050	3-hydroxybenzoic acid adenylate		0
MAN_10051	4-methylbenzoic acid adenylate		0
MAN_10052	3-hydroxy-4-methylbenzoic acid adenylate		0
MAN_10053	3-aminobenzoic acid adenylate		0
MAN_10054	atp-n-1-oxide		0
MAN_10055	adp-n-1-oxide		0
MAN_10056	4-pregnene-11,17-diol-3,20,21-trione		0
MAN_10057	norpyridoxal		0
MAN_10058	norpyridoxamine		0
MAN_10060	benzyloxycarbonylglycyl-l-leucine		0
MAN_10061	2-methoxy-3-hydroxypropyl phosphate		0
MAN_10062	3-hydroxypyridine-4-aldehyde		0
MAN_10063	(r)-(+)-1-phenyl 1-butyl acetate		0
MAN_10064	umpimidazole		0
MAN_10065	s-methylpropiothetin		0
MAN_10066	2-propyl-d-glucopyranoside		0
MAN_10067	n-benzoyl-l-tyrosylglycinamide		0
MAN_10068	n-benzoyl-l-tyrosylglycine		0
MAN_10069	trans-2-hydroxytetrahydrofuranmethanol cyclic phosphate		0
MAN_10070	trans-2-hydroxytetrahydrofuranmethanol-phosphate		0
MAN_10071	trans-2-hydroxycyclopentanemethanol cyclic phosphate		0
MAN_10072	trans-2-hydroxycyclopentanemethanol-phosphate		0
MAN_10074	penicic acid		0
MAN_10075	2-oxo-myo-inositol		0
MAN_10076	phosphoguanadinopropionate		0
MAN_10077	phosphoguanidopropionate		0
MAN_10078	benzyloxycarbonylglycyl-l-phenylalanine		0
MAN_10079	n-octanoic acid glycerol triester		0
MAN_10081	reduced indophenol		0
MAN_10083	phenoxymethylpenicillinoic acid		0
MAN_10084	dimethylacetothetin		0
MAN_10085	4-pregnene-11,17,21-triol-3,20-dione		0
MAN_10086	alanylpantetheine		0
MAN_10087	acrylylpantetheine		0
MAN_10088	n-acetyl-l-tyrosine hydroxamic acid		0
MAN_10089	7-phenylacetamidodeacetoxycephalosporanic acid		0
MAN_10090	adenylyl(3'->5')adenosine		0
MAN_10092	l-dibromotyrosine ethyl ester		0
MAN_10093	3,4,5-trihydroxybenzoic acid propyl ester		0
MAN_10095	4',5'-anhydroadenosine		0
MAN_10096	2-monooctanoyl glycerol		0
MAN_10098	(z)-enolbutyryl-udp-n-acetylglucosamine		0
MAN_10099	5-oxo-d-gluconate		0
MAN_10100	2-methyl-1-propyl-d-glucopyranoside		0
MAN_10101	6-amino-d-fructose 6-phosphate		0
MAN_10102	n-acetyl-l-tryptophan ethyl ester		0
MAN_10103	(r)-(+)-1-phenyl-1-propyl acetate		0
MAN_10104	(3-phospho-d-glycerol-chloromethyl)phosphonate		0
MAN_10105	(3-phospho-d-glycerol-aminomethyl)phosphonate		0
MAN_10106	(3-phospho-d-glycerol-methyl)phosphonate		0
MAN_10107	(3-phospho-d-glycerol-chloroethyl)phosphonate		0
MAN_10108	(3-phospho-d-glycerol-ethyl)phosphonate		0
MAN_10109	(3-phospho-d-glycerol-methoxy)phosphonate		0
MAN_10110	n-acetyl-l-phenylalanine ethyl ester		0
MAN_10111	2-phenyl-1-cyclohexanone		0
MAN_10112	(chloromethyl)phosphonate		0
MAN_10113	6-amino-d-glucose		0
MAN_10114	hemithioacetal		0
MAN_10115	3-acetylpyridine mononucleotide		0
MAN_10116	cytidylyl(3'->5')uridine		0
MAN_10117	heteronicotinathiamine		0
MAN_10118	heteroanilithiamine		0
MAN_10119	oxidized thiocyanate		0
MAN_10120	5-hydroxy-n-methylpyroglutamate		0
MAN_10121	methyl-d-glucopyranoside 6-phosphate		0
MAN_10122	7-amino-3-(1-pyridyl-methyl)-3-cephem-4-carboxylic acid		0
MAN_10123	(-)-4-carboxymethyl----but-2-en-4-olide		0
MAN_10124	n-acetylethanolamine phosphate		0
MAN_10125	4-(glutathionyl)-4-phenyl-2-butanone		0
MAN_10126	3,5-dinitrophenolsulfate		0
MAN_10127	n-(benzyloxycarbonyl)-l-aspartyl-l-phenylalanine methyl ester		0
MAN_10128	(r)-2-(4-isobutylphenyl)propionyl-coa		0
MAN_10129	(s)-2-(4-isobutylphenyl)propionyl-coa		0
MAN_10130	glycylanalide		0
MAN_10131	5-phenyl d-carbamoylate		0
MAN_10134	o-methylpyridoxamine		0
MAN_10135	o-methylpyridoxal		0
MAN_10136	n-benzoyl-l-tyrosylglycinanilide		0
MAN_10137	2-oxo-4-hydroxybutanoate		0
MAN_10138	2'-deoxyadenosine 3':5'-(cyclic)phosphate		0
MAN_10139	ethylene phosphate		0
MAN_10140	(4-nitrophenyl)analide		0
MAN_10141	methylbenzene acetic acid		0
MAN_10142	cis-hex-2-enoyl-coa		0
MAN_10146	5-methoxytrimethylene phosphate		0
MAN_10147	5-methyltrimethylene phosphate		0
MAN_10148	dihydroxonic acid		0
MAN_10149	s-aminomethyldihydro--lipoate		0
MAN_10150	n-acetyl-l-phenylalanine-l-dibromidetyrosine ethyl ester		0
MAN_10152	5,6-dideoxyfructose 1-phosphate		0
MAN_10153	6-amino-d-glucose 6-phosphate		0
MAN_10154	o--d-galactopyranosyl-(1->6)-o--d-galactopyranosyl-(1->6)--d-glucopyranose		0
MAN_10155	((2r,3s,4r,5r)-5-(2-amino-5-formamido-6-oxo-3,6-dihydropyrimidin-4-ylamino)-3,4-dihydroxytetrahydrofuran-2-yl)methyl tetrahydrogen triphosphate		0
MAN_10156	5-pregnane-3,17,21-triol-11,20-dione		0
MAN_10157	5-pregnane-17,21-diol-3,11,20-trione		0
MAN_10158	5-pregnane-17,21-diol-3,20-dione		0
MAN_10159	5-pregnane-3,17,21-triol-20-one		0
MAN_10160	adenosine 5'-(,-methylene)triphosphate		0
MAN_10161	1-o--d-mannopyranosyl-d-mannofuranose		0
MAN_10162	6-o--d-mannopyranose-d-mannopyranose		0
MAN_10163	6-o--d-galactopyranosyl-d-galactopyranose		0
MAN_10164	phenylacetyl-l-phenylglycine		0
MAN_10165	ch2-h4pteglu4		0
MAN_10166	methyl-d-ribofuranose		0
MAN_10167	carbamoyl oxamate		0
MAN_10168	5-(4-hydroxyphenyl) d-carbamoylate		0
MAN_10169	cis-but-2-enoyl-coa		0
MAN_10170	(ethyl)phosphonate		0
MAN_10171	n-acetyl-l-phenylalanine methyl ester		0
MAN_10172	n-benzoyl-l-tyrosinamide		0
MAN_10173	atp-a--s		0
MAN_10174	adp-a--s		0
MAN_10175	ethylene glycol phosphate		0
MAN_10176	tetramethylene phosphate		0
MAN_10203	n-glycolyl-d-mannosamine		0
MAN_10206	d-sedoheptulose		0
MAN_10209	5-dehydro-d-fructose		0
MAN_10213	d-threose		0
PBC_1002	5-phenylhydantoin		0
PBC_10020	ureidoacetic acid		0
PBC_101436	n4-methylcytidine		0
PBC_101748	d-glycero-d-glucoheptitol		0
PBC_102793	(+/-)-trans-2-phenyl-1-cyclohexanol		0
PBC_102871	g-fluoroglutamate		0
PBC_10687	2,3-dimethylphenol		0
PBC_107595	guanylyl(3'->5')cytidine		0
PBC_10864	n-pentylbenzene		0
PBC_10899	1-chloropropane		0
PBC_10972	n-acetyl-l-glycine		0
PBC_10977	1-chloropentane		0
PBC_11096585	1-butyl-d-glucopyranoside		0
PBC_11127487	ethyl-d-glucopyranoside		0
PBC_11335	2,6-dimethylphenol		0
PBC_11418	(+/-)-trans-2-methyl-1-cyclohexanol		0
PBC_11419	2-methyl-1-cyclohexanone		0
PBC_11456	3-bromobenzoate		0
PBC_11464	4-bromobenzoate		0
PBC_11582	2-methylhexane		0
PBC_11610	1-heptene		0
PBC_11823089	3-o--d-galactopyranosyl-d-arabinose		0
PBC_11966145	(r,s)-malyl-coa		0
PBC_12060	3-iodobenzoate		0
PBC_120700	allitol		0
PBC_12085	4-iodobenzoate		0
PBC_12297	(+/-)-2-hexanol		0
PBC_12309	1-pentyne		0
PBC_12332	n-hexanamide		0
PBC_12350	1-heptyne		0
PBC_12370	1-octyne		0
PBC_123766	atp-b--s		0
PBC_123927	3-acetylpyridine adenine dinucleotide		0
PBC_12476	2-amino-5-chlorobenzoate		0
PBC_12486188	5-deoxypyridoxamine		0
PBC_124896	phosphocyclocreatine		0
PBC_12732	1-hexyne		0
PBC_136449	n-heptanamide		0
PBC_14109	n-hexylbenzene		0
PBC_14115	n-heptylbenzene		0
PBC_14393376	1-propyl-d-glucopyranoside		0
PBC_14629610	guanylyl(3'->5')uridine		0
PBC_15046	(+/-)-cis-2-phenyl-1-cyclohexanol		0
PBC_15077	nonanethiol		0
PBC_150911	n-octanoic acid glycerol diester		0
PBC_150977	3-(2-furyl)acryloylimidazole		0
PBC_151021	n-benzoyl-l-tyrosine		0
PBC_151809	3-hydroxypropyl phosphate		0
PBC_15422	heptanethiol		0
PBC_15850356	3-hydroxy-4-aminomethylpyridine		0
PBC_15939	methyl viologen(ox)		0
PBC_161843	(2r,3r)-erythro-fluoromalate		0
PBC_164608	l-tert-leucine		0
PBC_164889	5-deoxypyridoxal		0
PBC_16607	n-octylbenzene		0
PBC_171562	4-nitrophenyl phenylphosphonate		0
PBC_18591	2-methyloctane		0
PBC_188293	n-benzoyl-l-argininamide		0
PBC_193251	4-dimethylaminomethylbenzaldehyde		0
PBC_193291	(3r)-fluorooxalacetate		0
PBC_193714	4-dimethylaminomethylbenzylamine		0
PBC_21488	2-hydroxydecanoic acid		0
PBC_259591	glycyl-l-phenylalaninamide		0
PBC_269632	hippurylanilide		0
PBC_2724897	(s)-2-heptanol		0
PBC_2896	cyclocreatine		0
PBC_3033877	n-octanoic acid glycerol monoester		0
PBC_306142	n-acetyl-l-norleucine		0
PBC_3081956	phenyl-maltoside		0
PBC_439923	n-w-phosphotaurocyamine		0
PBC_440317	atp-g--s		0
PBC_441032	d-altrose		0
PBC_447809	(z)-phosphoenolbutyrate		0
PBC_473	2-oxo-4-methiolbutyrate		0
PBC_5044311	succinylala-ala-pro-leu-(4-nitrophenyl)analide		0
PBC_5281168	trans-2-hexenal		0
PBC_5283468	monoolein		0
PBC_5288421	panose		0
PBC_529	phosphoglycolate		0
PBC_5317045	(e)-3-nonen-2-one		0
PBC_5318042	trans-2-hexene-1-ol		0
PBC_53481912	8-[(aminomethyl)sulfanyl]-6-sulfanyloctanoic acid		0
PBC_5364399	ethyl-(e)-2-octenoate		0
PBC_5364532	methyl-(e)-2-octenoate		0
PBC_5496888	succinylala-ala-pro-phe-(4-nitrophenyl)analide		0
PBC_5497163	triolein		0
PBC_5497164	diolein		0
PBC_5708661	n-acetyl-l-norvaline		0
PBC_5765	2,3-dichlorobenzoate		0
PBC_5784	2,5-dichlorobenzoate		0
PBC_5811	3,5-dichlorobenzoate		0
PBC_5812	3,4,5-trichlorobenzoate		0
PBC_62341	(r)-(+)-1-phenyl ethyl acetate		0
PBC_62570	undecanethiol		0
PBC_6343	ethanethiol		0
PBC_64315160	2-acetamidohept-6-enoic acid		0
PBC_643402	furylacrylic acid		0
PBC_6453491	ampicillinoic acid		0
PBC_6563	2-chlorobutane		0
PBC_66121	2,3,5-trichlorobenzoate		0
PBC_66789	n-acetyl-l-valine		0
PBC_6817	pyocyanine		0
PBC_6912713	adp-b--s		0
PBC_6913076	phosphoribosyl-1-o-(2-thiodiphosphate)		0
PBC_69310	n-decanoic acid glycerol triester		0
PBC_6940	2-bromobenzoate		0
PBC_69414	n-octanamide		0
PBC_71312211	laminaritetraose		0
PBC_7147	(r)-(+)-1-phenyl-1-propanol		0
PBC_7267	2,5-dimethylphenol		0
PBC_74689	2-hydroxyethyl phosphate		0
PBC_74897	4-phenylbutyronitrile		0
PBC_75612	propionylcholine		0
PBC_78357834	maltosyl--cyclomaltoheptaose		0
PBC_8004	1-pentene		0
PBC_8005	1-chlorobutane		0
PBC_8012	butanethiol		0
PBC_8067	pentanethiol		0
PBC_8106	hexanethiol		0
PBC_8127	1-heptanamine (heptylamine)		0
PBC_8129	1-heptanol		0
PBC_8143	1-octanamine (octylamine)		0
PBC_8144	octanethiol		0
PBC_8195	dodecanethiol		0
PBC_82009	2-methyl-5-chlorobenzoate		0
PBC_82534	4-hydroxybutyl phosphate		0
PBC_8880	n-acetylethanolamine		0
PBC_8881	1,3-dichloropropane		0
PBC_8917	decanethiol		0
PBC_91746281	adenylyl(3'->5')cytidine		0
PBC_92823	guanosine 2',3'-cyclic phosphate		0
PBC_94237	cytidylyl(3'->5')cytidine		0
PBC_95054	pteroate		0
PBC_95372	(r)-(+)-1-phenyl-1-butanol		0
PBC_9589	3-acetylpyridine		0
PBC_9679	5-amino-4-imidazolecarboxamide		0
PBC_97369	n-benzoyl-l-arginine		0
PBC_97549	uridylyl(3'->5')cytidine		0
PBC_98945	2-benzyl-1-cyclohexanone		0
PBC_99489	phenyl-d-glucopyranoside		0
CHB_10589	3-methylbenzoic acid	3mb	1
CHB_10983	(r)-3-hydroxybutanoate	bhb	1
CHB_11060	d-carnitine	crn__D	1
CHB_11449	2,5-diketo-d-gluconate	25dkglcn	1
CHB_1148	2-hydroxybutanoate	2hglut	1
CHB_11563	2-deoxy--d-ribose 1-phosphate	2dr1p	1
CHB_11805	3-hydroxy-2-methylpropanoate	3hmp	1
CHB_11851	2-oxoisovalerate	3mob	1
CHB_13705	acetoacetate	acac	1
CHB_13941	carbamate	cbm	1
CHB_15343	acetaldehyde	acald	1
CHB_15345	acetoacetyl-coa	aacoa	1
CHB_15346	coa	coa	1
CHB_15347	acetone	acetone	1
CHB_15350	acetyl phosphate	actp	1
CHB_15351	acetyl-coa	accoa	1
CHB_15354	choline	chol	1
CHB_15355	acetylcholine	ach	1
CHB_15361	pyruvate	pyr	1
CHB_15375	7,8-dihydrobiopterin	ce2705	1
CHB_15380	succinyl-coa	succoa	1
CHB_15412	(-)-ureidoglycolate	urdglyc	1
CHB_15414	s-adenosyl-l-methionine	amet	1
CHB_15422	atp	atp	1
CHB_15428	glycine	gly	1
CHB_15452	(3r)-3-hydroxybutanoyl-coa	3hbcoa__R	1
CHB_15453	(3s)-hydroxybutanoyl-coenzyme a	3hbcoa	1
CHB_15465	(r)-methylmalonyl-coa	mmcoa__R	1
CHB_15466	(s)-methylmalonyl-coa	mmcoa__S	1
CHB_15473	trans-but-2-enoyl-coa	b2coa	1
CHB_15505	6-hydroxycyclohex-1-ene-carboxyl-coa	6hch1eccoa	1
CHB_15517	butyryl-coa	btcoa	1
CHB_15520	cyclohexa-1,5-diene-1-carboxyl-coa	ch15deccoa	1
CHB_15522	formyl-coa	forcoa	1
CHB_15525	palmitoyl-coa	pmtcoa	1
CHB_15531	malonyl-coa	malcoa	1
CHB_15535	oxalyl-coa	oxalcoa	1
CHB_15539	propionyl-coa	ppcoa	1
CHB_15544	prostaglandin e1	prostge1	1
CHB_15551	prostaglandin e2	prostge2	1
CHB_15570	d-alanine	ala__D	1
CHB_15573	(2-aminoethyl)phosphonate	2ameph	1
CHB_15588	(r)-malate	mal__D	1
CHB_15589	(s)-malate	mal__L	1
CHB_15603	l-leucine	leu__L	1
CHB_15613	(3s)-3,6-diaminohexanoate	36dahx	1
CHB_15633	dihydrofolate	dhf	1
CHB_15635	5,6,7,8-tetrahydrofolate	thf	1
CHB_15637	10-formyltetrahydrofolate	10fthf	1
CHB_15638	5,10-methenyltetrahydrofolate	methf	1
CHB_15639	5-formiminotetrahydrofolate	5forthf	1
CHB_15641	5-methyltetrahydrofolate	5mthf	1
CHB_15676	allantoin	alltn	1
CHB_15682	n-(l-argino)succinate	argsuc	1
CHB_15686	(r)-acetoin	actn__R	1
CHB_15694	(r)-s-lactoylglutathione	lgt__S	1
CHB_15698	deoxycytidine	dcyt	1
CHB_15699	l-homoserine	hom__L	1
CHB_15700	dtdpglucose	dtdpglu	1
CHB_15713	utp	utp	1
CHB_15724	trimethylamine n-oxide	tmao	1
CHB_15725	1,3-diaminopropane	13dampp	1
CHB_15729	l-ornithine	orn	1
CHB_15743	butanal	btal	1
CHB_15751	adpglucose	adpglc	1
CHB_15753	2-oxoadipate	2oxoadp	1
CHB_15756	palmitic acid	hdca	1
CHB_15763	nicotinate d-ribonucleotide	nicrnt	1
CHB_15774	dtdp-l-rhamnose	dtdprmn	1
CHB_15784	n-acetyl-d-glucosamine 6-phosphate	acgam6p	1
CHB_15793	3-hydroxyanthranilic acid	hanthrn	1
CHB_15811	o-phospho-l-serine	pser__L	1
CHB_15820	gdpmannose	gdpmann	1
CHB_15836	l-4-aspartyl phosphate	4pasp	1
CHB_15842	orotidine 5 '-phosphate	orot5p	1
CHB_15843	arachidonic acid	arachd	1
CHB_15859	n-carbamoyl-l-aspartate	cbasp	1
CHB_15882	phenol	phenol	1
CHB_15899	(r)-5-diphosphomevalonate	5dpmev	1
CHB_15901	5,6-dihydrouracil	56dura	1
CHB_15918	dcmp	dcmp	1
CHB_15919	adenylosuccinate	dcamp	1
CHB_15925	6-phospho-2-dehydro-3-deoxy-d-gluconate	2ddg6p	1
CHB_15940	nicotinic acid	nac	1
CHB_15963	ribitol	rbt	1
CHB_15971	l-histidine	his__L	1
CHB_15978	sn-glycerol 3-phosphate	glyc3p	1
CHB_15980	(r)-pantoate	pant__R	1
CHB_15996	gtp	gtp	1
CHB_16000	ethanolamine	etha	1
CHB_16001	3-phospho-d-glyceroyl phosphate	13dpg	1
CHB_16004	(r)-lactate	lac__D	1
CHB_16007	methanethiol	ch4s	1
CHB_16016	dihydroxyacetone	dha	1
CHB_16026	l,l-2,6-diaminoheptanedioate	26dap_LL	1
CHB_16027	amp	amp	1
CHB_16039	itp	itp	1
CHB_16040	cytosine	csn	1
CHB_16057	dimethylallyl diphosphate	dmpp	1
CHB_16066	11-cis-retinal	retinal_11_cis	1
CHB_16077	glucose 1-phosphate	g1p	1
CHB_16082	udp-d-xylose	udpxyl	1
CHB_16085	udp-d-galacturonate	udpgalur	1
CHB_16087	isocitrate	icit	1
CHB_16108	glycerone phosphate	dhap	1
CHB_16109	1,3-propanediol	13ppd	1
CHB_16113	cholesterol	chol	1
CHB_16119	shikimate	skm	1
CHB_16128	dtdp-4-dehydro-6-deoxyd-glucose	dtdp4d6dg	1
CHB_16138	2-deoxy-d-gluconate	2dglcn	1
CHB_16171	nicotinamide mononucleotide	nmn	1
CHB_16174	dadp	dadp	1
CHB_16176	d-ornithine	orn__D	1
CHB_16192	dgmp	dgmp	1
CHB_16196	oleic acid	ocdcea	1
CHB_16199	urea	urea	1
CHB_16217	d-glucono-1,5-lactone	g15lac	1
CHB_16235	guanine	gua	1
CHB_16236	ethanol	etoh	1
CHB_16256	2-methyl-3-oxopropanoate	2mop	1
CHB_16264	udp-n-acetyl-d-glucosamine	uacgam	1
CHB_16284	datp	datp	1
CHB_16290	(3,5)-cholesta-7,24-diene-3-ol	chlstol	1
CHB_16298	d-mannitol-1-phosphate	mnl1p	1
CHB_16308	sucrose 6-phosphate	suc6p	1
CHB_16311	dctp	dctp	1
CHB_16332	d-xylulose 5-phosphate	xu5p__D	1
CHB_16335	adenosine	adn	1
CHB_16344	guanidinoacetate	gudac	1
CHB_16347	l-carnitine	crn	1
CHB_16349	l-citrulline	citr__L	1
CHB_16356	guanosine 3 ',5 '-cyclic phosphate	35cgmp	1
CHB_16383	cis-aconitate	acon_C	1
CHB_16410	pyridoxamine	pydam	1
CHB_16411	indole-3-acetic acid	indole-3-acetic acid	1
CHB_16414	l-valine	val__L	1
CHB_16422	4-androstene-3,17-dione	andrstndn	1
CHB_16426	3-(imidazol-4-yl)-2-oxopropyl phosphate	imacp	1
CHB_16436	cdpcholine	cdpchol	1
CHB_16450	deoxyuridine	duri	1
CHB_16452	oxaloacetate	oaa	1
CHB_16454	pantothenate	pnto__R	1
CHB_16467	l-arginine	arg__L	1
CHB_16472	2-pentanone	pta	1
CHB_16497	dgtp	dgtp	1
CHB_16508	cis-cis-hexadienedioate	ccmuac	1
CHB_16510	3-hydroxypropanoate	3hpp	1
CHB_16523	d-serine	ser__D	1
CHB_16543	n-2-acetyl-l-ornithine	acorn	1
CHB_16547	coniferyl aldehyde	conialdh	1
CHB_16551	,-trehalose	tre	1
CHB_16584	isopentenyl diphosphate	ipdp	1
CHB_16594	2,4-diaminopentanoate	24dab	1
CHB_16622	2-deoxy-3-dehydro-d-gluconate	3ddgc	1
CHB_16625	methylmalonyl-coa	mmcoa__R	1
CHB_16629	2-methyl-4-amino-5-hydroxymethylpyrimidine diphosphate	2mahmp	1
CHB_16634	raffinose	raffin	1
CHB_16643	l-methionine	met__L	1
CHB_16650	udp-n-acetyl-d-galactosamine	udpacgal	1
CHB_16651	(s)-lactate	lac__L	1
CHB_16659	glycerate	glyc__R	1
CHB_16680	s-adenosyl-l-homocysteine	ahcys	1
CHB_16695	ump	ump	1
CHB_16704	uridine	uri	1
CHB_16705	6-aminopenicillanic acid	6apa	1
CHB_16708	adenine	ade	1
CHB_16709	pyridoxine	pydxn	1
CHB_16710	d-ribulose 1,5-biphosphate	rb15bp	1
CHB_16732	cdpethanolamine	cdpea	1
CHB_16737	creatinine_0	crtn	1
CHB_16750	guanosine	gsn	1
CHB_16761	adp	adp	1
CHB_16763	2-oxobutanoate	2obut	1
CHB_16769	2-oxoglutaramate	2ogm	1
CHB_16787	1-phospho--d-glucuronate	glcur1p	1
CHB_16810	2-oxoglutarate	akg	1
CHB_16813	galactitol	galt	1
CHB_16828	l-tryptophan	trp__L	1
CHB_16830	methylamine	mma	1
CHB_16836	4-nitrophenol	4nph	1
CHB_16855	d-lysine	lys__D	1
CHB_16856	glutathione (reduced)	gthrd	1
CHB_16857	l-threonine	thr__L	1
CHB_16881	indole	indole	1
CHB_16891	glyoxylate	glx	1
CHB_16899	d-mannitol	mnl	1
CHB_16927	n6-(l-1,3-dicarboxypropyl)-l-lysine	saccrp__L	1
CHB_16938	d-glucono-1,5-lactone 6-phosphate	6pgl	1
CHB_16958	beta-alanine	ala_B	1
CHB_16960	adpribose	adprib	1
CHB_16977	l-alanine	ala__L	1
CHB_16982	(r,r)-2,3-butanediol	btd_RR	1
CHB_16992	2-hydroxy-3-oxopropanoate	2h3oppan	1
CHB_16995	oxalate-2	oxa	1
CHB_16996	l-histidinol phosphate	hisp	1
CHB_17032	2-oxo-3-deoxy-d-gluconate	2ddglcn	1
CHB_17044	d-sorbitol 6-phosphate	sbt6p	1
CHB_17057	cellobiose	cellb	1
CHB_17071	glycolaldehyde	gcald	1
CHB_17094	2-dehydropantoate	2dhp	1
CHB_17111	5-phospho--d-ribose 1-diphosphate	prpp	1
CHB_17115	l-serine	ser__L	1
CHB_17151	xylitol	xylt	1
CHB_17153	propanal	ppal	1
CHB_17154	nicotinamide	ncam	1
CHB_17158	methylglyoxal	mthgxl	1
CHB_17164	stachyose	stys	1
CHB_17169	benzaldehyde	bzal	1
CHB_17170	dimethylamine_+1	dma	1
CHB_17172	deoxyguanosine	dgsn	1
CHB_17191	l-isoleusine	ile__L	1
CHB_17196	l-asparagine	asn__L	1
CHB_17200	udp-d-glucuronate	udpglcur	1
CHB_17201	glycylglycine_0	glygly	1
CHB_17202	imp	imp	1
CHB_17207	2-methyleneglutarate	CE5068	1
CHB_17239	cdp	cdp	1
CHB_17256	2'-deoxyadenosine	dad_2	1
CHB_17268	myo-inositol	inost	1
CHB_17272	propionate	ppa	1
CHB_17279	n-succinyl-l-2,6-diaminoheptanedioate	sl26da	1
CHB_17287	phosphocreatine	pcreat	1
CHB_17295	l-phenylalanine	phe__L	1
CHB_17306	maltose	malt	1
CHB_17310	pyridoxal	pydx	1
CHB_17347	4-androstene-17-ol-3-one	andrstndn	1
CHB_17361	cmp	cmp	1
CHB_17363	d-ribulose 5-phosphate	ru5p__D	1
CHB_17368	hypoxanthine	hxan	1
CHB_17378	(r)-glyceraldehyde	glyald	1
CHB_17436	(r)-5-phosphomevalonate	5pmev	1
CHB_17437	dimethylsulfide	dms	1
CHB_17440	4-nitrophenyl phosphate	HC01104	1
CHB_17460	lipoamide	lpam	1
CHB_17490	l-palmitoylcarnitine	pmtcrn	1
CHB_17505	1--d-galactosyl-myo-inositol	1Dgali	1
CHB_17509	5'-methylthioadenosine	5mta	1
CHB_17535	l-arabinose	arab__L	1
CHB_17536	allantoate	alltt	1
CHB_17552	gdp	gdp	1
CHB_17553	o-phosphorylethanolamine	ethamp	1
CHB_17561	l-cysteine	cys__L	1
CHB_17562	cytidine	cytd	1
CHB_17566	3-indoleacetonitrile	ind3acnl	1
CHB_17568	uracil	ura	1
CHB_17578	toluene	tol	1
CHB_17588	l-homocysteine	hcys__L	1
CHB_17596	inosine	ins	1
CHB_17622	dump	dump	1
CHB_17625	dutp	dutp	1
CHB_17659	udp	udp	1
CHB_17665	alpha-d-glucose 6-phosphate
CHB_17666	l-ribulose 5-phosphate	ru5p__L	1
CHB_17672	carbamoyl phosphate	cbp	1
CHB_17677	ctp	ctp	1
CHB_17694	dihydrolipoamide	dhlam	1
CHB_17709	adenylyl sulfate	aps	1
CHB_17712	xanthine	xan	1
CHB_17713	damp	damp	1
CHB_17719	beta-d-glucose 6-phosphate	g6p_B	1
CHB_17724	n,n-dimethylglycine	dmgly	1
CHB_1774	4-(trimethylammonio)but-2-enoate	ctbt	1
CHB_17742	4-hydroxy-2-oxoglutarate	4h2oglt	1
CHB_17745	coniferyl alcohol	confrl	1
CHB_17748	thymidine	thymd	1
CHB_17750	betaine	glyb	1
CHB_17754	glycerol	glyc	1
CHB_17775	urate	urate	1
CHB_17808	idp	idp	1
CHB_17821	thymine	thym	1
CHB_17824	2-propanol	2ppoh	1
CHB_17835	2-phospho-d-glycerate	2pg	1
CHB_17847	p-cresol	4crsol	1
CHB_17857	4-methyl-5-(2-phosphonoxyethyl)-thiazole	4mpetz	1
CHB_17858	glutathoine(ox)	gthox	1
CHB_17859	glutaric acid	glutar	1
CHB_17860	2-dehydro-3-deoxy-d-galactonate 6-phosphate	2dh3dgal6p	1
CHB_17886	d-tagaturonate	tagur	1
CHB_17895	l-tyrosine	tyr__L	1
CHB_17898	all-trans-retinal	retinal	1
CHB_17924	d-sorbitol	sbt__D	1
CHB_17935	octanal	octal	1
CHB_17957	4-methyl-5-(2'-hydroxyethyl)-thiazole	4mhetz	1
CHB_17980	3'-phosphoadenylylsulfate	paps	1
CHB_17981	o-acetyl-l-serine	acser	1
CHB_17983	udp-l-arabinose	udparab	1
CHB_17985	adenosine 3',5'-biphosphate	pap	1
CHB_17987	benzyl alcohol	bzalc	1
CHB_17992	sucrose	sucr	1
CHB_18019	l-lysine	lys__L	1
CHB_18021	phosphoenolpyruvate	pep	1
CHB_18026	2,3-dihydroxybenzoic acid	23dhb	1
CHB_18038	gdp-l-galactose	gdpgal	1
CHB_18041	(s)-lactaldehyde	lald__L	1
CHB_18047	dihydro--lipoate	C02147	1
CHB_18050	l-glutamine	gln__L	1
CHB_18051	l-aspartate-4-semialdehyde	aspsa	1
CHB_18058	oxamate	oxam	1
CHB_18066	udpglucose	udpg	1
CHB_18075	dtdp	dtdp	1
CHB_18077	dttp	dttp	1
CHB_18095	trans-4-hydroxy-l-proline	4hpro_LT	1
CHB_18107	xanthosine	xtsn	1
CHB_18110	3-phosphonooxypyruvate	3php	1
CHB_18132	o-phosphocholine	cholp	1
CHB_18139	trimethylamine	tma	1
CHB_18150	2-dehydro-3-deoxy-d-arabino-heptonate 7-phosphate	2dda7p	1
CHB_18153	ethylene	ethe	1
CHB_18208	penicillin g	peng	1
CHB_18261	3-ureidopropanoic acid	cala	1
CHB_18283	,-trehalose 6-phosphate	tre6p	1
CHB_18299	1-(indol-3-yl)glycerol 3-phosphate	3ig3p	1
CHB_18307	udpgalactose	udpgal	1
CHB_18333	d-arabitol	abt__D	1
CHB_18381	1-(5'-phosphoribosyl)-5-formamido-4-imidazolecarboxamide	fprica	1
CHB_18385	thiamine	thm	1
CHB_18391	d-gluconate	glcn	1
CHB_18394	palatinose	pala	1
CHB_18406	1-(5'-phosphoribosyl)-5-amino-4-imidazolecarboxamide	aicar	1
CHB_18411	laminaribiose	lmn2	1
CHB_1989	5,10-methylenetetrahydrofolate	mlthf	1
CHB_21557	n-acetyl-l-methionine	acmet	1
CHB_2181	l-fucose	fuc__L	1
CHB_2700	anandamide	C11695	1
CHB_27247	urocanate	urcan	1
CHB_27384	4,5-dihydro-4-oxo-5-imidazolepropanoate	4izp	1
CHB_27445	maltohexaose	malthx	1
CHB_27480	phenylacetylglycine	pheacgly	1
CHB_27625	d-glucosamine 1-phosphate	gam1p	1
CHB_27648	3-oxohexanoyl-coa	3ohcoa	1
CHB_27836	dodecanal	ddcal	1
CHB_27856	acetamide	ad	1
CHB_27913	l-erythrulose	eryth	1
CHB_27931	maltotriose	malttr	1
CHB_27973	d-arabino-3-hexulose 6-phosphate	ah6p__D	1
CHB_28053	d-melibiose	melib	1
CHB_28189	isomaltose	isomal	1
CHB_28413	1-(5-phospho-d-ribosyl)-5-amino-4-imidazolecarboxylate	5aizc	1
CHB_28543	d-lyxose	lyx__L	1
CHB_28552	d-ribulose	rbl__D	1
CHB_28637	uridine 2':3'-(cyclic)phosphate	23cump	1
CHB_28644	2-oxovalerate	oxptn	1
CHB_28706	trans-hex-2-enoyl-coa	hx2coa	1
CHB_28831	propan-1-ol	ppoh	1
CHB_28843	aminoimidazole ribotide	air	1
CHB_28846	dcdp	dcdp	1
CHB_28862	dgdp	dgdp	1
CHB_28885	1-butanol	1btol	1
CHB_28895	uridine 3'-monophosphate	3ump	1
CHB_28939	n-acetyl-l-cysteine	CE1310	1
CHB_28997	2'-deoxyinosine	din	1
CHB_29052	d-glyceraldehyde-3-phosphate	g3p	1
CHB_29748	chorismate	chor	1
CHB_29751	quinate	quin	1
CHB_29780	isochorismate	ichor	1
CHB_29805	glycolate	glyclt	1
CHB_29806	fumarate	fum	1
CHB_29985	l-glutamate	glu__L	1
CHB_29989	d-glutamate	glu__D	1
CHB_29991	l-aspartate	asp__L	1
CHB_30031	succinate	succ	1
CHB_30089	acetate	ac	1
CHB_30308	meso-diaminoheptanedioate	26dap__M	1
CHB_30313	lipoate	lipoate	1
CHB_30362	2-methylbutane (isopentane)	2mba	1
CHB_30407	4-phospho-l-aspartate	4pasp	1
CHB_30566	4-aminobutanoate	4abut	1
CHB_30633	l-pipecolate	Lpipecol	1
CHB_30744	keto-oxaloacetate		1
CHB_30745	phenylacetic acid	pac	1
CHB_30753	4-aminobenzoic acid	4abz	1
CHB_30763	4-hydroxybenzoic acid	4hbz	1
CHB_30769	citrate	cit	1
CHB_30772	butanoate	but	1
CHB_30776	hexanoic acid	hxa	1
CHB_30780	maleate	male	1
CHB_30794	malonic acid	malon	1
CHB_30839	orotate	orot	1
CHB_30841	hydroxypyruvate	hpyr	1
CHB_30851	phenylpyruvate	phpyr	1
CHB_30864	(s)-dihydroorotate	dhor__S	1
CHB_30912	d-1-piperidine-2-carboxylate	1pipdn2c	1
CHB_30918	3-dehydroshikimate	3dhsk	1
CHB_30935	3-phosphonopyruvate	3pop	1
CHB_31457	decanal	dcal	1
CHB_32364	3-dehydroquinate	3dhq	1
CHB_32796	(r)-2-hydroxyglutarate	r2hglut	1
CHB_32797	hydroxyglutarate_-2	hog	1
CHB_33190	3-oxopropanoate	msa	1
CHB_34787	heptanal	hptal	1
CHB_35026	triethylamine	tma	1
CHB_35181	4-amino-4-deoxychorismate	4adcho	1
CHB_35242	cdpglucose	cdpglc	1
CHB_35266	n-succinyl-2-l-amino-6-oxoheptanedioate	sl2a6o	1
CHB_35374	d-mannose 1-phosphate	man1p	1
CHB_35418	n-acetylneuraminate	acnam	1
CHB_35422	4-nitrophenol sulfate	4nphsf	1
CHB_35425	d-ribose 1-phosphate	r1p	1
CHB_35697	trans-cinnamate	cinnm	1
CHB_36219	lactose	lcts	1
CHB_36242	4-hydroxyphenylpyruvate	34hpp	1
CHB_36761	d-1-pyrroline-2-carboxylate	1p2cbxl	1
CHB_36926	trans-but-2-enoyl-coenzyme a	b2coa	1
CHB_37023	l-2-aminoadipate	L2aadp	1
CHB_37050	dl-3-hydroxybutanoyl-coa	3hbcoa	1
CHB_37480	d-galactose 1-phosphate	gal1p	1
CHB_37515	d-fructose 1-phosphate	f1p	1
CHB_37548	phenyl phosphate	pphos	1
CHB_37721	d-fructose	fru	1
CHB_40595	d-fructose 1,6-bisphosphate	fdp	1
CHB_4093	d-allose	all__D	1
CHB_40992	n-acetyl-l-alanine	CE1554	1
CHB_41218	2-mercaptoethanol	mercpeth	1
CHB_4126	d-fructuronate	fruur	1
CHB_4139	d-galactose	gal	1
CHB_4141	d-galactose 6-phosphate	dgal6p	1
CHB_4153	d-galacturonate	galur	1
CHB_4167	d-glucose	glc__D	1
CHB_4170	d-glucose 6-phosphate	g6p	1
CHB_41865	sebacic acid	sebacid	1
CHB_4208	d-mannose	man	1
CHB_4249	d-tagatose	tag__D	1
CHB_43896	d-mannose 6-phosphate	man6p	1
CHB_44337	n-acetyl-l-glutamate	acglu	1
CHB_45074	pentanal	ptal	1
CHB_45506	d-ribose	rib__D	1
CHB_46994	d-arabinose	arab__D	1
CHB_48131	azelaic acid	C08261	1
CHB_48153	d-erythrose 4-phospahte	e4p	1
CHB_48430	4-methyl-2-oxopentanooate	4mop	1
CHB_48649	l-sorbose	srb__L	1
CHB_48674	sorbose	srb__L	1
CHB_48928	6-phospho-d-gluconate	6pgc	1
CHB_506227	n-acetyl-d-glucosamine	acgam	1
CHB_52742	d-ribose 5-phosphate	r5p	1
CHB_53013	3'-cmp	3cmp	1
CHB_53455	d-xylose	dxyl	1
CHB_55514	laminaritriose	lmn2	1
CHB_57286	3-oxobutanoyl-coa	aacoa	1
CHB_57328	3'-dephospho-coa	dpcoa	1
CHB_57561	l-threonate	thrnt	1
CHB_57706	4-oxobutanoate	sucsal	1
CHB_57852	prephenate	pphn	1
CHB_58667	d-1-pyrroline-5-carboxylate	1pyr5c	1
CHB_58725	d-glucosamine 6-phosphate	gam6p	1
CHB_61222	penicillinoic acid	pencilca	1
CHB_61553	d-fructose 6-phosphate	f6p	1
CHB_61954	maltoheptaose	malthp	1
CHB_61988	maltotetraose	maltttr	1
CHB_62168	n-acetyl-d-mannosamine 6-phosphate	acmanap	1
CHB_6220	l-fuculose 1-phosphate	fc1p	1
CHB_62346	l-rhamnose	rmn	1
CHB_63152	d-rhamnose	rmn	1
CHB_63153	n-acetyl-d-mannosamine	acmana	1
CHB_63528	dtmp	dtmp	1
CHB_7125	n-acetyl-d-glucosamine 1-phosphate	acgam1p	1
CHB_7274	n-formimino-l-glutamate	nflgln	1
CHB_73912	glycyl-l-phenylalanine	glyphe	1
CHB_84268	nonanal	nonal	1
CHB_86279	d-arabinose 5-phosphate	ara5p	1
CHB_88528	hexanal	hxal	1
CHB_9300	suberic acid	subeac	1
CHB_9533	thiamine monophosphate	thmmp	1
CHS_10449628	(methyl)phosphonate	mepn	1
CHS_10454824	(aminomethyl)phosphonate	ampnt	1
CHS_388344	d-xylulose	xylu__D	1
MAN_10006	(3-phospho-d-glyceroyl)phosphonate	13dpg	1
MAN_10012	5-androstane-17-ol-3-one	andrstandn	1
MAN_10013	n-heptanoyl-coa	hptcoa	1
MAN_10026	phenylphosphonate	pphos	1
MAN_10082	5-androstane-3,17-dione	andrstandn	1
MAN_10145	5-amino-1--d-ribosyl-4-imidazolecarboxamide 5'-phosphate	aicar	1
MAN_10177	5-dehydroshikimate	3dhsk	1
MAN_10201	2-deoxy-d-ribose 5-phosphate	2dr5p	1
MAN_10202	l-fuculose	fcl__L	1
MAN_10204	deoxyribose	drib	1
MAN_10205	l-rhamnulose	rml	1
MAN_10207	sedoheptulose 7-phosphate	s7p	1
MAN_10208	l-ribulose	rbl__L	1
MAN_10210	l-xylulose	xylu__L	1
MAN_10211	l-rhamnulose 1-phosphate	rml1p	1
MAN_10212	d-erythrose	erthrs	1
MAN_10214	d-rhamnulose	rml	1
PBC_10357	beta-isomaltose	isomal	1
PBC_107738	l-propionylcarnitine	pcrn	1
PBC_11301	5-androstane-3,17-diol	CE2209	1
PBC_13489094	maltopentaose	maltpt	1
PBC_440272	n-acetyl--d-glucosamine 1-phosphate	acgam1p	1
PBC_444791	d-glucuronate	glcur	1
PBC_458	s-methylmethionine	mmet	1
PBC_92753	propanonyl-coa	ppcoa	1
CHB_14737	pantoic acid	pant__R	1
CHB_15673	meso-tartrate	tartr__M	1
CHB_30531	h-pimelate-	pime	1
CHB_45571	heptanoic acid	hpta	1
CHB_17908	oxidized ferredoxin	fdxox	1
CHB_17513	reduced ferredoxin	fdxrd	1
CHB_16389	ubiquinones	q8	1
CHB_17976	ubiquinol	q8h2	1
CHB_18151	menaquinol	mql8	1
CHB_16374	menaquinone	mqn8	1
CHB_15033	thioredoxin	trdrd	1
CHB_18191	thioredoxin disulfide	trdox	1
CHB_28262	dimethyl sulfoxide	dmso	1
