# Supplementary material for: The quantitative metabolome is shaped by abiotic constraints
Source: Nat Commun. 2021 May 26;12:3178. doi: 10.1038/s41467-021-23214-9 (PMC8155068; doi:10.1038/s41467-021-23214-9)
Supplement: Supplementary file 9 — Supplementary Code 1 [file 41467_2021_23214_MOESM9_ESM.zip › Codes/Core/Input-data-sheets/enzyme_saturation.xlsx]

## Sheet: rxn
rxn_covered order							plot order									bigg_id	Pathway	rev
rxn_covered	i_rxn_covered	i_rxn	Pathway	rev	plot_order		rxn_covered	i_rxn_covered	i_rxn	Pathway	rev	plot_order				GTHOr	Redox	1
CS	1	2	TCA	0	12		GLCptspp	21	48	Transport	0	1				CS	TCA	0
ICDHyr	2	3	TCA	1	15		PGI	6	11	Glycolysis	1	2				ICDHyr	TCA	1
PPCK	3	5	Anaplerosis	0	10		PFK	25	52	Glycolysis	0	3				PPA	Other	0
PYK	4	8	Glycolysis	0	8		GAPD	17	37	Glycolysis	1	4				PPCK	Anaplerosis	0
ENO	5	9	Glycolysis	1	7		TPI	27	54	Glycolysis	1	5				ASPTA	Amino acid	1
PGI	6	11	Glycolysis	1	2		PGM	26	53	Glycolysis	1	6				GLGC	Sugar metabolism	0
TALA	7	16	PPP	1	25		ENO	5	9	Glycolysis	1	7				PYK	Glycolysis	0
TKT1	8	17	PPP	1	24		PYK	4	8	Glycolysis	0	8				ENO	Glycolysis	1
TKT2	9	44	PPP	1	26		PPC	15	25	Anaplerosis	0	9				FBA	Glycolysis	1
PTAr	10	18	Fermentation	1	27		PPCK	3	5	Anaplerosis	0	10				PGI	Glycolysis	1
ACKr	11	19	Fermentation	1	28		PDH	23	50	Anaplerosis	0	11				PGK	Glycolysis	1
MDH	12	21	TCA	1	20		CS	1	2	TCA	0	12				EDA	ED Shunt	0
MDH2	13	41	TCA	0	21		ACONTa	32	60	TCA	1	13				PGL	PPP	0
FUM	14	22	TCA	1	19		ACONTb	31	59	TCA	1	14				RPE	PPP	1
PPC	15	25	Anaplerosis	0	9		ICDHyr	2	3	TCA	1	15				TALA	PPP	1
AKGDH	16	36	TCA	0	16		AKGDH	16	36	TCA	0	16				TKT1	PPP	1
GAPD	17	37	Glycolysis	1	4		SUCOAS	24	51	TCA	1	17				PTAr	Fermentation	1
GND	18	38	PPP	0	23		SUCDi	30	58	TCA	0	18				ACKr	Fermentation	1
G6PDH2r	19	42	PPP	1	22		FUM	14	22	TCA	1	19				EDD	ED Shunt	0
THD2pp	20	43	Redox	0	31		MDH	12	21	TCA	1	20				MDH	TCA	1
GLCptspp	21	48	Transport	0	1		MDH2	13	41	TCA	0	21				FUM	TCA	1
GLUDy	22	49	Amino acid	1	29		G6PDH2r	19	42	PPP	1	22				PGAMT	Sugar metabolism	1
PDH	23	50	Anaplerosis	0	11		GND	18	38	PPP	0	23				UAGDP	Sugar metabolism	0
SUCOAS	24	51	TCA	1	17		TKT1	8	17	PPP	1	24				PPC	Anaplerosis	0
PFK	25	52	Glycolysis	0	3		TALA	7	16	PPP	1	25				TRE6PS	Sugar metabolism	0
PGM	26	53	Glycolysis	1	6		TKT2	9	44	PPP	1	26				NDPK2	Nucleotide metabolism	1
TPI	27	54	Glycolysis	1	5		PTAr	10	18	Fermentation	1	27				NDPK3	Nucleotide metabolism	1
GLNS	28	56	Amino acid	0	30		ACKr	11	19	Fermentation	1	28				NDPK4	Nucleotide metabolism	1
CYTBO3-4pp	29	57	ETC	0	32		GLUDy	22	49	Amino acid	1	29				NDPK1	Nucleotide metabolism	1
SUCDi	30	58	TCA	0	18		GLNS	28	56	Amino acid	0	30				PGMT	Sugar metabolism	1
ACONTb	31	59	TCA	1	14		THD2pp	20	43	Redox	0	31				BETALDHx_CHOLD	Choline	0
ACONTa	32	60	TCA	1	13		CYTBO3-4pp	29	57	ETC	0	32				NADTRHD	Redox	0
																TRE6PP	Sugar metabolism	0
																GALUi	Sugar metabolism	0
																AKGDH	TCA	0
																GAPD	Glycolysis	1
																GND	PPP	0
																G1PACT	Sugar metabolism	0
																GF6PTA	Sugar metabolism	0
																MDH2	TCA	0
																G6PDH2r	PPP	1
																THD2pp	Redox	0
																TKT2	PPP	1
																CO2tpp	Transport	1
																ACt2rpp	Transport	1
																ATPS4rpp	ETC	1
																GLCptspp	Transport	0
																GLUDy	Amino acid	1
																PDH	Anaplerosis	0
																SUCOAS	TCA	1
																PFK	Glycolysis	0
																PGM	Glycolysis	1
																TPI	Glycolysis	1
																RPI	PPP	1
																GLNS	Amino acid	0
																CYTBO3-4pp	ETC	0
																SUCDi	TCA	0
																ACONTb	TCA	1
																ACONTa	TCA	1
																NADH16pp	ETC	0
																CHLt2pp	Transport	0
																NH4tpp	Transport	1
																PIt2rpp	Transport	1
																GLYBt2pp	Transport	0
																GLUN	Amino acid	0
																GLUSy	Amino acid	0
