# Supplementary material for: The quantitative metabolome is shaped by abiotic constraints
Source: Nat Commun. 2021 May 26;12:3178. doi: 10.1038/s41467-021-23214-9 (PMC8155068; doi:10.1038/s41467-021-23214-9)
Supplement: Supplementary file 9 — Supplementary Code 1 [file 41467_2021_23214_MOESM9_ESM.zip › Codes/Core/Input-data-sheets/experimental_data.xlsx]

## Sheet: met1
Sauer-Cell Sys-2015
met_biggid	C_av (M)	C_std (M)	err_low (M)	err_up (M)
2pg_c	0	0	0	0
13dpg_c	5.07942e-05	1.9005e-06	1.9005e-06	1.9005e-06
pep_c	0.000353158	7.91473e-05	7.91473e-05	7.91473e-05
gthrd_c	0	0	0	0
actp_c	0	0	0	0
dhap_c	0.00132029	8.6349e-05	8.6349e-05	8.6349e-05
r5p_c	0.000230229	6.30334e-05	6.30334e-05	6.30334e-05
akg_c	0.000636949	9.31488e-05	9.31488e-05	9.31488e-05
ac_c	0	0	0	0
xu5p__D_c	0.000594614	4.33188e-05	4.33188e-05	4.33188e-05
glyb_c	0	0	0	0
3pg_c	0	0	0	0
ctp_c	0	0	0	0
gam1p_c	0	0	0	0
accoa_c	0	0	0	0
nad_c	0.00211281	0.000122841	0.000122841	0.000122841
chol_c	0	0	0	0
adp_c	0.000604612	7.37652e-06	7.37652e-06	7.37652e-06
mal__L_c	0.00168534	7.32151e-05	7.32151e-05	7.32151e-05
asp__L_c	0	0	0	0
o2_c	0	0	0	0
acgam1p_c	0	0	0	0
g3p_c	0	0	0	0
pi_c	0	0	0	0
q8h2_c	0	0	0	0
6pgc_c	0.000278539	4.52171e-05	4.52171e-05	4.52171e-05
nh4_c	0	0	0	0
atp_c	0.00344914	6.75907e-05	6.75907e-05	6.75907e-05
adpglc_c	0	0	0	0
dttp_c	0	0	0	0
ru5p__D_c	0.000658756	3.72755e-05	3.72755e-05	3.72755e-05
e4p_c	2.66368e-05	3.11378e-07	3.11378e-07	3.11378e-07
utp_c	0	0	0	0
tre_c	0	0	0	0
fdp_c	0.00116096	2.28639e-05	2.28639e-05	2.28639e-05
gdp_c	0.000333565	3.29533e-06	3.29533e-06	3.29533e-06
ppi_c	0	0	0	0
nadp_c	1.12882e-05	3.35848e-07	3.35848e-07	3.35848e-07
glu__L_c	0.0306515	0.000487227	0.000487227	0.000487227
fum_c	0.000548242	8.70062e-05	8.70062e-05	8.70062e-05
udpg_c	0	0	0	0
gln__L_c	0.00242971	2.46031e-05	2.46031e-05	2.46031e-05
g1p_c	0	0	0	0
g6p_c	0.000949161	1.79236e-05	1.79236e-05	1.79236e-05
q8_c	0	0	0	0
betald_c	0	0	0	0
f6p_c	0.000335967	2.90478e-05	2.90478e-05	2.90478e-05
oaa_c	0	0	0	0
tre6p_c	0	0	0	0
succ_c	0.00118533	0.000193469	0.000193469	0.000193469
gam6p_c	0	0	0	0
cdp_c	0	0	0	0
s7p_c	0.00359632	2.56497e-05	2.56497e-05	2.56497e-05
cit_c	0.000702862	6.47234e-05	6.47234e-05	6.47234e-05
6pgl_c	0	0	0	0
gtp_c	0.00136824	6.89196e-05	6.89196e-05	6.89196e-05
uacgam_c	0	0	0	0
acon_C_c	0	0	0	0
nadph_c	0.000113892	9.199e-06	9.199e-06	9.199e-06
pyr_c	0.00140515	0.000347923	0.000347923	0.000347923
coa_c	0		0	0
udp_c	0	0	0	0
icit_c	8.16087e-06	1.99244e-06	1.99244e-06	1.99244e-06
dtdp_c	0	0	0	0
2ddg6p_c	1.15066e-05	8.21349e-07	8.21349e-07	8.21349e-07
nadh_c	2.74151e-05	1.3095e-06	1.3095e-06	1.3095e-06
co2_c	0	0	0	0
gthox_c	0	0	0	0
succoa_c	0	0	0	0

## Sheet: rxn1
Sauer-Cell Sys-2015
rxn_biggid	(∆rG'/RT)_av	(∆rG'/RT)_std
GTHOr	0	0
CS	-17.2774	0.0920824
ICDHyr	-7.44497	0.297316
PPA	0	0
PPCK	-9.46411	0.225291
ASPTA	0	0
GLGC	0	0
PYK	-8.80303	0.334754
ENO	-1.41637	0.224106
FBA	-0.269872	0.0683002
PGI	-0.843051	0.0884955
PGK	-3.35275	0.0645158
EDA	-1.09328	0.25768
PGL	-6.92706	0.162331
RPE	-2.83458	0.0922425
TALA	-11.432	0.0875351
TKT1	-0.133754	0.06
PTAr	-12.6819	0
ACKr	-7.26059	0.0230832
EDD	-22.865	0.177331
MDH	-0.574198	0.0868829
FUM	-0.876999	0.164533
PGAMT	0	0
UAGDP	0	0
PPC	-9.21005	0.224106
TRE6PS	0	0
NDPK2	0	0
NDPK3	0	0
NDPK4	0	0
NDPK1	0	0
PGMT	-3.00603	0.018883
BETALDHx_CHOLD	0	0
NADTRHD	0	0
TRE6PP	0	0
GALUi	0	0
AKGDH	-18.364	0.164459
GAPD	-0.133754	0.06
GND	-8.98466	0.192254
G1PACT	0	0
GF6PTA	0	0
MDH2	0	0
G6PDH2r	0	0
THD2pp	0	0
TKT2	-5.27863	0.11366
CO2tpp	0	0
ACt2rpp	0	0
ATPS4rpp	0	0
GLCptspp	0	0
GLUDy	0	0
PDH	-19.7356	0.258777
SUCOAS	-11.1986	0.164839
PFK	-7.26054	0.0916272
PGM	-1.41637	0.0472188
TPI	-0.269872	0.0653995
RPI	-2.33588	0.279563
GLNS	0	0
CYTBO3_4pp	0	0
SUCDi	0	0
ACONTb	0	0
ACONTa	0	0
NADH16pp	0	0
CHLt2pp	0	0
NH4tpp	0	0
PIt2rpp	0	0
GLYBt2pp	0	0
GLUN	0	0
GLUSy	0	0

## Sheet: flux1
Sauer-Cell Sys-2015
	Flux (mmol * gCDW-1 * h-1)Ϯ
rxn_biggid	v_av	v_std
GTHOr	-1	-1
CS	2.97797	0.0905949
ICDHyr	2.97797	0.0905949
PPA	-1	-1
PPCK	0.540874	0.120812
ASPTA	-1	-1
GLGC	-1	-1
PYK	2.48731	0.141683
ENO	14.5577	0.141683
FBA	7.05848	0.0524753
PGI	5.69997	0.310959
PGK	15.7104	0.141683
EDA	1.08699	0.0799114
PGL	3.91928	0.283289
RPE	1.40485	0.0905949
TALA	0.820202	0.0905949
TKT1	0.820202	0.0905949
PTAr	6.82702	1.02891
ACKr	6.82702	1.02891
EDD	1.08699	0.0799114
MDH	0	0
FUM	2.13807	0.0905949
PGAMT	-1	-1
UAGDP	-1	-1
PPC	2.45333	0.120812
TRE6PS	-1	-1
NDPK2	-1	-1
NDPK3	-1	-1
NDPK4	-1	-1
NDPK1	-1	-1
PGMT	-1	-1
BETALDHx_CHOLD	-1	-1
NADTRHD	-1	-1
TRE6PP	-1	-1
GALUi	-1	-1
AKGDH	2.13807	0.0905949
GAPD	15.7104	0.141683
GND	2.83228	0.271785
G1PACT	-1	-1
GF6PTA	-1	-1
MDH2	2.13807	0.0905949
G6PDH2r	-1	-1
THD2pp	-1	-1
TKT2	0.584644	0.0905949
CO2tpp	-1	-1
ACt2rpp	6.82702	1.02891
ATPS4rpp	-1	-1
GLCptspp	9.654	0.0380303
GLUDy	-1	-1
PDH	11.2985	0.0905949
SUCOAS	2.13807	0.0905949
PFK	7.05848	0.141683
PGM	14.5577	0.141683
TPI	7.05848	0.141683
RPI	1.42744	0.0905949
GLNS	-1	-1
CYTBO3_4pp	-1	-1
SUCDi	2.13807	0.0905949
ACONTb	2.97797	0.0905949
ACONTa	2.97797	0.0905949
NADH16pp	-1	-1
CHLt2pp	-1	-1
NH4tpp	-1	-1
PIt2rpp	-1	-1
GLYBt2pp	-1	-1
GLUN	-1	-1
GLUSy	-1	-1
Ϯ Here, -1 indicates that flux data for that reaction was not available.
