# Supplementary material for: The quantitative metabolome is shaped by abiotic constraints
Source: Nat Commun. 2021 May 26;12:3178. doi: 10.1038/s41467-021-23214-9 (PMC8155068; doi:10.1038/s41467-021-23214-9)
Supplement: Supplementary file 9 — Supplementary Code 1 [file 41467_2021_23214_MOESM9_ESM.zip › Codes/Core/Input-data-sheets/flux.xlsx]

## Sheet: MaxGrowth
rxn_biggid	v
GTHOr	0.202137
CS	0.887426
ICDHyr	0.887426
PPA	0
PPCK	0
ASPTA	3.6173
GLGC	0.125746
PYK	0
ENO	15.7815
FBA	5.73491
PGI	9.81406
PGK	15.7811
EDA	0
PGL	0
RPE	-2.5139
TALA	-1.1185
TKT1	-1.09191
PTAr	9.54308
ACKr	9.54308
EDD	0
MDH	0.827812
FUM	0.825772
PGAMT	0.0582752
UAGDP	0.0582752
PPC	3.67895
TRE6PS	0
NDPK2	0.346102
NDPK3	0.13358
NDPK4	0.0268769
NDPK1	1000
PGMT	0.158983
BETALDHx_CHOLD	0
NADTRHD	0
TRE6PP	0
GALUi	0.0265899
AKGDH	0
GAPD	15.7811
GND	0
G1PACT	0.0582752
GF6PTA	0.0582752
MDH2	0
G6PDH2r	0
THD2pp	13.646
TKT2	-1.422
CO2tpp	6.43609
ACt2rpp	10.0255
ATPS4rpp	44.2776
GLCptspp	9.97305
GLUDy	6.76788
PDH	4.90641
SUCOAS	999.578
PFK	5.73491
PGM	15.7815
TPI	7.08161
RPI	2.49323
GLNS	1.417
CYTBO3_4pp	33.9987
SUCDi	0.00101127
ACONTb	0.887426
ACONTa	0.887426
NADH16pp	9.28621
CHLt2pp	0
NH4tpp	8.56829
PIt2rpp	0.756124
GLYBt2pp	0
GLUN	0
GLUSy	0

## Sheet: FitToExp
rxn_biggid	u
GTHOr	0.160213	Redox				Ace_Ex	( ACt2r , ACKr , PTAr ) + ACS	-6.82702
CS	2.97793	TCA				Fru_Ex	( FRUpts , FRUK )	0
ICDHyr	2.86958	TCA				Gal_Ex	( GALabc , GALKr , UGLT , PGMT )	0
PPA	0.0105009	Other				Glc_Ex	( GLCpts )	9.654
PPCK	0.215877	Anaplerosis				Gly_Ex	( GlycUpt , GLYK , G3PD5 )	0
ASPTA	2.41687	Amino acid				Gln_Ex	( GlcnUpt , GNK )	0
GLGC	7.02537	Sugar metabolism				Pyr_Ex	( PYRt2r )	0
PYK	2.48726	Glycolysis				Suc_Ex	( SUCCt )	0
ENO	14.3952	Glycolysis				Fum_Ex	(FUM_SEC)	9.65373e-08
FBA	7.05746	Glycolysis				Lac_Ex	(LDH_D, D_LACt2)	0
PGI	5.69997	Glycolysis				PGI	( PGI )	5.69997
PGK	15.7021	Glycolysis				PFK-FBP	(PFK - FBP)	7.05848
EDA	0.949803	ED Shunt				FBA	( FBA)	7.05848
PGL	3.83158	PPP				TPI	( TPI )	7.05848
RPE	1.28455	PPP				Middle_EMP	(GAPD, PGK)	15.7104
TALA	0.784908	PPP				Low_EMP	(PGM , ENO)	14.5577
TKT1	0.812373	PPP				PYK-PPS	( PYK - PPS )	2.48731
PTAr	6.82702	Fermentation				PDH	( PDH )	11.2985
ACKr	6.82702	Fermentation				ED	( EDD , EDA )	1.08699
EDD	0.949803	ED Shunt				PPP_ED_branch	( ZWF , PGL )	3.91928
MDH	0.00164752	TCA				Early_PPP	(GND)	2.83228
FUM	2.72405	TCA				RPI	(RPI)	1.42744
PGAMT	0.13798	Sugar metabolism				RPE	(RPE)	1.40485
UAGDP	0.13798	Sugar metabolism				Non-ox_PPP	( TKT1 , TALA)	0.820202
PPC	2.77828	Anaplerosis				TKT2	( TKT2 )	0.584644
TRE6PS	0.0320505	Sugar metabolism				PPC	( PPC )	2.45333
NDPK2	0.478731	Nucleotide metabolism				PPCK	( PPCK )	0.540874
NDPK3	0.366216	Nucleotide metabolism				Early_TCA	( CS , ACONT , ACONT2 )	2.97797
NDPK4	0.0408331	Nucleotide metabolism				ICDH	( ICDHyr )	2.97797
NDPK1	2.59758	Nucleotide metabolism				Int_TCA	( AKGDH , SUCOAS )	2.13807
PGMT	0.230391	Sugar metabolism				SUCDH3	SUCDH3	2.13807
BETALDHx_CHOLD	0	Choline				FUM	FUM	2.13807
NADTRHD	0.0197834	Redox				MDH+MQO	( MDH + MQO )	2.13807
TRE6PP	0.00763787	Sugar metabolism				ME	( ME1 + ME2)	-9.55724e-08
GALUi	0.0595153	Sugar metabolism				Glx_Cycle	( ICL , MALS )	9.65404e-10
AKGDH	1.87718	TCA				Growth_rate		0.65
GAPD	15.7021	Glycolysis
GND	2.88178	PPP
G1PACT	0.13798	Sugar metabolism
GF6PTA	0.0712768	Sugar metabolism
MDH2	2.1381	TCA
G6PDH2r	3.83158	PPP
THD2pp	4.01488	Redox
TKT2	0.472173	PPP
CO2tpp	16.1024	Transport
ACt2rpp	6.82702	Transport
ATPS4rpp	49.1721	ETC
GLCptspp	9.65396	Transport
GLUDy	7.06248	Amino acid
PDH	11.2984	Anaplerosis
SUCOAS	2.13807	TCA
PFK	7.05954	Glycolysis
PGM	14.3952	Glycolysis
TPI	7.03797	Glycolysis
RPI	1.57626	PPP
GLNS	1.53061	Amino acid
CYTBO3_4pp	33.3751	ETC
SUCDi	2.1381	TCA
ACONTb	2.86963	TCA
ACONTa	2.86963	TCA
NADH16pp	23.6234	ETC
CHLt2pp	0	Transport
NH4tpp	8.89008	Transport
PIt2rpp	0.947738	Transport
GLYBt2pp	0	Transport
GLUN	0.00973095	Amino acid
GLUSy	0.00985316	Amino acid

## Sheet: full
name	rxn_bigg	v
'Chloramphenicol exchange'	'EX_cm_e'	0
'CMP exchange'	'EX_cmp_e'	0
'CO2 exchange'	'EX_co2_e'	16.1262
'Co2+ exchange'	'EX_cobalt2_e'	-2.02168e-05
'Sink needed to allow p-Cresol to leave system'	'DM_4crsol_c'	0.000187849
'Sink needed to allow 5''-deoxyribose to leave system'	'DM_5drib_c'	0.000194896
'Sink needed to allow aminoacetaldehyde to leave system'	'DM_aacald_c'	0
'Sink needed to allow S-Adenosyl-4-methylthio-2-oxobutanoate to leave system'	'DM_amob_c'	1.68474e-06
'Sink needed to allow (2R,4S)-2-methyl-2,3,3,4-tetrahydroxytetrahydrofuran to leave system'	'DM_mththf_c'	0.00112962
'Core oligosaccharide lipid A exchange'	'EX_colipa_e'	7.61458e-09
'Sink needed to allow oxamate to leave system'	'DM_oxam_c'	1.70571e-07
'D-Glucose exchange'	'EX_glc__D_e'	-9.97304
'D-Gluconate exchange'	'EX_glcn_e'	0
'E. coli biomass objective function (iJO1366) - WT - with 53.95 GAM estimate'	'BIOMASS_Ec_iJO1366_WT_53p95M'	0.84237
'D-Glucarate exchange'	'EX_glcr_e'	0
'Core oligosaccharide lipid A diphosphate exchange'	'EX_colipap_e'	9.52623e-09
'D-Glucuronate exchange'	'EX_glcur_e'	0
'D-Glucuronate 1-phosphate exchange'	'EX_glcur1p_e'	0
'E. coli biomass objective function (iJO1366) - core - with 53.95 GAM estimate'	'BIOMASS_Ec_iJO1366_core_53p95M'	0
'(R)-Propane-1,2-diol exchange'	'EX_12ppd__R_e'	5.43427e-07
'L-Glutamine exchange'	'EX_gln__L_e'	0
'Coprogen exchange'	'EX_cpgn_e'	0
'L-Glutamate exchange'	'EX_glu__L_e'	0
'Glycine exchange'	'EX_gly_e'	0
'D-Glyceraldehyde exchange'	'EX_glyald_e'	0
'Glycine betaine exchange'	'EX_glyb_e'	0
'Glycerol exchange'	'EX_glyc_e'	0
'(S)-Propane-1,2-diol exchange'	'EX_12ppd__S_e'	3.28594e-07
'1,4-alpha-D-glucan exchange'	'EX_14glucan_e'	0
'Coprogen unloaded (no Fe(III)) exchange'	'EX_cpgn_un_e'	-5.69336e-15
'1,5-Diaminopentane exchange'	'EX_15dap_e'	3.76305e-07
'(R)-Glycerate exchange'	'EX_glyc__R_e'	2.42636e-07
'Glycerol 2-phosphate exchange'	'EX_glyc2p_e'	0
'2'',3''-Cyclic AMP exchange'	'EX_23camp_e'	0
'2'',3''-Cyclic CMP exchange'	'EX_23ccmp_e'	0
'2'',3''-Cyclic GMP exchange'	'EX_23cgmp_e'	0
'2'',3''-Cyclic UMP exchange'	'EX_23cump_e'	0
'2,3-diaminopropionate exchange'	'EX_23dappa_e'	0
'Meso-2,6-Diaminoheptanedioate exchange'	'EX_26dap__M_e'	0
'Glycerol 3-phosphate exchange'	'EX_glyc3p_e'	2.25531e-07
'Glycolate exchange'	'EX_glyclt_e'	4.41791e-07
'GMP exchange'	'EX_gmp_e'	0
'Guanosine exchange'	'EX_gsn_e'	0
'Oxidized glutathione exchange'	'EX_gthox_e'	0
'Reduced glutathione exchange'	'EX_gthrd_e'	1.23768e-07
'GTP exchange'	'EX_gtp_e'	0
'Guanine exchange'	'EX_gua_e'	1.46616e-07
'H+ exchange'	'EX_h_e'	12.1871
'H2 exchange'	'EX_h2_e'	-5.23477
'H2O exchange'	'EX_h2o_e'	43.0961
'Hydrogen peroxide exchange'	'EX_h2o2_e'	0
'Hydrogen sulfide exchange'	'EX_h2s_e'	0.00098062
'Hepta-acylated core oligosaccharide lipid A (E. coli) exchange'	'EX_hacolipa_e'	0
'Hepta-acylated KDO(2)-lipid (A) exchange'	'EX_halipa_e'	0
'Hexadecanoate (n-C16:0) exchange'	'EX_hdca_e'	0
'Hexadecenoate (n-C16:1) exchange'	'EX_hdcea_e'	0
'Hg2+ exchange'	'EX_hg2_e'	0
'L-Histidine exchange'	'EX_his__L_e'	1.04049e-07
'2-Dehydro-3-deoxy-D-gluconate exchange'	'EX_2ddglcn_e'	0
'3,4-Dihydroxyphenylacetaldehyde exchange'	'EX_34dhpac_e'	0
'3''-AMP exchange'	'EX_3amp_e'	0
'3''-cmp exchange'	'EX_3cmp_e'	0
'3''-GMP exchange'	'EX_3gmp_e'	0
'3-hydroxycinnamic acid exchange'	'EX_3hcinnm_e'	0
'3-Hydroxypropanoate exchange'	'EX_3hpp_e'	4.99836e-07
'3-(3-hydroxy-phenyl)propionate exchange'	'EX_3hpppn_e'	0
'L-Homoserine exchange'	'EX_hom__L_e'	4.71987e-07
'Hexanoate (n-C6:0) exchange'	'EX_hxa_e'	0.0205764
'Hypoxanthine exchange'	'EX_hxan_e'	1.25197e-07
'L-Idonate exchange'	'EX_idon__L_e'	1.40149e-06
'3''-UMP exchange'	'EX_3ump_e'	0
'4-Aminobutanoate exchange'	'EX_4abut_e'	0.023958
'4-Hydroxyphenylacetaldehyde exchange'	'EX_4hoxpacd_e'	0
'5-Dehydro-D-gluconate exchange'	'EX_5dglcn_e'	1.75353e-06
'5-Methylthio-D-ribose exchange'	'EX_5mtr_e'	0.00568101
'L-alanine-D-glutamate exchange'	'EX_LalaDglu_e'	0
'L-Isoleucine exchange'	'EX_ile__L_e'	4.96374e-07
'IMP exchange'	'EX_imp_e'	0
'Indole exchange'	'EX_indole_e'	9.05026e-08
'Myo-Inositol exchange'	'EX_inost_e'	0
'Inosine exchange'	'EX_ins_e'	4.53307e-08
'Isethionic acid exchange'	'EX_isetac_e'	0
'K+ exchange'	'EX_k_e'	-0.15642
'L-alanine-D-glutamate-meso-2,6-diaminoheptanedioate exchange'	'EX_LalaDgluMdap_e'	6.25028e-07
'L-alanine-D-glutamate-meso-2,6-diaminoheptanedioate-D-alanine exchange'	'EX_LalaDgluMdapDala_e'	7.70617e-07
'L-alanine-L-glutamate exchange'	'EX_LalaLglu_e'	0
'KDO(2)-lipid IV(A) exchange'	'EX_kdo2lipid4_e'	1.97921e-08
'Acetate exchange'	'EX_ac_e'	4.36182
'L-Carnitine exchange'	'EX_crn_e'	1.61339e-09
'Acetoacetate exchange'	'EX_acac_e'	0
'Acetaldehyde exchange'	'EX_acald_e'	0.000159106
'D-lactate exchange'	'EX_lac__D_e'	0
'L-Lactate exchange'	'EX_lac__L_e'	0
'D-carnitine exchange'	'EX_crn__D_e'	1.6613e-11
'Lactose exchange'	'EX_lcts_e'	-3.45578e-12
'N-Acetyl-D-galactosamine exchange'	'EX_acgal_e'	0
'N-Acetyl-D-galactosamine 1-phosphate exchange'	'EX_acgal1p_e'	0
'N-Acetyl-D-glucosamine exchange'	'EX_acgam_e'	0
'L-Leucine exchange'	'EX_leu__L_e'	0.000954201
'Cytosine exchange'	'EX_csn_e'	0
'N-Acetyl-D-glucosamine 1-phosphate exchange'	'EX_acgam1p_e'	0
'N-Acetyl-D-mannosamine exchange'	'EX_acmana_e'	0
'N-Acetylmuramate exchange'	'EX_acmum_e'	0
'KDO(2)-lipid (A) exchange'	'EX_lipa_e'	1.39564e-08
'Cu+ exchange'	'EX_cu_e'	0
'Cold adapted KDO(2)-lipid (A) exchange'	'EX_lipa_cold_e'	1.12052e-08
'N-Acetylneuraminate exchange'	'EX_acnam_e'	0
'4-Amino-4-deoxy-L-arabinose modified core oligosaccharide lipid A exchange'	'EX_acolipa_e'	1.18069e-08
'Cu2+ exchange'	'EX_cu2_e'	-0.000567758
'O-Acetyl-L-serine exchange'	'EX_acser_e'	3.73431e-07
'Adenine exchange'	'EX_ade_e'	8.16179e-08
'Adenosine exchange'	'EX_adn_e'	3.65587e-08
'Adenosylcobalamin exchange'	'EX_adocbl_e'	0
'Silver exchange'	'EX_ag_e'	0
'Lipoate exchange'	'EX_lipoate_e'	0
'L-Lysine exchange'	'EX_lys__L_e'	3.87661e-07
'L-Lyxose exchange'	'EX_lyx__L_e'	0
'D-Malate exchange'	'EX_mal__D_e'	0
'Agmatine exchange'	'EX_agm_e'	4.67645e-07
'2-Oxoglutarate exchange'	'EX_akg_e'	0.0341222
'Hydrogen cyanide exchange'	'EX_cyan_e'	0
'Beta-Alanine exchange'	'EX_ala_B_e'	0
'D-Alanine exchange'	'EX_ala__D_e'	0.0037045
'L-Alanine exchange'	'EX_ala__L_e'	0.00312736
'D-Alanyl-D-alanine exchange'	'EX_alaala_e'	0.00159413
'D-Allose exchange'	'EX_all__D_e'	0
'Allantoin exchange'	'EX_alltn_e'	1.61939e-07
'AMP exchange'	'EX_amp_e'	0
'N-Acetyl-D-glucosamine(anhydrous)N-Acetylmuramic acid exchange'	'EX_anhgm_e'	2.60131e-07
'L-Arabinose exchange'	'EX_arab__L_e'	6.90038e-12
'L-Malate exchange'	'EX_mal__L_e'	4.1008e-07
'Maltose exchange'	'EX_malt_e'	0
'Maltohexaose exchange'	'EX_malthx_e'	0
'Maltopentaose exchange'	'EX_maltpt_e'	0
'Maltotriose exchange'	'EX_malttr_e'	0
'Maltotetraose exchange'	'EX_maltttr_e'	0
'D-Mannose exchange'	'EX_man_e'	0
'Cyanate exchange'	'EX_cynt_e'	0
'D-Mannose 6-phosphate exchange'	'EX_man6p_e'	0
'2(alpha-D-Mannosyl)-D-glycerate exchange'	'EX_manglyc_e'	0
'Melibiose exchange'	'EX_melib_e'	-4.80895e-11
'D-Cysteine exchange'	'EX_cys__D_e'	0
'Methanol exchange'	'EX_meoh_e'	1.68474e-06
'D-Methionine exchange'	'EX_met__D_e'	0
'Arbutin exchange'	'EX_arbt_e'	0
'Aerobactin minus Fe3 exchange'	'EX_arbtn_e'	-5.29438e-15
'Aerobactin exchange'	'EX_arbtn_fe3_e'	0
'L-Methionine exchange'	'EX_met__L_e'	0
'L-Cysteine exchange'	'EX_cys__L_e'	2.7085e-07
'L-methionine-R-sulfoxide exchange'	'EX_metsox_R__L_e'	0
'L-Methionine S-oxide exchange'	'EX_metsox_S__L_e'	0
'Mg exchange'	'EX_mg2_e'	-0.00695209
'Minocycline exchange'	'EX_mincyc_e'	0
'Myo-Inositol hexakisphosphate exchange'	'EX_minohp_e'	0
'S-Methyl-L-methionine exchange'	'EX_mmet_e'	0
'L-Arginine exchange'	'EX_arg__L_e'	2.30808e-07
'L-Ascorbate exchange'	'EX_ascb__L_e'	0
'L-Asparagine exchange'	'EX_asn__L_e'	4.47239e-07
'Arsenite exchange'	'EX_aso3_e'	0
'L-Aspartate exchange'	'EX_asp__L_e'	4.3099e-07
'Biotin exchange'	'EX_btn_e'	0
'Butyrate (n-C4:0) exchange'	'EX_but_e'	0
'Mn2+ exchange'	'EX_mn2_e'	-0.00055428
'D-Mannitol exchange'	'EX_mnl_e'	0
'Molybdate exchange'	'EX_mobd_e'	-0.000115405
'Methanesulfonate exchange'	'EX_mso3_e'	0
'Nitrous oxide exchange'	'EX_n2o_e'	0
'Sodium exchange'	'EX_na1_e'	-2.79782e-11
'Nicotinate exchange'	'EX_nac_e'	0
'Ammonia exchange'	'EX_nh4_e'	-8.87957
'Butanesulfonate exchange'	'EX_butso3_e'	0
'Calcium exchange'	'EX_ca2_e'	-0.00417142
'Cobinamide exchange'	'EX_cbi_e'	0
'Cytidine exchange'	'EX_cytd_e'	8.88522e-08
'Cob(I)alamin exchange'	'EX_cbl1_e'	-0.000187849
'Cadmium exchange'	'EX_cd2_e'	1.73795e-18
'Cys-Gly exchange'	'EX_cgly_e'	1.35132e-07
'Ni2+ exchange'	'EX_ni2_e'	-0.000258608
'NMN exchange'	'EX_nmn_e'	0
'Nitric oxide exchange'	'EX_no_e'	0
'Nitrite exchange'	'EX_no2_e'	0
'Nitrate exchange'	'EX_no3_e'	0
'Novobiocin exchange'	'EX_novbcn_e'	0
'(O16 antigen)x4 core oligosaccharide lipid A exchange'	'EX_o16a4colipa_e'	0
'O2 exchange'	'EX_o2_e'	-16.9967
'Superoxide anion exchange'	'EX_o2s_e'	0
'Octadecanoate (n-C18:0) exchange'	'EX_ocdca_e'	0
'Octadecenoate (n-C18:1) exchange'	'EX_ocdcea_e'	0
'Octanoate (n-C8:0) exchange'	'EX_octa_e'	0
'Ornithine exchange'	'EX_orn_e'	0.00190113
'Orotate exchange'	'EX_orot_e'	0
'Phenylacetaldehyde exchange'	'EX_pacald_e'	0
'Phenethylamine exchange'	'EX_peamn_e'	0
'L-Phenylalanine exchange'	'EX_phe__L_e'	6.99457e-08
'Protoheme exchange'	'EX_pheme_e'	0.00145934
'Choline exchange'	'EX_chol_e'	0
'Chitobiose exchange'	'EX_chtbs_e'	0
'Citrate exchange'	'EX_cit_e'	5.95076e-07
'Chloride exchange'	'EX_cl_e'	-0.00417142
'Phosphate exchange'	'EX_pi_e'	-0.775331
'Deoxyadenosine exchange'	'EX_dad_2_e'	0
'(R)-Pantothenate exchange'	'EX_pnto__R_e'	0
'Propionate exchange'	'EX_ppa_e'	0
'DAMP exchange'	'EX_damp_e'	0
'Propanal exchange'	'EX_ppal_e'	0
'Decanoate (n-C10:0) exchange'	'EX_dca_e'	0
'Phenylpropanoate exchange'	'EX_pppn_e'	0
'Phosphonate exchange'	'EX_ppt_e'	0
'DCMP exchange'	'EX_dcmp_e'	0
'L-Proline exchange'	'EX_pro__L_e'	0.00281001
'Deoxycytidine exchange'	'EX_dcyt_e'	0
'L-Prolinylglycine exchange'	'EX_progly_e'	0
'Psicoselysine exchange'	'EX_psclys_e'	0
'Dodecanoate (n-C12:0) exchange'	'EX_ddca_e'	0
'O-Phospho-L-serine exchange'	'EX_pser__L_e'	0
'Putrescine exchange'	'EX_ptrc_e'	0.00206216
'DGMP exchange'	'EX_dgmp_e'	0
'Deoxyguanosine exchange'	'EX_dgsn_e'	0
'L-Valine exchange'	'EX_val__L_e'	0.00164542
'Xanthine exchange'	'EX_xan_e'	1.40652e-07
'Dihydroxyacetone exchange'	'EX_dha_e'	3.55306e-07
'Xanthosine 5''-phosphate exchange'	'EX_xmp_e'	0
'DIMP exchange'	'EX_dimp_e'	0
'Deoxyinosine exchange'	'EX_din_e'	0
'Xanthosine exchange'	'EX_xtsn_e'	4.583e-08
'Pyridoxamine exchange'	'EX_pydam_e'	0
'D-Xylose exchange'	'EX_xyl__D_e'	0
'L-Xylulose exchange'	'EX_xylu__L_e'	0
'Zinc exchange'	'EX_zn2_e'	-0.000272928
'1,2 diacylglycerol transport via flipping (periplasm to cytoplasm, n-C12:0)'	'12DGR120tipp'	0.0105758
'1,2 diacylglycerol transport via flipping (periplasm to cytoplasm, n-C14:0)'	'12DGR140tipp'	0.0104702
'1,2 diacylglycerol transport via flipping (periplasm to cytoplasm, n-C14:1)'	'12DGR141tipp'	0.0104207
'1,2 diacylglycerol transport via flipping (periplasm to cytoplasm, n-C16:0)'	'12DGR160tipp'	0.0109511
'1,2 diacylglycerol transport via flipping (periplasm to cytoplasm, n-C16:1)'	'12DGR161tipp'	0.0167614
'1,2 diacylglycerol transport via flipping (periplasm to cytoplasm, n-C18:0)'	'12DGR180tipp'	0.0100738
'Pyridoxal exchange'	'EX_pydx_e'	0
'Pyridoxine exchange'	'EX_pydxn_e'	0
'Pyruvate exchange'	'EX_pyr_e'	0
'Quinate exchange'	'EX_quin_e'	3.84449e-07
'Alpha-D-Ribose 5-phosphate exchange'	'EX_r5p_e'	0
'Rifampin exchange'	'EX_rfamp_e'	0
'D-Ribose exchange'	'EX_rib__D_e'	0
'L-Rhamnose exchange'	'EX_rmn_e'	0
'D-Sorbitol exchange'	'EX_sbt__D_e'	0
'Selenate exchange'	'EX_sel_e'	0
'D-Serine exchange'	'EX_ser__D_e'	0
'L-Serine exchange'	'EX_ser__L_e'	4.07682e-07
'Shikimate exchange'	'EX_skm_e'	0
'1,2 diacylglycerol transport via flipping (periplasm to cytoplasm, n-C18:1)'	'12DGR181tipp'	0.016736
'(R)-Propane-1,2-diol transport via diffusion (extracellular to periplasm)'	'12PPDRtex'	-5.43427e-07
'(R)-Propane-1,2-diol facilitated transport (periplasm)'	'12PPDRtpp'	-5.43427e-07
'Dimethyl sulfide exchange'	'EX_dms_e'	0
'(S)-Propane-1,2-diol transport via diffusion (extracellular to periplasm)'	'12PPDStex'	-3.28594e-07
'(S)-Propane-1,2-diol facilitated transport (periplasm)'	'12PPDStpp'	-3.28594e-07
'1,4-alpha-D-glucan transport via ABC system (periplasm)'	'14GLUCANabcpp'	0
'Selenite exchange'	'EX_slnt_e'	0
'Sulfur dioxide exchange'	'EX_so2_e'	0
'Sulfite exchange'	'EX_so3_e'	0
'Dimethyl sulfoxide exchange'	'EX_dmso_e'	0
'Sulfate exchange'	'EX_so4_e'	-0.212759
'Spermidine exchange'	'EX_spmd_e'	6.11672e-08
'Succinate exchange'	'EX_succ_e'	0
'1,4-alpha-D-glucan transport via diffusion (extracellular to periplasm) irreversible'	'14GLUCANtexi'	0
'23cAMP transport via diffusion (extracellular to periplasm)'	'23CAMPtex'	0
'23cCMP transport via diffusion (extracellular to periplasm)'	'23CCMPtex'	0
'Sucrose exchange'	'EX_sucr_e'	0
'Sulfoacetate exchange'	'EX_sulfac_e'	0
'23cGMP transport via diffusion (extracellular to periplasm)'	'23CGMPtex'	0
'D-tartrate exchange'	'EX_tartr__D_e'	0
'23cUMP transport via diffusion (extracellular to periplasm)'	'23CUMPtex'	0
'Dopamine exchange'	'EX_dopa_e'	0
'2,3-diaminopropionate transport in via proton symport'	'23DAPPAt2pp'	0
'2,3-diaminopropionate transport via diffusion'	'23DAPPAtex'	0
'2'',3''-cyclic-nucleotide phosphodiesterase (UMP) (periplasm)'	'23PDE2pp'	0
'2'',3''-cyclic-nucleotide phosphodiesterase (CMP) (periplasm)'	'23PDE4pp'	0
'L-tartrate exchange'	'EX_tartr__L_e'	0
'Taurine exchange'	'EX_taur_e'	0
'Thiocyanate exchange'	'EX_tcynt_e'	0
'2'',3''-cyclic-nucleotide phosphodiesterase (AMP) (periplasm)'	'23PDE7pp'	0
'2'',3''-cyclic-nucleotide phosphodiesterase (GMP) (periplasm)'	'23PDE9pp'	0
'Doxorubicin exchange'	'EX_doxrbcn_e'	0
'Meso-2,6-Diaminoheptanedioate transport via diffusion (extracellular to periplasm)'	'26DAHtex'	0
'2-Acyl-sn-glycero-3-phosphatidate (n-C12:0) transporter via facilitated diffusion (periplasm)'	'2AGPA120tipp'	0.00709768
'Thiamin exchange'	'EX_thm_e'	0
'L-Threonine exchange'	'EX_thr__L_e'	4.31576e-07
'DTMP exchange'	'EX_dtmp_e'	0
'L-Threonine O-3-phosphate exchange'	'EX_thrp_e'	0
'2-Acyl-sn-glycero-3-phosphatidate (n-C14:0) transporter via facilitated diffusion (periplasm)'	'2AGPA140tipp'	0.00720715
'2-Acyl-sn-glycero-3-phosphatidate (n-C14:1) transporter via facilitated diffusion (periplasm)'	'2AGPA141tipp'	0.00724428
'Thymine exchange'	'EX_thym_e'	7.56353e-07
'DUMP exchange'	'EX_dump_e'	0
'Thymidine exchange'	'EX_thymd_e'	6.29903e-08
'2-Acyl-sn-glycero-3-phosphatidate (n-C16:0) transporter via facilitated diffusion (periplasm)'	'2AGPA160tipp'	0.00428994
'2-Acyl-sn-glycero-3-phosphatidate (n-C16:1) transporter via facilitated diffusion (periplasm)'	'2AGPA161tipp'	0.00412758
'Trimethylamine exchange'	'EX_tma_e'	0
'Deoxyuridine exchange'	'EX_duri_e'	0
'Trimethylamine N-oxide exchange'	'EX_tmao_e'	0
'Trehalose exchange'	'EX_tre_e'	0
'L-Tryptophan exchange'	'EX_trp__L_e'	9.13917e-08
'2-Acyl-sn-glycero-3-phosphatidate (n-C18:0) transporter via facilitated diffusion (periplasm)'	'2AGPA180tipp'	0.00761741
'2-Acyl-sn-glycero-3-phosphatidate (n-C18:1) transporter via facilitated diffusion (periplasm)'	'2AGPA181tipp'	0.00500179
'2-Acyl-sn-glycero-3-phosphoethanolamine (n-C12:0) transporter via facilitated diffusion (periplasm)'	'2AGPE120tipp'	0.0112133
'2-Acyl-sn-glycero-3-phosphoethanolamine (n-C14:0) transporter via facilitated diffusion (periplasm)'	'2AGPE140tipp'	0.0113194
'2-Acyl-sn-glycero-3-phosphoethanolamine (n-C14:1) transporter via facilitated diffusion (periplasm)'	'2AGPE141tipp'	0.0113695
'2-Acyl-sn-glycero-3-phosphoethanolamine (n-C16:0) transporter via facilitated diffusion (periplasm)'	'2AGPE160tipp'	0.0083653
'Thiosulfate exchange'	'EX_tsul_e'	0
'(enterobacterial common antigen)x4 core oligosaccharide lipid A exchange'	'EX_eca4colipa_e'	3.07993e-08
'Tetradecanoate (n-C14:0) exchange'	'EX_ttdca_e'	0
'2-Acyl-sn-glycero-3-phosphoethanolamine (n-C16:1) transporter via facilitated diffusion (periplasm)'	'2AGPE161tipp'	0.00863286
'2-Acyl-sn-glycero-3-phosphoethanolamine (n-C18:0) transporter via facilitated diffusion (periplasm)'	'2AGPE180tipp'	0.0116511
'2-Acyl-sn-glycero-3-phosphoethanolamine (n-C18:1) transporter via facilitated diffusion (periplasm)'	'2AGPE181tipp'	0.00943237
'2-acyl-glycerophospho-ethanolamine acyltransferase (n-C12:0)'	'2AGPEAT120'	0.0112129
'Tetradecenoate (n-C14:1) exchange'	'EX_ttdcea_e'	0
'Phosphoethanolamine KDO(2)-lipid (A) exchange'	'EX_enlipa_e'	5.62789e-08
'2-acyl-glycerophospho-ethanolamine acyltransferase (n-C14:0)'	'2AGPEAT140'	0.011319
'2-acyl-glycerophospho-ethanolamine acyltransferase (n-C14:1)'	'2AGPEAT141'	0.0113691
'2-acyl-glycerophospho-ethanolamine acyltransferase (n-C16:0)'	'2AGPEAT160'	0.00836491
'Tetracycline exchange'	'EX_ttrcyc_e'	0
'Enterochelin exchange'	'EX_enter_e'	6.16421e-08
'2-acyl-glycerophospho-ethanolamine acyltransferase (n-C16:1)'	'2AGPEAT161'	0.00863246
'Ethanolamine exchange'	'EX_etha_e'	1.08867e-06
'2-acyl-glycerophospho-ethanolamine acyltransferase (n-C18:0)'	'2AGPEAT180'	0.0116508
'2-acyl-glycerophospho-ethanolamine acyltransferase (n-C18:1)'	'2AGPEAT181'	0.00943192
'Tungstate exchange'	'EX_tungs_e'	0
'Tyramine exchange'	'EX_tym_e'	0
'2-Acyl-sn-glycero-3-phosphoglycerol (n-C12:0) transporter via facilitated diffusion (periplasm)'	'2AGPG120tipp'	0.0139564
'Ethanesulfonate exchange'	'EX_ethso3_e'	0
'2-Acyl-sn-glycero-3-phosphoglycerol (n-C14:0) transporter via facilitated diffusion (periplasm)'	'2AGPG140tipp'	0.0140968
'2-Acyl-sn-glycero-3-phosphoglycerol (n-C14:1) transporter via facilitated diffusion (periplasm)'	'2AGPG141tipp'	0.0141522
'2-Acyl-sn-glycero-3-phosphoglycerol (n-C16:0) transporter via facilitated diffusion (periplasm)'	'2AGPG160tipp'	0.0113502
'2-Acyl-sn-glycero-3-phosphoglycerol (n-C16:1) transporter via facilitated diffusion (periplasm)'	'2AGPG161tipp'	0.0115299
'L-Tyrosine exchange'	'EX_tyr__L_e'	3.45497e-08
'Phosphotyrosine exchange'	'EX_tyrp_e'	0
'UDP-N-acetyl-D-glucosamine exchange'	'EX_uacgam_e'	0
'UDP-N-acetyl-D-galactosamine exchange'	'EX_udpacgal_e'	0
'UDPglucose exchange'	'EX_udpg_e'	0
'2-Acyl-sn-glycero-3-phosphoglycerol (n-C18:0) transporter via facilitated diffusion (periplasm)'	'2AGPG180tipp'	0.0145758
'2-Acyl-sn-glycero-3-phosphoglycerol (n-C18:1) transporter via facilitated diffusion (periplasm)'	'2AGPG181tipp'	0.0124827
'2-acyl-glycerophospho-glycerol acyltransferase (n-C12:0)'	'2AGPGAT120'	0.00654674
'UDPgalactose exchange'	'EX_udpgal_e'	0
'Ethanol exchange'	'EX_etoh_e'	0.00191163
'UDP-D-glucuronate exchange'	'EX_udpglcur_e'	0
'2-acyl-glycerophospho-glycerol acyltransferase (n-C14:0)'	'2AGPGAT140'	0.00660813
'2-acyl-glycerophospho-glycerol acyltransferase (n-C14:1)'	'2AGPGAT141'	0.00664224
'2-acyl-glycerophospho-glycerol acyltransferase (n-C16:0)'	'2AGPGAT160'	0.00738477
'2-acyl-glycerophospho-glycerol acyltransferase (n-C16:1)'	'2AGPGAT161'	0.00730072
'UMP exchange'	'EX_ump_e'	0
'2-acyl-glycerophospho-glycerol acyltransferase (n-C18:0)'	'2AGPGAT180'	0.00679074
'D-fructose 6-phosphate exchange'	'EX_f6p_e'	0
'2-acyl-glycerophospho-glycerol acyltransferase (n-C18:1)'	'2AGPGAT181'	0.00714607
'Uracil exchange'	'EX_ura_e'	3.46655e-07
'2-Dehydro-L-gulonate reductase to gluconate (NADH)'	'2DGULRGx'	0
'Urea exchange'	'EX_urea_e'	3.99094e-07
'2-Dehydro-L-gulonate reductase to gluconate (NADPH)'	'2DGULRGy'	0
'Formaldehyde exchange'	'EX_fald_e'	0
'2-dehydro-L-gulonate reductase (NADH)'	'2DGULRx'	0
'2-dehydro-L-gulonate reductase (NADPH)'	'2DGULRy'	0
'Uridine exchange'	'EX_uri_e'	9.96412e-08
'2-Methyl-4-amino-5-hydroxymethylpyrimidine diphosphatase'	'2MAHMP'	0.0201304
'Dihydroxyphenylacetaldehyde transport via diffusion (extracellular to periplasm)'	'34dhpactex'	0
'Fe2+ exchange'	'EX_fe2_e'	0.122722
'3-aminoacrylate hydrolase'	'3AMACHYD'	4.99836e-07
'3AMP transport via diffusion (extracellular to periplasm)'	'3AMPtex'	0
'3CMP transport via diffusion (extracellular to periplasm)'	'3CMPtex'	0
'3GMP transport via diffusion (extracellular to periplasm)'	'3GMPtex'	0
'Fe3+ exchange'	'EX_fe3_e'	-0.137261
'3-hydroxyacyl-[acyl-carrier-protein] dehydratase (n-C10:0)'	'3HAD100'	0.0332793
'Fe(III)dicitrate exchange'	'EX_fe3dcit_e'	0
'3-hydroxyacyl-[acyl-carrier-protein] dehydratase (n-C12:0)'	'3HAD120'	0.0327577
'5''-deoxyadenosine nuclosidase'	'5DOAN'	0.000194896
'Ferric 2,3-dihydroxybenzoylserine exchange'	'EX_fe3dhbzs_e'	0
'5-Methylthio-D-ribose transport via proton diffusion (extracellular to periplasm)'	'5MTRtex'	-0.00568101
'5-Methylthio-D-ribose transport via proton symport (periplasm)'	'5MTRtpp'	0.00568101
'3-hydroxyacyl-[acyl-carrier-protein] dehydratase (n-C12:1)'	'3HAD121'	0.0163587
'3-hydroxyacyl-[acyl-carrier-protein] dehydratase (n-C14:0)'	'3HAD140'	0.0196729
'Arabinose-5-phosphate isomerase'	'A5PISO'	0.0205989
'Fe(III)hydroxamate exchange'	'EX_fe3hox_e'	0
'Acyl-[acyl-carrier-protein] synthetase (n-C14:0)'	'AACPS1'	0.0845328
'Acyl-[acyl-carrier-protein] synthetase (n-C14:1)'	'AACPS2'	0.0814403
'3-hydroxyacyl-[acyl-carrier-protein] dehydratase (n-C14:1)'	'3HAD141'	0.0163587
'Fe(III)hydoxamate, unloaded exchange'	'EX_fe3hox_un_e'	5.79745e-15
'Acyl-[acyl-carrier-protein] synthetase (n-C16:0)'	'AACPS3'	0.150574
'Acyl-[acyl-carrier-protein] synthetase (n-C16:1)'	'AACPS4'	0.130403
'Acyl-[acyl-carrier-protein] synthetase (n-C18:1)'	'AACPS5'	0.0763572
'3-hydroxyacyl-[acyl-carrier-protein] dehydratase (n-C16:0)'	'3HAD160'	0.0195274
'Acyl-[acyl-carrier-protein] synthetase (n-C18:0)'	'AACPS6'	0.055944
'Ferrichrome exchange'	'EX_fecrm_e'	0
'Acyl-[acyl-carrier-protein] synthetase (n-C12:0)'	'AACPS7'	0.0977334
'3-hydroxyacyl-[acyl-carrier-protein] dehydratase (n-C16:1)'	'3HAD161'	0.0194931
'Acyl-[acyl-carrier-protein] synthetase (n-C10:0)'	'AACPS8'	0.0305459
'Ferrichrome minus Fe(III) exchange'	'EX_fecrm_un_e'	5.77316e-15
'Acyl-[acyl-carrier-protein] synthetase (n-C8:0)'	'AACPS9'	0.0276687
'3-hydroxyacyl-[acyl-carrier-protein] dehydratase (n-C18:0)'	'3HAD180'	0.0150548
'3-hydroxyacyl-[acyl-carrier-protein] dehydratase (n-C18:1)'	'3HAD181'	0.0165288
'Aminoacetone:oxygen oxidoreductase(deaminating)(flavin-containing)'	'AACTOOR'	1.51818e-06
'DTDP-N-4-acetamido-4,6-dideoxy-D-galactose transferase'	'AADDGT'	1.23197e-07
'Alpha-amylase'	'AAMYL'	0
'Alpha-amylase (periplasm)'	'AAMYLpp'	0
'Arbutin 6-phosphate glucohydrolase'	'AB6PGH'	0
'4-aminobutyrate transaminase'	'ABTA'	1.94412e-06
'Aminobutyraldehyde dehydrogenase'	'ABUTD'	0.00305691
'3-hydroxyacyl-[acyl-carrier-protein] dehydratase (n-C4:0)'	'3HAD40'	0.0210879
'3-hydroxyacyl-[acyl-carrier-protein] dehydratase (n-C6:0)'	'3HAD60'	0.0210879
'3-hydroxyacyl-[acyl-carrier-protein] dehydratase (n-C8:0)'	'3HAD80'	0.0210879
'3-hydroxycinnamate hydroxylase'	'3HCINNMH'	0
'3-(3-hydroxy-phenyl)propionate hydroxylase'	'3HPPPNH'	0
'4-aminobutyrate transport in via proton symport (periplasm)'	'ABUTt2pp'	295.746
'Fe-enterobactin exchange'	'EX_feenter_e'	0
'4-aminobutyrate transport via diffusion (extracellular to periplasm)'	'ABUTtex'	-0.023958
'3-hydroxypropionate transport via diffusion (extracellular to periplasm)'	'3HPPtex'	-4.99836e-07
'3-hydroxypropionate transport via proton symport (periplasm)'	'3HPPtpp'	4.99836e-07
'Acetyl-CoA:acetoacetyl-CoA transferase'	'ACACCT'	0
'Acetyl-CoA C-acetyltransferase'	'ACACT1r'	0.263307
'3-keto-L-gulonate kinase'	'3KGK'	0
'Acetyl-CoA C-acyltransferase (butanoyl-CoA) (r)'	'ACACT2r'	0.263307
'Ferroxamine exchange'	'EX_feoxam_e'	0
'Acetyl-CoA C-acyltransferase (hexanoyl-CoA) (r)'	'ACACT3r'	0.242731
'Acetyl-CoA C-acyltransferase (octanoyl-CoA) (r)'	'ACACT4r'	0.230537
'3''-nucleotidase (UMP) (periplasm)'	'3NTD2pp'	0
'3''-nucleotidase (CMP) (periplasm)'	'3NTD4pp'	0
'Ferroxamine minus Fe(3) exchange'	'EX_feoxam_un_e'	-5.48867e-15
'Acetyl-CoA C-acyltransferase (decanoyl-CoA) (r)'	'ACACT5r'	0.2147
'Formate exchange'	'EX_for_e'	0.0913179
'Acetyl-CoA C-acyltransferase (dodecanoyl-CoA) (r)'	'ACACT6r'	0.193453
'3''-nucleotidase (AMP) (periplasm)'	'3NTD7pp'	0
'3''-nucleotidase (GMP) (periplasm)'	'3NTD9pp'	0
'D-Fructose exchange'	'EX_fru_e'	0
'3-oxoacyl-[acyl-carrier-protein] reductase (n-C10:0)'	'3OAR100'	0.0332793
'Acetyl-CoA C-acyltransferase (tetradecanoyl-CoA) (r)'	'ACACT7r'	0.183598
'Fructoselysine exchange'	'EX_frulys_e'	0
'Acetyl-CoA acyltransferase (hexadecanoyl-CoA), (r)'	'ACACT8r'	-0.00937751
'Acetoacetate transport via proton symport (periplasm)'	'ACACt2pp'	0
'Acetoacetate transport via diffusion (extracellular to periplasm)'	'ACACtex'	0
'3-oxoacyl-[acyl-carrier-protein] reductase (n-C12:0)'	'3OAR120'	0.0327577
'3-oxoacyl-[acyl-carrier-protein] reductase (n-C12:1)'	'3OAR121'	0.0163587
'3-oxoacyl-[acyl-carrier-protein] reductase (n-C14:0)'	'3OAR140'	0.0471382
'Acetaldehyde dehydrogenase (acetylating)'	'ACALD'	-0.00410363
'3-oxoacyl-[acyl-carrier-protein] reductase (n-C14:1)'	'3OAR141'	0.0163587
'D-Fructuronate exchange'	'EX_fruur_e'	0
'3-oxoacyl-[acyl-carrier-protein] reductase (n-C16:0)'	'3OAR160'	0.0195274
'Acetaldehyde transport via diffusion (extracellular to periplasm)'	'ACALDtex'	-0.000159106
'L-Fucose exchange'	'EX_fuc__L_e'	0
'3-oxoacyl-[acyl-carrier-protein] reductase (n-C16:1)'	'3OAR161'	0.0194931
'Fumarate exchange'	'EX_fum_e'	0
'Acetaldehyde reversible transport (periplasm)'	'ACALDtpp'	-0.000159106
'3-oxoacyl-[acyl-carrier-protein] reductase (n-C18:0)'	'3OAR180'	0.0150548
'Fusidic acid exchange'	'EX_fusa_e'	0
'Acetyl-CoA:anthranilate acetyltransferase'	'ACANTHAT'	0
'3-oxoacyl-[acyl-carrier-protein] reductase (n-C18:1)'	'3OAR181'	0.0165288
'Adenosyl cobinamide phosphate guanyltransferase'	'ACBIPGT'	0
'D-Glucose 1-phosphate exchange'	'EX_g1p_e'	0
'Acetyl-CoA carboxylase'	'ACCOAC'	0.290181
'3-oxoacyl-[acyl-carrier-protein] reductase (n-C4:0)'	'3OAR40'	0.0210879
'Sn-Glycero-3-phosphocholine exchange'	'EX_g3pc_e'	0
'3-oxoacyl-[acyl-carrier-protein] reductase (n-C6:0)'	'3OAR60'	0.0210879
'Acetate-CoA ligase (ADP-forming)'	'ACCOAL'	0.696768
'N-acetyl-D-galactosamine 1-phosphatase (periplasm)'	'ACGAL1PPpp'	0
'3-oxoacyl-[acyl-carrier-protein] reductase (n-C8:0)'	'3OAR80'	0.0210879
'Sn-Glycero-3-phosphoethanolamine exchange'	'EX_g3pe_e'	1.61593e-07
'N-acetyl-D-galactosamine 1-phosphate transport via diffusion (extracellular to periplasm)'	'ACGAL1Ptex'	0
'N-acetyl-D-galactosamine transport via diffusion (extracellular to periplasm)'	'ACGALtex'	0
'N-acetyl-D-glucosamine 1-phosphatase (periplasm)'	'ACGAM1PPpp'	0
'3-oxoacyl-[acyl-carrier-protein] synthase (n-C10:0)'	'3OAS100'	0.0332793
'N-acetyl-D-glucosamine 1-phosphate transport via diffusion (extracellular to periplasm)'	'ACGAM1Ptex'	0
'N-acetylglucosamine kinase'	'ACGAMK'	0.0388934
'UDP-N-acetylglucosamine:undecaprenylphosphate N-acetylglucosamine -1-phosphate transferase'	'ACGAMT'	1.23197e-07
'3-oxoacyl-[acyl-carrier-protein] synthase (n-C12:0)'	'3OAS120'	0.0327577
'3-oxoacyl-[acyl-carrier-protein] synthase (n-C12:1)'	'3OAS121'	0.0163587
'3-oxoacyl-[acyl-carrier-protein] synthase (n-C14:0)'	'3OAS140'	0.0471382
'N-Acetyl-D-glucosamine transport via PEP:Pyr PTS (periplasm)'	'ACGAptspp'	0
'Glycerophosphoglycerol exchange'	'EX_g3pg_e'	1.21137e-07
'N-Acetyl-D-glucosamine transport via diffusion (extracellular to periplasm)'	'ACGAtex'	0
'Acetylglutamate kinase'	'ACGK'	0.294694
'N-acetylglutamate synthase'	'ACGS'	0.294694
'3-oxoacyl-[acyl-carrier-protein] synthase (n-C14:1)'	'3OAS141'	0.0163587
'3-oxoacyl-[acyl-carrier-protein] synthase (n-C16:0)'	'3OAS160'	0.0195274
'3-oxoacyl-[acyl-carrier-protein] synthase (n-C16:1)'	'3OAS161'	0.0194931
'2-aceto-2-hydroxybutanoate synthase'	'ACHBS'	0.237807
'Sn-Glycero-3-phospho-1-inositol exchange'	'EX_g3pi_e'	0
'3-oxoacyl-[acyl-carrier-protein] synthase (n-C18:0)'	'3OAS180'	0.0150548
'Acetate kinase'	'ACKr'	-6.82702
'Glycerophosphoserine exchange'	'EX_g3ps_e'	0
'Acetolactate synthase'	'ACLS'	0.71774
'N-acetylmuramate 6-phosphate hydrolase'	'ACM6PH'	0.0388934
'UDP-N-acetyl-D-mannosaminuronic acid transferase'	'ACMAMUT'	1.23197e-07
'3-oxoacyl-[acyl-carrier-protein] synthase (n-C18:1)'	'3OAS181'	0.0165288
'D-Glucose 6-phosphate exchange'	'EX_g6p_e'	0
'3-oxoacyl-[acyl-carrier-protein] synthase (n-C6:0)'	'3OAS60'	0.0210879
'N-acetyl-D-mannosamine transport via PTS (periplasm)'	'ACMANAptspp'	0
'D-Galactose exchange'	'EX_gal_e'	-7.61638e-11
'N-acetyl-D-mannosamine transport via diffusion (extracellular to periplasm)'	'ACMANAtex'	0
'N-acetylmuramate transport via PEP:Pyr PTS (periplasm)'	'ACMUMptspp'	0
'3-oxoacyl-[acyl-carrier-protein] synthase (n-C8:0)'	'3OAS80'	0.0210879
'3-oxoadipyl-CoA thiolase'	'3OXCOAT'	0
'N-acetylmuramate transport via diffusion (extracellular to periplasm)'	'ACMUMtex'	0
'Beta D-Galactose exchange'	'EX_gal_bD_e'	0
'N-acetylneuraminate proton symport (periplasm)'	'ACNAMt2pp'	0
'Tripeptide (LalaDgluMdap) transport via ABC system (periplasm)'	'3PEPTabcpp'	0.00944177
'LalaDgluMdap (tripeptide) transport via diffusion (extracellular to periplasm)'	'3PEPTtex'	-6.25028e-07
'3UMP transport via diffusion (extracellular to periplasm)'	'3UMPtex'	0
'Alpha-D-Galactose 1-phosphate exchange'	'EX_gal1p_e'	0
'4-(2-Aminoethyl)-1,2-benzenediol:oxygen oxidoreductase(deaminating)(flavin-containing)'	'42A12BOOXpp'	0
'N-acetylneuraminate transport via diffusion (extracellular to periplasm)'	'ACNAMtex'	0
'N-Acetylneuraminate lyase'	'ACNML'	0
'Acyl-CoA dehydrogenase (butanoyl-CoA)'	'ACOAD1f'	-0.263307
'4-hydroxyphenylacetaldehyde transport via diffusion (extracellular to periplasm)'	'4HOXPACDtex'	0
'4-Hydroxy-L-threonine synthase'	'4HTHRS'	0
'Acyl-CoA dehydrogenase (hexanoyl-CoA)'	'ACOAD2f'	-0.263307
'D-Galactarate exchange'	'EX_galct__D_e'	0
'Acyl-CoA dehydrogenase (octanoyl-CoA)'	'ACOAD3f'	-0.242731
'Acyl-CoA dehydrogenase (decanoyl-CoA)'	'ACOAD4f'	-0.230537
'Tetrapeptide L,D-carboxypeptidase'	'4PCP'	0.00601442
'Tetrapeptide L,D-carboxypeptidase (periplasm)'	'4PCPpp'	0.00288348
'Acyl-CoA dehydrogenase (dodecanoyl-CoA)'	'ACOAD5f'	-0.2147
'Tetrapeptide (LalaDgluMdapDala) transport via ABC system (periplasm)'	'4PEPTabcpp'	0.00364743
'D-Galactonate exchange'	'EX_galctn__D_e'	0
'LalaDgluMdapDala (pentapeptide) transport via diffusion (extracellular to periplasm)'	'4PEPTtex'	-7.70617e-07
'5-dehydro-D-gluconate reductase'	'5DGLCNR'	-3.17617e-06
'Acyl-CoA dehydrogenase (tetradecanoyl-CoA)'	'ACOAD6f'	-0.190319
'Acyl-CoA dehydrogenase (hexadecanoyl-CoA)'	'ACOAD7f'	-0.107086
'Acyl-CoA dehydrogenase (octadecanoyl-CoA)'	'ACOAD8f'	0.0150548
'Acetyl-CoA ACP transacylase'	'ACOATA'	0.00015397
'5-Dehydro-D-gluconate transport via proton symport, reversible (periplasm)'	'5DGLCNt2rpp'	-1.75353e-06
'5-Dehydro-D-gluconate transport via diffusion (extracellular to periplasm)'	'5DGLCNtex'	-1.75353e-06
'Acetylornithine deacetylase'	'ACODA'	0.284707
'L-Galactonate exchange'	'EX_galctn__L_e'	0
'Arabinose modified core oligosaccharide lipid A transport via ABC system (periplasm to extracellular)'	'ACOLIPAabctex'	1.18069e-08
'Aconitate isomerase (spontaneous)'	'ACONIs'	0
'Galactitol exchange'	'EX_galt_e'	0
'Trans-aconitate methyltransferase'	'ACONMT'	0
'Aconitase (half-reaction A, Citrate hydro-lyase)'	'ACONTa'	2.86963
'Aconitase (half-reaction B, Isocitrate hydro-lyase)'	'ACONTb'	2.86963
'Acetylornithine transaminase'	'ACOTA'	-0.284707
'Acyl-(acyl carrier protein):phosphate acyltransferase (C12:0)'	'ACPPAT120'	0.0313805
'N-Acetyl-D-glucosamine(anhydrous)N-Acetylmuramyl-tetrapeptide L,D-carboxypeptidase (periplasmic)'	'AGM4PCPpp'	0.00285829
'N-Acetyl-D-glucosamine(anhydrous)N-Acetylmuramyl-tetrapeptide beta -1,4-N-acetylglucosaminidase'	'AGM4PH'	0.0074978
'GlcNAc-anhMurNAc tetrapeptide transport in via proton symport (periplasm)'	'AGM4Pt2pp'	0.0135012
'N-Acetyl-D-glucosamine(anhydrous)N-Acetylmuramyl beta -1,4-N-acetylglucosaminidase'	'AGMH'	0.0226142
'Acyl-(acyl carrier protein):phosphate acyltransferase (C14:0)'	'ACPPAT140'	0.0319273
'D-Galacturonate exchange'	'EX_galur_e'	0
'Acyl-(acyl carrier protein):phosphate acyltransferase (C14:1)'	'ACPPAT141'	0.032123
'Acyl-(acyl carrier protein):phosphate acyltransferase (C16:0)'	'ACPPAT160'	0.0549939
'ADP-D-glycero-D-manno-heptose epimerase'	'AGMHE'	0.0274649
'Agmatinase'	'AGMT'	3.99094e-07
'Acyl-(acyl carrier protein):phosphate acyltransferase (C16:1)'	'ACPPAT161'	0.0481451
'GlcNAc-anhMurNAc transport in via proton symport (periplasm)'	'AGMt2pp'	0.0130903
'D-Glucosamine exchange'	'EX_gam_e'	0
'Agmatine transport via diffusion (extracellular to periplasm)'	'AGMtex'	-4.67645e-07
'Acyl-(acyl carrier protein):phosphate acyltransferase (C18:0)'	'ACPPAT180'	0.034165
'Acyl-(acyl carrier protein):phosphate acyltransferase (C18:1)'	'ACPPAT181'	0.0396309
'Acyl-carrier protein synthase'	'ACPS1'	0
'1-tetradecanoyl-sn-glycerol 3-phosphate O-acyltransferase (n-C12:0)'	'AGPAT120'	0.0242139
'1-tetradecanoyl-sn-glycerol 3-phosphate O-acyltransferase (n-C14:0)'	'AGPAT140'	0.0246247
'D-Glucosamine 6-phosphate exchange'	'EX_gam6p_e'	0
'Acetyl-CoA synthetase'	'ACS'	3.21977
'O-Acetyl-L-serine transport via diffusion (extracellular to periplasm)'	'ACSERtex'	-3.73431e-07
'1-tetradec-7-enoyl-sn-glycerol 3-phosphate O-acyltransferase (n-C14:1)'	'AGPAT141'	0.0247952
'Gamma-butyrobetaine exchange'	'EX_gbbtn_e'	0
'O-Acetyl-L-serine export via facilitated transport'	'ACSERtpp'	3.73431e-07
'1-hexadecanoyl-sn-glycerol 3-phosphate O-acyltransferase (n-C16:0)'	'AGPAT160'	0.0656782
'GDP exchange'	'EX_gdp_e'	0
'1-hexadec-7-enoyl-sn-glycerol 3-phosphate O-acyltransferase (n-C16:1)'	'AGPAT161'	0.0544553
'1-octadecanoyl-sn-glycerol 3-phosphate O-acyltransferase (n-C18:0)'	'AGPAT180'	0.0261687
'1-octadec-7-enoyl-sn-glycerol 3-phosphate O-acyltransferase (n-C18:1)'	'AGPAT181'	0.038455
'N-acetyl-g-glutamyl-phosphate reductase'	'AGPR'	-0.294694
'Acetate reversible transport via proton symport (periplasm)'	'ACt2rpp'	-6.82702
'Na+/Acetate symport (periplasm)'	'ACt4pp'	2.4652
'Acetate transport via diffusion (extracellular to periplasm)'	'ACtex'	-4.36182
'Adenosine deaminase'	'ADA'	2.2663e-07
'4-aminobenzoate synthase'	'ADCL'	9.5539e-11
'Silver transport out via proton antiport'	'AGt3'	0
'S-adenosylhomocysteine nucleosidase'	'AHCYSNS'	0.00112962
'4-amino-4-deoxychorismate synthase'	'ADCS'	9.5539e-11
'Phosphoribosylaminoimidazolecarboxamide formyltransferase'	'AICART'	0.440329
'Amylomaltase (maltopentaose)'	'AMALT3'	6.56204e-11
'Phosphoribosylaminoimidazole carboxylase'	'AIRC2'	0.362784
'Phosphoribosylaminoimidazole carboxylase (mutase rxn)'	'AIRC3'	-0.362784
'2-Oxogluterate dehydrogenase'	'AKGDH'	1.87718
'2-oxoglutarate reversible transport via symport (periplasm)'	'AKGt2rpp'	-0.0341222
'Alpha-ketoglutarate transport via diffusion (extracellular to periplasm)'	'AKGtex'	-0.0341222
'D-alanine-D-alanine dipeptidase'	'ALAALAD'	0.0101208
'D-alanyl-D-alanine (DalaDala) transport via ABC system (periplasm)'	'ALAALAabcpp'	0.010567
'Adenine deaminase'	'ADD'	2.2664e-07
'Adenine transport via proton symport (reversible) (periplasm)'	'ADEt2rpp'	-8.16179e-08
'Adenine transport via diffusion (extracellular to periplasm)'	'ADEtex'	-8.16179e-08
'Adenylate kinase'	'ADK1'	-292.609
'Adentylate kinase (GTP)'	'ADK3'	1.87598
'Adentylate kinase (ITP)'	'ADK4'	-0.0101081
'Adenosylmethionine decarboxylase'	'ADMDC'	0.00568101
'Adenylate cyclase'	'ADNCYC'	0.00992414
'Adenosine kinase'	'ADNK1'	0.0234749
'D-alanine-D-alanine ligase (reversible)'	'ALAALAr'	0.0616775
'D-alanyl-D-alanine (DalaDala) transport via diffusion (extracellular to periplasm)'	'ALAALAtex'	-0.00159413
'L-alanyl-gamma-glutamate epimerase'	'ALAGLUE'	0.00468872
'Alanine racemase'	'ALAR'	0.0537127
'Adenosine hydrolase'	'ADNUC'	0.0118788
'Adenosine transport in via proton symport (periplasm)'	'ADNt2pp_copy1'	1000
'Adenosine transport in via proton symport (periplasm)'	'ADNt2pp_copy2'	-1000
'Adenosine transport via diffusion (extracellular to periplasm)'	'ADNtex'	-3.65587e-08
'Adenosyl cobinamide kinase'	'ADOCBIK'	0
'Adenosylcobalamin 5''-phosphate synthase'	'ADOCBLS'	0
'D-alanine transaminase'	'ALATA_D2'	0.00784646
'L-alanine transaminase'	'ALATA_L'	29.9715
'Alanine transaminase'	'ALATA_L2'	0.00784129
'Alanyl-tRNA synthetase'	'ALATRS'	0
'L-alanine transport via ABC system (periplasm)'	'ALAabcpp'	0.013462
'L-alanine transport in via proton symport (periplasm)'	'ALAt2pp_copy1'	0
'Adenosylcobalamin transport via ABC system (periplasm)'	'ADOCBLabcpp'	0
'Adenosylcobalimin transport via ton system (extermal)'	'ADOCBLtonex'	0
'L-alanine transport in via proton symport (periplasm)'	'ALAt2pp_copy2'	-210.892
'Amylomaltase (maltohexaose)'	'AMALT4'	6.56204e-11
'L-alanine transport in via sodium symport (periplasm)'	'ALAt4pp'	210.875
'L-alanine transport via diffusion (extracellular to periplasm)'	'ALAtex'	-0.00312736
'Alcohol dehydrogenase (glycerol)'	'ALCD19'	0
'Alcohol dehydrogenase (ethanol)'	'ALCD2x'	-0.00191163
'ADPribose diphosphatase'	'ADPRDP'	0.00418877
'Adenine phosphoribosyltransferase'	'ADPT'	0.0229619
'Adenylyl-sulfate kinase'	'ADSK'	0.210123
'Adenylsuccinate lyase'	'ADSL1r'	0.242001
'Adenylosuccinate lyase'	'ADSL2r'	0.362784
'Adenylosuccinate synthase'	'ADSS'	0.242001
'N-acetylglucosamine-6-phosphate deacetylase'	'AGDC'	0.0777867
'Aldehyde dehydrogenase (phenylacetaldehyde, NAD)'	'ALDD19xr'	0
'Aldehyde dehydrogenase (acetaldehyde, NAD)'	'ALDD2x'	0.0107185
'N-acetylmannosamine 6-phosphate epimerase'	'AMANAPEr'	0
'Aldehyde dehydrogenase (acetaldehyde, NADP)'	'ALDD2y'	0.0232534
'Aldehyde dehydrogenase (propanal, NADP)'	'ALDD3y'	0
'Aldehyde dehydrogenase (butanal, NAD)'	'ALDD4'	0
'N-Acetyl-D-glucosamine(anhydrous)N-Acetylmuramyl-tripeptide amidase'	'AGM3PA'	0.00643933
'N-Acetyl-D-glucosamine(anhydrous)N-Acetylmuramyl-tripeptide amidase (periplasm)'	'AGM3PApp'	0.00655892
'N-Acetyl-D-glucosamine(anhydrous)N-Acetylmuramyl-tripeptide beta -1,4-N-acetylglucosaminidase'	'AGM3PH'	0.00878139
'GlcNAc-anhMurNAc tripeptide transport in via proton symport (periplasm)'	'AGM3Pt2pp'	0.0123019
'N-Acetyl-D-glucosamine(anhydrous)N-Acetylmuramyl-tetrapeptide amidase'	'AGM4PA'	0.00308451
'Allose kinase'	'ALLK'	0
'Allose 6-phosphate isomerase'	'ALLPI'	0
'Allantoate amidohydrolase'	'ALLTAMH'	2.48028e-07
'Allantoinase'	'ALLTN'	2.48028e-07
'Allantoin transport in via proton symport (periplasm)'	'ALLTNt2rpp'	-1.61939e-07
'N-Acetyl-D-glucosamine(anhydrous)N-Acetylmuramyl-tetrapeptide amidase (periplasm)'	'AGM4PApp'	0.00653169
'N-Acetyl-D-glucosamine(anhydrous)N-Acetylmuramyl-tetrapeptide L,D-carboxypeptidase'	'AGM4PCP'	0.00291884
'Allantoin transport via diffusion (extracellular to periplasm)'	'ALLTNtex'	-1.61939e-07
'N-acetyl-D-mannosamine kinase'	'AMANK'	0
'Allulose 6-phosphate epimerase'	'ALLULPE'	0
'Adenosylmethionine-8-amino-7-oxononanoate transaminase'	'AMAOTr'	1.68474e-06
'D-allose transport via ABC system (periplasm)'	'ALLabcpp'	0
'Allose transport via diffusion (extracellular to periplasm)'	'ALLtex'	0
'S-adenosylmethione:2-demthylmenaquinole methyltransferase (menaquinone 8)'	'AMMQLT8'	0.000187849
'Apolipoprotein N-acyltransferase (phosphatidylethanolamine, periplasm)'	'ALPATE160pp'	0
'L-ascorbate transport via PEP:Pyr PTS (periplasm)'	'ASCBptspp'	0
'L-ascorbate transport via diffusion (extracellular to periplasm)'	'ASCBtex'	0
'Apolipoprotein N-acyltransferase (phosphatidylglycerol, periplasm)'	'ALPATG160pp'	0
'4-amino-2-methyl-5-phosphomethylpyrimidine synthetase'	'AMPMS2'	0.000187849
'Aldose reductase (methylglyoxal)'	'ALR2'	2.60497e-07
'Aldose reductase (acetol)'	'ALR4x'	2.60497e-07
'L-asparaginase'	'ASNN'	0.0105343
'L-asparaginase'	'ASNNpp'	0.0105115
'AMP nucleosidase'	'AMPN'	0.0177336
'Asparagine synthase (glutamine-hydrolysing)'	'ASNS1'	0.0094687
'Altronate hydrolase'	'ALTRH'	0
'Anhydrous-N-Acetylmuramyl-tripeptide amidase'	'AM3PA'	0.0119203
'Asparagine synthetase'	'ASNS2'	0.208888
'Alanyl aminopeptidase (cys-gly)'	'AMPTASECG'	0.00816806
'Anhydrous-N-Acetylmuramyl-tetrapeptide amidase'	'AM4PA'	0.00435892
'Asparaginyl-tRNA synthetase'	'ASNTRS'	0
'Anhydrous-N-Acetylmuramyl-tetrapeptide L,D-carboxypeptidase'	'AM4PCP'	0.00313889
'Amylomaltase (maltotriose)'	'AMALT1'	1.1015e-10
'L-asparagine transport via ABC system (periplasm)'	'ASNabcpp'	0.0134801
'L-asparagine reversible transport via proton symport (periplasm)'	'ASNt2rpp'	-0.0239921
'L-asparagine transport via diffusion (extracellular to periplasm)'	'ASNtex'	-4.47239e-07
'Amylomaltase (maltotetraose)'	'AMALT2'	6.56204e-11
'Arsenite efflux via ATP hydrolysis (periplasm)'	'ASO3t8pp'	0
'Aminopeptidase (pro-gly)'	'AMPTASEPG'	0
'Arsenite transport via diffusion (extracellular to periplasm)'	'ASO3tex'	0
'Aspartate 1-decarboxylase'	'ASP1DC'	9.46508e-11
'AMP transport via diffusion (extracellular to periplasm)'	'AMPtex'	0
'Aspartate carbamoyltransferase'	'ASPCT'	0.269833
'GlcNAc-anhMurNAc transport via diffusion (extracellular to periplasm)'	'ANHGMtex'	-2.60131e-07
'Aspartate kinase'	'ASPK'	0.905514
'L-aspartate oxidase'	'ASPO3'	8.617e-11
'1,6-anhydrous-N-Acetylmuramate kinase'	'ANHMK'	0.0388934
'L-aspartate oxidase'	'ASPO4'	8.7517e-11
'L-aspartate oxidase'	'ASPO5'	8.71728e-11
'Anthranilate phosphoribosyltransferase'	'ANPRT'	0.0465277
'L-aspartate oxidase'	'ASPO6'	7.26753e-11
'Anthranilate synthase'	'ANS'	0.0465277
'L-2-amino-3-oxobutanoate decarboxylation (spontaneous)'	'AOBUTDs'	1.51818e-06
'8-amino-7-oxononanoate synthase'	'AOXSr2'	1.68474e-06
'L-aspartase'	'ASPT'	2.64888e-07
'Catalase'	'CAT'	0
'Aspartate transaminase'	'ASPTA'	-2.41687
'Ap4A hydrolase'	'AP4AH'	0.00974438
'Aspartyl-tRNA synthetase'	'ASPTRS'	0
'Calcium / sodium antiporter (1:1)'	'CAt6pp'	-602.832
'Cobinamide adenyltransferase'	'CBIAT'	0
'Ap4A synthetase'	'AP4AS'	0.00974438
'Cobinamide transport via ton system (extermal)'	'CBItonex'	0
'Ap5A hydrolase'	'AP5AH'	0
'Cobinamide transport via ABC system (uptake, periplasm)'	'CBIuabcpp'	0
'L-aspartate transport via ABC system (periplasm)'	'ASPabcpp'	0.0134715
'Aspartate transport via proton symport (2 H) (periplasm)'	'ASPt2_2pp'	0.0404404
'L-asparate transport via proton symport (3 H) (periplasm)'	'ASPt2_3pp'	0.0202395
'L-aspartate transport in via proton symport (periplasm)'	'ASPt2pp_copy1'	0
'Cob(1)alamin transport via ABC system (periplasm)'	'CBL1abcpp'	0.000187849
'Cob(1)alamin transport via ton system (extermal)'	'CBL1tonex'	0.000187849
'Aminopropylcadaverine synthase'	'APCS'	0
'Cob(I)alamin adenosyltransferase'	'CBLAT'	0.000187849
'Carbamate deaminase'	'CBMD'	4.99836e-07
'Carbamate kinase'	'CBMKr'	0.506975
'Carbamoyl-phosphate synthase (glutamine-hydrolysing)'	'CBPS'	0.00497405
'L-aspartate transport in via proton symport (periplasm)'	'ASPt2pp_copy2'	-0.0636404
'L-aspartate transport via diffusion (extracellular to periplasm)'	'ASPtex'	-4.3099e-07
'Arsenate reductase'	'ASR'	0
'Arginine succinyltransferase'	'AST'	2.12121e-07
'L-allo-threonine dehydrogenase'	'ATHRDHr'	-0.0197939
'ATP amine hydrolysis (spontaneous)'	'ATPHs'	2.19967e-07
'ATP maintenance requirement'	'ATPM'	3.15
'7-cyano-7-carbaguanine synthase'	'CCGS'	0
'Cadmium (Cd+2) ABC transporter (periplasm)'	'CD2abcpp'	0.0114455
'Cadmium (Cd+2) transport out via proton antiport (periplasm)'	'CD2t3pp'	0.0754843
'Cadmium (Cd+2) transport via diffusion (extracellular to periplasm)'	'CD2tex'	-1.73795e-18
'ATP phosphoribosyltransferase'	'ATPPRT'	0.0775453
'Acyl-phosphate:glycerol-3-phosphate acyltransferase (C12:0)'	'APG3PAT120'	0.0143603
'ATP synthase (four protons for one ATP) (periplasm)'	'ATPS4rpp'	49.1721
'Beta-alanine transport in via proton symport (periplasm)'	'BALAt2pp'	0
'Beta-alanine transport via diffusion (extracellular to periplasm)'	'BALAtex'	0
'Betaine-aldehyde dehydrogenase'	'BETALDHx'	0
'Cadmium (+2) transport in via permease (no H+)'	'CD2tpp'	0.0869299
'CDP-Diacylglycerol pyrophostatase (n-C12:0)'	'CDAPPA120'	0.0139516
'CDP-Diacylglycerol pyrophostatase (n-C14:0)'	'CDAPPA140'	0.0139323
'CDP-Diacylglycerol pyrophostatase (n-C14:1)'	'CDAPPA141'	0.0139223
'CDP-Diacylglycerol pyrophostatase (n-C16:0)'	'CDAPPA160'	0.0116604
'CDP-Diacylglycerol pyrophostatase (n-C16:1)'	'CDAPPA161'	0.0119144
'CDP-Diacylglycerol pyrophostatase (n-C18:0)'	'CDAPPA180'	0.013859
'CDP-Diacylglycerol pyrophostatase (n-C18:1)'	'CDAPPA181'	0.0125528
'7-cyano-7-deazaguanine reductase'	'CDGR'	0
'Betaine-aldehyde dehydrogenase'	'BETALDHy'	0
'Bis-molybdenum cofactor synthase'	'BMOCOS'	9.7715e-05
'Bis-molybdopterin guanine dinucleotide synthase (single GDP)'	'BMOGDS1'	9.7715e-05
'Bis-molybdopterin guanine dinucleotide synthase'	'BMOGDS2'	9.7715e-05
'3'',5''-bisphosphate nucleotidase'	'BPNT'	0.210123
'Biotin sulfoxide reductase'	'BSORx'	0
'Biotin sulfoxide reductase'	'BSORy'	0
'7-deaza-7-carboxyguanine synthase'	'CDGS'	0
'4-(cytidine 5''-diphospho)-2-C-methyl-D-erythritol kinase'	'CDPMEK'	0.00558155
'Biotin transport via proton symport (periplasm)'	'BTNt2ipp'	0
'Acyl-phosphate:glycerol-3-phosphate acyltransferase (C14:0)'	'APG3PAT140'	0.0146013
'Biotin transport via diffusion (extracellular to periplasm)'	'BTNtex'	0
'Biotin synthase'	'BTS5'	1.68474e-06
'Acetyl-CoA:butyrate-CoA transferase'	'BUTCT'	0
'Cyclopropane fatty acid synthase (Phosphatidylethanolamine, n-C16:0)'	'CFAS160E'	0
'Cyclopropane fatty acid synthase (Phosphatidylglycerol, n-C16:0)'	'CFAS160G'	0
'Cyclopropane fatty acid synthase (Phosphatidylethanolamine, n-C18:0)'	'CFAS180E'	0
'Butanesulfonate transport via ABC system (periplasm)'	'BUTSO3abcpp'	0
'Butanesulfonate transport via diffusion (extracellular to periplasm)'	'BUTSO3tex'	0
'Cyclopropane fatty acid synthase (Phosphatidylglycerol, n-C18:0)'	'CFAS180G'	0
'Acyl-phosphate:glycerol-3-phosphate acyltransferase (C14:1)'	'APG3PAT141'	0.0147056
'L-Cysteinylglycine (Cys-Gly) transport via ABC system (periplasm)'	'CGLYabcpp'	0.00816806
'L-Cysteinylglycine transport via diffusion (extracellular to periplasm)'	'CGLYtex'	-1.35132e-07
'Choline transport via ABC system (periplasm)'	'CHLabcpp'	0
'Choline transport via proton symport (periplasm)'	'CHLt2pp'	0
'Choline transport via diffusion (extracellular to periplasm)'	'CHLtex'	0
'Butyrate transport via proton symport, reversible (periplasm)'	'BUTt2rpp'	0
'Butyrate transport via diffusion (extracellular to periplasm)'	'BUTtex'	0
'Tungsten bispterin guanine dinucleotide synthase (single GDP)'	'BWCOGDS1'	0
'Tungsten bispterin guanine dinucleotide synthase'	'BWCOGDS2'	0
'Tungsten bispterin cofactor synthase'	'BWCOS'	0
'Calcium (Ca+2) transport out via proton antiport (periplasm)'	'CA2t3pp'	602.827
'Calcium (Ca+2) transport via diffusion (extracellular to periplasm)'	'CA2tex'	0.00417142
'Lysine/Cadaverine antiporter (periplasm)'	'CADVtpp'	3.76305e-07
'Choline dehydrogenase'	'CHOLD'	0
'Chorismate mutase'	'CHORM'	0.264704
'Chorismate synthase'	'CHORS'	0.312547
'Chorismate pyruvate lyase'	'CHRPL'	0.000187849
'Chitobiose transport via PEP:Pyr PTS (periplasm)'	'CHTBSptspp'	0
'Chitobiose transport via diffusion (extracellular to periplasm)'	'CHTBStex'	0
'Cinnamate dioxygenase'	'CINNDO'	0
'Citrate lyase'	'CITL'	0.108296
'Chloride transport out via proton antiport (2:1) (periplasm)'	'CLt3_2pp'	0.00208571
'Citrate transport out via proton antiport (periplasm)'	'CITt3pp'	0.0404819
'Acyl-phosphate:glycerol-3-phosphate acyltransferase (C16:0)'	'APG3PAT160'	0.0419095
'Citrate transport via succinate antiport (periplasm)'	'CITt7pp'	0.0404813
'Citrate transport via diffusion (extracellular to periplasm)'	'CITtex'	-5.95076e-07
'Chloride (Cl-1) transport via diffusion (extracellular to periplasm)'	'CLtex'	0.00417142
'CMP nucleosidase'	'CMPN'	0.00646765
'CMP transport via diffusion (extracellular to periplasm)'	'CMPtex'	0
'Cold lipid A transport via ABC system (periplasm to extracellular)'	'CLIPAabctex'	1.12052e-08
'Acyl-phosphate:glycerol-3-phosphate acyltransferase (C16:1)'	'APG3PAT161'	0.0344084
'Cardiolipin hydrolase (periplasm, n-C12:0)'	'CLPNH120pp'	0.0119789
'Cardiolipin hydrolase (periplasm, n-C14:0)'	'CLPNH140pp'	0.0119747
'Cardiolipin hydrolase (periplasm, n-C14:1)'	'CLPNH141pp'	0.0119722
'Chloramphenicol transport via diffusion (extracellular to periplasm)'	'CMtex'	0
'Chloramphenicol transport via TolC system'	'CMtpp'	0
'CO2 transport via diffusion (extracellular to periplasm)'	'CO2tex'	-16.1262
'Cardiolipin hydrolase (periplasm, n-C16:0)'	'CLPNH160pp'	0.0082189
'CO2 transporter via diffusion (periplasm)'	'CO2tpp'	-16.1024
'Cobalt (Co+2) ABC transporter (periplasm)'	'COBALT2abcpp'	0.0114454
'Cobalt (Co+2) transport out via proton antiport (periplasm)'	'COBALT2t3pp'	0.0754757
'Cobalt (Co+2) transport via diffusion (extracellular to periplasm)'	'COBALT2tex'	2.02168e-05
'Cardiolipin hydrolase (periplasm, n-C16:1)'	'CLPNH161pp'	0.0104126
'Cardiolipin hydrolase (periplasm, n-C18:0)'	'CLPNH180pp'	0.0119581
'Cardiolipin hydrolase (periplasm, n-C18:1)'	'CLPNH181pp'	0.0118858
'Cardiolipin synthase (periplasmic, n-C12:0)'	'CLPNS120pp'	0.0119789
'Cardiolipin synthase (periplasmic, n-C14:0)'	'CLPNS140pp'	0.0119747
'Cobalt transport in via permease (no H+)'	'COBALT2tpp'	0.0869412
'Acyl-phosphate:glycerol-3-phosphate acyltransferase (C18:0)'	'APG3PAT180'	0.0155036
'Lipid A core kinase (periplasm)'	'COLIPAKpp'	9.52623e-09
'Cardiolipin synthase (periplasmic, n-C14:1)'	'CLPNS141pp'	0.0119722
'Cardiolipin synthase (periplasmic, n-C16:0)'	'CLPNS160pp'	0.0106989
'Acyl-phosphate:glycerol-3-phosphate acyltransferase (C18:1)'	'APG3PAT181'	0.0236549
'Cardiolipin synthase (periplasmic, n-C16:1)'	'CLPNS161pp'	0.0123415
'Core oligosaccharide lipid A diphosphate transport via ABC system (periplasm to extracellular)'	'COLIPAPabctex'	9.52623e-09
'Core oligosaccharide lipid A transport via ABC system (periplasm)'	'COLIPAabcpp'	0.00686622
'Acylphosphatase (C12:0)'	'APH120'	0.0170203
'Core oligosaccharide lipid A transport via ABC system (periplasm to extracellular)'	'COLIPAabctex'	0.00686617
'Cardiolipin synthase (periplasmic, n-C18:0)'	'CLPNS180pp'	0.0119581
'Acylphosphatase (C14:0)'	'APH140'	0.017326
'Cardiolipin synthase (periplasmic, n-C18:1)'	'CLPNS181pp'	0.0128797
'Coprogen(Fe(III)) reductase'	'CPGNR1'	0.00333317
'Acylphosphatase (C14:1)'	'APH141'	0.0174174
'Acylphosphatase (C16:0)'	'APH160'	0.0130844
'Coprogen(Fe(III)) reductase'	'CPGNR2'	0.00416791
'Coprogen(Fe(III)) reductase'	'CPGNR3'	0.00416791
'Acylphosphatase (C16:1)'	'APH161'	0.0137366
'Cyanide sulfurtransferase (periplasmic)'	'CYANSTpp'	0
'Coprogen unloaded secretion (extracellular)'	'CPGNUtex'	0.023338
'Acylphosphatase (C18:0)'	'APH180'	0.0186614
'Acylphosphatase (C18:1)'	'APH181'	0.015976
'Coprogen unloaded secretion'	'CPGNUtpp'	0.023338
'Aminopropanol dehydrogenase reversible'	'APPLDHr'	0
'Coprogen transport via ABC system (periplasm)'	'CPGNabcpp'	0.023338
'Coprogen Fe-loading reaction (spontaneaous)'	'CPGNexs'	0.023338
'Coprogen transport via ton system (extracellular)'	'CPGNtonex'	0.023338
'6-carboxy-5,6,7,8-tetrahydropterin synthase'	'CPH4S'	0
'Cyclic pyranopterin monophosphate synthase'	'CPMPS'	0.000207223
'Cyanide transport via diffusion (extracellular to periplasm)'	'CYANtex'	0
'Cyanate aminohydrolase'	'CYNTAH'	0
'Cyanate transport via proton symport (periplasm)'	'CYNTt2pp'	0
'Cyanate transport via diffusion (extracellular to periplasm)'	'CYNTtex'	0
'D-cysteine desulfhydrase'	'CYSDDS'	0
'Cysteine Desulfhydrase'	'CYSDS'	2.89172e-07
'D-cysteine uptake via ABC system (periplasm)'	'CYSDabcpp'	0
'D-cysteine transport via diffusion (extracellular to periplasm)'	'CYSDtex'	0
'Cysteine synthase'	'CYSS'	0.208303
'L-cysteine sulfinic acid desulfurase'	'CYSSADS'	0
'Coproporphyrinogen oxidase (O2 required)'	'CPPPGO'	0.00183488
'Oxygen Independent coproporphyrinogen-III oxidase'	'CPPPGO2'	1.54394e-07
'Gamma-butyrobetainyl-CoA: carnitine CoA transferase'	'CRNBTCT'	0
'Carnitine-CoA Ligase'	'CRNCAL2'	0
'Carnitine-CoA racemase'	'CRNCAR'	0
'Crotonobetainyl-CoA: carnitine CoA transferase'	'CRNCBCT'	0
'Cystathionine b-lyase'	'CYSTL'	0.131667
'5-amino-6-(5-phosphoribosylamino)uracil reductase'	'APRAUR'	0.000187849
'Cysteinyl-tRNA synthetase'	'CYSTRS'	0
'L-cysteine export via ABC system (cytoplasm to periplasm)'	'CYSabc2pp'	0.00641241
'Carnityl-CoA dehydratse'	'CRNCDH'	0
'D-Carnitine-CoA Ligase'	'CRNDCAL2'	0
'L-arabinose isomerase'	'ARAI'	1.08925e-10
'D-carnitine transport via ABC system (periplasm)'	'CRNDabcpp'	0.0134956
'L-cysteine uptake via ABC system (periplasm)'	'CYSabcpp'	0.0238457
'L-cysteine transport via diffusion (extracellular to periplasm)'	'CYStex'	-2.7085e-07
'Aerobactin reductase'	'ARBTNR1'	0.00333317
'L-cysteine export via facilitated transport'	'CYStpp'	0.0174336
'Cytochrome oxidase bd (menaquinol-8: 2 protons) (periplasm)'	'CYTBD2pp'	0.550526
'Cytochrome oxidase bd (ubiquinol-8: 2 protons) (periplasm)'	'CYTBDpp'	0.0204509
'Cytochrome oxidase bo3 (ubiquinol-8: 4 protons) (periplasm)'	'CYTBO3_4pp'	33.3751
'Cytidine deaminase'	'CYTD'	0.00487995
'D-carnitine outward transport (H+ antiport)'	'CRNDt2rpp'	327.516
'D-carnitine transport via diffusion (extracellular to periplasm)'	'CRNDtex'	-1.6613e-11
'L-carnitine transport via ABC system (periplasm)'	'CRNabcpp'	0.0134682
'L-carnitine outward transport (H+ antiport)'	'CRNt2rpp'	-327.543
'Carnitine/butyrobetaine antiporter (periplasm)'	'CRNt7pp'	0
'Cytidine hydrolase'	'CYTDH'	0.00494787
'L-carnitine/D-carnitine antiporter (periplasm)'	'CRNt8pp'	327.53
'Cytidine kinase (GTP)'	'CYTDK2'	0.0162344
'Aerobactin reductase'	'ARBTNR2'	0.00416791
'Cytidine transport in via proton symport (periplasm)'	'CYTDt2pp_copy1'	1000
'L-carnitine transport via diffusion (extracellular to periplasm)'	'CRNtex'	-1.61339e-09
'Citrate synthase'	'CS'	2.97793
'Cytosine deaminase'	'CSND'	0.0114155
'Cytidine transport in via proton symport (periplasm)'	'CYTDt2pp_copy2'	-1000
'Cytidine transport via diffusion (extracellular to periplasm)'	'CYTDtex'	-8.88522e-08
'Cytosine transport in via proton symport (periplasm)'	'CSNt2pp'	0
'Aerobactin reductase'	'ARBTNR3'	0.00416791
'Cytosine transport via diffusion (extracellular to periplasm)'	'CSNtex'	0
'Crotonobetaine-CoA Ligase'	'CTBTCAL2'	0
'Crotonobetaine transport via ABC system (periplasm)'	'CTBTabcpp'	0.0134896
'Cytidylate kinase (CMP)'	'CYTK1'	0.372865
'Cytidylate kinase (dCMP)'	'CYTK2'	0.00816089
'D-lactate transport via proton symport (periplasm)'	'D_LACt2pp'	0
'D-lactate transport via diffusion (extracellular to periplasm)'	'D_LACtex'	0
'Cronobetaine outward transport (H+ antiport)'	'CTBTt2rpp'	-0.0134896
'3-cis-2-trans-enoyl-CoA isomerase'	'CTECOAI6'	-0.00313447
'Aerobactin transport via ABC system (periplasm)'	'ARBTNabcpp'	0.023338
'3-cis-2-trans-enoyl-CoA isomerase'	'CTECOAI7'	-0.0765117
'3-cis-2-trans-enoyl-CoA isomerase'	'CTECOAI8'	-0.0244323
'D-Amino acid dehydrogenase'	'DAAD'	0.0185183
'Deoxyadenosine deaminase'	'DADA'	2.26646e-07
'Deoxyadenylate kinase'	'DADK'	0.00599209
'Deoxyadenosine transport in via proton symport (periplasm)'	'DADNt2pp'	0
'Deoxyadenosine transport via diffusion (extracellular to periplasm)'	'DADNtex'	0
'Diacylglycerol kinase (n-C12:0)'	'DAGK120'	0.0267681
'CTP synthase (glutamine)'	'CTPS2'	0.150886
'Cuprous Oxidase (Cu+1)'	'CU1Opp'	0
'Copper (Cu +1) ABC transporter (periplasm)'	'CU1abcpp'	0
'Copper (Cu+2) ABC transporter (periplasm)'	'CU2abcpp'	0.0101125
'Copper (Cu+2) transport via diffusion (extracellular to periplasm)'	'CU2tex'	0.000567758
'Diacylglycerol kinase (n-C14:0)'	'DAGK140'	0.0266897
'Aerobactin Fe-loading reaction (spontaneous)'	'ARBTNexs'	0.023338
'Diacylglycerol kinase (n-C14:1)'	'DAGK141'	0.0266556
'Diacylglycerol kinase (n-C16:0)'	'DAGK160'	0.0270432
'Copper transport in via permease (no H+)'	'CU2tpp'	0.0106802
'Copper transport out via proton antiport'	'CUt3'	0
'Copper (Cu+1) transport via diffusion (extracellular to periplasm)'	'CUtex'	0
'Diacylglycerol kinase (n-C16:1)'	'DAGK161'	0.0315932
'Aerobactin secretion (to extracellular)'	'ARBTNtex'	0.023338
'Diacylglycerol kinase (n-C18:0)'	'DAGK180'	0.0264032
'Diacylglycerol kinase (n-C18:1)'	'DAGK181'	0.0315721
'Cyanide sulfurtransferase'	'CYANST'	0
'D-alanine transport in via proton symport (periplasm)'	'DALAt2pp'	0.0586167
'Aerobactin transport via ton system (extracellular)'	'ARBTNtonex'	0.023338
'D-Alanine transport via diffusion (extracellular to periplasm)'	'DALAtex'	-0.0037045
'DAMP transport via diffusion (extracellular to periplasm)'	'DAMPtex'	0
'Deoxycytidine transport in via proton symport (periplasm)'	'DCYTt2pp'	0
'Aerobactin secretion (to periplasm)'	'ARBTNtpp'	0.023338
'Deoxycytidine transport via diffusion (extracellular to periplasm)'	'DCYTtex'	0
'Fatty acid (dodecanoate) transport via facilitated irreversible diffusion (extracellular to periplasm)'	'DDCAtexi'	0
'2,3-diaminopropionate amonnia lyase'	'DAPAL'	0
'Diaminopimelate decarboxylase'	'DAPDC'	0.280888
'Diaminopimelate epimerase'	'DAPE'	0.304119
'M-diaminopimelic acid ABC transport (periplasm)'	'DAPabcpp'	0
'2-dehydro-3-deoxygalactonokinase'	'DDGALK'	0
'2-dehydro-3-deoxy-D-gluconate transport via proton symport, reversible (periplasm)'	'DDGLCNt2rpp'	0
'2-dehydro-3-deoxy-D-gluconate transport via diffusion (extracellular to periplasm)'	'DDGLCNtex'	0
'2-dehydro-3-deoxygluconokinase'	'DDGLK'	0
'3-deoxy-D-arabino-heptulosonate 7-phosphate synthetase'	'DDPA'	0.312547
'1,5-Diaminopentane transport via diffusion (extracellular to periplasm)'	'DAPtex'	-3.76305e-07
'CDP-diacylglycerol synthetase (n-C12:0)'	'DASYN120'	0.0377558
'CDP-diacylglycerol synthetase (n-C14:0)'	'DASYN140'	0.0379007
'CDP-diacylglycerol synthetase (n-C14:1)'	'DASYN141'	0.0379558
'CDP-diacylglycerol synthetase (n-C16:0)'	'DASYN160'	0.077718
'2-dehydro-3-deoxy-6-phosphogalactonate aldolase'	'DDPGALA'	0
'Deoxyguanylate kinase (dGMP:ATP)'	'DGK1'	0.00669622
'DGMP transport via diffusion (extracellular to periplasm)'	'DGMPtex'	0
'CDP-diacylglycerol synthetase (n-C16:1)'	'DASYN161'	0.0692143
'Arbutin transport via PEP:Pyr PTS (periplasm)'	'ARBTptspp'	0
'CDP-diacylglycerol synthetase (n-C18:0)'	'DASYN180'	0.0384459
'CDP-diacylglycerol synthetase (n-C18:1)'	'DASYN181'	0.0537916
'Deoxyguanosine transport in via proton symport (periplasm)'	'DGSNt2pp'	0
'Deoxyguanosine transport via diffusion (extracellular to periplasm)'	'DGSNtex'	0
'2,3-dehydroadipyl-CoA hydratase'	'DHACOAH'	0
'DATP amine hydrolysis (spontaneous)'	'DATPHs'	2.89803e-07
'3,4-Dihydroxy-2-butanone-4-phosphate synthase'	'DB4PS'	0.000375697
'Dihydroxy-acid dehydratase (2,3-dihydroxy-3-methylbutanoate)'	'DHAD1'	0.71774
'Arbutin transport via diffusion (extracellular to periplasm)'	'ARBTtex'	0
'Dihydroxy-acid dehydratase (2,3-dihydroxy-3-methylpentanoate)'	'DHAD2'	0.237807
'Dihydroxyacetone phosphotransferase'	'DHAPT'	0.123744
'Dethiobiotin synthase'	'DBTS'	1.68474e-06
'Diacetylchitobiose-6-phosphate hydrolase'	'DC6PH'	0
'Decanoate transport via diffusion (extracellular to periplasm)'	'DCAtex'	0
'Dihydroxyacetone transport via diffusion (extracellular to periplasm)'	'DHAtex'	-3.55306e-07
'L-arabinose transport via ABC system (periplasm)'	'ARBabcpp'	0.0134827
'Dihydroxyacetone transport via facilitated diffusion (periplasm)'	'DHAtpp'	-3.55306e-07
'2,3-dihydro-2,3-dihydroxybenzoate dehydrogenase'	'DHBD'	0.000563731
'2,3-dihydroxybenzoate adenylate synthase'	'DHBS'	0.0180853
'2,3-dihydroxybenzoylserine hydrolase'	'DHBSH'	0.0175216
'2,3-dihydroxycinnamate dehydrogenase'	'DHCIND'	0
'DCMP transport via diffusion (extracellular to periplasm)'	'DCMPtex'	0
'DCTP deaminase'	'DCTPD'	0.00189636
'Deoxycytidine deaminase'	'DCYTD'	0.00177411
'2,3-dihydroxycinnamate 1,2-dioxygenase'	'DHCINDO'	0
'L-arabinose transport via proton symport (periplasm)'	'ARBt2rpp'	0.00676207
'Dihydrodipicolinate reductase (NADPH)'	'DHDPRy'	0.304119
'Dihydrodipicolinate synthase'	'DHDPS'	0.304119
'L-arabinose transport via proton antiport (periplasm)'	'ARBt3ipp'	0.0202448
'Dihydrofolate reductase'	'DHFR'	0.0208958
'Dihydrofolate synthase'	'DHFS'	9.5539e-11
'Beta-fructofuranosidase'	'FFSD'	0
'L-arabinose transport via diffusion (extracellular to periplasm)'	'ARBtex'	-6.90038e-12
'Dihydroneopterin monophosphate dephosphorylase'	'DNMPPA'	9.5539e-11
'Dihydromonapterin reductase'	'DHMPTR'	0
'1,4-dihydroxy-2-naphthoate octaprenyltransferase'	'DHNAOT4'	0.000375697
'1,4-dihydroxy-2-napthoyl-CoA synthase'	'DHNCOAS'	0.000375697
'Dihydroneopterin triphosphate pyrophosphatase'	'DNTPPA'	9.5539e-11
'Arginine/agmatine antiport (periplasm)'	'ARGAGMt7pp'	3.51378e-08
'2,3 dioxo-L-gulonate reductase'	'DOGULNR'	0
'1,4-dihydroxy-2-napthoyl-CoA thioesterase'	'DHNCOAT'	0.000375697
'Dihydroneopterin aldolase reversible'	'DHNPA2r'	9.5539e-11
'Dopamine transport via diffusion (extracellular to periplasm)'	'DOPAtex'	0
'Arginine decarboxylase'	'ARGDC'	4.32801e-07
'Dihydroneopterin epimerase'	'DHNPTE'	0
'Doxorubicin transport via diffusion (extracellular to periplasm)'	'DOXRBCNtex'	0
'Arginine decarboxylase'	'ARGDCpp'	4.34013e-07
'Doxorubicin transport via TolC system'	'DOXRBCNtpp'	0
'Dihydoorotic acid dehydrogenase (quinone8)'	'DHORD2'	0.227399
'Arginine/ornithine antiporter (periplasm)'	'ARGORNt7pp'	0.0520763
'Dihydroorotic acid (menaquinone-8)'	'DHORD5'	0.0228906
'Fumarate dependent DHORD'	'DHORDfum'	0.0195439
'Dihydroorotase'	'DHORTS'	-0.269833
'2,3-dihydroxyphenylpropionate dehydrogenase'	'DHPPD'	0
'Dephospho-CoA kinase'	'DPCOAK'	9.46508e-11
'2-dehydropantoate 2-reductase'	'DPR'	9.46508e-11
'Deoxyribose-phosphate aldolase'	'DRPA'	4.26261e-06
'DsbA protein reoxidation reaction (aerobic)'	'DSBAO1'	0
'Diaminohydroxyphosphoribosylaminopryrimidine deaminase (25drapp)'	'DHPPDA2'	0.000187849
'Argininosuccinate lyase'	'ARGSL'	0.242115
'Dihydropteroate synthase'	'DHPS2'	9.5539e-11
'4,5-dihydroxy-2,3-pentanedione cyclization (spontaneous)'	'DHPTDCs2'	0.00112962
'DsbA protein reoxidation reaction (anaerobic)'	'DSBAO2'	0
'DsbC:glutathione thiotransferase'	'DSBCGT'	0
'DsbD reductase'	'DSBDR'	0
'Dihydropteridine reductase'	'DHPTDNR'	0
'Dihydropteridine reductase (NADH)'	'DHPTDNRN'	0
'Argininosuccinate synthase'	'ARGSS'	0.242115
'Dihydroneopterin triphosphate 2''-epimerase'	'DHPTPE'	0
'3-dehydroquinate synthase'	'DHQS'	0.312547
'DsbG:glutathione thiotransferase'	'DSBGGT'	0
'D-serine dehydrogenase'	'DSERDHr'	-4.0889e-07
'D-serine transport in via proton symport (periplasm)'	'DSERt2pp'	0
'D-serine transport via diffusion (extracellular to periplasm)'	'DSERtex'	0
'3-dehydroquinate dehydratase, irreversible'	'DHQTi'	0.312547
'Arginyl-tRNA synthetase'	'ARGTRS'	0
'DIMP transport via diffusion (extracellular to periplasm)'	'DIMPtex'	0
'Deoxyinosine transport in via proton symport (periplasm)'	'DINSt2pp'	0
'D(-)-tartrate dehydratase'	'DTARTD'	0
'L-arginine transport via ABC system (periplasm)'	'ARGabcpp'	0.00928011
'DTMP kinase'	'DTMPK'	0.0339667
'Deoxyinosine transport via diffusion (extracellular to periplasm)'	'DINStex'	0
'2,5-diketo-D-gluconate reductase'	'DKGLCNR1'	0
'DTMP transport via diffusion (extracellular to periplasm)'	'DTMPtex'	0
'L-arginine transport out via proton antiport (cytoplasm to periplasm)'	'ARGt3pp'	0.0613571
'DUMP transport via diffusion (extracellular to periplasm)'	'DUMPtex'	0
'Dihydrouracil dehydrogenase (NAD)'	'DURADx'	0
'Deoxyuridine kinase (ATP:Deoxyuridine)'	'DURIK1'	0.0285955
'Deoxyuridine phosphorylase'	'DURIPP'	-0.0103752
'Deoxyuridine transport in via proton symport (periplasm)'	'DURIt2pp'	0
'Deoxyuridine transport via diffusion (extracellular to periplasm)'	'DURItex'	0
'2,5-diketo-D-gluconate reductase (NADH)'	'DKGLCNR2x'	0
'DUTP diphosphatase'	'DUTPDP'	0.00874619
'L-arginine transport via diffusion (extracellular to periplasm)'	'ARGtex'	-2.30808e-07
'1-deoxy-D-xylulose reductoisomerase'	'DXPRIi'	0.00558155
'1-deoxy-D-xylulose 5-phosphate synthase'	'DXPS'	0.00595724
'2,5-diketo-D-gluconate reductase (NADPH)'	'DKGLCNR2y'	0
'Dimethylallyltranstransferase'	'DMATT'	0.000797725
'1-hydroxy-2-methyl-2-(E)-butenyl 4-diphosphate reductase (dmpp)'	'DMPPS'	0.00279089
'3-Dimethylubiquinonol 3-methyltransferase'	'DMQMT'	0.000187849
'1-Deoxy-D-xylulose kinase'	'DXYLK'	0
'Erythrose 4-phosphate dehydrogenase'	'E4PD'	0.000187849
'Dimethyl sulfoxide reductase (Menaquinol 8)'	'DMSOR1'	0
'Aspartate-semialdehyde dehydrogenase'	'ASAD'	-0.905514
'Dimethyl sulfoxide reductase (Menaquinol 8) (periplasm)'	'DMSOR1pp'	0
'Dimethyl sulfoxide reductase (Demethylmenaquinol 8)'	'DMSOR2'	0
'Enoyl-[acyl-carrier-protein] reductase (NADH) (n-C10:0)'	'EAR100x'	0.0101785
'Enoyl-[acyl-carrier-protein] reductase (NADPH) (n-C10:0)'	'EAR100y'	0.00674217
'Enoyl-[acyl-carrier-protein] reductase (NADH) (n-C12:0)'	'EAR120x'	0.0222399
'Dimethyl sulfoxide reductase (Demethylmenaquinol 8) (periplasm)'	'DMSOR2pp'	0
'Enoyl-[acyl-carrier-protein] reductase (NADPH) (n-C12:0)'	'EAR120y'	0.0105178
'Dimethyl sulfoxide transport via diffusion (extracellular to periplasm)'	'DMSOtex'	0
'L-ascorbate 6-phosphate lactonase'	'ASCBPL'	0
'Dimethyl sulfoxide transport via diffusion (periplasm)'	'DMSOtpp'	0
'Dimethyl sulfide transport via diffusion (extracellular to periplasm)'	'DMStex'	0
'Enoyl-[acyl-carrier-protein] reductase (NADH) (n-C12:1)'	'EAR121x'	0.00978844
'Enoyl-[acyl-carrier-protein] reductase (NADPH) (n-C12:1)'	'EAR121y'	0.00657021
'Enoyl-[acyl-carrier-protein] reductase (NADH) (n-C14:0)'	'EAR140x'	0.0120909
'L-fuculokinase'	'FCLK'	0
'Enoyl-[acyl-carrier-protein] reductase (NADPH) (n-C14:0)'	'EAR140y'	0.00758199
'Enoyl-[acyl-carrier-protein] reductase (NADH) (n-C14:1)'	'EAR141x'	0.00978844
'Enoyl-[acyl-carrier-protein] reductase (NADPH) (n-C14:1)'	'EAR141y'	0.00657021
'Enoyl-[acyl-carrier-protein] reductase (NADH) (n-C16:0)'	'EAR160x'	0.0120222
'Enoyl-[acyl-carrier-protein] reductase (NADPH) (n-C16:0)'	'EAR160y'	0.00750518
'Enoyl-[acyl-carrier-protein] reductase (NADH) (n-C16:1)'	'EAR161x'	0.0119997
'Enoyl-[acyl-carrier-protein] reductase (NADPH) (n-C16:1)'	'EAR161y'	0.00749345
'Enoyl-[acyl-carrier-protein] reductase (NADH) (n-C18:0)'	'EAR180x'	0.00889593
'Enoyl-[acyl-carrier-protein] reductase (NADPH) (n-C18:0)'	'EAR180y'	0.00615884
'Enoyl-[acyl-carrier-protein] reductase (NADH) (n-C18:1)'	'EAR181x'	0.00990672
'Enoyl-[acyl-carrier-protein] reductase (NADPH) (n-C18:1)'	'EAR181y'	0.0066221
'3-hydroxyacyl-CoA dehydratase (3-hydroxydodecanoyl-CoA)'	'ECOAH5'	0.2147
'3-hydroxyacyl-CoA dehydratase (3-hydroxytetradecanoyl-CoA)'	'ECOAH6'	0.193453
'3-hydroxyacyl-CoA dehydratase (3-hydroxyhexadecanoyl-CoA)'	'ECOAH7'	0.183598
'3-hydroxyacyl-CoA dehydratase (3-hydroxyoctadecanoyl-CoA)'	'ECOAH8'	0.00937751
'2-dehydro-3-deoxy-phosphogluconate aldolase'	'EDA'	0.949803
'6-phosphogluconate dehydratase'	'EDD'	0.949803
'Endotoxin Synthesis (lauroyl transferase)'	'EDTXS1'	0.00686629
'Endotoxin Synthesis (myristoyl transferase)'	'EDTXS2'	0.00686629
'Endotoxin Synthesis (palmitoleoyl ACP)'	'EDTXS3'	1.12052e-08
'Endotoxin Synthesis (myristoyl transferase)'	'EDTXS4'	1.12052e-08
'Enoyl-[acyl-carrier-protein] reductase (NADH) (n-C4:0)'	'EAR40x'	0.0131546
'Enoyl-[acyl-carrier-protein] reductase (NADPH) (n-C4:0)'	'EAR40y'	0.00793334
'Enoyl-[acyl-carrier-protein] reductase (NADH) (n-C6:0)'	'EAR60x'	0.0131546
'Enoyl-[acyl-carrier-protein] reductase (NADPH) (n-C6:0)'	'EAR60y'	0.00793334
'Enoylglutaryl-[ACP] methyl ester reductase'	'EGMEACPR'	1.68474e-06
'L-fuculose 1-phosphate aldolase'	'FCLPA'	0
'Phosphoethanolamine lipid A transport via ABC system (periplasm to extracellular)'	'ENLIPAabctex'	5.62789e-08
'Enolase'	'ENO'	14.3952
'Enoyl-[acyl-carrier-protein] reductase (NADH) (n-C8:0)'	'EAR80x'	0.0131546
'Enoyl-[acyl-carrier-protein] reductase (NADPH) (n-C8:0)'	'EAR80y'	0.00793334
'Enterobacterial common antigen (x4) core oligosaccharide lipid A transport via ABC system (periplasm to extracellular)'	'ECA4COLIPAabctex'	3.07993e-08
'Enterochelin synthase'	'ENTCS'	0.00602844
'Enterochelin Esterase'	'ENTERES'	0.00340437
'Enterochelin Esterase (Fe containing)'	'ENTERES2'	0.00243616
'Enoylpimeloyl-[ACP] methyl ester reductase'	'EPMEACPR'	1.68474e-06
'Enterobacterial common antigen (x4) O-antigen ligase (periplasm)'	'ECA4OALpp'	3.07993e-08
'Enterobacterial common antigen polymerase (periplasm)'	'ECAP1pp'	3.07993e-08
'Enterobacterial common antigen polymerase (periplasm)'	'ECAP2pp'	3.07993e-08
'Enterobacterial common antigen polymerase (periplasm)'	'ECAP3pp'	3.07993e-08
'Enterobacterial common antigen transferase (flippase, cytoplasm to periplasm)'	'ECAtpp'	1.23197e-07
'Ethanolamine ammonia-lyase'	'ETHAAL'	4.51819e-06
'Ethanolamine transport in via proton symport'	'ETHAt2pp'	9.6754e-07
'3-hydroxyacyl-CoA dehydratase (3-hydroxybutanoyl-CoA)'	'ECOAH1'	0.263307
'Ferrochelatase'	'FCLT'	0.00183504
'3-hydroxyacyl-CoA dehydratase (3-hydroxyhexanoyl-CoA)'	'ECOAH2'	0.263307
'3-hydroxyacyl-CoA dehydratase (3-hydroxyoctanoyl-CoA)'	'ECOAH3'	0.242731
'Ethanolamine transport via diffusion (extracellular)'	'ETHAtex'	-1.08867e-06
'Ethanesulfonate transport via ABC system (periplasm)'	'ETHSO3abcpp'	0
'Ethanesulfonate transport via diffusion (extracellular to periplasm)'	'ETHSO3tex'	0
'3-hydroxyacyl-CoA dehydratase (3-hydroxydecanoyl-CoA)'	'ECOAH4'	0.230537
'Ethanol transport via diffusion (extracellular to periplasm)'	'ETOHtex'	-0.00191163
'Formate dehydrogenase (quinone-8) (periplasm)'	'FDH4pp'	0.0149509
'Ethanol reversible transport via diffusion (periplasm)'	'ETOHtrpp'	-0.00191163
'Fructose 6-phosphate aldolase'	'F6PA'	0.116672
'D-fructose 6-phosphate phosphatase'	'F6PP'	0.00967251
'Formate-hydrogen lyase'	'FHL'	0
'Flavodoxin reductase (NADPH)'	'FLDR2'	1.77726
'Fructose-6-phosphate transport via phosphate antiport (periplasm)'	'F6Pt6_2pp'	0
'Flavin reductase'	'FLVR'	0.00885684
'Formate Dehydrogenase (menaquinone-8) (periplasm)'	'FDH5pp'	0.00881972
'Flavin reductase (NAD)'	'FLVRx'	0.0159469
'Methionyl-tRNA formyltransferase'	'FMETTRS'	0
'FMN adenylyltransferase'	'FMNAT'	6.04335e-11
'FMN reductase'	'FMNRx'	0.0159469
'Fructose 6-phosphate transport via diffusion (extracellular to periplasm)'	'F6Ptex'	0
'Fatty-acyl-ACP hydrolase'	'FA100ACPHi'	0.0147088
'Fatty-acyl-ACP hydrolase'	'FA120ACPHi'	0.0110386
'Fatty-acyl-ACP hydrolase'	'FA140ACPHi'	0.0112364
'Fatty-acyl-ACP hydrolase'	'FA141ACPHi'	0.011298
'Fatty-acyl-ACP hydrolase'	'FA160ACPHi'	0.0106059
'Fatty-acyl-ACP hydrolase'	'FA161ACPHi'	0.0107197
'FMN reductase'	'FMNRx2'	0.00885684
'Aminomethyltransferase'	'FOMETRi'	0
'Formyl-CoA Transferase'	'FORCT'	0
'FMNH2-dependent monooxygenase'	'FDMO'	0
'Formate transport via proton symport (uptake only, periplasm)'	'FORt2pp'	0.0672626
'Formate transport via diffusion (extracellular to periplasm)'	'FORtex'	-0.0913179
'Formate transport via diffusion (cytoplasm to periplasm)'	'FORtppi'	0.182351
'Fumarate reductase'	'FRD2'	0.139206
'Fumarate reductase'	'FRD3'	0.0993113
'Fructose-1-phosphate kinase'	'FRUK'	0
'Fructoselysine phosphate deglycase'	'FRULYSDG'	0
'Fructoselysine 3-epimerase'	'FRULYSE'	0
'Fatty-acyl-ACP hydrolase'	'FA80ACPHi'	0.0154761
'FMNH2-dependent monooxygenase (methanesulfonate)'	'FDMO2'	0
'Fructoselysine Kinase'	'FRULYSK'	0
'Fructoselysine transport via proton symport (periplasm)'	'FRULYSt2pp'	0
'Fructoselysine transporter via diffusion (extracellular)'	'FRULYStex'	0
'D-fructuronate transport via proton symport, reversible (periplasm)'	'FRUURt2rpp'	0
'D-fructuronate transport via diffusion (extracellular)'	'FRUURtex'	0
'Fatty-acid-CoA thioesterase (decanoate)'	'FACOAE100'	0.0158371
'Fatty-acid-CoA thioesterase (dodecanoate)'	'FACOAE120'	0.0729265
'Fatty-acid-CoA thioesterase (tetradecanoate)'	'FACOAE140'	0.0592013
'Fructose transport via PEP:Pyr PTS (f6p generating) (periplasm)'	'FRUpts2pp'	0
'D-fructose transport via PEP:Pyr PTS (periplasm)'	'FRUptspp'	0
'D-fructose transport via diffusion (extracellular to periplasm)'	'FRUtex'	0
'Formyltetrahydrofolate deformylase'	'FTHFD'	0.0128659
'Formate-tetrahydrofolate ligase'	'FTHFLi'	0.0650392
'L-fucose transport via diffusion (extracellular to periplasm)'	'FUCtex'	0
'L-fucose transport via proton symport (periplasm)'	'FUCtpp'	0
'Fumarase'	'FUM'	2.72405
'Fumarate transport via proton symport (2 H) (periplasm)'	'FUMt2_2pp'	0
'Fumarate transport via proton symport (3 H) (periplasm)'	'FUMt2_3pp'	0
'Fatty-acid-CoA thioesterase (tetradecenoate)'	'FACOAE141'	0.0559816
'Fatty-acid-CoA thioesterase (hexadecanoate)'	'FACOAE160'	0.134378
'Fatty-acid-CoA thioesterase (hexadecenoate)'	'FACOAE161'	0.113522
'Fatty-acid-CoA thioesterase (octadecanoate)'	'FACOAE180'	0.0403213
'Fatty-acid-CoA thioesterase (octadecenoate)'	'FACOAE181'	0.0666203
'Fumarate transport via diffusion (extracellular to periplasm)'	'FUMtex'	0
'Fusidic acid transport via diffusion (extracellular to periplasm)'	'FUSAtex'	0
'FMNH2-dependent monooxygenase (ethanesulfonate)'	'FDMO3'	0
'Fusidic acid transport via TolC system'	'FUSAtpp'	0
'Glucosamine-1-phosphate N-acetyltransferase'	'G1PACT'	0.13798
'Glucose-1-phosphatase'	'G1PPpp'	0
'Fatty-acid-CoA thioesterase (hexanoate)'	'FACOAE60'	0.0456773
'Fatty-acid-CoA thioesterase (octanoate)'	'FACOAE80'	0.0121939
'Fatty-acid-CoA ligase (decanoate transport via vectoral Co-A coupling)'	'FACOAL100t2pp'	0
'Fatty-acid-CoA ligase (dodecanoate transport via vectoral Co-A coupling)'	'FACOAL120t2pp'	0.0516797
'Fatty-acid-CoA ligase (tetradecanoate transport via vectoral Co-A coupling)'	'FACOAL140t2pp'	0.0524804
'Glucose-1-phosphate thymidylyltransferase'	'G1PTT'	0.00686634
'D-glucose 1-phosphate transport via diffusion'	'G1Ptex'	0
'Glutamate-1-semialdehyde aminotransferase'	'G1SAT'	0.0161831
'Fatty-acid-CoA ligase (tetradecenoate transport via vectoral Co-A coupling)'	'FACOAL141t2pp'	0.0528472
'FMNH2-dependent monooxygenase (butanesulfonate)'	'FDMO4'	0
'Fatty-acid-CoA ligase (hexadecanoate transport via vectoral Co-A coupling)'	'FACOAL160t2pp'	0.0366691
'Fatty-acid-CoA ligase (hexadecenoate transport via vectoral Co-A coupling)'	'FACOAL161t2pp'	0.0370105
'Fatty-acid-CoA ligase (octadecanoate transport via vectoral Co-A coupling)'	'FACOAL180t2pp'	0.0553761
'Fatty-acid-CoA ligase (octadecenoate transport via vectoral Co-A coupling)'	'FACOAL181t2pp'	0.042188
'Fatty-acid-CoA ligase (hexanoate transport via vectoral Co-A coupling)'	'FACOAL60t2pp'	0.012028
'Fatty-acid-CoA ligase (octanoate transport via vectoral Co-A coupling)'	'FACOAL80t2pp'	0
'Glycerol-2-phosphate phosphatase'	'G2PP'	0
'Glycerol 2-phosphate phosphatase (periplasmic)'	'G2PPpp'	0
'Glycerol-3-phosphate acyltransferase (C12:0)'	'G3PAT120'	0.00985361
'Glycerol-3-phosphate acyltransferase (C14:0)'	'G3PAT140'	0.0100235
'Glycerol-3-phosphate acyltransferase (C14:1)'	'G3PAT141'	0.0100896
'Glycerol-3-phosphate acyltransferase (C16:0)'	'G3PAT160'	0.0237687
'Glycerol-3-phosphate acyltransferase (C16:1)'	'G3PAT161'	0.0200468
'Glycerol-3-phosphate acyltransferase (C18:0)'	'G3PAT180'	0.0106651
'FAD reductase'	'FADRx'	1.47196
'FMNH2-dependent monooxygenase (sulfoacetate)'	'FDMO6'	0
'FAD reductase'	'FADRx2'	0.0188215
'Formaldehyde dehydrogenase'	'FALDH2'	0
'Formaldehyde transport via diffusion (extracellular to periplasm)'	'FALDtex'	0
'Formaldehyde transport via diffusion (periplasm)'	'FALDtpp'	0
'Formaldehyde glutathione ligase (spontaneous)'	'FALGTHLs'	0
'Glycerol-3-phosphate acyltransferase (C18:1)'	'G3PAT181'	0.0148001
'Sn-glycerol-3-phosphocholine transport via ABC system (periplasm)'	'G3PCabcpp'	0
'Glycero-3-phosphocholine transport via diffusion (extracellular to periplasm)'	'G3PCtex'	0
'Glycerol-3-phosphate dehydrogenase (NADP)'	'G3PD2'	-0.163999
'Glycerol-3-phosphate dehydrogenase (ubiquinone-8)'	'G3PD5'	0.00801699
'Glycerol-3-phosphate dehydrogenase (menaquinone-8)'	'G3PD6'	0.00585788
'Fructose-bisphosphate aldolase'	'FBA'	7.05746
'Sedoheptulose 1,7-bisphosphate D-glyceraldehyde-3-phosphate-lyase'	'FBA3'	4.72962e-07
'Glycerol-3-phosphate dehydrogenase (demethylmenaquinone-8)'	'G3PD7'	0.00688705
'Iron (II) transport via ABC system (periplasm)'	'FE2abcpp'	0.00839249
'Fructose-bisphosphatase'	'FBP'	0.00207656
'Sn-glycerol-3-phosphoethanolamine transport via ABC system (periplasm)'	'G3PEabcpp'	7.76956e-07
'Iron (II) transport in via proton symport (periplasm)'	'FE2t2pp'	0.0221535
'Glycero-3-phosphoethanolamine transport via diffusion (extracellular to periplasm)'	'G3PEtex'	-1.61593e-07
'Sn-glycerol-3-phosphoglycerol transport via ABC system (periplasm)'	'G3PGabcpp'	0.00668346
'Glycerophoglycerol transport via diffusion (extracellular to periplasm)'	'G3PGtex'	-1.21137e-07
'Sn-glycerol-3-phosphoethanolamine transport via ABC system (periplasm)'	'G3PIabcpp'	0
'Glycero-3-phospho-1-inositol transport via diffusion (extracellular to periplasm)'	'G3PItex'	0
'L-fucose isomerase'	'FCI'	0
'Sn-glycerol-3-phosphoserine transport via ABC system (periplasm)'	'G3PSabcpp'	0
'Iron (Fe+2) transport out via proton antiport (periplasm)'	'FE2t3pp'	0.215191
'Glycerophosphserine transport via diffusion (extracellular to periplasm)'	'G3PStex'	0
'Glycerol-3-phosphatase'	'G3PT'	0.0107325
'Gamma glutamyl putrescine synthase'	'GGPTRCS'	0.0018649
'Gamma-hydroxybutyrate dehydrogenase (NADH)'	'GHBDHx'	0
'Glycine hydroxymethyltransferase, reversible'	'GHMT2r'	0.840352
'L-glutamate 5-semialdehyde dehydratase (spontaneous)'	'G5SADs'	0.190063
'Iron (II) transport via diffusion (extracellular to periplasm)'	'FE2tex'	-0.122722
'Glutamate-5-semialdehyde dehydrogenase'	'G5SD'	0.180076
'Glucosamine-6-phosphate deaminase'	'G6PDA'	0.0110833
'Guanylate kinase (GMP:ATP)'	'GK1'	0.251058
'1,4-alpha-glucan branching enzyme (glycogen -> bglycogen)'	'GLBRAN2'	6.89549
'D-glucose O-acetyltransferase'	'GLCATr'	0
'Glucose 6-phosphate dehydrogenase'	'G6PDH2r'	3.83158
'Iron (+2) transport in via permease (no H+)'	'FE2tpp'	0.0487798
'Glucose-6-phosphate phosphatase'	'G6PP'	0.0109944
'Glucose-6-phosphate transport via phosphate antiport (periplasm)'	'G6Pt6_2pp'	0
'Glucose 6-phosphate transport via diffusion (extracellular to periplasm)'	'G6Ptex'	0
'D-galactose 1-phosphatase'	'GAL1PPpp'	0
'Glucose dehydrogenase (ubiquinone-8 as acceptor) (periplasm)'	'GLCDpp'	4.71624e-06
'Iron transport from ferric-dicitrate via ABC system (periplasm)'	'FE3DCITabcpp'	0
'D-gluconate transport via proton symport, reversible (periplasm)'	'GLCNt2rpp'	4.71624e-06
'D-galactose 1-phosphate transport via diffusion (extracellular to periplasm)'	'GAL1Ptex'	0
'Beta D-galactose transport via diffusion (extracellular to periplasm)'	'GALBDtex'	0
'Galactarate dehydratase'	'GALCTD'	0
'L-galactonate oxidoreductase'	'GALCTLO'	0
'Galactonate dehydratase'	'GALCTND'	0
'D-gluconate transport via diffusion (extracellular to periplasm)'	'GLCNtex'	0
'Glycogen phosphorylase'	'GLCP'	0
'Glycogen phosphorylase'	'GLCP2'	6.89549
'L-galactonate transport via proton symport (periplasm)'	'GALCTNLt2pp'	0
'Ferric-dicitrate transport via ton system (extracellular)'	'FE3DCITtonex'	0
'L-galactonate transport via diffusion (extracellular to periplasm)'	'GALCTNLtex'	0
'D-galactonate transport via proton symport (periplasm)'	'GALCTNt2pp'	0
'D-galactonate transport via diffusion (extracellular to periplasm)'	'GALCTNtex'	0
'D-galactarte transport via proton symport, reversible (periplasm)'	'GALCTt2rpp'	0
'5-dehydro-4-deoxyglucarate aldolase'	'GLCRAL'	0
'Glucarate dehydratase'	'GLCRD'	0
'D-glucarate transport via proton symport, reversible (periplasm)'	'GLCRt2rpp'	0
'D-galactarte transport via diffusion (extracellular to periplasm)'	'GALCTtex'	0
'Release of Fe(III) from ferric 2,3-dihydroxybenzoylserine'	'FE3DHBZR'	0
'Galactokinase'	'GALKr'	-1.53267e-07
'Aldose-1-epimerase'	'GALM2pp'	0
'A-galactosidase (melibiose)'	'GALS3'	1.18214e-10
'D-glucarate transport via diffusion (extracellular to periplasm)'	'GLCRtex'	0
'Glycogen synthase (ADPGlc)'	'GLCS1'	7.02537
'Glucosyltransferase I (LPS core synthesis)'	'GLCTR1'	0.00686622
'Glucosyltransferase II (LPS core synthesis)'	'GLCTR2'	0.00686622
'Galactosyltransferase I (LPS core synthesis)'	'GALT1'	0.00686622
'Ferric 2,3-dihydroxybenzoylserine transport via ABC system (periplasm)'	'FE3DHBZSabcpp'	0
'Galactitol transport via PEP:Pyr PTS (periplasm)'	'GALTptspp'	0
'Glucosyltransferase III (LPS core synthesis)'	'GLCTR3'	0.00686622
'Ferric 2,3-dihydroxybenzoylserine transport via ton system (extracellular)'	'FE3DHBZStonex'	0
'D-glucuronate 1-phosphate transport via diffusion (extracellular to periplasm)'	'GLCUR1Ptex'	0
'Galactitol transport via diffusion (extracellular to periplasm)'	'GALTtex'	0
'D-glucuronate transport via proton symport, reversible (periplasm)'	'GLCURt2rpp'	0
'D-glucuronat transport via diffusion (extracellular to periplasm)'	'GLCURtex'	0
'D-glucose transport via ABC system (periplasm)'	'GLCabcpp'	0.0142386
'D-galacturonate transport via proton symport, reversible (periplasm)'	'GALURt2rpp'	0
'D-galacturonate transport via diffusion (extracellular to periplasm)'	'GALURtex'	0
'UTP-glucose-1-phosphate uridylyltransferase (irreversible)'	'GALUi'	0.0595153
'D-glucose transport via PEP:Pyr PTS (periplasm)'	'GLCptspp'	9.65396
'Fe(III)hydroxamate reductase'	'FE3HOXR1'	0.00333317
'D-glucose transport in via proton symport (periplasm)'	'GLCt2pp'	0.304842
'D-galactose transport via ABC system (periplasm)'	'GALabcpp'	1.37689e-10
'Fe(III)hydroxamate reductase'	'FE3HOXR2'	0.00416791
'Glucose transport via diffusion (extracellular to periplasm)'	'GLCtex_copy1'	-990.027
'Fe(III)hydroxamate reductase'	'FE3HOXR3'	0.00416791
'Glucose transport via diffusion (extracellular to periplasm)'	'GLCtex_copy2'	1000
'Glycogen debranching enzyme (bglycogen -> glycogen)'	'GLDBRAN2'	0
'Fe(III)hydroxamate unloaded secretion'	'FE3HOXUtex'	0.023338
'Glucose-1-phosphate adenylyltransferase'	'GLGC'	7.02537
'Fe(III)hydroxamate unloaded secretion (extracellular)'	'FE3HOXUtpp'	0.023338
'Glutamine synthetase'	'GLNS'	1.53061
'Ferric-dicitrate transport via ABC system (periplasm)'	'FE3HOXabcpp'	0.023338
'Glutaminyl-tRNA synthetase'	'GLNTRS'	0
'Fe(III) hydroxamate Fe-loading reaction (spontaneaous)'	'FE3HOXexs'	0.023338
'L-glutamine transport via ABC system (periplasm)'	'GLNabcpp'	0
'L-glutamine transport via diffusion (extracellular to periplasm)'	'GLNtex'	0
'Galactitol-1-phosphate dehydrogenase'	'GLTPD'	0
'Glutamate 5-kinase'	'GLU5K'	0.180076
'4-aminobutyrate/glutamate antiport (periplasm)'	'GLUABUTt7pp'	295.77
'D-galactose transport in via proton symport (periplasm)'	'GALt2pp'	1.13044e-10
'D-galactose transport via diffusion (extracellular to periplasm)'	'GALtex'	7.61638e-11
'D-Glucosamine 6-phosphate transport via phosphate antiport (periplasm)'	'GAM6Pt6_2pp'	0
'D-glucosamine 6-phosphate transport via diffusion (extracellular to periplasm)'	'GAMAN6Ptex'	0
'D-glucosamine transport via PEP:Pyr PTS (periplasm)'	'GAMptspp'	0
'D-glucosamine transport via diffusion (extracellular to periplasm)'	'GAMtex'	0
'Glyceraldehyde-3-phosphate dehydrogenase'	'GAPD'	15.7021
'Gamma-glutamylcysteine synthetase'	'GLUCYS'	0.00835617
'Glutamate Decarboxylase'	'GLUDC'	0.0190382
'Glutamate dehydrogenase (NADP)'	'GLUDy'	-7.06248
'Glutaminase'	'GLUN'	0.00973095
'Glutaminase'	'GLUNpp'	0
'Glutamine phosphoribosyldiphosphate amidotransferase'	'GLUPRT'	0.362972
'Glutamate racemase'	'GLUR'	-0.0279202
'Phosphoribosylglycinamide formyltransferase'	'GARFT'	0.297942
'Fe(III)hydroxamine transport via ton system (extracellular)'	'FE3HOXtonex'	0.023338
'GAR transformylase-T'	'GART'	0.0650297
'Glutamate synthase (NADPH)'	'GLUSy'	0.00985316
'Glutamyl-tRNA reductase'	'GLUTRR'	0.0161831
'Glutamyl-tRNA synthetase'	'GLUTRS'	0.0161831
'L-glutamate transport via ABC system (periplasm)'	'GLUabcpp'	0.013457
'Gamma-butyrobetaine transport via diffusion (extracellular to periplasm)'	'GBBTNtex'	0
'Glycolaldehyde dehydrogenase'	'GCALDD'	9.5539e-11
'GDP-4-dehydro-6-deoxy-D-mannose epimerase'	'GDMANE'	0
'L-glutamate transport via proton symport, reversible (periplasm)'	'GLUt2rpp'	-486.59
'Fe(III) reduction'	'FE3Ri'	0.010383
'Na+/glutamate symport (periplasm)'	'GLUt4pp'	190.815
'L-glutamate transport via diffusion (extracellular to periplasm)'	'GLUtex'	0
'GDP diphosphokinase'	'GDPDPK'	0.0165036
'GDP-mannose mannosyl hydrolase'	'GDPMNH'	0.0225285
'Glyoxalate carboligase'	'GLXCL'	1.42845e-06
'Iron (III) transport via ABC system (periplasm to cytoplasm)'	'FE3abcpp'	0.00900982
'Glyceraldehyde transport via diffusion (extracellular to periplasm)'	'GLYALDtex'	0
'GDP-mannose phyrophosphatase'	'GDPMNP'	0.0139763
'Guanosine 3''-diphosphate 5''-triphosphate 3''-diphosphatase'	'GDPTPDP'	0.0165036
'Glyceraldehyde facilitated diffusion (periplasm)'	'GLYALDtpp'	0
'GDP transport via diffusion (extracellular to periplasm)'	'GDPtex'	0
'Iron (III) transport via diffusion (extracellular to periplasm)'	'FE3tex'	-0.00413369
'Glutamine-fructose-6-phosphate transaminase'	'GF6PTA'	0.0712768
'Gamma-glutamyl-gamma aminobutyric acid dehydrogenase'	'GGGABADr'	0.0018649
'Gamma-glutamyl-gamma-aminobutyric acid hydrolase'	'GGGABAH'	0.0018649
'Gamma glutamyl putrescine oxidase'	'GGPTRCO'	0.0018649
'Glycine C-acetyltransferase'	'GLYAT'	0.00766072
'Glycine betaine transport via ABC system (periplasm)'	'GLYBabcpp'	0
'Glycine betaine transport via proton symport (periplasm)'	'GLYBt2pp'	0
'Glycine betaine transport via diffusion (extracellular to periplasm)'	'GLYBtex'	0
'Sn-Glycerol 2-phosphate transport via ABC system (periplasm)'	'GLYC2Pabcpp'	0
'Glycerol-2-phosphate transport via diffusion (extracellular to periplasm)'	'GLYC2Ptex'	0
'Sn-Glycerol 3-phosphate transport via ABC system (periplasm)'	'GLYC3Pabcpp'	0.0103332
'Ferrichrome reductase'	'FECRMR1'	0.00333317
'Glycerol-3-phosphate : phosphate antiporter (periplasm)'	'GLYC3Pt6pp'	0.0437507
'Glycerol-3-phosphate transport via diffusion (extracellular to periplasm)'	'GLYC3Ptex'	-2.25531e-07
'Guanosine-5''-triphosphate,3''-diphosphate diphosphatase'	'GTPDPDP'	0.00836433
'D-glycerate transport via proton symport, reversible (periplasm)'	'GLYCAt2rpp'	-2.42636e-07
'GTP diphosphokinase'	'GTPDPK'	0.0248679
'Ferrichrome reductase'	'FECRMR2'	0.00416791
'GTP amine hydrolysis (spontaneous)'	'GTPHs'	0.00322922
'D-glycerate transport via diffusion (extracellular to periplasm)'	'GLYCAtex'	-2.42636e-07
'Glycerol dehydrogenase'	'GLYCDx'	0.00707252
'Glycerate kinase'	'GLYCK'	8.18877e-07
'GTP transport via diffusion (extracellular to periplasm)'	'GTPtex'	0
'Guanylate cyclase'	'GUACYC'	0.00991413
'Glycerate kinase'	'GLYCK2'	3.67049e-07
'Ferrichrome reductase'	'FECRMR3'	0.00416791
'Glycine Cleavage System'	'GLYCL'	9.54009e-07
'Glycolate dehydrogenase (NAD)'	'GLYCLTDx'	0.0347672
'Glycolate dehydrogenase (NADP)'	'GLYCLTDy'	0.0126211
'Guanine deaminase'	'GUAD'	0.00415723
'Guanine phosphoribosyltransferase'	'GUAPRT'	0.0202993
'Guanine transport in via proton symport (periplasm)'	'GUAt2pp'	0.0404591
'Guanine transport via diffusion (extracellular to periplasm)'	'GUAtex'	-1.46616e-07
'Guanine transport via diffusion (periplasm)'	'GUAtpp'	-0.0404593
'Glucuronate isomerase (D-glucuronate)'	'GUI1'	0
'Glucuronate isomerase (D-galacturonate)'	'GUI2'	0
'Glucuronate 1-phosphate phosphatase (periplasm)'	'GUR1PPpp'	0
'Hydrogen peroxide transport via diffusion (external)'	'H2O2tex'	0
'H2O transport via diffusion (extracellular to periplasm)'	'H2Otex'	-43.0961
'H2O transport via diffusion (periplasm)'	'H2Otpp'	-43.7591
'Hydrogen sulfide oxidation'	'H2SO'	0.000840048
'Glycolate transport via proton symport, reversible (periplasm)'	'GLYCLTt2rpp'	-225.774
'Glycolate transport via sodium symport (periplasm)'	'GLYCLTt4pp'	225.774
'Glycolate transport via diffusion (extracellular to periplasm)'	'GLYCLTtex'	-4.41791e-07
'Glycolate oxidase'	'GLYCTO2'	0.0221523
'Glycolate oxidase'	'GLYCTO3'	0.0108588
'Glycolate oxidase'	'GLYCTO4'	0.0143767
'Glycerol transport via diffusion (extracellular to periplasm)'	'GLYCtex'	0
'Glycerol transport via channel (periplasm)'	'GLYCtpp'	-0.104669
'Glycerol kinase'	'GLYK'	0.158737
'H2s transport (periplasm)'	'H2St1pp'	0.00098062
'H2s transport via diffusion (extracellular to periplasm)'	'H2Stex'	-0.00098062
'Hydrogen transport via diffusion (extracellular to periplasm)'	'H2tex'	5.23477
'Ferrichrome (minus Fe) secretion (to extracellular)'	'FECRMUtex'	0.023338
'Hydrogen transport diffusion (periplasm)'	'H2tpp'	5.23477
'Ferrichrome (minus Fe) secretion (to periplasm)'	'FECRMUtpp'	0.023338
'3-hydroxyacyl-CoA dehydrogenase (acetoacetyl-CoA)'	'HACD1'	0.263307
'3-hydroxyacyl-CoA dehydrogenase (3-oxohexanoyl-CoA)'	'HACD2'	0.263307
'3-hydroxyacyl-CoA dehydrogenase (3-oxooctanoyl-CoA)'	'HACD3'	0.242731
'3-hydroxyacyl-CoA dehydrogenase (3-oxodecanoyl-CoA)'	'HACD4'	0.230537
'3-hydroxyacyl-CoA dehydrogenase (3-oxododecanoyl-CoA)'	'HACD5'	0.2147
'3-hydroxyacyl-CoA dehydrogenase (3-oxotetradecanoyl-CoA)'	'HACD6'	0.193453
'Hydroxyacylglutathione hydrolase'	'GLYOX'	0
'Glyoxalase III'	'GLYOX3'	3.60141e-07
'Glycyl-tRNA synthetase'	'GLYTRS'	0
'Glycine transport in via proton symport (periplasm)'	'GLYt2pp_copy1'	705.254
'Glycine transport in via proton symport (periplasm)'	'GLYt2pp_copy2'	-1000
'3-hydroxyacyl-CoA dehydrogenase (3-oxohexadecanoyl-CoA)'	'HACD7'	0.183598
'3-hydroxyacyl-CoA dehydrogenase (3-oxooctadecanoyl-CoA), peroxisomal'	'HACD8'	0.00937751
'3-hydroxyadipyl-CoA dehydrogenase (NAD+)'	'HADPCOADH3'	0
'Hydroxybenzoate octaprenyltransferase'	'HBZOPT'	0.000187849
'3-hydroxycinnamic acid transport via proton symport, reversible (periplasm)'	'HCINNMt2rpp'	0
'Ferrichrome transport via ABC system (periplasm)'	'FECRMabcpp'	0.023338
'3-hydroxycinnamic acid transport via diffusion (extracellular to periplasm)'	'HCINNMtex'	0
'HCO3 equilibration reaction'	'HCO3E'	0.657939
'Homocysteine S-methyltransferase'	'HCYSMT'	8.4041e-07
'Glycine transport in via sodium symport (periplasm)'	'GLYt4pp'	294.746
'Glycine transport via diffusion (extracellular to periplasm)'	'GLYtex'	0
'GDP-D-mannose dehydratase'	'GMAND'	0
'Homocysteine Methyltransferase'	'HCYSMT2'	0
'D-glycero-D-manno-hepose 1-phosphate adenyltransferase'	'GMHEPAT'	0.0274649
'Ferrichrome Fe(III)-loading reaction (spontaneous)'	'FECRMexs'	0.023338
'D-glycero-D-manno-heptose 7-phosphate kinase'	'GMHEPK'	0.0274649
'Hexadecanoate transport via facilitated irreversible diffusion (extracellular to periplasm)'	'HDCAtexi'	0
'Hexadecenoate transport via facilitated irreversible diffusion (extracellular to periplasm)'	'HDCEAtexi'	0
'Heme O synthase'	'HEMEOS'	0.000187849
'LPS heptose kinase I (LPS core synthesis)'	'HEPK1'	0.00686622
'D-glycero-D-manno-heptose 1,7-bisphosphate phosphatase'	'GMHEPPA'	0.0274649
'GMP reductase'	'GMPR'	0.00328511
'LPS heptose kinase II (LPS core synthesis)'	'HEPK2'	0.00686622
'Heptosyltransferase I (LPS core synthesis)'	'HEPT1'	0.00686622
'Ferrichrome transport via ton system (extracellular)'	'FECRMtonex'	0.023338
'GMP synthase'	'GMPS2'	0.209
'Fe-enterobactin reduction (Fe(III)-unloading)'	'FEENTERR1'	0.00320578
'GMP transport via diffusion (extracellular to periplasm)'	'GMPtex'	0
'Phosphogluconate dehydrogenase'	'GND'	2.88178
'Gluconokinase'	'GNK'	1.56125e-06
'Heptosyltransferase II (LPS core synthesis)'	'HEPT2'	0.00686622
'Heptosyltransferase III (LPS core synthesis)'	'HEPT3'	0.00686622
'Heptosyltransferase IV (LPS core synthesis)'	'HEPT4'	0.00686622
'Hydroxyethylthiazole kinase'	'HETZK'	0
'Hexokinase (D-glucose:ATP)'	'HEX1'	0.12662
'Hexokinase (D-mannose:ATP)'	'HEX4'	0.0364999
'Hexokinase (D-fructose:ATP)'	'HEX7'	0.286943
'GDP-4-oxo-L-fucose reductase'	'GOFUCR'	0
'Gp4G hydrolase'	'GP4GH'	0
'Glycerophosphodiester phosphodiesterase (Glycerophosphocholine)'	'GPDDA1'	0
'Hexanoate transport via proton symport, reversible (periplasm)'	'HEXt2rpp'	-0.0326045
'Fe-enterobactin reduction (Fe(III)-unloading)'	'FEENTERR2'	0.00396423
'Glycerophosphodiester phosphodiesterase (Glycerophosphocholine)'	'GPDDA1pp'	0
'Glycerophosphodiester phosphodiesterase (Glycerophosphoethanolamine)'	'GPDDA2'	3.55072e-06
'Fe-enterobactin reduction (Fe(III)-unloading)'	'FEENTERR3'	0.00396423
'Glycerophosphodiester phosphodiesterase (Glycerophosphoethanolamine)'	'GPDDA2pp'	2.05621e-06
'Mercury (Hg+2) ABC transporter (periplasm)'	'HG2abcpp'	0
'Mercury (Hg+2) transport out via proton antiport (periplasm)'	'HG2t3pp'	0
'Fe-enterobactin transport via ABC system (periplasm)'	'FEENTERabcpp'	0.0247047
'Mercury (Hg+2) transport via diffusion (extracellular to periplasm)'	'HG2tex'	0
'Glycerophosphodiester phosphodiesterase (Glycerophosphoserine)'	'GPDDA3'	0
'Glycerophosphodiester phosphodiesterase (Glycerophosphoserine)'	'GPDDA3pp'	0
'Histidinol dehydrogenase'	'HISTD'	0.0775453
'Enterobactin Fe(III) binding (spontaneous)'	'FEENTERexs'	0.0247047
'Histidinol-phosphatase'	'HISTP'	0.0775453
'Histidyl-tRNA synthetase'	'HISTRS'	0
'Glycerophosphodiester phosphodiesterase (Glycerophosphoglycerol)'	'GPDDA4'	0.050408
'L-histidine transport via ABC system (periplasm)'	'HISabcpp'	0.0134823
'Enterochelin transport (secretion periplasm)'	'FEENTERtex'	0.0247047
'Glycerophosphodiester phosphodiesterase (Glycerophosphoglycerol)'	'GPDDA4pp'	0.0208651
'Fe-enterobactin transport via ton system (extracellular)'	'FEENTERtonex'	0.0247047
'Glycerophosphodiester phosphodiesterase (Glycerophosphoinositol)'	'GPDDA5'	0
'Glycerophosphodiester phosphodiesterase (Glycerophosphoinositol)'	'GPDDA5pp'	0
'L-histidine reversible transport via proton symport (periplasm)'	'HISt2rpp'	-0.0134824
'L-histidine transport via diffusion (extracellular to periplasm)'	'HIStex'	-1.04049e-07
'2-hydroxy-6-ketonona-2,4-dienedioic acid hydrolase'	'HKNDDH'	0
'2-hydroxy-6-ketononotrienedioate hydrolase'	'HKNTDH'	0
'Hydroxymethylbilane synthase'	'HMBS'	0.00202289
'Hydroxymethylpyrimidine kinase (ATP)'	'HMPK1'	0
'L-homoserineserine efflux via proton symport'	'HOMt2pp'	4.71987e-07
'Geranyltranstransferase'	'GRTT'	0.000797725
'Glutaredoxin reductase'	'GRXR'	0.156422
'Enterochelin transport (secretion)'	'FEENTERtpp'	0.0247047
'Guanosine kinase'	'GSNK'	0.0209906
'L-homoserine transport via diffusion (extracellular to periplasm)'	'HOMtex'	-4.71987e-07
'Guanosine transport in via proton symport (periplasm)'	'GSNt2pp'	0
'Ferroxamine reductase'	'FEOXAMR1'	0.00333317
'Guanosine transport via diffusion (extracellular to periplasm)'	'GSNtex'	0
'Ferroxamine reductase'	'FEOXAMR2'	0.00416791
'Ferroxamine reductase'	'FEOXAMR3'	0.00416791
'Glutathionylspermidine amidase'	'GSPMDA'	0.0101387
'Ferroxamine (minus Fe3) secretion (to extracellular)'	'FEOXAMUtex'	0.023338
'Glutathionylspermidine synthetase'	'GSPMDS'	0.0101387
'Ferroxamine (minus Fe3) secretion (to periplasm)'	'FEOXAMUtpp'	0.023338
'Glutathione (ox) transport via diffusion (extracellular to periplasm)'	'GTHOXtex'	0
'4-hydroxy-2-oxopentanoate aldolase'	'HOPNTAL'	0
'Glutathione oxidoreductase'	'GTHOr'	0.160213
'Ferroxamine transport via ABC system (periplasm)'	'FEOXAMabcpp'	0.023338
'Glutathione peridoxase'	'GTHPi'	0.00379149
'6-hydroxymethyl-dihydropterin pyrophosphokinase'	'HPPK2'	9.5539e-11
'Glutathione hydralase (periplasmic)'	'GTHRDHpp'	0.0081682
'Ferroxamine Fe3-loading reaction (spontaneous)'	'FEOXAMexs'	0.023338
'Glutathione export via ABC system (cytoplasm to periplasm)'	'GTHRDabc2pp'	0.0154411
'2,3-dihydroxypheylpropionate 1,2-dioxygenase'	'HPPPNDO'	0
'3-(3-hydroxyphenyl)propionate transport via proton symport, reversible (periplasm)'	'HPPPNt2rpp'	0
'Ferroxamine transport via ton system (extracellular)'	'FEOXAMtonex'	0.023338
'3-(3-hydroxyphenyl)propionate transport via diffusion (extracellular to periplasm)'	'HPPPNtex'	0
'Hydroxypyruvate isomerase'	'HPYRI'	-341.957
'Hydroxypyruvate reductase (NADH)'	'HPYRRx'	341.937
'Hydroxypyruvate reductase (NADPH)'	'HPYRRy'	0.0197734
'Homoserine dehydrogenase (NADPH)'	'HSDy'	-0.601395
'Reduced glutathione via ABC system (periplasm)'	'GTHRDabcpp'	0.00727275
'Glutathione transport via diffusion (extracellular to periplasm)'	'GTHRDtex'	-1.23768e-07
'Glutathione synthetase'	'GTHS'	0.00835617
'GTP cyclohydrolase I'	'GTPCI'	9.5539e-11
'GTP cyclohydrolase II (25drapp)'	'GTPCII2'	0.000187849
'Ferroxidase'	'FEROpp'	0.00328588
'Homoserine kinase'	'HSK'	0.469728
'Homoserine O-succinyltransferase'	'HSST'	0.131667
'Inosine transport via diffusion (extracellular to periplasm)'	'INStex'	-4.53307e-08
'Iron-sulfur cluster damage (peroxide, spontaneous)'	'FESD1s'	0.00778861
'Isopentenyl-diphosphate D-isomerase'	'IPDDI'	-0.00199305
'1-hydroxy-2-methyl-2-(E)-butenyl 4-diphosphate reductase (ipdp)'	'IPDPS'	0.00279066
'Histidinol-phosphate transaminase'	'HSTPT'	0.0775453
'Hypoxanthine dehydrogenase'	'HXAND'	0.0190435
'Hexanoate transport via diffusion (extracellular to periplasm)'	'HXAtex'	-0.0205764
'3-isopropylmalate dehydrogenase'	'IPMD'	0.369725
'Iron-sulfur cluster damage (nitrous oxide, spontaneous)'	'FESD2s'	0
'3-isopropylmalate dehydratase'	'IPPMIa'	-0.369725
'Iron-sulfur cluster repair'	'FESR'	0.0155772
'2-isopropylmalate hydratase'	'IPPMIb'	-0.369725
'Acetyl-CoA:hexanoate-CoA transferase'	'HXCT'	0.0130728
'Lipid A transport via ABC system (periplasm to extracellular)'	'LIPAabctex'	1.39564e-08
'Hypoxanthine phosphoribosyltransferase (Hypoxanthine)'	'HXPRT'	0.0128731
'Hydrogenase (ubiquinone-8: 2 protons) (periplasm)'	'HYD1pp'	5.18372
'2-isopropylmalate synthase'	'IPPS'	0.369725
'Isethionate transport via ABC system (periplasm)'	'ISETACabcpp'	0
'Isethionate transport via diffusion (extracellular to periplasm)'	'ISETACtex'	0
'KDO(2)-lipid IV A transport via ABC system (periplasm)'	'K2L4Aabcpp'	1.97921e-08
'KDO(2)-lipid IV A transport via ABC system (periplasm to extracellular)'	'K2L4Aabctex'	1.97921e-08
'Ketol-acid reductoisomerase (2,3-dihydroxy-3-methylbutanoate)'	'KARA1'	-0.71774
'Hydrogenase (menaquinone8: 2 protons) (periplasm)'	'HYD2pp'	0.0202939
'Hydrogenase (Demethylmenaquinone-8: 2 protons) (periplasm)'	'HYD3pp'	0.0307579
'Lipoyl(octanoyl) transferase'	'LIPOCT'	1.22677e-06
'Hypothetical enyme'	'HYPOE'	0
'Ketol-acid reductoisomerase (2-Acetolactate)'	'KARA2'	0.237807
'Beta-ketoacyl-ACP synthase'	'KAS14'	0.0105439
'Beta-ketoacyl-ACP synthase (2)'	'KAS15'	0.0105441
'Lipoate synthase'	'LIPOS'	2.52711e-06
'3-deoxy-manno-octulosonate cytidylyltransferase'	'KDOCT2'	0.0205989
'3-deoxy-manno-octulosonate-8-phosphatase'	'KDOPP'	0.0205989
'Hypoxanthine transport via diffusion (extracellular to periplasm)'	'HYXNtex'	-1.25197e-07
'Hypoxanthine transport (periplasm)'	'HYXNtpp'	-1.25197e-07
'Proton transport via diffusion (extracellular to periplasm)'	'Htex'	-12.1871
'3-deoxy -D-manno-octulosonic -acid 8-phosphate synthase'	'KDOPS'	0.0205989
'Lipoate transport via proton symport (periplasm)'	'LIPOt2pp'	0
'3-keto-L-gulonate 6-phosphate decarboxylase'	'KG6PDC'	0
'Potassium ABC transporter (periplasm)'	'Kabcpp'	0.0125737
'Potassium transport in via proton symport (periplasm)'	'Kt2pp'	0.16643
'Potassium transport out via proton antiport (periplasm)'	'Kt3pp'	0.0225835
'Potassium transport via diffusion (extracellular to periplasm)'	'Ktex'	0.15642
'L-Lactate dehydrogenase (ubiquinone)'	'L_LACD2'	4.67304e-07
'ISC [2Fe-2S] regeneration'	'I2FE2SR'	8.13345e-07
'ISC [2Fe-2S] Synthesis'	'I2FE2SS'	0.000105851
'ISC [2Fe-2S] Synthesis II'	'I2FE2SS2'	9.66621e-05
'ISC [2Fe-2S] Transfer'	'I2FE2ST'	1.00018e-05
'ISC [4Fe-4S] Reduction'	'I4FE4SR'	9.66621e-05
'ISC [4Fe-4S] Transfer'	'I4FE4ST'	9.66621e-05
'Isocitrate dehydrogenase (NADP)'	'ICDHyr'	2.86958
'Isochorismate synthase'	'ICHORS_copy1'	0.000939434
'Isochorismate synthase'	'ICHORS_copy2'	0
'Isochorismatase'	'ICHORT'	0.000563731
'Isocitrate lyase'	'ICL'	5.2017e-05
'ISC Cysteine desulfuration'	'ICYSDS'	0.00100813
'L-idonate 5-dehydrogenase'	'IDOND'	-0.0197965
'L-indonate 5-dehydrogenase (NADP)'	'IDOND2'	0.0197979
'L-idonate transport via proton symport, reversible (periplasm)'	'IDONt2rpp'	-1.40149e-06
'L-Lactate dehydrogenase (menaquinone)'	'L_LACD3'	4.23135e-07
'L-lactate reversible transport via proton symport (periplasm)'	'L_LACt2rpp'	0
'L-lactate transport via diffusion (extracellular to periplasm)'	'L_LACtex'	0
'4-amino-4-deoxy-L-arabinotransferase (LPS lipid A modification, periplasmic face of membrane))'	'LA4NTpp'	1.18069e-08
'B-galactosidase'	'LACZ'	7.23043e-11
'B-galactosidase'	'LACZpp'	1.74569e-10
'L-alanyl-gamma-D-glutamyl-meso-diaminopimelate hydrolase'	'LADGMDH'	0.00468872
'L-alanyl-D-glutamate transport via diffusion (extracellular to periplasm)'	'LALADGLUtex'	0
'L-idonate transport via diffusion (extracellular to periplasm)'	'IDONtex'	-1.40149e-06
'Imidazole-glycerol-3-phosphate synthase'	'IG3PS'	0.0775453
'L-alanyl-D-glutamate transport in via proton symport (periplasm)'	'LALADGLUtpp'	0
'Lipoate transport via diffusion (extracellular to periplasm)'	'LIPOtex'	0
'L-alanyl-L-glutamate transport via diffusion (extracellular to periplasm)'	'LALALGLUtex'	0
'L-alanyl-L-glutamate transport in via proton symport (periplasm)'	'LALALGLUtpp'	0
'Imidazoleglycerol-phosphate dehydratase'	'IGPDH'	0.0775453
'Indole-3-glycerol-phosphate synthase'	'IGPS'	0.0465277
'Lipid A disaccaride synthase'	'LPADSS'	0.00686632
'Isoleucine transaminase'	'ILETA'	-0.237807
'Isoleucyl-tRNA synthetase'	'ILETRS'	0
'L-isoleucine transport via ABC system (periplasm)'	'ILEabcpp'	0.0134815
'L-isoleucine reversible transport via proton symport (periplasm)'	'ILEt2rpp'	-0.013482
'L-isoleucine transport via diffusion (extracellular to periplasm)'	'ILEtex'	-4.96374e-07
'IMP cyclohydrolase'	'IMPC'	-0.440329
'D-Lactaldehyde:NAD+ 1-oxidoreductase'	'LALDO2x'	2.8293e-07
'L-Lactaldehyde:NADP+ 1-oxidoreductase'	'LALDO3'	1.21889e-06
'L-alanyl-gamma-L-glutamate peptidase'	'LALGP'	0.00468872
'Lactaldehyde dehydrogenase'	'LCADi'	8.90369e-07
'Lacaldehyde reductase (R-propane-1,2-diol forming)'	'LCARR'	2.8293e-07
'Lacaldehyde reductase (S-propane-1,2-diol forming)'	'LCARS'	3.28594e-07
'IMP dehydrogenase'	'IMPD'	0.182571
'IMP transport via diffusion (extracellular to periplasm)'	'IMPtex'	0
'Indole transport via proton symport, irreversible (periplasm)'	'INDOLEt2pp'	0
'Indole transport via proton symport, reversible (periplasm)'	'INDOLEt2rpp'	-9.05026e-08
'Indole transport via diffusion (extracellular to periplasm)'	'INDOLEtex'	-9.05026e-08
'Na+/myo-inositol symporter (periplasm)'	'INOSTt4pp'	0
'Inosine hydrolase'	'INSH'	0.0118791
'Insosine kinase'	'INSK'	0.0131438
'Inositol transport via diffusion (extracellular to periplasm)'	'INSTtex'	0
'Lactose transport via proton aniport (periplasm)'	'LCTSt3ipp'	0.0202451
'Lactose transport via diffusion (extracellular to periplasm)'	'LCTStex'	3.45578e-12
'Lactose transport via proton symport (periplasm)'	'LCTStpp'	0.0202451
'Inosine transport in via proton symport (periplasm)'	'INSt2pp_copy1'	1000
'D-lactate dehydrogenase'	'LDH_D'	0.0254357
'Lysophospholipase L1 (2-acylglycerophosphotidate, n-C12:0) (periplasm)'	'LPLIPAL1A120pp'	0.00529088
'D-lactate dehydrogenase'	'LDH_D2'	0.0134581
'Leucine transaminase (irreversible)'	'LEUTAi'	0.369725
'Leucyl-tRNA synthetase'	'LEUTRS'	0
'Inosine transport in via proton symport (periplasm)'	'INSt2pp_copy2'	-1000
'L-leucine transport via ABC system (periplasm)'	'LEUabcpp'	0.0134815
'Lysophospholipase L1 (2-acylglycerophosphotidate, n-C14:0) (periplasm)'	'LPLIPAL1A140pp'	0.0054239
'L-leucine reversible transport via proton symport (periplasm)'	'LEUt2rpp'	-0.0144357
'L-leucine transport via diffusion (extracellular to periplasm)'	'LEUtex'	-0.000954201
'L-lysine transport via diffusion (extracellular to periplasm)'	'LYStex'	-3.87661e-07
'Lyxose isomerase'	'LYXI'	0
'Lactoylglutathione lyase'	'LGTHL'	0
'Lysophospholipase L1 (2-acylglycerophosphotidate, n-C14:1) (periplasm)'	'LPLIPAL1A141pp'	0.00548969
'Lipid (cold) A transport via ABC system (periplasm)'	'LIPACabcpp'	1.12052e-08
'Core oligosaccharide lipid A:hexadecanoate transferase (n-C16:0) (extracellular membrane)'	'LIPAHT2ex'	0
'Lipid A:hexadecanoate transferase (n-C16:0) (extracellular membrane)'	'LIPAHTex'	0
'Lipoyl-adenylate protein ligase'	'LIPAMPL'	0
'Lipoate-ATP adenylate transferase'	'LIPATPT'	0
'Lipid A transport via ABC system (periplasm)'	'LIPAabcpp'	7.01652e-08
'L-Lyxose transport via proton symport (periplasm)'	'LYXt2pp'	0
'L-Lyxose transport via diffusion (extracellular to periplasm)'	'LYXtex'	0
'Mannitol-1-phosphate 5-dehydrogenase'	'M1PD'	0
'Malonyl-ACP decarboxylase'	'MACPD'	0.0103899
'Malonyl-CoA methyltransferase'	'MALCOAMT'	1.68474e-06
'Malate decarboxylating oxidoreductase (decarboxylating)'	'MALDDH'	0
'D-Malate transport via proton symport (2 H) (periplasm)'	'MALDt2_2pp'	0
'Lysophospholipase L1 (2-acylglycerophosphotidate, n-C16:0) (periplasm)'	'LPLIPAL1A160pp'	0.00354951
'D-Malate transport via diffusion (extracellular to periplasm)'	'MALDtex'	0
'Malate synthase'	'MALS'	4.88001e-05
'Maltose O-acetyltransferase'	'MALTATr'	0
'Melibiose transport in via symport (periplasm)'	'MELIBt2pp'	0.0404829
'Lysophospholipase L1 (2-acylglycerophosphotidate, n-C16:1) (periplasm)'	'LPLIPAL1A161pp'	0.00344035
'Melibiose transport in via antiport (periplasm)'	'MELIBt3ipp'	0.0404829
'Melibiose transport via diffusion (extracellular to periplasm)'	'MELIBtex'	4.80895e-11
'Maltohexaose transport via ABC system (periplasm)'	'MALTHXabcpp'	0
'Maltohexaose transport via diffusion (extracellular to periplasm) irreversible'	'MALTHXtexi'	0
'Maltopentaose transport via ABC system (periplasm)'	'MALTPTabcpp'	0
'Lysophospholipase L1 (2-acylglycerophosphotidate, n-C18:0) (periplasm)'	'LPLIPAL1A180pp'	0.00592246
'MaltopentaoseMaltotriose transport via diffusion (extracellular to periplasm) irreversible'	'MALTPTtexi'	0
'Methanol transport via diffusion (extracellular to periplasm)'	'MEOHtex'	-1.68474e-06
'Methanol reversible transport via diffusion (periplasm)'	'MEOHtrpp'	-1.68474e-06
'2-C-methyl-D-erythritol 4-phosphate cytidylyltransferase'	'MEPCT'	0.00558155
'Maltotriose transport via ABC system (periplasm)'	'MALTTRabcpp'	0
'Maltotriose transport via diffusion (extracellular to periplasm) irreversible'	'MALTTRtexi'	0
'Lysophospholipase L1 (2-acylglycerophosphotidate, n-C18:1) (periplasm)'	'LPLIPAL1A181pp'	0.00410019
'Maltotetraose transport via ABC system (periplasm)'	'MALTTTRabcpp'	0
'MaltotetraoseMaltotriose transport via diffusion (extracellular to periplasm) irreversible'	'MALTTTRtexi'	0
'Maltose transport via ABC system (periplasm)'	'MALTabcpp'	0
'Methionine adenosyltransferase'	'METAT'	0.00719505
'D-methionine transport via ABC system (periplasm)'	'METDabcpp'	0
'D-methionine transport via diffusion (extracellular to periplasm)'	'METDtex'	0
'Methionine oxidation (spontaneous)'	'METOX1s'	0
'Methionine oxidation 2 (spontaneous)'	'METOX2s'	0.00383315
'Maltose transport via PEP:Pyr PTS (periplasm)'	'MALTptspp'	0
'MaltoseMaltotriose transport via diffusion (extracellular to periplasm) irreversible'	'MALTtexi'	0
'Lysophospholipase L1 (2-acylglycerophosphoethanolamine, n-C12:0) (periplasm)'	'LPLIPAL1E120pp'	4.16978e-07
'Malate transport via proton symport (2 H) (periplasm)'	'MALt2_2pp'	0.0215169
'Malate transport via proton symport (3 H) (periplasm)'	'MALt2_3pp'	0.0140632
'Methionine synthase'	'METS'	0.132796
'L-methionine S-oxide transport via ABC system (periplasm)'	'METSOX1abcpp'	0
'L-methionine S-oxide diffusion (extracellular)'	'METSOX1tex'	0
'L-malate transport out via proton antiport (periplasm)'	'MALt3pp'	0.0355805
'L-methionine R-oxide transport via ABC system (periplasm)'	'METSOX2abcpp'	0
'Malate transport via diffusion (extracellular to periplasm)'	'MALtex'	-4.1008e-07
'Lysophospholipase L1 (2-acylglycerophosphoethanolamine, n-C14:0) (periplasm)'	'LPLIPAL1E140pp'	4.11605e-07
'Mannose-1-phosphate guanylyltransferase (GDP)'	'MAN1PT2'	0.0365047
'Mannose-6-phosphate isomerase'	'MAN6PI'	-8.59684e-09
'Lysophospholipase L1 (2-acylglycerophosphoethanolamine, n-C14:1) (periplasm)'	'LPLIPAL1E141pp'	4.07963e-07
'Mannose-6-phosphate transport via phosphate antiport (periplasm)'	'MAN6Pt6_2pp'	0
'L-methionine R-oxide diffusion (extracellular)'	'METSOX2tex'	0
'Lysophospholipase L1 (2-acylglycerophosphoethanolamine, n-C16:0) (periplasm)'	'LPLIPAL1E160pp'	4.40552e-07
'Mannose 6-phosphate transport via diffusion (extracellular to periplasm)'	'MAN6Ptex'	0
'L-methionine-S-oxide reductase'	'METSOXR1'	0
'Mannonate oxidoreductase'	'MANAO'	0
'Lysophospholipase L1 (2-acylglycerophosphoethanolamine, n-C16:1) (periplasm)'	'LPLIPAL1E161pp'	4.45725e-07
'2-O-alpha-mannosyl-D-glycerate transport via PEP:Pyr PTS (periplasm)'	'MANGLYCptspp'	0
'2-O-alpha-mannosyl-D-glycerate transport via diffusion (extracellular to periplasm)'	'MANGLYCtex'	0
'L-methionine-R-sulfoxide reductase'	'METSOXR2'	0.00383315
'Methionyl-tRNA synthetase'	'METTRS'	0
'Lysophospholipase L1 (2-acylglycerophosphoethanolamine, n-C18:0) (periplasm)'	'LPLIPAL1E180pp'	4.1324e-07
'L-methionine transport via ABC system (periplasm)'	'METabcpp'	0
'L-methionine transport via diffusion (extracellular to periplasm)'	'METtex'	0
'2-O-alpha-mannosyl-6-phosphate-D-glycerate hydrolase'	'MANPGH'	0
'D-mannose transport via PEP:Pyr PTS (periplasm)'	'MANptspp'	0
'D-mannose transport via diffusion (extracellular to periplasm)'	'MANtex'	0
'2-methylcitrate dehydratase'	'MCITD'	8.62347e-07
'Magnesium (Mg+2) transport in/out via proton antiport (periplasm)'	'MG2t3_2pp'	-0.0200451
'Lysophospholipase L1 (2-acylglycerophosphoethanolamine, n-C18:1) (periplasm)'	'LPLIPAL1E181pp'	4.5901e-07
'Magnesium (Mg+2) transport via diffusion (extracellular to periplasm)'	'MG2tex'	0.00695209
'Magnesium (+2) transport in via diffusion'	'MG2tpp'	0.0202458
'Methylisocitrate lyase'	'MCITL2'	8.62347e-07
'2-methylcitrate synthase'	'MCITS'	8.62347e-07
'Magnesium (Mg+2) ABC transporter (ubtake, periplasm)'	'MG2uabcpp'	0.00675136
'Lysophospholipase L1 (2-acylglycerophosphoglycerol, n-C12:0) (periplasm)'	'LPLIPAL1G120pp'	0.00441488
'Methylglyoxal synthase'	'MGSA'	6.04136e-07
'Myo-inositol 1-phosphatase'	'MI1PP'	0
'2-methylisocitrate dehydratase'	'MICITDr'	8.62347e-07
'Malonyl-CoA-ACP transacylase'	'MCOATA'	0.290154
'3-mercaptopyruvate sulfurtransferase'	'MCPST'	0
'Minocycline transport via diffusion (extracellular to periplasm)'	'MINCYCtex'	0.0404949
'Lysophospholipase L1 (2-acylglycerophosphoglycerol, n-C14:0) (periplasm)'	'LPLIPAL1G140pp'	0.00450424
'Minocycline transport via TolC system'	'MINCYCtpp'	0.0404949
'Murein crosslinking transpeptidase 1A:(A2pm->D-ala) (periplasm)'	'MCTP1App'	0.0144347
'Myo-inositol phosphate transport via diffusion (extracellular to periplasm)'	'MINOHPtexi'	0
'Murein crosslinking transpeptidase 1B:(A2pm->A2pm) (periplasm)'	'MCTP1Bpp'	0.0049767
'Lysophospholipase L1 (2-acylglycerophosphoglycerol, n-C14:1) (periplasm)'	'LPLIPAL1G141pp'	0.00455047
'Murein crosslinking transpeptidase 1A:(A2pm->D-ala) (periplasm)'	'MCTP2App'	0.00409833
'Murein D,D-carboxypeptidase (murein5px4p) (periplasm)'	'MDDCP1pp'	0.00637836
'Murein D,D-carboxypeptidase (murein5px4px4p) (periplasm)'	'MDDCP2pp'	0.00409833
'Murein D,D-carboxypeptidase (murein5p5p) (periplasm)'	'MDDCP3pp'	0.00346824
'Murein L,D-carboxypeptidase (murein5px4p) (periplasm)'	'MLDCP1App'	0.0035568
'Murein L,D-carboxypeptidase (murein4p4p) (periplasm)'	'MLDCP1Bpp'	0.00268511
'Murein L,D-carboxypeptidase (murein5p5p) (periplasm)'	'MLDCP2App'	0.00203473
'Murein L,D-carboxypeptidase (murein4p3p) (periplasm)'	'MLDCP2Bpp'	0.00393183
'Murein L,D-carboxypeptidase (murein5px3p) (periplasm)'	'MLDCP3App'	0.00159294
'Murein L,D-endopeptidase (murein3px3p) (periplasm)'	'MLDEP1pp'	0.00159294
'Murein D,D-carboxypeptidase (murein5p4p) (periplasm)'	'MDDCP4pp'	0.00796776
'Murein D,D-carboxypeptidase (murein5p3p) (periplasm)'	'MDDCP5pp'	0.0054185
'Lysophospholipase L1 (2-acylglycerophosphoglycerol, n-C16:0) (periplasm)'	'LPLIPAL1G160pp'	0.00278188
'Murein D,D-endopeptidase (murein4px4p) (periplasm)'	'MDDEP1pp'	0.00532054
'Murein D,D-endopeptidase (murein3px4p) (periplasm)'	'MDDEP2pp'	0.00304717
'Murein L,D-endopeptidase (murein5px3p) (periplasm)'	'MLDEP2pp'	0.00338377
'Maltodextrin glucosidase (maltotriose)'	'MLTG1'	9.66551e-11
'Maltodextrin glucosidase (maltotetraose)'	'MLTG2'	1.36686e-10
'Murein D,D-endopeptidase (murein5px4p) (periplasm)'	'MDDEP3pp'	0.00449951
'Murein D,D-endopeptidase (murein4px4px4p) (periplasm)'	'MDDEP4pp'	0.00353141
'Lysophospholipase L1 (2-acylglycerophosphoglycerol, n-C16:1) (periplasm)'	'LPLIPAL1G161pp'	0.00291929
'Malate dehydrogenase'	'MDH'	0.00164752
'Maltodextrin glucosidase (maltopentaose)'	'MLTG3'	0.0113756
'Maltodextrin glucosidase (maltohexaose)'	'MLTG4'	0.0113756
'Malate dehydrogenase (ubiquinone 8 as acceptor)'	'MDH2'	2.1381
'Lysophospholipase L1 (2-acylglycerophosphoglycerol, n-C18:0) (periplasm)'	'LPLIPAL1G180pp'	0.00484299
'Malate dehydrogenase (menaquinone 8 as acceptor)'	'MDH3'	0.586583
'Maltodextrin glucosidase (maltoheptaose)'	'MLTG5'	0.0113756
'Murein lytic transglycosylase (murein4p4p) (periplasm)'	'MLTGY1pp'	0.00607039
'Murein lytic transglycosylase (murein4p3p) (periplasm)'	'MLTGY2pp'	0.00721894
'Murein lytic transglycosylase (murein3p3p) (periplasm)'	'MLTGY3pp'	0.00439178
'Murein lytic transglycosylase (murein4px4p4p) (periplasm)'	'MLTGY4pp'	0.00353141
'Malic enzyme (NAD)'	'ME1'	3.79518e-07
'Malic enzyme (NADP)'	'ME2'	4.29412e-08
'2C-methyl-D-erythritol 2,4 cyclodiphosphate dehydratase'	'MECDPDH5'	0.00558155
'2-C-methyl-D-erythritol 2,4-cyclodiphosphate synthase'	'MECDPS'	0.00558155
'Maltodextrin phosphorylase (maltopentaose)'	'MLTP1'	-0.0113755
'Maltodextrin phosphorylase (maltohexaose)'	'MLTP2'	-0.0113756
'Maltodextrin phosphorylase (maltoheptaose)'	'MLTP3'	-0.0113756
'Methylmalonyl-CoA decarboxylase'	'MMCD'	6.68319e-07
'S-methylmethionine permease (periplasm)'	'MMETt2pp'	0
'Lysophospholipase L1 (2-acylglycerophosphoglycerol, n-C18:1) (periplasm)'	'LPLIPAL1G181pp'	0.00353492
'S-methyl-L-methionine transport via diffusion (extracellular to periplasm)'	'MMETtex'	0
'Methylmalonyl-CoA mutase'	'MMM'	6.68319e-07
'MoaD sulfuration (nadh, assumed)'	'MOADSUx'	0.000414446
'3-deoxy-D-manno-octulosonic acid transferase'	'MOAT'	0.00686632
'Manganese (Mn+2) transport out via proton antiport (periplasm)'	'MN2t3pp'	0.0952727
'Lysophospholipase L2 (2-acylglycerophosphotidate, n-C12:0)'	'LPLIPAL2A120'	0.00709768
'Manganese transport in via permease (no H+)'	'MN2tpp'	0.0701429
'3-deoxy-D-manno-octulosonic acid transferase'	'MOAT2'	0.00686632
'Lysophospholipase L2 (2-acylglycerophosphotidate, n-C14:0)'	'LPLIPAL2A140'	0.00720715
'3-deoxy-D-manno-octulosonic acid transferase III (LPS core biosynthesis)'	'MOAT3C'	0.00686622
'Mannose 6-phosphate phosphatase'	'MN6PP'	0.0139714
'Lysophospholipase L2 (2-acylglycerophosphotidate, n-C14:1)'	'LPLIPAL2A141'	0.00724428
'Mannitol transport via PEP:Pyr PTS (periplasm)'	'MNLptspp'	0
'Molybdate transport via ABC system (periplasm)'	'MOBDabcpp'	0.000115405
'Molybdate transport via diffusion (extracellular to periplasm)'	'MOBDtex'	0.000115405
'Lysophospholipase L2 (2-acylglycerophosphotidate, n-C16:0)'	'LPLIPAL2A160'	0.00428994
'Molybdopterin cytidine dinucleotide synthase'	'MOCDS'	5.89659e-06
'Molybdenum cofactor synthase'	'MOCOS'	0.000109508
'Molybdopterin guanine dinucleotide synthase'	'MOGDS'	5.89659e-06
'3-methyl-2-oxobutanoate hydroxymethyltransferase'	'MOHMT'	9.46508e-11
'Malate oxidase'	'MOX'	-0.00223271
'Molybdopterin adenylyltransferase'	'MPTAT'	0.000207223
'Murein polymerizing transglycosylase'	'MPTG'	0.0290127
'Mannitol transport via diffusion (extracellular to periplasm)'	'MNLtex'	0
'D-mannonate hydrolyase'	'MNNH'	0
'Manganese (Mn+2) transport in via proton symport (periplasm)'	'MNt2pp'	0.0256841
'Manganese (Mn+2) transport via diffusion (extracellular to periplasm)'	'MNtex'	0.00055428
'Nucleoside-diphosphate kinase (ATP:dUDP)'	'NDPK6'	0.00459407
'Murein polymerizing transglycosylase 2 (three linked units)'	'MPTG2'	0.00409833
'Molybdopterin synthase'	'MPTS'	0.000207223
'Molybdopterin synthase sulfurylase'	'MPTSS'	0.000414446
'Malonic semialdehyde reductase'	'MSAR'	4.99836e-07
'Nucleoside-diphosphate kinase (ATP:dCDP)'	'NDPK7'	0.0251867
'Nucleoside-diphosphate kinase (ATP:dADP)'	'NDPK8'	0.022751
'Lysophospholipase L2 (2-acylglycerophosphotidate, n-C16:1)'	'LPLIPAL2A161'	0.00412758
'Ammonia transport via diffusion (extracellular to periplasm)'	'NH4tex'	8.87957
'Ammonia reversible transport (periplasm)'	'NH4tpp'	8.89008
'NADH:flavorubredoxin oxidoreductase'	'NHFRBO'	0
'Methanesulfonate transport via ABC system (periplasm)'	'MSO3abcpp'	0
'Methanesulfonate transport via diffusion (extracellular to periplasm)'	'MSO3tex'	0
'Methylthioadenosine nucleosidase'	'MTAN'	0.00568101
'Methenyltetrahydrofolate cyclohydrolase'	'MTHFC'	0.686286
'Methylenetetrahydrofolate dehydrogenase (NADP)'	'MTHFD'	0.686286
'5,10-methylenetetrahydrofolate reductase (NADH)'	'MTHFR2'	0.132983
'Nickle (Ni+2) ABC transporter (periplasm)'	'NI2abcpp'	0.0115328
'Nickle (Ni+2) transport out via proton antiport (periplasm)'	'NI2t3pp'	0.0794782
'(2R,4S)-2-methyl-2,3,3,4-tetrahydroxytetrahydrofuran synthesis (spontaneous)'	'MTHTHFSs'	0.00112962
'N-methyltryptophan oxidase'	'MTRPOX'	0
'Nitrious oxide transport via diffusion (extracellular to periplasm)'	'N2Otex'	0
'Nickel transport via diffusion (extracellular to periplasm)'	'NI2tex'	0.000258608
'Lysophospholipase L2 (2-acylglycerophosphotidate, n-C18:0)'	'LPLIPAL2A180'	0.00761741
'Nickel (+2) transport in via permease (no H+)'	'NI2tpp'	0.0822533
'Nickel transport via ABC system (uptake, periplasm)'	'NI2uabcpp'	0.00901629
'Nitrious oxide transport (diffusion)'	'N2Otpp'	0
'N-acetylornithine deacetylase'	'NACODA'	0.00998678
'Nicotinic acid transport via diffusion (extracellular to periplasm)'	'NACtex'	0
'Nicotinic acid uptake (periplasm)'	'NACtpp'	0
'NAD diphosphatase'	'NADDP'	0.0288755
'NADH dehydrogenase (menaquinone-8 & 0 protons)'	'NADH10'	0.00832205
'NADH dehydrogenase (ubiquinone-8 & 3 protons) (periplasm)'	'NADH16pp'	23.6234
'Nicotinamide-nucleotide adenylyltransferase'	'NMNAT'	0.0151242
'Nicotinamide-nucleotide amidase'	'NMNDA'	0.00887419
'NMN nucleosidase'	'NMNN'	0.00487706
'NMN permease (periplasm)'	'NMNPtpp'	0
'NADH dehydrogenase (menaquinone-8 & 3 protons) (periplasm)'	'NADH17pp'	0.0202486
'NADH dehydrogenase (demethylmenaquinone-8 & 3 protons) (periplasm)'	'NADH18pp'	0.0301154
'NMN transport via NMN glycohydrolase (periplasm)'	'NMNt7pp'	0
'Lysophospholipase L2 (2-acylglycerophosphotidate, n-C18:1)'	'LPLIPAL2A181'	0.00500179
'NMN transport via diffusion (extracellular to periplasm)'	'NMNtex'	0
'Nicotinamidase'	'NNAM'	0.00906583
'NADH dehydrogenase (ubiquinone-8 )'	'NADH5'	0.0134575
'NADH dehydrogenase (demethylmenaquinone-8 & 0 protons)'	'NADH9'	0.0102877
'NAD kinase'	'NADK'	0.0204187
'Nicotinate-nucleotide adenylyltransferase'	'NNATr'	0.01794
'Nicotinate-nucleotide dimethylbenzimidazole phosphoribosyltransferase'	'NNDMBRT'	0
'NAD nucleosidase'	'NADN'	0.00418877
'Lysophospholipase L2 (acyltransferase, 2-acyl-glycerophosphoethanolamine, n-C12:0)'	'LPLIPAL2ATE120'	0
'NADPH Quinone Reductase (Ubiquinone-8)'	'NADPHQR2'	0.00801607
'NADPH Quinone Reductase (Menaquinone-8)'	'NADPHQR3'	0.00585729
'Nicotinate-nucleotide diphosphorylase (carboxylating)'	'NNDPR'	1.23179e-10
'Nitrite transport in via proton symport, reversible (periplasm)'	'NO2t2rpp'	0
'Nitrite transport via diffusion (extracellular to periplasm)'	'NO2tex'	0
'NADPH Quinone Reductase (2-Demethylmenaquinone-8)'	'NADPHQR4'	0.00688644
'Nitrate reductase (Ubiquinol-8)'	'NO3R1bpp'	0
'NADP phosphatase'	'NADPPPS'	0.0200422
'Lysophospholipase L2 (acyltransferase, 2-acyl-glycerophosphoethanolamine, n-C14:0)'	'LPLIPAL2ATE140'	0
'NAD synthase (nh3)'	'NADS1'	0.01794
'NAD transhydrogenase'	'NADTRHD'	0.0197834
'Nicotinic acid mononucleotide pyrophosphorylase'	'NAMNPP'	0.00906583
'Sodium proton antiporter (H:NA is 1.5) (periplasm)'	'NAt3_1p5pp'	0.0409816
'Nitrate reductase (Ubiquinol-8) (periplasm)'	'NO3R1pp'	0
'Nitrate reductase (Menaquinol-8) (periplasm)'	'NO3R2bpp'	0
'Nitrate reductase (Menaquinol-8) (periplasm)'	'NO3R2pp'	0
'Nitrate transport in via nitrite antiport (periplasm)'	'NO3t7pp'	0
'Nitrate transport via diffusion (extracellular to periplasm)'	'NO3tex'	0
'Nitric oxide dioxygenase'	'NODOx'	0
'Sodium proton antiporter (H:NA is 2) (periplasm)'	'NAt3_2pp'	0.0406084
'Sodium transport out via proton antiport (cytoplasm to periplasm)'	'NAt3pp'	1000
'Nitric oxide dioxygenase'	'NODOy'	0
'Sodium transport via diffusion (extracellular to periplasm)'	'NAtex'	2.79782e-11
'Lysophospholipase L2 (acyltransferase, 2-acyl-glycerophosphoethanolamine, n-C14:1)'	'LPLIPAL2ATE141'	0
'Nucleoside-diphosphate kinase (ATP:GDP)'	'NDPK1'	2.59758
'Nucleoside-diphosphate kinase (ATP:UDP)'	'NDPK2'	0.478731
'Novobiocin transport via diffusion (extracellular to periplasm)'	'NOVBCNtex'	0
'Novobiocin transport via TolC system'	'NOVBCNtpp'	0
'Nitric oxide transport via diffusion (extracellular to periplasm)'	'NOtex'	0
'Nucleoside-diphosphate kinase (ATP:CDP)'	'NDPK3'	0.366216
'NO transport (diffusion)'	'NOtpp'	0
'Nucleoside-diphosphate kinase (ATP:dTDP)'	'NDPK4'	0.0408331
'Lysophospholipase L2 (acyltransferase, 2-acyl-glycerophosphoethanolamine, n-C16:0)'	'LPLIPAL2ATE160'	0
'Nucleoside-diphosphate kinase (ATP:dGDP)'	'NDPK5'	0.0256735
'5''-nucleotidase (dUMP)'	'NTD1'	0.0164458
'5''-nucleotidase (XMP)'	'NTD10'	0.0133358
'5''-nucleotidase (XMP)'	'NTD10pp'	0
'Lysophospholipase L2 (acyltransferase, 2-acyl-glycerophosphoethanolamine, n-C16:1)'	'LPLIPAL2ATE161'	0
'5''-nucleotidase (IMP)'	'NTD11'	0.0450597
'5''-nucleotidase (IMP)'	'NTD11pp'	0
'5''-nucleotidase (dIMP)'	'NTD12'	2.89803e-07
'5''-nucleotidase (dIMP) (periplasm)'	'NTD12pp'	0
'5''-nucleotidase (dUMP)'	'NTD1pp'	0
'5''-nucleotidase (UMP)'	'NTD2'	0.0270567
'Uricase'	'URIC'	4.0997e-07
'5''-nucleotidase (UMP)'	'NTD2pp'	0
'Lysophospholipase L2 (acyltransferase, 2-acyl-glycerophosphoethanolamine, n-C18:0)'	'LPLIPAL2ATE180'	0
'5''-nucleotidase (dCMP)'	'NTD3'	0.00177411
'5''-nucleotidase (dCMP)'	'NTD3pp'	0
'Lysophospholipase L2 (acyltransferase, 2-acyl-glycerophosphoethanolamine, n-C18:1)'	'LPLIPAL2ATE181'	0
'5''-nucleotidase (CMP)'	'NTD4'	0.0260623
'5''-nucleotidase (CMP)'	'NTD4pp'	0
'5''-nucleotidase (GMP)'	'NTD9pp'	0
'Nucleoside-triphosphatase (ATP)'	'NTP1'	0
'Nucleoside-triphosphatase (ITP)'	'NTP10'	0.0101081
'5''-nucleotidase (dTMP)'	'NTD5'	0.0199564
'Lysophospholipase L2 (acyltransferase, 2-acyl-glycerophosphoglycerol, n-C12:0)'	'LPLIPAL2ATG120'	0
'5''-nucleotidase (dTMP)'	'NTD5pp'	0
'Nucleoside-triphosphatase (dITP)'	'NTP11'	0
'Nucleoside-triphosphatase (XTP)'	'NTP12'	0
'5''-nucleotidase (dAMP)'	'NTD6'	0.00394275
'Lysophospholipase L2 (acyltransferase, 2-acyl-glycerophosphoglycerol, n-C14:0)'	'LPLIPAL2ATG140'	0
'5''-nucleotidase (dAMP)'	'NTD6pp'	0
'5''-nucleotidase (AMP)'	'NTD7'	0.0177557
'Nucleoside-triphosphatase (GTP)'	'NTP3'	0.010105
'Nucleoside-triphosphatase (GTP) (periplasm)'	'NTP3pp'	0
'5''-nucleotidase (AMP)'	'NTD7pp'	0
'Nucleoside-triphosphatase (CTP)'	'NTP5'	0.0103771
'Lysophospholipase L2 (acyltransferase, 2-acyl-glycerophosphoglycerol, n-C14:1)'	'LPLIPAL2ATG141'	0
'Nucleoside triphosphate pyrophosphorylase (dgtp)'	'NTPP1'	0.00993429
'Nucleoside triphosphate pyrophosphorylase (ditp)'	'NTPP10'	2.89803e-07
'5''-nucleotidase (dGMP)'	'NTD8'	0.00323821
'5''-nucleotidase (dGMP)'	'NTD8pp'	0
'5''-nucleotidase (GMP)'	'NTD9'	0.019837
'Nucleoside triphosphate pyrophosphorylase (xtp)'	'NTPP11'	0.00322922
'Nucleoside triphosphate pyrophosphorylase (gtp)'	'NTPP2'	0
'Nucleoside triphosphate pyrophosphorylase (dctp)'	'NTPP3'	0.00993508
'Nucleoside triphosphate pyrophosphorylase (ctp)'	'NTPP4'	0.010198
'Nucleoside triphosphate pyrophosphorylase (datp)'	'NTPP5'	0.0099349
'3-Oxo-pimeloyl-[ACP] methyl ester synthase'	'OPMEACPS'	1.68474e-06
'Lysophospholipase L2 (acyltransferase, 2-acyl-glycerophosphoglycerol, n-C16:0)'	'LPLIPAL2ATG160'	0
'Ornithine Decarboxylase'	'ORNDC'	0.0406902
'Ornithine transport via ABC system (periplasm)'	'ORNabcpp'	0.00927936
'Nucleoside triphosphate pyrophosphorylase (atp)'	'NTPP6'	0
'Nucleoside triphosphate pyrophosphorylase (dttp)'	'NTPP7'	0.0130717
'Nucleoside triphosphate pyrophosphorylase (utp)'	'NTPP8'	0.0100773
'Ornithine transport via diffusion (extracellular to periplasm)'	'ORNtex'	-0.00190113
'Lysophospholipase L2 (acyltransferase, 2-acyl-glycerophosphoglycerol, n-C16:1)'	'LPLIPAL2ATG161'	0
'Orotate transport via proton symport (2 H) (periplasm)'	'OROTt2_2pp'	0
'Orotate transport via diffusion (extracellular to periplasm)'	'OROTtex'	0
'Orotate phosphoribosyltransferase'	'ORPT'	-0.269833
'Nucleoside triphosphate pyrophosphorylase (itp)'	'NTPP9'	2.19967e-07
'Nucleoside triphosphate tripolyhydrolase'	'NTPTP1'	0.00319778
'Nucleoside triphosphate tripolyhydrolase'	'NTPTP2'	0.0191742
'Oxamate transcarbamoylase'	'OXAMTC'	1.70571e-07
'Lysophospholipase L2 (acyltransferase, 2-acyl-glycerophosphoglycerol, n-C18:0)'	'LPLIPAL2ATG180'	0
'Oxalyl-CoA decarboxylase'	'OXCDC'	0
'Oxepin-CoA hydrolase/ 3-oxo-5,6-dehydrosuberyl-CoA semialdehyde dehydrogenase (NADP+)'	'OXCOAHDH'	0
'Nitrite Reductase (NADH)'	'NTRIR2x'	0
'Nitrite Reductase (Ubiquinole-8, periplasm)'	'NTRIR3pp'	0
'Nitrite Reductase (Menaquinole-8, periplasm)'	'NTRIR4pp'	0
'3-oxo-5,6-dehydrosuberyl-CoA thiolase'	'OXDHCOAT'	0
'1-pyrroline-5-carboxylate dehydrogenase'	'P5CD'	0.00631321
'O16 antigen (x4) core oligosaccharide lipid A transport via ABC system (periplasm to extracellular)'	'O16A4COLIPAabctex'	0
'Lysophospholipase L2 (acyltransferase, 2-acyl-glycerophosphoglycerol, n-C18:1)'	'LPLIPAL2ATG181'	0
'O16 anitgen (x4) ligase (periplasm)'	'O16A4Lpp'	0
'Pyrroline-5-carboxylate reductase'	'P5CR'	0.202097
'Phosphatidate transport via ABC system (n-C12:0, periplasm)'	'PA120abcpp'	0.0109854
'Phosphatidate transport via ABC system (n-C14:0, periplasm)'	'PA140abcpp'	0.0111266
'Phosphatidate transport via ABC system (n-C14:1, periplasm)'	'PA141abcpp'	0.0111825
'O16 antigen polymerase (periplasm)'	'O16AP1pp'	0
'O16 antigen polymerase (periplasm)'	'O16AP2pp'	0
'O16 antigen polymerase (periplasm)'	'O16AP3pp'	0
'Rhamanosyl-N-acetylglucosamyl-undecaprenyl diphosphate O-acetyltransferase (LPS O16 antigen biosynthesis)'	'O16AT'	0
'O16 antigen (flippase, cytoplasm to periplasm)'	'O16AUNDtpp'	0
'Phosphatidate transport via ABC system (n-C16:0, periplasm)'	'PA160abcpp'	0.0105716
'Lysophospholipase L2 (2-acylglycerophosphoethanolamine, n-C12:0)'	'LPLIPAL2E120'	3.82962e-07
'Phosphatidate transport via ABC system (n-C16:1, periplasm)'	'PA161abcpp'	0.0139168
'Phosphatidate transport via ABC system (n-C18:0, periplasm)'	'PA180abcpp'	0.0116556
'Galactofuranosyltransferase (LPS O16 antigen biosynthesis)'	'O16GALFT'	0
'Glucosyltransferase I (LPS O16 antigen biosynthesis)'	'O16GLCT1'	0
'Glucosyltransferase II (LPS O16 antigen biosynthesis)'	'O16GLCT2'	0
'Phosphatidate transport via ABC system (n-C18:1, periplasm)'	'PA181abcpp'	0.0139522
'Lysophospholipase L2 (2-acylglycerophosphoethanolamine, n-C14:0)'	'LPLIPAL2E140'	3.83505e-07
'Phenylacetaldehyde reversible transport via proton symport (periplasm)'	'PACALDt2rpp'	0
'Phenethylacetaldehyde transport via diffusion (extracellular to periplasm)'	'PACALDtex'	0
'Ring 1,2-phenylacetyl-CoA epoxidase (NADPH)'	'PACCOAE'	0
'Superoxide anion transport via diffusion (extracellular to periplasm)'	'O2Stex'	0
'Oxygen transport via diffusion (extracellular to periplasm)'	'O2tex'	16.9967
'O2 transport via diffusion (periplasm)'	'O2tpp'	16.9934
'Oxaloacetate decarboxylase'	'OAADC'	4.00921e-07
'Phenylacetate-CoA ligase'	'PACCOAL'	0
'2-Oxobutanoate formate lyase'	'OBTFL'	1.94104e-07
'Lysophospholipase L2 (2-acylglycerophosphoethanolamine, n-C14:1)'	'LPLIPAL2E141'	3.82867e-07
'Ornithine carbamoyltransferase'	'OCBT'	0.242115
'Octadecanoate transport via facilitated irreversible diffusion (extracellular to periplasm)'	'OCDCAtexi'	0
'Pantothenate synthase'	'PANTS'	9.46508e-11
'Phosphatidate phosphatase (n-C12:0)'	'PAPA120'	0.0161924
'Phosphatidate phosphatase (periplasmic, n-C12:0)'	'PAPA120pp'	0.0105758
'Phosphatidate phosphatase (n-C14:0)'	'PAPA140'	0.0162194
'Octadecenoate (n-C18:1) transport via facilitated irreversible diffusion (extracellular to periplasm)'	'OCDCEAtexi'	0
'Octanoate transport via diffusion (extracellular to periplasm)'	'OCTAtex'	0
'Octaprenyl pyrophosphate synthase'	'OCTDPS'	0.000563546
'Octanoate non-lipoylated apo domain ligase'	'OCTNLL'	1.30048e-06
'Phosphatidate phosphatase (periplasmic, n-C14:0)'	'PAPA140pp'	0.0104702
'Lysophospholipase L2 (2-acylglycerophosphoethanolamine, n-C16:0)'	'LPLIPAL2E160'	3.85568e-07
'Phosphatidate phosphatase (n-C14:1)'	'PAPA141'	0.0162349
[truncated: 584 more rows]
