# Supplementary material for: The quantitative metabolome is shaped by abiotic constraints
Source: Nat Commun. 2021 May 26;12:3178. doi: 10.1038/s41467-021-23214-9 (PMC8155068; doi:10.1038/s41467-021-23214-9)
Supplement: Supplementary file 9 — Supplementary Code 1 [file 41467_2021_23214_MOESM9_ESM.zip › Codes/Core/Input-data-sheets/gams_experiment.xlsx]

## Sheet: av
	ex1	ex2
x1	0	0
x2	5.07942e-05	0
x3	0.000353158	0.000184
x4	0	0.0166
x5	0	0.00107
x6	0.00132029	0
x7	0.000230229	0
x8	0.000636949	0
x9	0	0
x10	0.000594614	0
x11	0	0
x12	0	0.00154
x13	0	0.00273
x14	0	0
x15	0	0.000606
x16	0.00211281	0.00255
x17	0	0
x18	0.000604612	0.000555
x19	0.00168534	0.00168
x20	0	0.00423
x21	0	0
x22	0	8.19e-05
x23	0	0
x24	0	0
x25	0	0
x26	0.000278539	0.00377
x27	0	0
x28	0.00344914	0.00963
x29	0	4.27e-06
x30	0	0.00462
x31	0.000658756	0
x32	2.66368e-05	0
x33	0	0.00829
x34	0	0
x35	0.00116096	0.0152
x36	0.000333565	0.000676
x37	0	0
x38	1.12882e-05	2.08e-06
x39	0.0306515	0.096
x40	0.000548242	0.000115
x41	0	0.0025
x42	0.00242971	0.00381
x43	0	0
x44	0.000949161	0
x45	0	0
x46	0	0
x47	0.000335967	0
x48	0	0
x49	0	0
x50	0.00118533	0.000569
x51	0	0
x52	0	0
x53	0.00359632	0
x54	0.000702862	0.00196
x55	0	0
x56	0.00136824	0.00487
x57	0	0.00924
x58	0	0
x59	0.000113892	0.000121
x60	0.00140515	0
x61	0	0.00137
x62	0	0.00179
x63	8.16087e-06	0
x64	0	0.000378
x65	1.15066e-05	0
x66	2.74151e-05	8.32e-05
x67	0	0
x68	0	0.00237
x69	0	0.000233
