# Supplementary material for: The quantitative metabolome is shaped by abiotic constraints
Source: Nat Commun. 2021 May 26;12:3178. doi: 10.1038/s41467-021-23214-9 (PMC8155068; doi:10.1038/s41467-021-23214-9)
Supplement: Supplementary file 9 — Supplementary Code 1 [file 41467_2021_23214_MOESM9_ESM.zip › Codes/Core/Input-data-sheets/gene_expression.xlsx]

## Sheet: acid
gene	control__wt_glc__1	acid__wt_ph5__1	log2(TMP2/TMP1)								b#	gene	log2(TMP2/TMP1)	log2(TMP2/TMP1)_full
b0002	11.0067	10.9494	-0.0572994								b0118	acnB	-0.278222	-0.278222
b0003	10.4157	10.7566	0.340944								b1276	acnA	0.351912	0.351912
b0004	10.5949	10.282	-0.312835								b3735	atpH	-0.036096	-0.036096
b0005	6.3161	5.28103	-1.03507								b3739	atpI	0.565836	0.565836
b0006	6.91577	6.91538	-0.00039029								b3732	atpD	-0.37193	-0.37193
b0007	3.52088	3.59198	0.0710993								b3737	atpE	-0.622196	-0.622196
b0008	11.1867	11.1525	-0.03425								b3733	atpG	-0.288502	-0.288502
b0009	6.16168	6.32301	0.161332								b3734	atpA	-0.467176	-0.467176
b0010	5.40184	4.83814	-0.563701								b3738	atpB	-0.549817	-0.549817
b0011	1.67179	2.42914	0.757349								b1812	pabB	-0.0230078	-0.0230078
b0014	10.3079	11.1099	0.801986								b3731	atpC	0.0526599	0.0526599
b0015	7.87425	8.59109	0.716837								b3736	atpF	0.261208	0.261208
b0016	6.41255	6.41933	0.00677802								b0312	betB	0.354778	0.354778
b0018	2.44486	1.69119	-0.753666								b0474	adk	0.114537	0.114537
b0019	6.38721	6.9061	0.518895								b0314	betT	-0.14654	-0.14654
b0020	6.25705	5.93853	-0.318518								b1801	yeaV	-0.615545	-0.615545
b0021	1.79748	1.80066	0.00317542								b0311	betA	-0.0210334	-0.0210334
b0022	3.32604	2.96205	-0.363981								b0727	sucB	-0.228341	-0.228341
b0023	11.1262	10.5205	-0.605722								b0726	sucA	-0.596497	-0.596497
b0025	8.41697	8.81991	0.402942								b0116	lpd	-0.320299	-0.320299
b0026	9.67835	9.90352	0.225168								b2416	ptsI	-0.601393	-0.601393
b0027	7.44562	7.3105	-0.135118								b1101	ptsG	-0.649463	-0.649463
b0028	7.28786	7.46971	0.181843								b2415	ptsH	-0.729169	-0.729169
b0029	7.39354	7.87772	0.484181								b2417	crr	-0.445823	-0.445823
b0030	5.09187	4.23277	-0.859103								b4111	proP	0.243426	0.243426
b0031	8.67981	8.7406	0.0607908								b0720	gltA	-0.60528	-0.60528
b0032	10.6681	10.1105	-0.557653								b1849	purT	-0.0370587	-0.0370587
b0033	10.6294	10.3121	-0.317281								b3115	tdcD	-0.602615	-0.602615
b0034	4.98687	5.28221	0.295346								b2296	ackA	0.185923	0.185923
b0036	0.482559	2.19725	1.71469								b1819	manZ	-0.529808	-0.529808
b0037	3.43973	3.50912	0.0693859								b1817	manX	-0.957895	-0.957895
b0038	3.03221	3.34087	0.30866								b4090	rpiB	0.00389482	0.00389482
b0039	4.05102	4.15847	0.107448								b1818	manY	-0.711872	-0.711872
b0040	1.16173	0.785728	-0.375999								b0429	cyoD	-0.742602	-0.742602
b0041	0.855891	1.14963	0.29374								b0430	cyoC	0.0948512	0.0948512
b0042	1.57969	1.80488	0.225194								b0432	cyoA	-0.212128	-0.212128
b0043	1.55665	1.67408	0.117435								b0431	cyoB	-0.234652	-0.234652
b0045	0.554869	1.12182	0.566952								b4122	fumB	0.127074	0.127074
b0046	4.71521	5.25302	0.537812								b1779	gapA	-0.143723	-0.143723
b0047	5.2117	5.82914	0.617439								b1850	eda	0.357019	0.357019
b0048	7.0475	6.85067	-0.196821								b1851	edd	0.356783	0.356783
b0049	6.81363	7.01325	0.199618								b2779	eno	-0.287787	-0.287787
b0050	6.71327	7.32438	0.611105								b0928	aspC	-0.0168617	-0.0168617
b0051	8.37931	8.31292	-0.0663892								b3729	glmS	-0.107968	-0.107968
b0052	7.79117	7.57035	-0.220815								b1297	puuA	-1.74878	-1.74878
b0053	9.29165	9.16549	-0.126165								b2925	fbaA	-0.00968856	-0.00968856
b0054	9.20587	9.19991	-0.0059624								b1773	ydjI	0.160524	0.160524
b0055	6.02014	6.18915	0.169005								b2097	fbaB	1.16318	1.16318
b0058	5.53612	6.13468	0.598567								b1621	malX	-1.2416	-1.2416
b0059	6.8861	6.95338	0.0672782								b3430	glgC	0.220796	0.220796
b0060	4.7851	5.13134	0.346241								b3870	glnA	-0.758347	-0.758347
b0061	1.69713	1.97245	0.275319								b1761	gdhA	0.0435299	0.0435299
b0062	2.36655	3.17427	0.807713								b1524	glsB	-0.077241	-0.077241
b0063	1.97775	2.5105	0.532749								b0485	glsA	1.33937	1.33937
b0064	5.39944	5.68432	0.284873								b3213	gltD	0.526285	0.526285
b0065	4.33494	5.16998	0.835041								b3212	gltB	0.178494	0.178494
b0066	5.3327	5.81569	0.482985								b2029	gnd	-0.19199	-0.19199
b0067	5.53541	5.23156	-0.303848								b3236	mdh	-0.18494	-0.18494
b0068	8.05704	8.03458	-0.0224584								b2210	mqo	1.57382	1.57382
b0069	5.42233	5.46118	0.0388478								b3500	gor	0.112377	0.112377
b0070	4.78097	4.86636	0.0853937								b1611	fumC	-0.333146	-0.333146
b0071	9.95178	10.1088	0.157022								b1612	fumA	-0.232867	-0.232867
b0072	10.5364	10.554	0.0176057								b3730	glmU	-0.280656	-0.280656
b0073	10.1709	10.3522	0.181262								b2288	nuoA	0.593496	0.593496
b0074	9.96843	10.146	0.177521								b2278	nuoL	0.41473	0.41473
b0076	3.10442	2.96261	-0.141813								b2277	nuoM	0.49844	0.49844
b0077	8.77671	8.82718	0.0504727								b2287	nuoB	0.46604	0.46604
b0078	8.0243	8.33755	0.313255								b2284	nuoF	0.427971	0.427971
b0080	7.69799	7.33427	-0.363724								b2282	nuoH	0.643774	0.643774
b0081	7.19409	7.69259	0.498498								b2286	nuoC	0.0858838	0.0858838
b0082	7.8376	7.96522	0.127612								b2279	nuoK	0.490435	0.490435
b0083	6.92011	7.02259	0.102486								b2280	nuoJ	0.780805	0.780805
b0084	7.50266	7.04227	-0.460388								b1852	zwf	0.283144	0.283144
b0085	7.75199	8.28028	0.528288								b2276	nuoN	0.216869	0.216869
b0086	7.67869	8.08706	0.408367								b2283	nuoG	0.385601	0.385601
b0087	6.88016	7.13819	0.258028								b2285	nuoE	0.378475	0.378475
b0088	7.58269	7.88812	0.30543								b2281	nuoI	0.449508	0.449508
b0089	6.8443	7.15546	0.311161								b1603	pntA	-0.184969	-0.184969
b0090	6.97243	7.33238	0.359949								b1136	icd	-0.222718	-0.222718
b0091	7.59697	8.15516	0.558194								b1602	pntB	-0.335412	-0.335412
b0092	7.71328	8.12256	0.409273								b3962	sthA	-0.372352	-0.372352
b0093	7.60922	8.12393	0.514708								b2518	ndk	-0.554815	-0.554815
b0094	7.4129	7.8693	0.456401								b0451	amtB	-0.351514	-0.351514
b0095	9.55724	10.1685	0.611281								b1236	galU	-0.0521754	-0.0521754
b0096	10.0245	10.1969	0.172389								b2744	umpG	0.340525	0.340525
b0097	8.42891	7.6928	-0.73611								b0722	sdhD	-0.931593	-0.931593
b0098	8.42474	8.19435	-0.230396								b0723	sdhA	-0.591735	-0.591735
b0099	4.64302	4.62403	-0.0189943								b0724	sdhB	-0.479309	-0.479309
b0101	4.1922	4.7549	0.562703								b0721	sdhC	-1.44696	-1.44696
b0102	7.25248	7.46025	0.207764								b0115	aceF	0.34671	0.34671
b0103	6.6656	6.80947	0.143873								b0729	sucD	-0.269181	-0.269181
b0104	9.41081	9.47305	0.0622436								b0728	sucC	-0.192993	-0.192993
b0106	2.95434	3.05181	0.0974759								b0114	aceE	0.269844	0.269844
b0107	3.38768	3.42245	0.0347778								b2464	talA	1.28407	1.28407
b0109	7.4246	7.25133	-0.173269								b0008	talB	-0.03425	-0.03425
b0110	5.63273	5.90625	0.273515								b3916	pfkA	0.46279	0.46279
b0111	5.32469	5.32903	0.00434483								b1723	pfkB	0.542429	0.542429
b0112	9.84864	9.77957	-0.0690743								b3176	glmM	0.183565	0.183565
b0113	8.17351	7.99328	-0.180232								b4025	pgi	0.210248	0.210248
b0114	10.6513	10.9212	0.269844								b2926	pgk	-0.19603	-0.19603
b0115	10.1515	10.4982	0.34671								b0767	pgl	0.983537	0.983537
b0116	11.2169	10.8966	-0.320299								b4395	ytjC	0.107591	0.107591
b0117	2.55758	2.23848	-0.319101								b0755	gpmA	0.537511	0.537511
b0118	11.2892	11.0109	-0.278222								b3612	gpmM	-0.278607	-0.278607
b0119	6.71312	6.79232	0.0792046								b2690	yqaB	-0.209053	-0.209053
b0120	9.29325	9.0692	-0.224047								b0688	pgm	-0.00483996	-0.00483996
b0121	9.08009	8.84829	-0.231809								b2935	tktA	-0.442535	-0.442535
b0122	7.24302	6.41717	-0.825847								b2465	tktB	1.11832	1.11832
b0123	8.17512	7.78149	-0.393623								b3493	pitA	-0.202425	-0.202425
b0124	7.80877	8.92613	1.11736								b2987	pitB	-1.07919	-1.07919
b0125	8.17306	8.2428	0.0697427								b3919	tpiA	0.033776	0.033776
b0126	10.7898	11.0003	0.210578								b1897	otsB	1.43294	1.43294
b0127	6.91796	6.83754	-0.0804188								b1896	otsA	0.941762	0.941762
b0128	5.89023	5.68279	-0.207442								b4226	ppa	-0.223588	-0.223588
b0129	3.34972	3.35374	0.00401937								b2502	ppx	0.0151371	0.0151371
b0130	4.06565	4.35665	0.291006								b3956	ppc	0.103355	0.103355
b0131	9.23087	9.4444	0.213525								b3403	pck	-0.913616	-0.913616
b0132	3.10565	2.6728	-0.432852								b2297	pta	0.294173	0.294173
b0133	8.7063	9.13628	0.429976								b2458	eutD	0.570976	0.570976
b0134	8.60223	8.81661	0.214383								b1676	pykF	-0.242704	-0.242704
b0135	2.59506	2.22245	-0.372608								b1854	pykA	0.521215	0.521215
b0137	1.61355	3.0859	1.47234								b3386	rpe	0.141109	0.141109
b0139	1.86639	1.60934	-0.257057								b4301	sgcE	0.402251	0.402251
b0142	6.78381	6.07675	-0.707055								b2914	rpiA	0.111987	0.111987
b0143	9.07495	9.29473	0.219781
b0144	5.78752	5.20235	-0.585173
b0145	9.56782	9.78358	0.215755
b0146	6.03668	6.71028	0.673609
b0147	5.45602	5.21918	-0.236841
b0148	5.40186	5.81932	0.417464
b0149	6.49975	6.88535	0.385597
b0150	9.01883	8.52851	-0.490319
b0151	6.29404	6.2322	-0.0618425
b0152	6.18675	5.78498	-0.401775
b0153	4.98039	5.01675	0.0363639
b0154	8.24494	8.52222	0.277282
b0155	5.13139	5.82941	0.698013
b0156	8.20722	7.71979	-0.487434
b0157	4.20994	4.15444	-0.0555022
b0158	5.18868	4.8558	-0.332873
b0159	9.2047	8.61911	-0.585583
b0160	5.77926	5.90042	0.121164
b0161	7.86108	8.85456	0.99348
b0162	3.65515	3.77782	0.122676
b0163	8.09023	8.39404	0.30381
b0164	3.81327	3.51112	-0.302146
b0166	10.5675	10.558	-0.00946659
b0167	6.78694	6.90724	0.120301
b0168	9.38339	9.02024	-0.36315
b0169	12.483	12.2069	-0.27606
b0170	11.1181	11.151	0.0329543
b0171	8.72834	8.83034	0.101998
b0172	10.2945	10.5226	0.228057
b0173	5.34567	5.48261	0.136943
b0174	7.50203	7.91666	0.414624
b0175	7.25853	7.04498	-0.213549
b0176	8.24203	8.45079	0.208753
b0177	9.39358	9.37358	-0.0200002
b0178	9.78625	10.3242	0.537971
b0179	9.94903	10.1399	0.190904
b0180	8.77064	9.32076	0.550119
b0181	9.08934	8.98893	-0.100412
b0182	7.8785	7.7909	-0.0875988
b0183	6.81184	6.82962	0.0177804
b0184	7.03162	7.09991	0.0682893
b0185	9.44867	9.07347	-0.375191
b0186	5.92967	6.11703	0.187356
b0187	5.63722	5.34691	-0.290316
b0188	6.14928	6.54698	0.397705
b0189	6.21468	5.94564	-0.269036
b0190	5.49204	6.15433	0.662289
b0191	5.06354	5.77133	0.707792
b0192	6.10967	6.51927	0.409602
b0193	2.65501	2.14298	-0.512035
b0194	9.54057	9.74967	0.209105
b0195	6.59514	6.19165	-0.403493
b0196	7.90041	7.85518	-0.0452269
b0197	10.7854	10.9913	0.205845
b0198	7.56622	7.81412	0.247904
b0199	8.75266	8.92418	0.171523
b0200	6.9027	6.91688	0.0141847
b0207	5.72894	5.5233	-0.205631
b0208	5.48168	5.70066	0.218981
b0209	7.67575	7.96277	0.28702
b0210	4.67292	4.9117	0.238776
b0211	9.23823	8.44108	-0.797151
b0212	6.3853	6.50605	0.120749
b0213	6.02024	5.47666	-0.543578
b0214	6.49694	6.436	-0.0609363
b0215	7.38286	7.61686	0.233999
b0217	2.79874	2.31745	-0.48129
b0219	5.36068	6.22349	0.862817
b0220	8.45855	8.6536	0.195058
b0221	6.01736	5.78568	-0.231686
b0222	8.42088	8.51653	0.0956579
b0223	6.99353	7.05436	0.0608359
b0224	8.20494	7.84053	-0.364401
b0225	5.47711	4.80107	-0.676041
b0226	6.25115	6.32181	0.0706531
b0227	3.22114	3.88549	0.664349
b0228	4.11173	4.44213	0.330394
b0229	1.06649	2.43051	1.36402
b0230	1.6158	1.88462	0.268822
b0231	4.9343	5.18792	0.253624
b0232	4.07857	3.88935	-0.189219
b0233	3.14001	4.18958	1.04957
b0234	3.95047	3.31892	-0.631556
b0237	8.93902	9.26279	0.323771
b0238	7.63489	8.15271	0.517822
b0239	6.81888	7.00388	0.184999
b0240_2	8.65487	8.19404	-0.460822
b0241	1.9846	2.76236	0.777754
b0242	8.21942	8.71377	0.494351
b0243	8.28018	8.4607	0.180518
b0250	4.98465	5.2895	0.304849
b0251	2.38267	2.87618	0.493517
b0252	1.71329	1.09967	-0.613614
b0253	3.77073	4.35013	0.5794
b0254	2.99743	2.60415	-0.393277
b0258	4.52276	5.07895	0.556195
b0259	7.95001	7.34487	-0.605148
b0260	5.46483	5.46919	0.00435511
b0261	5.63029	6.72222	1.09194
b0262	2.4527	1.88477	-0.56793
b0264	2.23701	3.36656	1.12955
b0265	3.6189	3.48394	-0.134957
b0266	4.71208	4.33767	-0.374416
b0267	1.05776	1.66453	0.606763
b0268	2.774	2.7411	-0.0329028
b0269	3.10782	3.09841	-0.0094115
b0270	2.20602	3.06414	0.858114
b0271	3.52006	4.24005	0.719993
b0272	7.05569	6.83617	-0.219515
b0273	9.3706	9.06748	-0.303124
b0274	3.17751	3.07919	-0.0983219
b0275	3.6189	2.60745	-1.01145
b0276	2.81425	3.53497	0.720726
b0277	4.45333	3.55282	-0.900513
b0278	3.24568	2.4541	-0.791579
b0280	8.32819	7.27897	-1.04922
b0281	6.87521	6.7235	-0.15171
b0283	3.08836	4.33261	1.24425
b0284	3.5779	4.46567	0.887766
b0285	2.55943	3.89834	1.33891
b0286	3.45324	4.13454	0.681296
b0287	8.81906	10.6406	1.82154
b0288	3.50956	3.73507	0.225508
b0289	4.03273	4.11233	0.0795957
b0290	3.71835	3.84235	0.124002
b0291	2.23611	2.60591	0.369795
b0292	2.37831	2.1732	-0.205112
b0293	4.12543	4.38989	0.264466
b0294	1.36971	1.37244	0.0027332
b0295	2.9682	1.61071	-1.35749
b0296	2.51568	1.98488	-0.530802
b0300	4.00541	3.46873	-0.536679
b0304	3.87416	5.36773	1.49357
b0305	2.98892	3.11985	0.130921
b0306	2.98865	2.73422	-0.254428
b0307	4.20953	4.29663	0.0870973
b0308	3.98193	4.08503	0.103102
b0311	5.42227	5.40124	-0.0210334
b0312	6.38738	6.74215	0.354778
b0313	6.37966	6.4159	0.0362356
b0314	5.81906	5.67252	-0.14654
b0315	3.79764	4.07235	0.27471
b0316	4.06445	4.19302	0.128569
b0318	2.62061	2.62435	0.00373227
b0320	1.77475	2.11778	0.343031
b0321	0.911191	2.14498	1.23379
b0323	0.989228	0.86669	-0.122538
b0324	5.49332	6.04498	0.551662
b0325	7.77887	8.99901	1.22014
b0328	2.90748	2.09139	-0.816088
b0329	8.19066	8.88417	0.693511
b0330	3.46464	4.28998	0.825338
b0331	1.26415	1.86259	0.598444
b0333	1.2233	1.82537	0.602067
b0334	0.718481	0.97905	0.26057
b0335	2.26553	2.16604	-0.0994866
b0336	8.12363	8.30751	0.183877
b0337	9.5244	9.37802	-0.146384
b0338	4.73742	4.67449	-0.0629384
b0339	2.39409	2.46122	0.06713
b0340	3.45084	3.58038	0.129542
b0341	3.14443	2.8007	-0.343732
b0342	3.34759	2.274	-1.07359
b0343	1.31879	1.24747	-0.0713128
b0344	2.05329	2.30008	0.246786
b0345	5.85331	6.15865	0.305346
b0346	6.56371	6.78015	0.216435
b0347	2.5555	2.25231	-0.303186
b0348	2.21258	1.80161	-0.410966
b0349	1.28724	2.14797	0.860727
b0350	2.67729	2.44535	-0.23194
b0351	1.72186	3.07232	1.35046
b0352	2.32305	2.96288	0.639827
b0353	1.93919	2.79615	0.856963
b0354	6.34554	5.79403	-0.551509
b0355	5.14745	4.69898	-0.448471
b0356	7.17777	7.07453	-0.103236
b0357	5.52803	4.84475	-0.683272
b0358	3.6665	3.30766	-0.358838
b0363	2.44256	2.51388	0.0713169
b0365	2.08504	3.08435	0.999308
b0366	2.55538	3.19464	0.639262
b0367	2.25428	2.07561	-0.178668
b0368	2.779	3.75479	0.975785
b0369	7.79029	8.25542	0.465131
b0372	5.07784	5.38623	0.308393
b0373	5.78152	5.22738	-0.554137
b0376	6.55957	6.95069	0.39112
b0377	4.6168	4.97896	0.362167
b0378	5.59539	6.36205	0.766658
b0379	0	1.59602	1.59602
b0380	3.48872	2.61557	-0.87316
b0381	6.59749	6.73185	0.134362
b0382	6.33883	6.74042	0.401594
b0383	4.80297	5.10501	0.302034
b0384	5.12844	6.26604	1.1376
b0385	2.29811	2.63077	0.332656
b0386	7.66522	8.33058	0.665364
b0387	5.3124	5.91426	0.601861
b0388	7.90639	8.47699	0.570601
b0389	5.8092	5.40706	-0.402136
b0390	6.14936	6.09648	-0.0528773
b0391	7.97958	8.3296	0.350023
b0392	4.39581	4.43096	0.0351467
b0393	7.64586	7.6589	0.0130407
b0394	5.26471	6.61981	1.3551
b0396	4.28177	4.06452	-0.217246
b0397	5.6878	5.64268	-0.0451115
b0398	5.49632	5.53755	0.0412276
b0399	5.59999	5.76948	0.169491
b0400	4.66356	5.11297	0.44941
b0401	5.82304	6.32919	0.506145
b0402	5.84828	5.77667	-0.0716057
b0403	5.16772	5.39564	0.227917
b0404	5.14232	5.10216	-0.0401606
b0405	6.91364	6.91281	-0.000825079
b0406	8.23036	8.01697	-0.213392
b0407	9.04425	9.24228	0.198031
b0408	8.74	8.81269	0.0726899
b0409	7.86001	7.93074	0.0707251
b0410	6.65	7.02664	0.376635
b0411	9.89305	9.10545	-0.787597
b0412	4.15035	3.87	-0.280351
b0413	7.20218	7.59432	0.392147
b0414	7.58892	7.36531	-0.223616
b0415	8.05488	8.18155	0.126671
b0416	8.88422	8.94535	0.0611309
b0417	6.41986	6.53306	0.113193
b0418	7.17073	7.12306	-0.0476728
b0419	7.34936	8.12701	0.777646
b0420	7.80338	7.58198	-0.221401
b0421	7.68931	7.7022	0.0128977
b0422	7.36626	7.35945	-0.00681779
b0423	7.48621	7.16941	-0.316793
b0424	6.48727	6.88341	0.396141
b0425	6.5408	6.95372	0.412916
b0426	9.02328	9.12626	0.102978
b0427	4.88784	5.23763	0.349782
b0428	9.04657	8.82923	-0.217332
b0429	8.0574	7.31479	-0.742602
b0430	9.3646	9.45945	0.0948512
b0431	10.7441	10.5094	-0.234652
b0432	11.254	11.0419	-0.212128
b0433	6.79519	6.13801	-0.657182
b0434	8.54681	8.36981	-0.177002
b0435	8.44663	8.27456	-0.172073
b0436	11.3216	11.0899	-0.231691
b0437	9.34814	9.2028	-0.145342
b0438	9.95491	10.0791	0.124167
b0439	8.47495	9.03784	0.562888
b0440	9.86946	9.63318	-0.236277
b0441	8.78451	8.52515	-0.259356
b0442	3.3532	2.86893	-0.484274
b0443	4.36024	4.52046	0.160214
b0444	6.16721	6.57029	0.40308
b0445	3.34819	3.24414	-0.104043
b0446	5.38516	4.99024	-0.394915
b0447	5.4974	4.88904	-0.608361
b0448	4.50303	4.47898	-0.02405
b0449	4.64502	4.41961	-0.225403
b0450	3.79413	2.70791	-1.08622
b0451	5.12844	4.77693	-0.351514
b0452	6.54095	6.88876	0.34781
b0453	8.05653	8.78747	0.730942
b0454	6.14074	5.89592	-0.244822
b0456	3.15791	3.42177	0.263854
b0457	5.01892	4.92591	-0.0930103
b0458	6.77636	6.74101	-0.035354
b0459	5.6162	5.46257	-0.15363
b0460	7.28434	6.52706	-0.757284
b0461	6.1122	5.60102	-0.51118
b0462	8.12508	8.15896	0.0338728
b0463	8.02228	7.89136	-0.130916
b0464	5.47091	4.78526	-0.685646
b0465	6.3384	6.18077	-0.157628
b0467	5.6622	6.22498	0.562783
b0468	5.72696	5.20911	-0.517842
b0469	8.04983	8.37326	0.323432
b0470	7.09643	7.56547	0.469039
b0471	8.82761	9.27857	0.450961
b0472	8.7739	8.67637	-0.0975247
b0473	8.27665	8.945	0.66835
b0474	10.0061	10.1207	0.114537
b0475	5.74239	6.17794	0.435544
b0476	2.7071	3.08831	0.381213
b0477	7.17851	6.84311	-0.335395
b0478	6.31166	6.25383	-0.057832
b0479	4.90244	5.30348	0.401034
b0480	7.11473	7.42634	0.311609
b0481	6.99701	7.38861	0.391601
b0482	6.24067	6.19939	-0.0412765
b0483	6.63564	7.08585	0.450216
b0484	7.95635	8.47446	0.518107
b0485	5.21521	6.55458	1.33937
b0486	5.35268	6.74664	1.39396
b0487	6.46163	7.23735	0.775721
b0488	4.98101	5.36527	0.384257
b0489	6.1921	6.09212	-0.0999766
b0490	5.80188	5.62911	-0.172763
b0491	4.85893	4.87315	0.0142193
b0492	7.89712	8.77489	0.877771
b0493	6.55892	6.86555	0.306636
b0494	6.36873	6.16802	-0.200709
b0495	4.82083	5.11803	0.2972
b0496	4.33271	4.26085	-0.0718618
b0497	3.5343	3.8986	0.364306
b0498	2.78958	2.87899	0.0894072
b0499	1.46659	0.288231	-1.17836
b0502_1	4.27334	4.4319	0.158562
b0503	4.30926	4.47069	0.161425
b0504	1.88555	1.95316	0.0676141
b0505	2.6246	2.70201	0.0774062
b0506	7.89391	7.85596	-0.0379562
b0507	2.60515	2.83905	0.233904
b0508	0.487296	2.27174	1.78444
b0509	1.80186	2.34991	0.548049
b0511	0.280607	0.621455	0.340848
b0512	2.22333	2.22683	0.0035028
b0513	2.34443	2.59785	0.253423
b0514	3.01547	3.38294	0.367472
b0515	5.30489	5.00356	-0.301331
b0516	3.76934	3.67669	-0.0926488
b0517	1.4775	0.675116	-0.802383
b0518	0.806712	0.883996	0.0772842
b0520	1.10293	2.3846	1.28167
b0521	1.45756	2.64513	1.18757
b0522	8.53272	9.16168	0.628956
b0523	8.05139	8.68917	0.637788
b0524	6.8345	6.47449	-0.360012
b0525	9.93356	9.93987	0.00630975
b0526	7.89683	7.97896	0.082122
b0527	2.19735	2.4586	0.261247
b0528	5.5773	4.65408	-0.923218
b0529	8.64663	8.44368	-0.20295
b0532	1.76557	1.79398	0.0284071
b0533	1.53816	0.967216	-0.570944
b0537	6.41829	6.34362	-0.0746766
b0543	4.15764	3.72303	-0.434607
b0544	1.60686	0.864642	-0.742222
b0545	3.48226	2.7378	-0.744463
b0546	4.59	4.86102	0.27102
b0552	7.91005	7.4285	-0.481545
b0553_1	10.9223	8.57707	-2.34525
b0555	3.28846	2.98415	-0.304313
b0557	7.91619	6.81523	-1.10096
b0559	1.32363	1.3263	0.00267726
b0562_2	3.33371	3.19395	-0.139759
b0564	5.91947	6.19859	0.279119
b0565	12.3544	12.2663	-0.088047
b0566	2.75189	2.92138	0.169488
b0567	3.69106	4.40694	0.715883
b0568	4.50167	4.75159	0.249912
b0569	3.2715	3.39556	0.124055
b0570	6.49496	4.96781	-1.52715
b0571	7.4004	5.80564	-1.59475
b0572	8.67711	4.76695	-3.91017
b0573	8.61557	4.49785	-4.11771
b0574	8.48079	4.56404	-3.91675
b0575	6.99025	3.55072	-3.43954
b0576	6.04677	5.73095	-0.315815
b0577	5.94416	5.64625	-0.297909
b0578	9.01382	8.79234	-0.221482
b0579	5.01173	4.26465	-0.74708
b0580	3.75537	2.86227	-0.893097
b0581	5.807	6.53658	0.729579
b0582	6.30913	6.43349	0.124366
b0583	3.32864	2.81757	-0.511069
b0584	6.24558	5.57426	-0.671317
b0585	5.87384	5.30071	-0.573129
b0586	6.27879	5.7618	-0.516998
b0587	1.07157	0.351946	-0.719622
b0588	5.59832	5.23475	-0.36357
b0589	4.65629	4.27033	-0.38596
b0590	5.18687	4.99364	-0.193229
b0591	5.39057	5.65007	0.259501
b0592	6.00687	5.67472	-0.332157
b0593	7.31799	6.2976	-1.02039
b0594	6.80141	6.15233	-0.649072
b0595	6.37301	5.77729	-0.595719
b0596	6.15406	5.68696	-0.467095
b0597	4.73398	5.26314	0.529157
b0598	7.02983	5.89275	-1.13708
b0599	6.44361	6.86427	0.420659
b0600	6.6439	6.69603	0.0521295
b0601	3.84563	3.41828	-0.427357
b0602	2.61268	1.72661	-0.886069
b0603	2.03994	1.45122	-0.588718
b0604	6.0668	6.58742	0.52062
b0605	12.0388	12.3937	0.354904
b0606	8.69543	8.78415	0.0887191
b0607	6.85632	6.78167	-0.074656
b0608	4.58145	5.17597	0.594519
b0610	6.91749	5.70029	-1.2172
b0611	7.20588	7.26775	0.0618703
b0612	2.07067	1.54914	-0.521527
b0615	0.860093	0.941021	0.080928
b0618	0	0	0
b0619	4.3234	4.75855	0.435153
b0620	4.76168	4.75373	-0.00795005
b0621	2.2725	1.84799	-0.424511
b0622	3.13545	3.902	0.76655
b0623	11.4887	10.1389	-1.34981
b0624	5.53825	6.03	0.491746
b0627	4.27047	4.21653	-0.0539382
b0628	8.32374	8.85669	0.532958
b0629	2.20187	2.30459	0.102713
b0630	6.70813	7.19067	0.482537
b0631	7.13135	7.04173	-0.0896203
b0632	8.34979	8.196	-0.153796
b0633	8.54184	8.46699	-0.0748559
b0634	6.93674	6.38573	-0.551018
b0635	6.83106	6.59847	-0.232597
b0636	7.30048	7.16068	-0.139805
b0637	6.36349	7.23753	0.874045
b0638	4.349	4.8773	0.528296
b0639	6.76082	6.83469	0.0738643
b0640	7.24227	7.31016	0.0678929
b0641	8.78012	8.74984	-0.0302828
b0642	9.19996	9.37178	0.171824
b0643	7.44377	8.19733	0.753562
b0644	2.61096	2.01539	-0.595565
b0646	1.94258	1.77139	-0.171184
b0649	3.29589	3.49201	0.19612
b0650	2.80385	2.384	-0.41985
b0651	5.93987	5.06447	-0.875401
b0652	6.58542	6.58983	0.00440952
b0653	5.82001	5.70758	-0.112424
b0654	5.59056	5.78936	0.198795
b0655	8.89408	8.95922	0.0651349
b0656	7.9518	7.40247	-0.549329
b0657	6.85161	7.19464	0.343031
b0658	8.67782	9.33015	0.652337
b0659	7.7254	8.04858	0.323183
b0660	8.33634	8.92202	0.585685
b0661	8.42754	8.63674	0.209203
b0662	6.64102	7.21139	0.570367
b0674	7.74382	7.81248	0.0686581
b0675	7.81571	7.91766	0.101952
b0676	7.21288	7.6939	0.481014
b0677	6.71207	6.8673	0.155231
b0678	7.06101	7.55829	0.497282
b0679	6.61366	6.32408	-0.289589
b0680	9.23006	9.13321	-0.0968492
b0681	1.87354	1.78653	-0.0870125
b0682	2.74814	3.11241	0.36427
b0683	9.73759	9.24427	-0.493326
b0684	9.02363	9.07928	0.055652
b0685	4.72426	5.52909	0.804832
b0686	6.41059	6.29977	-0.110818
b0687	8.42105	8.45761	0.0365572
b0688	9.02022	9.01538	-0.00483996
b0689	3.83143	3.15424	-0.677188
b0692	3.35463	3.68583	0.331197
b0693	1.27558	1.5828	0.307217
b0694	4.92911	5.3228	0.393689
b0695	5.29184	5.94875	0.656901
b0696	3.92221	4.47935	0.557143
b0697	2.47892	2.22378	-0.255139
b0698	0.950969	1.81859	0.867618
b0699	4.25061	4.46639	0.215778
b0700	2.96002	3.41181	0.451793
b0703	2.09974	1.61368	-0.486065
b0704	2.92025	3.07277	0.152517
b0705	0	0.974115	0.974115
b0707	6.69734	6.72286	0.0255203
b0708	5.60799	6.33879	0.730798
b0709	4.88057	5.02263	0.142062
b0710	7.928	8.8349	0.906908
b0711	7.50411	8.69079	1.18668
b0712	7.69239	8.36128	0.668892
b0713	6.72092	7.63593	0.915006
b0714	5.81224	6.15759	0.345352
b0715	2.91886	2.45635	-0.462511
b0716	1.46702	1.68368	0.216655
b0718	1.26552	0.822333	-0.443187
b0720	11.7481	11.1428	-0.60528
b0721	9.70131	8.25435	-1.44696
b0722	9.06543	8.13384	-0.931593
b0723	10.6189	10.0272	-0.591735
b0724	10.3305	9.85114	-0.479309
b0726	10.2495	9.653	-0.596497
b0727	10.5306	10.3022	-0.228341
b0728	10.482	10.289	-0.192993
b0729	10.4758	10.2066	-0.269181
b0730	5.28529	4.90781	-0.377486
b0731	0.211691	0.561302	0.349611
b0732	3.94066	3.92235	-0.0183057
b0733	8.41064	8.80703	0.396397
b0734	8.28779	8.59207	0.304285
b0735	5.32945	5.77295	0.443509
b0736	7.28324	7.39748	0.114246
b0737	7.98186	8.01808	0.036219
b0738	5.86872	6.75269	0.88397
b0739	7.16356	7.35735	0.193795
b0740	9.55754	9.41225	-0.145287
b0741	11.6298	10.9268	-0.703032
b0742	9.56585	9.46122	-0.10463
b0750	8.93344	8.62296	-0.310473
b0751	8.12374	7.71411	-0.409627
b0752	5.46258	5.89545	0.432868
b0753	5.47161	7.23661	1.765
b0754	10.7824	10.8654	0.082937
b0755	10.7137	11.2512	0.537511
b0756	9.03733	8.63313	-0.4042
b0757	6.81666	6.33066	-0.486005
b0758	6.29017	6.14704	-0.143125
b0759	6.74485	6.79601	0.0511541
b0760	8.00316	8.03536	0.032196
b0761	6.34571	6.29647	-0.0492317
b0762	6.64923	3.04761	-3.60163
b0763	6.12046	6.06942	-0.0510306
b0764	4.94761	4.83062	-0.116988
b0765	4.17833	5.09309	0.914759
b0766	6.36112	6.03203	-0.32909
b0767	8.31289	9.29643	0.983537
b0768	1.39874	1.30894	-0.0897982
b0770	0.725562	1.0653	0.339742
b0771	2.24178	2.08962	-0.152163
b0772	7.90335	8.03606	0.132702
b0773	7.32711	8.72391	1.3968
b0774	6.56546	6.85812	0.292663
b0775	7.90394	8.32327	0.419329
b0776	6.77044	7.20572	0.435281
b0777	6.40652	6.73928	0.332759
b0778	7.44004	7.45969	0.0196501
b0779	7.23294	7.56597	0.333023
b0780	5.61748	6.20377	0.586289
b0781	7.94683	7.87164	-0.0751887
b0782	7.57098	8.35756	0.786572
b0783	7.32945	8.25685	0.927401
b0784	3.89937	3.77563	-0.123738
b0785	7.07972	7.77878	0.699067
b0786	7.82261	7.81572	-0.00689575
b0787	2.91806	2.36917	-0.548892
b0788	4.19336	4.89747	0.704107
b0789	5.52413	6.47236	0.948228
b0790	5.93612	6.728	0.79188
b0791	5.53997	5.24466	-0.295306
b0792	4.5062	4.6633	0.157099
b0793	4.60949	4.9531	0.343615
b0794	5.84947	6.34179	0.492321
b0795	5.99628	6.70059	0.704312
b0796	5.89549	6.20334	0.307849
b0797	6.08374	6.32962	0.24588
b0798	3.50262	3.07908	-0.423543
b0799	4.77047	4.86409	0.0936234
b0800	7.31517	8.44935	1.13418
b0801	8.8714	9.21845	0.347051
b0802	5.15389	5.05812	-0.095773
b0803	4.38058	5.32903	0.948448
b0804	5.07418	4.08176	-0.99242
b0805	7.07531	5.83155	-1.24376
b0806	4.49039	5.22899	0.738601
b0807	6.41306	6.34135	-0.0717119
b0808	4.19109	4.59472	0.403636
b0809	8.59464	7.83123	-0.763403
b0810	7.91157	7.85966	-0.0519072
b0811	9.48482	9.26777	-0.217047
b0812	10.9883	12.1983	1.20998
b0813	4.37101	3.95066	-0.42035
b0814	11.8357	12.2911	0.455488
b0815	4.37317	4.00324	-0.369932
b0817	7.30048	7.13002	-0.170466
b0818	4.69162	4.50453	-0.187089
b0819	8.66234	8.9258	0.263461
b0820	7.92952	7.772	-0.157518
b0821	6.20045	6.20243	0.00197302
b0822	7.15944	7.10676	-0.0526832
b0823	2.73361	2.60618	-0.127426
b0824	0	1.03147	1.03147
b0825	3.87315	4.03108	0.157928
b0826	5.49581	6.10979	0.613975
b0827	6.50728	6.56481	0.0575263
b0828	8.46901	9.66567	1.19666
b0829	7.55151	8.33067	0.779163
b0830	7.01676	7.88003	0.863272
b0831	6.00146	6.74985	0.748389
b0832	4.82742	5.04185	0.214431
b0833	5.48003	5.10823	-0.3718
b0834	5.18019	4.65345	-0.526737
b0835	7.75858	7.19423	-0.564349
b0836	5.16652	5.32537	0.158852
b0837	4.49504	4.29783	-0.197209
b0838	8.09166	8.06819	-0.0234715
b0839	7.67089	8.30383	0.632948
b0840	7.12959	6.87979	-0.249802
b0841	6.32079	6.22762	-0.0931777
b0842	5.26653	5.18278	-0.0837546
b0843	3.70305	3.93108	0.228028
b0844	5.92341	6.04144	0.118036
b0845	4.68943	4.97503	0.285601
b0846	4.3345	4.37971	0.0452055
b0847	6.03721	6.11113	0.0739281
b0848	3.07442	3.55533	0.480906
b0849	4.84604	4.75653	-0.089511
b0850	3.91285	5.43686	1.524
b0851	6.69116	7.06807	0.376917
b0852	5.57544	6.3483	0.772861
b0853	7.09147	6.86369	-0.227776
b0854	7.81517	7.99699	0.181821
b0855	6.11492	6.7202	0.605283
b0856	4.36741	4.6326	0.265193
b0857	4.60004	4.9363	0.336262
b0858	5.06769	5.22796	0.160266
b0859	5.10869	4.94758	-0.161118
b0860	10.2874	9.55665	-0.730762
b0861	6.81993	6.68692	-0.133006
b0862	6.68485	7.06595	0.381106
b0863	8.58169	8.74633	0.164641
b0864	7.78584	8.06014	0.2743
b0865	7.94187	8.38758	0.445712
b0866	5.43706	6.61424	1.17719
b0867	6.56885	7.27578	0.706927
b0868	7.26458	6.67496	-0.589614
b0869	6.08324	6.3618	0.278556
b0870	7.17364	7.59684	0.423196
b0871	7.90909	8.57859	0.669502
b0872	1.55271	0.978073	-0.57464
b0873	1.62248	1.75269	0.130205
b0874	6.81662	6.01548	-0.801141
b0875	4.20882	4.21304	0.00421524
b0876	6.00197	5.63076	-0.371211
b0877	7.93323	8.80081	0.867581
b0878	6.14337	6.35246	0.209082
b0879	5.11688	5.28205	0.16517
b0880	7.07868	7.19662	0.117945
b0881	6.36721	6.73031	0.363095
b0882	9.50817	9.89481	0.386642
b0884	9.53672	8.54586	-0.990861
b0885	6.36587	6.33101	-0.0348572
b0886	6.80551	6.55738	-0.248128
b0887	5.41714	5.60091	0.183773
b0888	9.21799	9.42998	0.211987
b0889	9.84933	10.1216	0.272229
b0890	7.82841	7.6679	-0.160511
b0891	6.92307	7.34108	0.418009
b0892	6.55056	6.72993	0.179377
b0893	9.74833	9.62201	-0.126316
b0894	3.1782	3.49263	0.314435
b0895	2.597	3.68984	1.09284
b0896	2.59923	3.73613	1.13691
b0897	7.73511	9.02874	1.29363
b0898	5.90662	6.58128	0.674667
b0899	2.16764	1.76925	-0.398383
b0900	4.23753	4.14672	-0.0908143
b0901	2.97541	3.02696	0.0515462
b0902	7.13395	7.57876	0.444807
b0903	10.8413	10.8661	0.0247594
b0904	6.33449	6.48422	0.149726
b0905	7.3919	6.94665	-0.445251
b0906	4.63656	5.76335	1.12679
b0907	11.4514	11.1597	-0.291775
b0908	8.99899	9.30643	0.307442
b0909	4.14832	3.59133	-0.556998
b0910	6.97779	7.33086	0.35307
b0911	12.2174	12.2327	0.0153826
b0912	9.64586	9.53137	-0.11449
b0913	2.6421	2.72346	0.0813656
b0914	7.45702	7.35336	-0.103661
b0915	5.99207	6.14619	0.154128
b0916	4.16778	4.41476	0.246983
b0917	5.32469	3.4887	-1.83599
b0918	7.8742	7.66282	-0.211381
b0919	3.90415	5.25319	1.34905
b0920	4.81857	4.6258	-0.192767
b0921	6.78445	7.22709	0.442647
b0922	6.20403	6.37413	0.170093
b0923	7.36487	7.15222	-0.212644
b0924	7.73142	7.79639	0.0649785
b0925	6.87223	7.28313	0.410895
b0926	8.83017	8.92792	0.0977521
b0927	8.29947	8.8087	0.509231
b0928	10.1148	10.0979	-0.0168617
b0929	13.7001	11.8833	-1.81678
b0930	10.3085	10.1747	-0.133877
b0931	9.53936	9.27177	-0.267589
b0932	7.01749	7.33171	0.314224
b0933	3.31374	4.48596	1.17222
b0934	1.12608	1.9876	0.861519
b0935	1.99929	2.81036	0.811073
b0936	1.56159	2.84796	1.28636
b0937	2.26079	2.18031	-0.0804713
b0940	2.62437	2.58529	-0.0390808
b0941	3.66273	3.54559	-0.117148
b0942	2.32843	2.48838	0.159946
b0943	2.93571	3.04936	0.113649
b0944	3.08135	3.29402	0.212669
b0945	8.65312	8.34961	-0.303512
b0946	5.85526	6.39737	0.542103
b0947	6.36315	6.31992	-0.0432257
b0948	7.11518	7.14027	0.0250892
b0949	7.29968	7.28372	-0.0159596
b0950	4.85292	4.99359	0.140672
b0951	6.41194	6.41956	0.0076258
b0952	5.87142	6.27782	0.406399
b0953	9.36527	8.05207	-1.3132
b0954	9.59864	9.65743	0.0587878
b0955	7.38885	6.96629	-0.422561
b0956	6.83195	6.62548	-0.206471
b0957	14.2972	13.7485	-0.548694
b0958	6.00027	5.96268	-0.0375841
b0959	4.60199	4.67803	0.0760458
b0960	5.97263	5.71256	-0.260068
b0961	5.0788	5.00665	-0.0721422
b0962	6.82094	7.00312	0.182177
b0963	8.67509	8.33432	-0.340777
b0964	3.963	3.98879	0.0257892
b0965	7.78763	7.79452	0.00689284
b0966	6.81656	7.83647	1.0199
b0967	7.25099	7.28614	0.0351469
b0968	4.54408	5.06513	0.521055
b0969	5.64706	5.96761	0.320543
b0970	9.88198	7.87869	-2.00329
b0972	1.41938	1.6322	0.212822
b0973	1.54386	2.49299	0.949135
b0974	1.46659	2.25078	0.784193
b0975	2.39122	3.60647	1.21525
b0976	2.29503	2.40918	0.114144
b0977	2.60762	3.14545	0.537833
b0978	4.68197	6.61553	1.93355
b0979	4.27836	5.99296	1.71459
b0980	4.56098	6.21352	1.65254
b0981	4.8187	4.93568	0.116979
b0982	2.37484	4.09583	1.721
b0983	3.32788	3.37075	0.0428613
b0984	2.24035	2.58667	0.346318
b0985	2.86175	2.37636	-0.485393
b0986	2.13338	2.28787	0.154487
b0987	3.02289	2.023	-0.99989
b0990	1.97145	1.67716	-0.294283
b0991	1.88555	0	-1.88555
b0992	1.29514	1.79886	0.503724
b0993	2.98994	3.00414	0.0141997
b0994	3.10227	3.29703	0.194767
b0995	5.2283	4.91379	-0.314503
b0996	1.64627	1.45216	-0.194113
b0997	2.40439	2.86325	0.458854
b0998	2.04297	2.75262	0.709651
b0999	5.93259	7.15966	1.22706
b1000	7.83182	9.12569	1.29387
b1001	2.08083	1.90379	-0.177036
b1002	6.57077	7.01719	0.446423
b1003	8.28022	8.59676	0.316542
b1004	9.17395	10.4464	1.27244
b1006	3.00924	3.50767	0.498434
b1007	0	2.35316	2.35316
b1008	1.63796	1.21676	-0.421199
b1009	1.5602	1.82435	0.264148
b1010	0	1.38758	1.38758
b1011	1.70144	1.36818	-0.333255
b1012	2.26475	1.32177	-0.94298
b1013	5.50619	5.3378	-0.168398
b1014	5.05207	5.71203	0.65996
b1015	6.6816	6.75421	0.0726088
b1018	8.41021	8.29218	-0.118038
b1019	7.33851	7.38819	0.0496806
b1020	7.83833	8.34113	0.502799
b1021	2.64915	1.86578	-0.783372
b1022	1.93619	2.25729	0.321095
b1023	2.03392	1.70086	-0.333067
b1024	3.01617	2.65575	-0.360418
b1025	3.90896	3.0264	-0.882561
b1026	4.80794	5.41094	0.602996
b1027	6.05377	4.88992	-1.16385
b1033	7.3804	7.91402	0.533616
b1034	7.92713	8.08486	0.15773
b1035	7.90663	8.13309	0.226456
b1036	5.95126	6.22465	0.273389
b1037	5.88337	5.77849	-0.104886
b1038	4.72398	5.02272	0.298737
b1039	4.68847	5.27403	0.585559
b1040	6.44003	6.43243	-0.00759597
b1042	4.95877	4.09803	-0.860736
b1044	0.999106	2.46161	1.46251
b1045	5.90729	6.29221	0.384925
b1046	5.01859	5.24874	0.230146
b1047	4.62853	3.70486	-0.923669
b1048	8.92266	8.82014	-0.10252
b1049	8.05303	8.05245	-0.000574058
b1050	2.9682	2.14514	-0.82306
b1051	8.31937	9.65203	1.33267
b1053	3.38116	3.48727	0.10611
b1054	6.12575	6.37445	0.248694
b1055	8.71659	8.13499	-0.581605
b1056	7.21302	7.20952	-0.00349844
b1057	3.93638	4.30528	0.368908
b1059	8.03789	8.11406	0.0761722
b1060	4.59704	5.39351	0.796476
b1061	5.94838	6.1201	0.171718
b1062	9.85442	9.89808	0.043661
b1063	6.88035	6.05662	-0.823732
b1064	8.61518	9.02015	0.404979
b1065	2.9956	3.47341	0.477809
b1066	6.81371	7.39424	0.580529
b1067	6.55405	7.11587	0.56182
b1068	5.75648	6.12902	0.372545
b1069	5.76797	5.60101	-0.166964
b1070	4.87869	3.61504	-1.26365
b1071	3.39744	3.53975	0.142319
b1072	3.6265	3.39067	-0.235829
b1073	4.35366	2.80767	-1.54599
b1074	2.83993	2.03191	-0.808022
b1075	4.2434	2.39891	-1.84449
b1076	5.02324	3.45648	-1.56676
b1077	3.00367	2.89156	-0.112108
b1078	4.56853	3.16984	-1.39869
b1079	3.103	2.04816	-1.05483
b1080	2.7418	2.19113	-0.550663
b1081	2.6563	2.49965	-0.15665
b1082	3.13612	3.14007	0.00394971
b1083	4.5599	4.85351	0.293608
b1084	9.04181	9.01299	-0.0288246
b1086	7.48594	7.19828	-0.287658
b1087	7.61262	8.4173	0.804689
b1088	10.9509	11.0344	0.0834951
b1089	9.33909	7.9765	-1.3626
b1090	7.97273	8.04425	0.0715205
b1091	8.65103	8.93302	0.281984
b1092	9.20447	9.68062	0.476151
b1093	10.6313	10.5025	-0.128813
b1094	12.2067	11.6424	-0.564311
b1095	9.78669	9.94232	0.155634
b1096	5.26266	5.54902	0.286356
b1097	5.98364	5.70856	-0.275078
b1098	6.93143	6.7259	-0.205527
b1099	6.25761	6.35284	0.0952317
b1100	7.4424	7.25814	-0.184257
b1101	11.1287	10.4793	-0.649463
b1102	4.69077	4.21754	-0.473235
b1103	8.19392	8.6302	0.436284
b1104	7.75677	7.99907	0.242301
b1105	8.01499	8.75688	0.741892
b1106	5.61662	6.22206	0.605433
b1107	7.36958	7.43127	0.0616992
b1108	8.04858	8.38447	0.335896
b1109	7.02257	7.55123	0.528659
b1110	3.43607	3.40107	-0.0350017
b1111	6.25628	6.41079	0.154518
b1112	6.45785	5.82511	-0.632739
b1113	5.5461	4.10974	-1.43637
b1114	7.32135	7.63752	0.31618
b1115	2.06998	1.01504	-1.05495
b1116	6.87788	7.01054	0.132652
b1117	6.76306	6.9	0.136947
b1118	6.65973	6.97242	0.31269
b1119	7.11169	7.0067	-0.104991
b1120	7.16594	7.49973	0.333796
b1123	9.56164	9.48166	-0.0799785
b1124	5.96037	6.29658	0.336218
b1125	5.77938	5.05924	-0.720139
b1126	7.74261	7.27644	-0.466169
b1127	6.79408	7.46504	0.670962
b1128	8.26439	8.42818	0.163795
b1129	7.10021	6.96424	-0.135969
b1130	8.12055	8.0407	-0.0798441
b1131	9.81065	9.59252	-0.218132
b1132	8.0231	8.08826	0.0651594
b1133	8.7064	8.54476	-0.161644
b1134	5.42162	6.0448	0.623184
b1135	7.16696	6.36853	-0.798425
b1136	12.8178	12.5951	-0.222718
b1137	3.55823	3.05086	-0.507372
b1138	3.9646	2.97902	-0.985576
b1139	4.80194	4.81524	0.0133015
b1140	3.62674	3.72476	0.0980128
b1141	2.59992	2.60365	0.00372182
b1143	6.66184	6.23858	-0.423261
b1144	1.59304	3.33684	1.7438
b1145	7.16423	7.09958	-0.0646497
b1147	1.08302	2.12624	1.04322
b1155	1.32571	1.86578	0.540066
b1159	4.30154	4.52164	0.2201
b1161	3.64958	2.28149	-1.36809
b1162	7.33793	7.06198	-0.275948
b1163	5.61281	5.13439	-0.478425
b1164	3.8212	4.80787	0.986672
b1165	3.16775	4.18323	1.01548
b1166	3.36901	3.66684	0.297831
b1167	0	2.58911	2.58911
b1168	2.16506	1.7939	-0.371163
b1171	5.70044	5.03284	-0.6676
b1172	3.9501	4.50787	0.557768
b1174	7.55178	7.86579	0.314012
b1175	9.16875	9.17416	0.0054105
b1176	8.8961	8.8814	-0.0146945
b1177	5.88991	6.28769	0.397775
b1178	7.00244	6.74955	-0.25289
b1179	6.78332	7.16963	0.386316
b1180	6.99715	7.35508	0.357933
b1181	6.43877	6.31405	-0.124728
b1182	2.14535	2.84444	0.699088
b1183	2.94165	3.99067	1.04902
b1184	3.62328	3.81623	0.192952
b1185	7.11987	7.1243	0.00442386
b1186	7.29091	6.95009	-0.340824
b1187	7.25096	6.83115	-0.419813
b1188	7.43631	8.11143	0.675125
b1189	6.02693	7.02693	1
b1190	5.53891	6.39109	0.852182
b1191	5.47665	5.68956	0.212909
b1192	6.16279	6.15337	-0.00941726
b1193	6.94114	7.2759	0.33476
b1194	3.11193	2.50758	-0.604356
b1195	4.66805	5.74608	1.07803
b1196	3.34972	2.06783	-1.28189
b1197	5.52605	6.71048	1.18443
b1198	7.60371	6.8225	-0.781212
b1199	6.60945	6.5159	-0.0935537
b1200	7.39314	6.87556	-0.51758
b1201	4.59145	4.87791	0.286453
b1202	3.41922	4.01726	0.598042
b1203	8.6714	8.35341	-0.317993
b1204	7.1961	7.03379	-0.162309
b1205	4.90825	5.60279	0.694541
b1206	4.88035	4.89825	0.0179058
b1207	10.6181	10.164	-0.454069
b1208	7.52546	7.48915	-0.0363152
b1209	7.79168	7.76982	-0.0218559
b1210	6.72949	7.11474	0.385254
b1211	6.9185	6.86859	-0.0499021
b1212	5.26448	5.42831	0.163824
b1213	4.53705	4.49114	-0.0459103
b1214	7.28857	7.24599	-0.0425717
b1215	8.92694	9.24534	0.318401
b1216	7.0543	6.05723	-0.997074
b1217	4.49566	5.30457	0.808908
b1218	5.57426	6.80025	1.226
b1219	7.82854	7.50844	-0.320104
b1220	4.87969	5.03495	0.155263
b1221	7.35772	8.0644	0.706685
b1222	5.5937	6.4075	0.813794
b1223	1.08548	4.93024	3.84476
b1224	2.73904	5.31355	2.5745
b1225	2.78384	4.89785	2.11401
b1226	2.54342	4.66922	2.1258
b1227	2.89639	4.7721	1.87571
b1232	8.84291	8.867	0.0240955
b1233	6.31891	5.43513	-0.883778
b1234	7.20441	7.22892	0.0245149
b1235	6.7898	7.2235	0.433703
b1236	9.10048	9.0483	-0.0521754
b1237	11.9051	11.8476	-0.0574964
b1238	6.09104	6.14791	0.0568679
b1241	10.199	9.99781	-0.20116
b1242	3.7051	3.90805	0.202944
b1243	10.4469	10.2493	-0.197516
b1244	7.11891	6.87636	-0.242554
b1245	7.51896	7.25868	-0.260278
b1246	7.30728	7.52637	0.21909
b1247	7.88028	7.8235	-0.0567809
b1248	6.73847	7.68392	0.945447
b1249	7.03348	7.37917	0.345688
b1250	5.22372	6.04635	0.822633
b1251	8.18776	7.74559	-0.442169
b1252	7.80086	8.32004	0.519178
b1253	7.32582	7.13888	-0.186937
b1254	6.91424	6.73068	-0.183568
b1255	6.68603	6.85946	0.173439
b1256	3.82663	2.49945	-1.32718
b1257	4.71317	5.56365	0.850477
b1258	4.91974	6.10382	1.18408
b1259	3.50625	4.50182	0.995572
b1260	9.34133	9.08164	-0.259691
b1261	8.96843	9.01483	0.0464004
b1262	8.1001	8.06356	-0.036535
b1263	8.5321	8.26265	-0.26945
b1264	9.26405	8.40189	-0.862152
b1266	6.50097	6.92771	0.426735
b1267	7.52312	7.51568	-0.00744297
b1268	3.44461	3.50226	0.0576457
b1269	7.58274	7.66039	0.0776555
b1270	6.08882	6.20619	0.117379
b1271	6.26859	6.49711	0.228523
b1272	7.84382	7.56428	-0.279539
b1273	6.82581	6.44529	-0.38052
b1274	8.85899	8.67252	-0.186476
b1275	7.58179	7.76413	0.182346
b1276	8.14474	8.49666	0.351912
b1277	7.55002	7.68087	0.130848
b1278	5.63125	5.76615	0.134895
b1279	6.73991	6.34727	-0.392639
b1280	6.80808	7.05984	0.251764
b1281	7.86304	7.7572	-0.105838
b1282	6.61787	6.95245	0.334587
b1283	5.13353	5.80417	0.670638
b1284	6.91747	6.80015	-0.117325
b1285	6.19094	6.72182	0.530878
b1286	9.67149	9.50622	-0.165272
b1287	7.27052	7.87227	0.601755
b1288	11.0339	10.7122	-0.321665
b1289	3.00805	3.74055	0.732497
b1290	5.96617	6.1973	0.231137
b1291	6.64028	6.72863	0.088346
b1292	5.08506	5.00503	-0.0800274
b1293	5.42715	5.54106	0.113911
b1294	6.13286	6.42818	0.295322
b1295	5.46047	5.14069	-0.319776
b1296	6.04738	4.14814	-1.89924
b1297	8.67185	6.92306	-1.74878
b1298	7.32707	5.49864	-1.82843
b1299	7.20476	6.15787	-1.04689
b1300	7.10293	5.02167	-2.08126
b1301	6.41155	4.16991	-2.24164
b1302	5.79515	3.75474	-2.04041
b1303	4.65925	4.9518	0.292553
b1304	6.69556	6.94434	0.248778
b1305	2.36449	3.9606	1.59611
b1306	3.61559	4.12963	0.514033
b1308	5.50835	5.36421	-0.144138
b1309	1.69226	1.20527	-0.486987
b1310	0.786394	0.977707	0.191313
b1313	1.87553	2.36882	0.493291
b1315	2.27644	2.23523	-0.0412128
b1316	2.4716	2.19951	-0.272088
b1319	0	0.758273	0.758273
b1320	5.27895	4.6612	-0.617752
b1321	4.82076	5.86743	1.04667
b1322	4.73256	5.93496	1.2024
b1323	7.19043	7.58598	0.395541
b1324	11.9347	11.6108	-0.323916
b1325	5.46987	5.93055	0.460673
b1326	6.47924	7.01133	0.532088
b1327	3.89738	4.23692	0.339548
b1328	5.29152	5.11209	-0.179432
b1329	6.1354	6.18669	0.0512945
b1330	5.35567	5.88216	0.52649
b1332	9.52605	8.81048	-0.715569
b1333	8.21366	8.50382	0.29016
b1334	9.89057	9.60802	-0.28255
b1335	5.22033	5.11531	-0.105013
b1336	1.78871	2.35175	0.563038
b1337	2.08428	1.61294	-0.471337
b1338	1.28074	1.48159	0.200854
b1339	3.66448	3.72607	0.0615874
b1340	5.25061	6.0185	0.767883
b1341	6.76712	7.09351	0.326387
b1342	6.35072	6.37186	0.0211355
b1343	5.33386	5.93024	0.59638
b1344	7.45249	6.99249	-0.460003
b1345	3.22338	3.16756	-0.0558179
b1349	2.84146	2.99274	0.15128
b1350	2.16483	2.2977	0.132864
b1353	2.75315	2.17625	-0.576898
b1356	8.14735	7.87372	-0.273631
b1357	1.03494	1.36649	0.331543
b1359	2.69129	3.25983	0.568546
b1360	1.97288	2.73542	0.762536
b1361	2.42434	2.04598	-0.378362
b1362	1.26604	2.1774	0.911359
b1363	4.98367	4.51192	-0.471751
b1368	3.50789	3.33126	-0.176629
b1370	6.03614	5.55896	-0.477176
b1372	2.42429	2.54776	0.123466
b1374	3.31861	3.69133	0.372713
b1375	0	0.737418	0.737418
b1376	7.88372	7.20673	-0.676993
b1377	1.24923	1.48328	0.234045
b1378	7.32322	7.81022	0.487001
b1379	5.42713	5.51552	0.0883904
b1380	4.44756	4.57184	0.124279
b1381	5.0112	5.11526	0.104058
b1383	4.39333	4.86805	0.474711
b1384	4.10428	4.04945	-0.0548262
b1385	4.70001	4.91876	0.21875
b1386	3.07386	2.84853	-0.225331
b1387	0.818512	1.2959	0.477388
b1388	1.74436	1.51223	-0.232131
b1389	1.66148	0.625293	-1.03619
b1390	1.41777	1.52932	0.111554
b1391	0	1.36235	1.36235
b1392	2.07306	2.02554	-0.0475189
b1393	1.78203	1.7852	0.00316163
b1394	0.841106	1.91783	1.07673
b1395	2.30385	2.3074	0.00355455
b1397	4.47495	4.31002	-0.164936
b1398	4.46974	4.21156	-0.25818
b1399	5.956	6.12603	0.170032
b1400	5.7211	6.43097	0.709869
b1402	5.94629	6.53861	0.592321
b1403	6.1639	6.63315	0.469252
b1406	5.9859	6.15768	0.171787
b1407	2.13297	1.89426	-0.238701
b1410	2.92138	3.14469	0.22331
b1411	3.24115	3.5735	0.33234
b1412	6.93714	7.03545	0.098311
b1413	6.68222	6.86125	0.179023
b1414	7.0398	7.07173	0.0319385
b1415	8.68762	7.85117	-0.836452
b1418	8.07121	7.56472	-0.506496
b1419	3.55067	1.48124	-2.06943
b1420	3.80203	1.91963	-1.88241
b1421	3.19952	3.43765	0.238124
b1422	7.83358	7.50668	-0.326901
b1423	4.20413	4.29657	0.0924379
b1424	6.94327	6.79378	-0.149481
b1426	5.15303	4.53607	-0.616964
b1427	5.8631	5.60938	-0.253721
b1428	5.48965	6.11553	0.625886
b1429	4.65629	4.72222	0.0659275
b1430	6.69283	7.26278	0.569957
b1431	7.84021	8.25701	0.416801
b1432	6.56657	6.08913	-0.477435
b1433	3.78124	3.75722	-0.0240169
b1434	4.85255	4.31781	-0.534742
b1435	6.93111	6.80249	-0.128618
b1438	5.08349	4.70771	-0.375782
b1439	5.56014	5.51969	-0.0404591
b1440	4.6586	5.00135	0.342748
b1441	3.55823	4.09298	0.534746
b1442	3.76525	3.13989	-0.625364
b1443	2.6101	2.9069	0.296801
b1444	4.01135	4.48094	0.469586
b1446	7.52808	7.14748	-0.380595
b1447	4.49107	4.40352	-0.0875526
b1448	6.66387	7.51186	0.847999
b1449	5.86957	6.88941	1.01984
b1450	5.018	6.09232	1.07431
b1451	5.39259	5.49794	0.105344
b1452	9.61444	8.30403	-1.31041
b1453	3.77657	3.88638	0.109814
b1454	3.87142	5.13729	1.26587
b1456	2.63583	3.31096	0.675128
b1457	1.19647	1.38942	0.192944
b1459_1	1.98592	1.18459	-0.801327
b1460	1.54741	0.633297	-0.914114
b1461	4.78687	3.70148	-1.08539
b1462	3.64352	4.66893	1.02541
b1463	3.9093	4.18709	0.277783
b1464	6.72024	6.3748	-0.345439
b1465	2.07335	4.26016	2.18681
b1466	1.69713	4.85268	3.15555
b1467	2.86164	5.18564	2.324
b1468	2.97277	5.68268	2.70991
b1469	0.535856	4.98041	4.44455
b1473	4.78411	4.89557	0.111453
b1474	2.13207	2.39729	0.265218
b1475	1.46685	2.65739	1.19054
b1476	2.64385	3.74926	1.10541
b1477	4.36981	5.65362	1.28381
b1478	7.40389	8.48553	1.08163
b1479	8.70778	8.63597	-0.0718153
b1480	7.40664	6.00376	-1.40288
b1481	1.95651	2.76134	0.804831
b1482	9.19603	10.0865	0.89051
b1483	3.23598	3.21393	-0.0220498
b1484	3.25445	3.25844	0.00398957
b1485	3.05494	2.46977	-0.585168
b1486	3.00388	2.44369	-0.560189
b1487	4.02754	3.92062	-0.106921
b1488	3.48389	3.04636	-0.437523
b1489	4.56407	5.46268	0.89861
b1490	5.68919	6.62926	0.940069
b1491	6.28375	5.93209	-0.351659
b1492	8.07836	10.1913	2.11297
b1493	8.72711	11.2678	2.54066
b1494	4.63912	4.30179	-0.33733
b1495	4.28062	4.37025	0.0896349
b1496	3.07249	3.07642	0.00392688
b1497	1.38866	1.72236	0.333701
b1498	3.78753	2.8556	-0.931926
b1499	2.09684	7.02062	4.92378
b1501	3.28854	7.64827	4.35973
b1502	2.02557	1.34512	-0.680449
b1505	1.01313	1.187	0.173873
b1507	5.4272	5.51612	0.0889146
b1508	3.90666	4.25823	0.35157
b1511	3.60629	3.9226	0.316304
b1512	4.14523	4.0385	-0.10673
b1513	2.65264	2.28581	-0.366828
b1514	2.30614	1.8431	-0.463048
b1515	0.394513	1.27478	0.88027
b1516	2.94791	3.37017	0.42226
b1517	2.89068	3.65772	0.767033
b1518	1.65131	2.54413	0.892822
b1519	6.32889	6.63227	0.303374
b1520	5.24253	5.46383	0.221293
b1521	2.57251	3.47811	0.905594
b1522	3.20716	3.42596	0.218799
b1523	4.50138	4.71098	0.209597
b1524	6.07388	5.99664	-0.077241
b1525	5.3186	5.53082	0.212223
b1526	4.90837	5.16913	0.260762
b1527	1.9255	1.75968	-0.165815
b1528	5.08935	5.37548	0.286129
b1529	5.70284	6.41994	0.717106
b1530	4.89142	5.39216	0.500741
b1531	5.13353	5.82763	0.694104
b1533	6.29227	6.18379	-0.108487
b1534	3.49235	3.60983	0.117483
b1535	3.69106	3.7338	0.0427456
b1536	4.20598	6.05012	1.84415
b1537	3.40855	3.97951	0.57096
b1538	7.48805	7.73999	0.251933
b1539	9.31251	9.38909	0.0765808
b1540	7.08694	6.75938	-0.327553
b1541	3.10847	4.15593	1.04746
b1542	2.71358	3.36879	0.655216
b1546	3.56508	3.72552	0.160436
b1547	1.39036	2.08845	0.69809
b1548	3.30221	2.09095	-1.21126
b1549	0	0.816489	0.816489
b1550	7.28922	6.01373	-1.27549
b1552	0	0	0
b1557	3.03616	0.784531	-2.25163
b1558	1.29913	0.79299	-0.50614
b1559	2.579	3.12001	0.541005
b1562	3.69454	4.32009	0.625548
b1563	5.86617	6.49144	0.625264
b1564	5.82724	6.04566	0.218418
b1566	4.23138	3.44069	-0.79069
b1570	8.27515	7.38362	-0.891532
b1579	2.54968	2.37676	-0.172927
b1580	2.70294	2.44715	-0.255792
b1581	2.42503	2.20486	-0.220173
b1582	3.93511	4.36448	0.429372
b1583	8.13808	8.0183	-0.119779
b1584	7.77877	7.57524	-0.203538
b1585	6.0725	6.54671	0.474213
b1586	6.59572	6.34309	-0.252625
b1587	2.20323	1.89227	-0.310962
b1588	4.24175	4.16509	-0.0766615
b1589	2.91941	3.44341	0.523999
b1590	4.54085	4.25802	-0.28283
b1591	5.72147	5.71889	-0.00258362
b1592	3.20171	3.18606	-0.0156503
b1593	4.46467	5.12794	0.663266
b1594	5.99846	5.895	-0.103463
b1595	4.17912	4.43774	0.258621
b1596	4.57994	4.52281	-0.0571293
b1597	3.18069	11.4734	8.29273
b1598	6.67297	6.93043	0.257454
b1599	2.73697	0	-2.73697
b1600	3.87075	1.99658	-1.87416
b1601	3.37215	3.1733	-0.198846
b1602	10.4947	10.1593	-0.335412
b1603	10.8713	10.6863	-0.184969
b1604	7.98378	8.04817	0.064385
b1605	3.53806	3.36311	-0.174953
b1606	5.5206	5.41209	-0.10851
b1607	5.14251	4.62806	-0.51445
b1608	7.48195	7.81508	0.333132
b1609	6.09121	6.40922	0.318014
b1610	5.73828	5.4741	-0.264174
b1611	6.41494	6.08179	-0.333146
b1612	8.93	8.69713	-0.232867
b1613	7.48771	7.44549	-0.0422163
b1614	8.61955	9.0366	0.417047
b1615	0.990546	1.0798	0.0892509
b1616	0.750232	0.424478	-0.325754
b1617	1.69669	1.69977	0.00308272
b1618	6.50415	6.22675	-0.277403
b1619	7.81373	9.08734	1.27361
b1620	3.9884	4.18596	0.197563
b1621	3.8996	2.658	-1.2416
b1622	6.03209	5.90117	-0.130919
b1623	6.04065	5.22584	-0.814806
b1624	7.63668	7.79272	0.15604
b1625	1.95651	3.16154	1.20503
b1626	5.91673	6.24503	0.328304
b1627	6.21842	6.16451	-0.0539093
b1628	6.63075	6.56687	-0.0638809
b1629	6.82592	6.74662	-0.0792981
b1630	6.57552	5.68063	-0.894883
b1631	6.10538	5.78649	-0.318897
b1632	5.97486	5.5581	-0.416761
b1633	6.19261	5.69221	-0.500401
b1634	3.58692	3.99164	0.404722
b1635	8.01692	8.277	0.260074
b1636	6.48451	6.45057	-0.0339486
b1637	8.66525	8.81177	0.146526
b1638	7.31044	7.61408	0.303639
b1639	3.92284	3.83422	-0.0886142
b1640	5.4611	5.79374	0.332641
b1641	10.0859	10.7417	0.655846
b1642	7.51663	8.09773	0.581103
b1643	3.68049	1.862	-1.81849
b1644	4.20699	3.8219	-0.38509
b1645	3.54969	3.22187	-0.327821
b1646	6.46383	7.20258	0.738759
b1647	6.70586	7.33656	0.630694
b1648	5.00592	5.41404	0.40812
b1649	4.96204	4.28707	-0.674964
b1650	5.88333	6.00131	0.117982
b1651	8.37152	8.44424	0.0727208
b1652	6.71484	6.5172	-0.197647
b1653	4.57368	5.31372	0.740042
b1654	9.22941	9.52792	0.298503
b1655	6.85059	6.51395	-0.336645
b1656	9.44058	10.0728	0.632241
b1657	4.87273	5.01485	0.142125
b1658	8.82635	8.59427	-0.232079
b1659	4.84701	4.99494	0.147926
b1660	4.65681	4.6537	-0.00311002
b1661	9.3416	10.5327	1.19111
b1662	8.05246	8.11642	0.0639614
b1663	5.69842	5.64807	-0.0503486
b1664	7.51688	8.0892	0.572321
b1667	8.86528	8.55014	-0.315138
b1668	6.53117	6.84217	0.310998
b1669	2.58318	3.05648	0.473306
b1670	2.79874	3.0307	0.231968
b1671	2.72225	2.09633	-0.625923
b1672	2.41553	3.16549	0.749959
b1673	2.09382	2.01981	-0.0740041
b1674	0	1.16885	1.16885
b1675	6.64768	4.79446	-1.85322
b1676	10.38	10.1373	-0.242704
b1677	14.2229	13.0965	-1.12639
b1678	7.42029	7.95618	0.535884
b1679	6.41802	6.04202	-0.376003
b1680	7.14149	7.46998	0.328496
b1681	7.71917	7.61086	-0.108305
b1682	6.97204	6.90761	-0.0644363
b1683	7.17597	7.4698	0.293837
b1684	5.64397	6.75203	1.10806
b1685	7.08658	4.37886	-2.70772
b1686	7.31816	7.8721	0.553942
b1687	8.1702	8.42781	0.257606
b1688	6.15858	6.7694	0.610822
b1689	2.42387	0	-2.42387
b1690	0.824766	0.600037	-0.224729
b1692	1.48582	1.8192	0.333385
b1693	6.77599	6.86965	0.0936533
b1694	1.82568	1.56733	-0.258355
b1695	2.34111	2.49146	0.150342
b1696	4.23303	3.94723	-0.285804
b1698	2.41234	3.2234	0.811066
b1699	2.2117	2.57999	0.368294
b1701	2.20293	2.04949	-0.153443
b1702	9.11301	9.87676	0.763746
b1703	6.86648	7.26711	0.400628
b1704	8.55327	8.31094	-0.242336
b1705	3.42203	2.74129	-0.680745
b1706	7.36177	7.26347	-0.0982995
b1707	5.20367	4.31169	-0.891979
b1708	6.9278	7.60086	0.673062
b1709	7.22502	7.52267	0.297654
b1710	7.82732	8.67593	0.848616
b1711	5.07849	5.06228	-0.0162115
b1712	9.51397	9.75596	0.241998
b1713	9.14774	9.20736	0.0596276
b1714	9.29419	8.498	-0.79619
b1716	10.884	11.0324	0.148358
b1717	9.57534	7.05924	-2.5161
b1718	12.6249	12.1069	-0.518011
b1719	10.3124	10.1951	-0.117238
b1722	6.40089	5.79883	-0.602056
b1723	8.67468	9.21711	0.542429
b1724	6.36396	7.64536	1.2814
b1725	6.9869	7.59981	0.61291
b1726	6.58938	6.77363	0.184249
b1727	7.5802	6.91666	-0.663537
b1728	3.06916	1.96839	-1.10077
b1729	10.0747	9.51579	-0.558916
b1731	4.50972	4.3418	-0.167917
b1732	8.13164	9.23238	1.10074
b1733	3.84	5.1045	1.2645
b1734	2.75958	2.76338	0.00379873
b1735	4.08125	3.80775	-0.273494
b1736	3.54315	3.79881	0.255656
b1737	2.07658	2.07998	0.00340072
b1738	3.28357	2.9666	-0.316964
b1739	9.44696	9.8492	0.402239
b1740	9.15587	9.25088	0.0950132
b1741	5.14817	4.80653	-0.341637
b1742	2.26079	1.78475	-0.476033
b1743	4.47139	5.6233	1.1519
b1744	2.95752	3.15709	0.199569
b1745	3.80898	3.96084	0.151854
b1746	3.68129	4.05996	0.378669
b1747	4.50627	4.06518	-0.441084
b1748	4.53955	4.5596	0.0200496
b1749	7.56543	7.59035	0.024914
b1750	2.64818	2.02961	-0.618568
b1751	3.28505	3.25456	-0.0304912
b1752	3.08672	3.45304	0.366319
b1753	4.82184	4.79685	-0.0249934
b1754	5.07266	5.31936	0.2467
b1755	3.76662	3.59921	-0.16741
b1756	4.2218	4.41594	0.194144
b1757	4.80665	4.93476	0.128109
b1758	4.36465	4.95404	0.589395
b1759	4.32972	4.85721	0.527486
b1760	3.16775	2.4797	-0.688054
b1761	10.8695	10.913	0.0435299
b1762	3.32198	2.20517	-1.11681
b1763	7.08287	6.91372	-0.169159
b1764	8.25378	8.32792	0.0741347
b1765	7.40961	7.51812	0.108511
b1766	6.98509	6.87594	-0.109154
b1767	7.3875	7.08987	-0.297629
b1768	6.44383	7.20027	0.756438
b1769	0.940691	1.67376	0.733066
b1770	5.18486	5.02522	-0.159641
b1771	3.05691	3.31341	0.256506
b1772	1.98722	2.10578	0.118567
b1773	1.69522	1.85575	0.160524
b1774	1.88454	1.94513	0.0605874
b1775	0.53877	1.09446	0.555692
b1776	1.73116	1.66979	-0.0613723
b1777	7.43695	6.92086	-0.516097
b1778	7.98927	8.0086	0.0193303
b1779	13.3476	13.2039	-0.143723
b1780	7.38835	7.07451	-0.313838
b1781	5.95393	5.6464	-0.307528
b1782	9.58792	9.68932	0.101404
b1783	8.40361	9.06412	0.660504
b1784	6.62995	7.33494	0.70499
b1785	0.884882	1.37424	0.489357
b1786	4.04482	4.85565	0.810824
b1787	7.4146	7.20196	-0.212642
b1789	3.11699	4.00441	0.887424
b1790	4.61767	4.78036	0.162683
b1791	3.02412	3.20433	0.180214
b1792	5.23746	5.98746	0.750007
b1793	5.03341	4.40675	-0.626657
b1794	7.5087	7.12696	-0.381739
b1795	8.91041	10.1128	1.20243
b1796	0	1.43522	1.43522
b1797	0.899919	4.26615	3.36623
b1798	3.61288	3.49689	-0.115997
b1799	5.48976	6.27511	0.785352
b1800	3.94294	4.88556	0.942613
b1801	0.898531	0.282985	-0.615545
b1802	1.68753	2.16386	0.47633
b1803	3.02009	3.05247	0.032382
b1804	6.09933	6.05333	-0.0460062
b1805	5.7939	5.3758	-0.418102
b1806	6.49204	6.96244	0.470404
b1807	6.46695	7.05089	0.583938
b1808	5.66867	5.74319	0.0745154
b1809	7.90946	7.4438	-0.465667
b1810	5.3752	6.53415	1.15895
b1811	4.44133	4.65848	0.217154
b1812	5.7787	5.75569	-0.0230078
b1813	5.87459	6.55447	0.679884
b1814	5.76348	6.20497	0.441494
b1815	3.69135	3.8987	0.207351
b1816	6.3866	5.92785	-0.458751
b1817	9.83367	8.87577	-0.957895
b1818	9.75162	9.03975	-0.711872
b1819	9.60693	9.07712	-0.529808
b1820	5.64185	4.76793	-0.873921
b1821	2.5737	1.80089	-0.772818
b1822	6.229	6.15337	-0.0756314
b1823	9.26644	8.49446	-0.771987
b1824	9.17691	7.18879	-1.98812
b1825	7.38873	6.67881	-0.70992
b1826	3.2666	2.41284	-0.85376
b1827	7.6892	7.69914	0.00993522
b1828	3.00863	2.74447	-0.264156
b1829	8.59449	8.21087	-0.38362
b1830	9.1227	8.88235	-0.240348
b1831	10.1127	9.97026	-0.142437
b1832	7.81957	8.62921	0.809632
b1833	5.20965	4.89111	-0.318546
b1834	6.01853	6.21543	0.196899
b1835	5.91748	5.64592	-0.271557
b1836	7.85907	7.62437	-0.234704
b1837	4.8347	3.80716	-1.02754
b1838	3.10459	3.49136	0.386766
b1839	6.35958	6.2816	-0.0779721
b1840	7.05122	7.267	0.215774
b1841	7.53585	7.76157	0.225717
b1842	5.46333	6.48433	1.02101
b1843	5.61425	5.57602	-0.038238
b1844	6.43772	6.42241	-0.015319
b1845	5.64733	6.11123	0.463907
b1846	5.09194	5.08623	-0.00571317
b1847	8.07188	9.06541	0.993532
b1848	6.30657	6.18886	-0.117709
b1849	8.08193	8.04487	-0.0370587
b1850	8.06037	8.41739	0.357019
b1851	5.45729	5.81407	0.356783
b1852	8.96173	9.24488	0.283144
b1853	6.13484	6.00818	-0.126657
b1854	8.42321	8.94442	0.521215
b1855	7.33954	8.03988	0.700345
b1856	6.34898	7.09123	0.742249
b1857	6.62546	7.22138	0.595915
b1858	6.0498	5.80977	-0.240034
b1859	5.06919	5.09048	0.0212945
b1860	6.63722	6.98115	0.343937
b1861	6.62811	6.72612	0.0980061
b1863	6.99006	7.6572	0.667145
b1864	8.83027	8.94645	0.116183
b1865	7.32867	7.25043	-0.0782347
b1866	8.88059	8.85009	-0.0304946
b1867	6.81667	7.44814	0.631466
b1868	5.30395	5.42846	0.124509
b1869	6.54117	6.81214	0.270964
b1870	6.96816	7.11518	0.147024
b1871	6.77604	6.33852	-0.437513
b1872	3.26541	3.27902	0.0136108
b1873	1.09404	0.89038	-0.203659
b1874	6.692	7.06946	0.377461
b1875	6.39414	6.17979	-0.214357
b1876	8.46087	8.26331	-0.197556
b1877	2.75315	2.07032	-0.682829
b1878	2.31242	1.92052	-0.391898
b1879	3.28052	3.33927	0.058749
b1880	2.49088	1.24086	-1.25003
b1881	3.54179	4.24492	0.703127
b1882	4.27716	3.87124	-0.405923
b1883	1.31453	1.1332	-0.181328
b1884	1.49226	1.82638	0.334121
b1885	1.8218	1.74306	-0.0787409
b1886	1.86066	1.15423	-0.706428
b1887	3.60201	3.56884	-0.0331715
b1888	2.97037	2.75319	-0.217189
b1889	1.74763	1.51526	-0.232374
b1890	1.7914	2.12133	0.32993
b1891	5.84784	4.86364	-0.984195
b1892	4.74174	3.88832	-0.853414
b1893	2.23701	2.41863	0.181619
b1894	2.95817	2.31098	-0.647194
b1895	5.3824	5.65032	0.267923
b1896	8.0744	9.01616	0.941762
b1897	6.84811	8.28105	1.43294
b1900	2.75997	2.80706	0.0470815
b1901	2.98913	3.02141	0.0322843
b1902	6.50398	4.79186	-1.71213
b1904	2.53839	0.567964	-1.97043
b1905	7.59958	7.39368	-0.205901
b1906	3.9325	2.08845	-1.84405
b1907	4.9613	5.42222	0.460915
b1908	6.72772	6.90904	0.181321
b1912	6.71445	6.60517	-0.109273
b1913	7.07839	7.29873	0.220342
b1914	7.74999	7.72548	-0.0245098
b1915	5.03626	4.87991	-0.156354
b1916	5.4793	5.2976	-0.181703
b1917	6.85606	7.57632	0.720256
b1918	6.77761	7.36671	0.589098
b1919	7.74959	8.21337	0.46378
b1920	9.71997	10.1152	0.395186
b1921	3.48226	3.52236	0.0401026
b1922	3.20759	2.41933	-0.788258
b1923	5.85207	5.3825	-0.46957
b1924	2.38363	2.47654	0.0929069
b1925	2.82174	2.47682	-0.34492
b1926	2.13987	2.14331	0.00344602
b1927	7.71499	8.07533	0.360342
b1928	8.11611	8.44535	0.329245
b1929	7.49782	7.27791	-0.21991
b1930	5.65018	5.38193	-0.268258
b1931	3.49376	4.55246	1.0587
b1932	5.3679	4.95368	-0.414222
b1937	2.9864	1.31528	-1.67112
b1938	2.95969	1.27308	-1.6866
b1939	3.54359	2.47524	-1.06836
b1940	2.96637	2.69363	-0.272737
b1941	2.58539	1.43852	-1.14687
b1942	0.767654	1.04055	0.272894
b1943	3.03549	1.96952	-1.06597
b1944	3.37737	1.7464	-1.63097
b1945	3.7136	2.42329	-1.29031
b1946	2.00473	2.00807	0.00334682
b1947	1.43489	1.83322	0.398335
b1948	2.26519	1.43152	-0.833668
b1949	0	0	0
b1950	1.37233	0.675972	-0.696356
b1951	3.00045	3.5281	0.527651
b1952	4.77216	5.53563	0.76347
b1953	4.22855	5.63261	1.40405
b1955	5.60967	6.68515	1.07548
b1956	5.32469	5.25063	-0.0740601
b1957	0	2.14028	2.14028
b1958	4.98253	5.62798	0.645451
b1959	1.01234	1.01459	0.00224862
b1960	4.84886	5.09669	0.247832
b1961	6.96005	7.14863	0.188581
b1962	6.37639	6.94424	0.567856
b1963	6.11154	5.93635	-0.175185
b1967	7.98797	9.41327	1.4253
b1968	5.49613	4.77614	-0.719991
b1969	6.33798	5.80687	-0.531107
b1970	3.52932	3.868	0.338682
b1971	5.85466	6.13018	0.275515
b1972	4.06214	4.1686	0.10646
b1973	2.64942	3.44088	0.791466
b1974	1.46616	1.469	0.00284467
b1976	7.04516	6.30203	-0.743131
b1978	3.86386	3.85702	-0.00683519
b1981	6.29136	6.23098	-0.0603862
b1982	8.62409	8.26583	-0.358262
b1983	8.64478	8.27711	-0.367667
b1985	3.74275	3.84528	0.10253
b1987	6.31255	6.97732	0.664774
b1988	4.88625	4.06143	-0.824821
b1990	5.81316	6.68269	0.86953
b1991	4.50393	4.57116	0.0672324
b1992	3.35495	3.06453	-0.290416
b1993	4.31176	4.66471	0.352946
b1994	7.71299	7.28343	-0.429557
b1996	5.93821	6.37096	0.432756
b1997	6.19777	6.52353	0.325753
b1999	2.6059	3.65816	1.05226
b2000	5.58728	8.90813	3.32085
b2001	3.34632	4.85825	1.51193
b2002	1.92265	2.47241	0.549762
b2007	9.77094	9.49291	-0.278036
b2008	4.67119	4.74873	0.0775465
b2009	5.24242	5.94029	0.697866
b2010	4.32214	4.88061	0.558464
b2011	6.32539	6.48275	0.157365
b2012	7.20034	8.01748	0.817145
b2013	7.10687	8.09752	0.990652
b2014	8.79274	7.81748	-0.975256
b2015	4.20638	4.54835	0.341966
b2016	7.56875	7.89876	0.330018
b2017	5.85396	5.76278	-0.0911843
b2019	8.05005	7.94669	-0.103367
b2020	7.95852	8.07574	0.117225
b2021	8.12667	7.95182	-0.174845
b2022	8.30623	8.24104	-0.0651874
b2023	7.18675	7.57864	0.391894
b2024	7.24408	7.82761	0.583531
b2025	7.95253	7.9928	0.0402626
b2026	8.13167	7.88767	-0.244002
b2027	9.49912	9.26535	-0.233776
b2028	5.3906	4.6609	-0.729705
b2029	10.5871	10.3951	-0.19199
b2030	7.85562	7.48913	-0.366494
b2032	7.51998	6.83785	-0.682127
b2033	7.50878	7.26009	-0.248692
b2034	8.14359	7.74427	-0.399319
b2035	6.65198	5.52261	-1.12937
b2036	8.22216	7.81952	-0.402635
b2037	7.30772	6.59852	-0.709202
b2038	7.53129	7.07757	-0.45372
b2039	8.54885	8.2048	-0.344044
b2040	8.81923	8.07326	-0.745974
b2041	8.7222	8.20509	-0.517106
b2042	9.78104	9.84276	0.0617203
b2043	3.82905	3.63877	-0.190284
b2044	2.83586	3.16269	0.326826
b2045	2.49393	2.40068	-0.0932465
b2046	1.30951	1.53948	0.229973
b2047	1.88253	1.88578	0.00324875
b2048	1.80998	1.90407	0.0940933
b2049	1.20437	1.81055	0.606183
b2050	1.01491	1.48124	0.466329
b2051	1.5606	1.56355	0.00294681
b2052	1.70618	2.59128	0.885101
b2053	2.11785	2.33596	0.218114
b2054	0	0.650897	0.650897
b2055	0.876457	0.878488	0.00203044
b2056	0.597316	0.716427	0.119111
b2057	1.48292	1.72909	0.246166
b2058	0.711921	0.970807	0.258885
b2059	1.5153	1.60917	0.0938709
b2060	1.10814	1.29224	0.18409
b2061	0	0	0
b2062	1.06759	1.06992	0.00233161
b2063	5.64705	5.69889	0.051846
b2064	6.55756	6.69149	0.133932
b2065	6.79342	7.35733	0.56391
b2066	7.21721	7.03306	-0.18415
b2067	5.29773	5.33284	0.0351061
b2068	4.33088	4.79423	0.46335
b2069	5.23688	5.03247	-0.204401
b2070	2.89125	2.89511	0.00385606
b2074	4.8345	5.04486	0.210357
b2075	4.00092	4.35567	0.354748
b2076	3.8684	4.15828	0.289879
b2077	3.23011	3.42453	0.194425
b2078	3.67723	4.14886	0.471636
b2079	6.01061	6.2466	0.235986
b2080	7.69939	8.50541	0.806028
b2081	7.57846	7.5505	-0.0279556
b2082	3.01878	5.56451	2.54573
b2085	0	6.49911	6.49911
b2086	5.73853	7.08046	1.34193
b2091	9.15816	8.60553	-0.552632
b2092_1	10.0588	9.88912	-0.169701
b2092_2	9.44019	9.18612	-0.254074
b2093	8.86616	8.56708	-0.299087
b2094	10.6275	9.26938	-1.35812
b2095	11.2946	10.9573	-0.337335
b2096	11.0676	11.0379	-0.0297027
b2097	8.71964	9.88282	1.16318
b2098	2.36601	2.75737	0.391361
b2099	3.96395	3.81678	-0.147168
b2100	3.32939	3.37908	0.0496954
b2101	5.28657	5.12751	-0.15906
b2102	4.35353	3.92118	-0.432352
b2103	6.98758	7.20195	0.214379
b2104	7.05281	7.35004	0.297233
b2105	6.47331	4.94278	-1.53053
b2106	7.16292	3.96495	-3.19797
b2107	6.77472	7.21497	0.440248
b2109	1.53071	1.81837	0.287663
b2110	0	0.283876	0.283876
b2111	0.655036	0.365375	-0.289661
b2112	4.30588	3.99627	-0.309611
b2113	7.18336	7.88334	0.699977
b2114	8.95942	8.89035	-0.0690736
b2118	3.07006	2.92623	-0.143831
b2119	1.28333	1.52103	0.237705
b2120	1.47594	1.61453	0.138585
b2121	1.24703	1.33087	0.083843
b2122	2.14903	2.34268	0.193653
b2124	5.96798	5.71392	-0.254061
b2125	5.25882	5.15285	-0.105974
b2126	4.63834	4.21456	-0.423774
b2127	6.14859	6.60688	0.458285
b2128	3.99339	5.28023	1.28684
b2129	4.65846	6.0156	1.35714
b2130	4.80594	5.57506	0.769118
b2131	6.38647	7.23807	0.851602
b2132	6.80681	6.82083	0.0140215
b2133	8.40247	8.51025	0.107778
b2134	6.68768	6.85368	0.165997
b2135	4.47444	5.26805	0.79361
b2136	5.29528	5.92463	0.629344
b2137	4.78824	5.49105	0.702814
b2139_2	1.29647	2.14028	0.84381
b2140	5.0709	5.27311	0.202215
b2141	3.75537	3.67347	-0.0818987
b2142	4.13709	4.52638	0.389297
b2143	5.34048	6.28174	0.941262
b2144	5.45696	5.03339	-0.423561
b2145	3.66384	2.7772	-0.886634
b2146	2.25749	3.0145	0.757009
b2147	2.82074	3.14706	0.326324
b2148	4.78481	3.87124	-0.91357
b2149	5.36659	4.55197	-0.814616
b2150	6.94888	6.22589	-0.722991
b2151	3.52361	3.09144	-0.432168
b2152	6.43917	6.5327	0.0935295
b2153	10.6959	10.7561	0.0601759
b2154	8.34508	8.217	-0.128076
b2155	8.16148	5.78464	-2.37685
b2156	9.39624	8.86793	-0.528304
b2157	6.26898	5.74784	-0.521148
b2158	4.85597	4.53779	-0.318176
b2159	6.77892	6.90258	0.123661
b2160	5.62846	5.92692	0.298464
b2161	1.6992	1.58674	-0.11246
b2162	0.996045	0.583808	-0.412237
b2163	1.2743	1.41165	0.137345
b2164	3.16834	3.30618	0.137843
b2165	1.73464	1.50323	-0.231407
b2166	0.733802	0.998268	0.264466
b2167	5.47824	6.08065	0.602409
b2168	4.98167	5.22992	0.248246
b2169	4.61315	4.24837	-0.364777
b2170	2.52521	1.81483	-0.710381
b2171	8.44938	8.20681	-0.242573
b2172	4.75382	4.24361	-0.51021
b2173	5.55088	5.88077	0.329886
b2174	6.06652	5.54939	-0.517138
b2175	9.59568	9.23479	-0.36089
b2176	5.58954	4.89147	-0.698075
b2177	5.47184	5.26569	-0.206155
b2178	4.28836	4.04002	-0.248334
b2179	4.0465	4.26059	0.214089
b2180	5.43446	5.64891	0.21445
b2181	7.62909	7.40575	-0.223343
b2182	6.18703	6.24245	0.0554145
b2183	7.76871	7.94102	0.172307
b2184	5.29076	5.0575	-0.233259
b2185	11.2838	11.2102	-0.0735164
b2186	7.8296	7.77897	-0.0506376
b2187	7.89803	6.40139	-1.49664
b2188	7.28927	6.91508	-0.374189
b2190_2	4.50978	4.41258	-0.097205
b2192	8.01311	7.45281	-0.560304
b2193	5.71535	6.03881	0.323467
b2194	4.20939	4.20199	-0.00739854
b2195	3.7931	4.26539	0.472283
b2196	4.09361	4.13137	0.0377626
b2197	4.64657	5.07024	0.423672
b2199	3.86162	4.50085	0.639228
b2200	3.24404	3.44856	0.204521
b2201	4.45993	5.02719	0.567263
b2202	3.2143	4.24118	1.02689
b2203	1.91556	3.11241	1.19685
b2204	1.29019	2.55925	1.26906
b2205	1.69713	2.27027	0.57314
b2206	3.15637	4.0719	0.915532
b2207	0	0.670531	0.670531
b2208	2.59506	2.93325	0.338188
b2209	3.91032	4.44616	0.53585
b2210	6.98602	8.55984	1.57382
b2211	6.54764	6.52692	-0.0207215
b2212	3.19392	4.42226	1.22834
b2213	4.57737	5.58695	1.00958
b2214	4.45934	5.06545	0.606118
b2215	12.9982	14.2512	1.25302
b2216	7.39485	7.31944	-0.0754101
b2217	9.15635	9.20321	0.0468542
b2218	6.06865	6.28119	0.212539
b2219	3.06239	2.59944	-0.462957
b2220	4.08767	4.01325	-0.0744215
b2221	0.556603	0.959411	0.402808
b2222	0	0.972251	0.972251
b2223	1.40751	1.47317	0.0656655
b2224	2.05763	2.14965	0.0920206
b2225	2.07537	2.21024	0.134871
b2226	2.20088	2.31863	0.117752
b2230	2.82868	2.20734	-0.621347
b2231	9.11788	9.19973	0.0818427
b2232	7.55099	8.14667	0.595683
b2233	3.88982	4.33418	0.444362
b2234	8.89689	8.43882	-0.458072
b2235	8.50071	8.34661	-0.154099
b2236	6.16644	6.76544	0.599002
b2237	6.07993	6.36248	0.282549
b2239	5.65245	5.57114	-0.0813093
b2240	2.07658	2.22933	0.15275
b2241	1.22805	1.49958	0.27153
b2242	1.89801	1.94851	0.0505013
b2243	2.0521	1.69425	-0.357851
b2244	4.22458	3.40203	-0.822549
b2245	2.99821	3.19855	0.200334
b2246	1.87327	1.92346	0.0501865
b2247	1.73595	1.68181	-0.0541418
b2248	1.58193	1.67801	0.0960764
b2249	6.30183	6.54224	0.240403
b2250	4.74736	3.91863	-0.828725
b2251	5.34106	5.07381	-0.267252
b2252	2.03753	1.73824	-0.299294
b2253	4.53558	5.29282	0.757241
b2254	4.09711	4.67633	0.579221
b2255	4.89128	5.22007	0.328795
b2256	3.43469	4.37062	0.935937
b2257	2.96424	3.42812	0.463877
b2259	4.85774	5.30788	0.450141
b2260	5.40041	5.82505	0.424636
b2261	6.83101	7.54615	0.715134
b2262	7.21678	8.12216	0.90538
b2263	2.56949	3.03924	0.469752
b2264	5.12273	5.80368	0.680952
b2265	6.49474	6.78029	0.285556
b2266	8.74375	9.90861	1.16486
b2267	6.34602	6.38006	0.034032
b2268	6.35084	5.8013	-0.549537
b2269	2.20416	2.12456	-0.079598
b2270	1.48957	1.93023	0.440657
b2272	2.03392	1.35184	-0.682085
b2274	2.2285	2.34132	0.112818
b2275	3.45023	3.24566	-0.204565
b2276	8.7168	8.93367	0.216869
b2277	8.32993	8.82837	0.49844
b2278	7.63502	8.04975	0.41473
b2279	3.94454	4.43498	0.490435
b2280	6.26499	7.04579	0.780805
b2281	7.1121	7.56161	0.449508
b2282	7.67754	8.32132	0.643774
b2283	9.2655	9.6511	0.385601
b2284	8.63624	9.06421	0.427971
b2285	8.89337	9.27185	0.378475
b2286	9.62863	9.71451	0.0858838
b2287	9.13251	9.59855	0.46604
b2288	7.731	8.32449	0.593496
b2289	6.67384	6.25536	-0.418483
b2290	7.71429	7.53983	-0.174462
b2291	5.85042	5.70412	-0.1463
b2292	3.80266	4.27653	0.473874
b2293	7.97316	8.75706	0.783904
b2294	8.88013	8.8365	-0.0436262
b2295	5.93538	6.53833	0.60295
b2296	8.58682	8.77274	0.185923
b2297	8.53417	8.82834	0.294173
b2298	2.09974	1.79592	-0.303822
b2299	8.08872	8.71447	0.625754
b2300	7.65624	8.01381	0.35757
b2301	6.06206	6.82803	0.765972
b2302	5.47091	6.29108	0.820172
b2303	8.08952	8.11204	0.0225209
b2304	8.0136	8.07069	0.0570903
b2305	2.72408	3.18358	0.459495
b2306	7.08883	7.1416	0.0527667
[truncated: 1,924 more rows]

## Sheet: gene_info
b-number	gene_name	cog
b0001	thrL	No COG Annotation
b0002	thrA	Amino acid transport and metabolism
b0003	thrB	Amino acid transport and metabolism
b0004	thrC	Amino acid transport and metabolism
b0005	yaaX	Function unknown
b0006	yaaA	Function unknown
b0007	yaaJ	Amino acid transport and metabolism
b0008	talB	Carbohydrate transport and metabolism
b0009	mog	Coenzyme transport and metabolism
b0010	satP	Function unknown
b0011	yaaW	Function unknown
b0013	yaaI	Function unknown
b0014	dnaK	Posttranslational modification, protein turnover, chaperones
b0015	dnaJ	Posttranslational modification, protein turnover, chaperones
b0016	insL1	Replication, recombination and repair
b0018	mokC	Function unknown
b4412	hokC	No COG Annotation
b0019	nhaA	Inorganic ion transport and metabolism
b0020	nhaR	Transcription
b0021	insB1	Replication, recombination and repair
b0022	insA	Replication, recombination and repair
b0023	rpsT	Translation, ribosomal structure and biogenesis
b0024	yaaY	Function unknown
b0025	ribF	Coenzyme transport and metabolism
b0026	ileS	Translation, ribosomal structure and biogenesis
b0027	lspA	Cell wall/membrane/envelope biogenesis
b0028	fkpB	Posttranslational modification, protein turnover, chaperones
b0029	ispH	Lipid transport and metabolism
b0030	rihC	Nucleotide transport and metabolism
b0031	dapB	Amino acid transport and metabolism
b0032	carA	Nucleotide transport and metabolism
b0033	carB	Nucleotide transport and metabolism
b0034	caiF	Transcription
b0035	caiE	Function unknown
b0036	caiD	Lipid transport and metabolism
b0037	caiC	Lipid transport and metabolism
b0038	caiB	Energy production and conversion
b0039	caiA	Lipid transport and metabolism
b0040	caiT	Inorganic ion transport and metabolism
b0041	fixA	Energy production and conversion
b0042	fixB	Energy production and conversion
b0043	fixC	Energy production and conversion
b0044	fixX	Energy production and conversion
b0045	yaaU	Carbohydrate transport and metabolism
b0046	kefF	Function unknown
b0047	kefC	Inorganic ion transport and metabolism
b0048	folA	Coenzyme transport and metabolism
b0049	apaH	Signal transduction mechanisms
b0050	apaG	Inorganic ion transport and metabolism
b0051	rsmA	Translation, ribosomal structure and biogenesis
b0052	pdxA	Coenzyme transport and metabolism
b0053	surA	Posttranslational modification, protein turnover, chaperones
b0054	lptD	Cell wall/membrane/envelope biogenesis
b0055	djlA	Posttranslational modification, protein turnover, chaperones
b4659_1	yabP_1	No COG Annotation
b4659_2	yabP_2	No COG Annotation
b0058	rluA	Translation, ribosomal structure and biogenesis
b0059	rapA	Replication, recombination and repair
b0060	polB	Replication, recombination and repair
b0061	araD	Carbohydrate transport and metabolism
b0062	araA	Carbohydrate transport and metabolism
b0063	araB	Carbohydrate transport and metabolism
b0064	araC	Transcription
b0065	yabI	Function unknown
b0066	thiQ	Coenzyme transport and metabolism
b0067	thiP	Inorganic ion transport and metabolism
b0068	thiB	Coenzyme transport and metabolism
b0069	sgrR	Function unknown
b4662	sgrT	No COG Annotation
b0070	setA	Carbohydrate transport and metabolism
b0071	leuD	Amino acid transport and metabolism
b0072	leuC	Amino acid transport and metabolism
b0073	leuB	Amino acid transport and metabolism
b0074	leuA	Amino acid transport and metabolism
b0075	leuL	No COG Annotation
b0076	leuO	Transcription
b0077	ilvI	Amino acid transport and metabolism
b0078	ilvH	Amino acid transport and metabolism
b0080	cra	Transcription
b0081	mraZ	Function unknown
b0082	rsmH	Cell wall/membrane/envelope biogenesis
b0083	ftsL	Cell cycle control, cell division, chromosome partitioning
b0084	ftsI	Cell wall/membrane/envelope biogenesis
b0085	murE	Cell wall/membrane/envelope biogenesis
b0086	murF	Cell wall/membrane/envelope biogenesis
b0087	mraY	Cell wall/membrane/envelope biogenesis
b0088	murD	Cell wall/membrane/envelope biogenesis
b0089	ftsW	Cell cycle control, cell division, chromosome partitioning
b0090	murG	Cell wall/membrane/envelope biogenesis
b0091	murC	Cell wall/membrane/envelope biogenesis
b0092	ddlB	Cell wall/membrane/envelope biogenesis
b0093	ftsQ	Cell wall/membrane/envelope biogenesis
b0094	ftsA	Cell cycle control, cell division, chromosome partitioning
b0095	ftsZ	Cell cycle control, cell division, chromosome partitioning
b0096	lpxC	Cell wall/membrane/envelope biogenesis
b0097	secM	Transcription
b0098	secA	Intracellular trafficking, secretion, and vesicular transport
b0099	mutT	Replication, recombination and repair
b0101	yacG	Function unknown
b0102	zapD	Function unknown
b0103	coaE	Coenzyme transport and metabolism
b0104	guaC	Nucleotide transport and metabolism
b0106	hofC	Intracellular trafficking, secretion, and vesicular transport
b0107	hofB	Intracellular trafficking, secretion, and vesicular transport
b0108	ppdD	Intracellular trafficking, secretion, and vesicular transport
b0109	nadC	Coenzyme transport and metabolism
b0110	ampD	Cell wall/membrane/envelope biogenesis
b0111	ampE	Defense mechanisms
b0112	aroP	Amino acid transport and metabolism
b0113	pdhR	Transcription
b0114	aceE	Energy production and conversion
b0115	aceF	Energy production and conversion
b0116	lpd	Energy production and conversion
b0117	yacH	Function unknown
b0118	acnB	Energy production and conversion
b0119	yacL	Function unknown
b0120	speD	Amino acid transport and metabolism
b0121	speE	Amino acid transport and metabolism
b0122	yacC	Function unknown
b0123	cueO	Secondary metabolites biosynthesis, transport and catabolism
b0124	gcd	Carbohydrate transport and metabolism
b0125	hpt	Nucleotide transport and metabolism
b0126	can	Inorganic ion transport and metabolism
b0127	yadG	Defense mechanisms
b0128	yadH	Defense mechanisms
b0129	yadI	Carbohydrate transport and metabolism
b0130	yadE	Carbohydrate transport and metabolism
b0131	panD	Coenzyme transport and metabolism
b0132	yadD	Function unknown
b0133	panC	Coenzyme transport and metabolism
b0134	panB	Coenzyme transport and metabolism
b0135	yadC	Intracellular trafficking, secretion, and vesicular transport
b0136	yadK	Function unknown
b0137	yadL	Function unknown
b0138	yadM	Function unknown
b0139	htrE	Cell wall/membrane/envelope biogenesis
b0140	yadV	Posttranslational modification, protein turnover, chaperones
b0141	yadN	No COG Annotation
b0142	folK	Coenzyme transport and metabolism
b0143	pcnB	Translation, ribosomal structure and biogenesis
b0144	gluQ	Translation, ribosomal structure and biogenesis
b0145	dksA	Signal transduction mechanisms
b0146	sfsA	Function unknown
b0147	ligT	Translation, ribosomal structure and biogenesis
b0148	hrpB	Replication, recombination and repair
b0149	mrcB	Cell wall/membrane/envelope biogenesis
b0150	fhuA	Inorganic ion transport and metabolism
b0151	fhuC	Inorganic ion transport and metabolism
b0152	fhuD	Inorganic ion transport and metabolism
b0153	fhuB	Inorganic ion transport and metabolism
b0154	hemL	Coenzyme transport and metabolism
b0155	clcA	Inorganic ion transport and metabolism
b0156	erpA	Function unknown
b0157	yadS	Function unknown
b0158	btuF	Inorganic ion transport and metabolism
b0159	mtn	Nucleotide transport and metabolism
b0160	dgt	Nucleotide transport and metabolism
b0161	degP	Posttranslational modification, protein turnover, chaperones
b0162	cdaR	Transcription
b0163	yaeH	Function unknown
b0164	yaeI	Function unknown
b0166	dapD	Amino acid transport and metabolism
b0167	glnD	Posttranslational modification, protein turnover, chaperones
b0168	map	Translation, ribosomal structure and biogenesis
b0169	rpsB	Translation, ribosomal structure and biogenesis
b0170	tsf	Translation, ribosomal structure and biogenesis
b0171	pyrH	Nucleotide transport and metabolism
b0172	frr	Translation, ribosomal structure and biogenesis
b0173	dxr	Lipid transport and metabolism
b0174	ispU	Lipid transport and metabolism
b0175	cdsA	Lipid transport and metabolism
b0176	rseP	Cell wall/membrane/envelope biogenesis
b0177	bamA	Cell wall/membrane/envelope biogenesis
b0178	skp	Cell wall/membrane/envelope biogenesis
b0179	lpxD	Cell wall/membrane/envelope biogenesis
b0180	fabZ	Lipid transport and metabolism
b0181	lpxA	Cell wall/membrane/envelope biogenesis
b0182	lpxB	Cell wall/membrane/envelope biogenesis
b0183	rnhB	Replication, recombination and repair
b0184	dnaE	Replication, recombination and repair
b0185	accA	Lipid transport and metabolism
b0186	ldcC	Amino acid transport and metabolism
b0187	yaeR	Amino acid transport and metabolism
b0188	tilS	Cell cycle control, cell division, chromosome partitioning
b0189	rof	Transcription
b4406	yaeP	Function unknown
b0190	yaeQ	Function unknown
b0191	arfB	Translation, ribosomal structure and biogenesis
b0192	nlpE	Cell wall/membrane/envelope biogenesis
b0193	yaeF	Function unknown
b0194	proS	Translation, ribosomal structure and biogenesis
b0195	tsaA	Function unknown
b0196	rcsF	Cell wall/membrane/envelope biogenesis
b0197	metQ	Inorganic ion transport and metabolism
b0198	metI	Inorganic ion transport and metabolism
b0199	metN	Inorganic ion transport and metabolism
b0200	gmhB	Amino acid transport and metabolism
b0207	dkgB	Function unknown
b0208	yafC	Transcription
b0209	yafD	Function unknown
b0210	yafE	Secondary metabolites biosynthesis, transport and catabolism
b0211	mltD	Cell wall/membrane/envelope biogenesis
b0212	gloB	Function unknown
b0213	yafS	Secondary metabolites biosynthesis, transport and catabolism
b0214	rnhA	Replication, recombination and repair
b0215	dnaQ	Replication, recombination and repair
b0217	yafT	Function unknown
b4586	ykfM	No COG Annotation
b0218	yafU	No COG Annotation
b4503	yafF	No COG Annotation
b0219	yafV	Function unknown
b0220	ivy	Function unknown
b0221	fadE	Lipid transport and metabolism
b0222	gmhA	Carbohydrate transport and metabolism
b0223	yafJ	Function unknown
b0224	yafK	Function unknown
b0225	yafQ	Function unknown
b0226	dinJ	Replication, recombination and repair
b0227	yafL	Cell wall/membrane/envelope biogenesis
b0228	rayT	Replication, recombination and repair
b0229	lfhA	No COG Annotation
b0230	lafU	No COG Annotation
b0231	dinB	Replication, recombination and repair
b0232	yafN	Cell cycle control, cell division, chromosome partitioning
b0233	yafO	Translation, ribosomal structure and biogenesis
b0234	yafP	Transcription
b0235	ykfJ	No COG Annotation
b0236	prfH	No COG Annotation
b0237	pepD	Amino acid transport and metabolism
b0238	gpt	Nucleotide transport and metabolism
b0239	frsA	Function unknown
b0240_1	crl_1	Transcription
b0240_2	crl_2	Transcription
b0241	phoE	Cell wall/membrane/envelope biogenesis
b0242	proB	Amino acid transport and metabolism
b0243	proA	Amino acid transport and metabolism
b4626	ykfN	No COG Annotation
b0245	ykfI	Function unknown
b0246	yafW	No COG Annotation
b4504	ykfH	Function unknown
b0247	ykfG	Replication, recombination and repair
b0248	yafX	Function unknown
b0249	ykfF	Function unknown
b0250	ykfB	Function unknown
b0251	yafY	Transcription
b4627	ykfL	No COG Annotation
b4628	ykfK	No COG Annotation
b0252	yafZ	Function unknown
b0253	ykfA	Function unknown
b0254	perR	Transcription
b4587_1	insN_1	No COG Annotation
b0256	insI1	Replication, recombination and repair
b4587_2	insN_2	No COG Annotation
b0258	ykfC	No COG Annotation
b0259	insH1	Replication, recombination and repair
b0260	mmuP	Amino acid transport and metabolism
b0261	mmuM	Amino acid transport and metabolism
b0262	afuC	Amino acid transport and metabolism
b0263	afuB	No COG Annotation
b0264	insB1	Replication, recombination and repair
b0265	insA	Replication, recombination and repair
b4708	insI1	No COG Annotation
b4505	insX	No COG Annotation
b0266	yagB	No COG Annotation
b0267	yagA	Replication, recombination and repair
b0268	yagE	Amino acid transport and metabolism
b0269	yagF	Amino acid transport and metabolism
b0270	yagG	Carbohydrate transport and metabolism
b0271	yagH	Carbohydrate transport and metabolism
b0272	yagI	Transcription
b0273	argF	Amino acid transport and metabolism
b4688	ykgS	No COG Annotation
b0274	insB1	Replication, recombination and repair
b0275	insA	Replication, recombination and repair
b0276	yagJ	No COG Annotation
b0277	yagK	Function unknown
b0278	yagL	Replication, recombination and repair
b0279	yagM	Function unknown
b0280	yagN	Function unknown
b0281	intF	Replication, recombination and repair
b4694	yagP	No COG Annotation
b4695	ykgT	No COG Annotation
b0283	paoD	Posttranslational modification, protein turnover, chaperones
b0284	paoC	Energy production and conversion
b0285	paoB	Energy production and conversion
b0286	paoA	Energy production and conversion
b0287	yagU	Function unknown
b0288	ykgJ	Function unknown
b0289	ecpE	Function unknown
b0290	ecpD	Function unknown
b0291	ecpC	Function unknown
b0292	ecpB	Function unknown
b0293	ecpA	Function unknown
b0294	ecpR	Transcription
b0295	ykgL	No COG Annotation
b4506	ykgO	Translation, ribosomal structure and biogenesis
b0296	ykgM	Translation, ribosomal structure and biogenesis
b4671	ykgR	No COG Annotation
b4630	ykgP	No COG Annotation
b0297	eaeH	No COG Annotation
b0298	insE1	Replication, recombination and repair
b0299	insF1	Replication, recombination and repair
b0300	ykgA	No COG Annotation
b4631	ykgQ	No COG Annotation
b0301	rclC	Function unknown
b0303	rclB	Function unknown
b0304	rclA	Energy production and conversion
b0305	rclR	Transcription
b0306	ykgE	Energy production and conversion
b0307	ykgF	Energy production and conversion
b0308	ykgG	Function unknown
b0310	ykgH	No COG Annotation
b0311	betA	Amino acid transport and metabolism
b0312	betB	Energy production and conversion
b0313	betI	Transcription
b0314	betT	Inorganic ion transport and metabolism
b0315	yahA	Signal transduction mechanisms
b0316	yahB	Transcription
b0317	yahC	Function unknown
b0318	yahD	Function unknown
b0319	yahE	Function unknown
b0320	yahF	Energy production and conversion
b0321	yahG	Function unknown
b0323	yahI	Amino acid transport and metabolism
b0324	yahJ	Nucleotide transport and metabolism
b0325	yahK	Energy production and conversion
b0326	yahL	No COG Annotation
b0327	yahM	No COG Annotation
b0328	yahN	Amino acid transport and metabolism
b0329	yahO	Function unknown
b0330	prpR	Transcription
b0331	prpB	Carbohydrate transport and metabolism
b0333	prpC	Energy production and conversion
b0334	prpD	Function unknown
b0335	prpE	Lipid transport and metabolism
b0336	codB	Nucleotide transport and metabolism
b0337	codA	Nucleotide transport and metabolism
b0338	cynR	Transcription
b0339	cynT	Inorganic ion transport and metabolism
b0340	cynS	Inorganic ion transport and metabolism
b0341	cynX	Carbohydrate transport and metabolism
b0342	lacA	Function unknown
b0343	lacY	Carbohydrate transport and metabolism
b0344	lacZ	Carbohydrate transport and metabolism
b0345	lacI	Transcription
b0346	mhpR	Transcription
b0347	mhpA	Energy production and conversion
b0348	mhpB	Secondary metabolites biosynthesis, transport and catabolism
b0349	mhpC	Function unknown
b0350	mhpD	Secondary metabolites biosynthesis, transport and catabolism
b0351	mhpF	Secondary metabolites biosynthesis, transport and catabolism
b0352	mhpE	Amino acid transport and metabolism
b0353	mhpT	No COG Annotation
b0354	yaiL	Function unknown
b0355	frmB	Function unknown
b0356	frmA	Energy production and conversion
b0357	frmR	Function unknown
b0358	yaiO	No COG Annotation
b4579_2	yaiX_2	No COG Annotation
b0360	insC1	Replication, recombination and repair
b0361	insD1	Replication, recombination and repair
b4579_1	yaiX_1	No COG Annotation
b0363	yaiP	Cell wall/membrane/envelope biogenesis
b0364	yaiS	Function unknown
b0365	tauA	Inorganic ion transport and metabolism
b0366	tauB	Inorganic ion transport and metabolism
b0367	tauC	Inorganic ion transport and metabolism
b0368	tauD	Secondary metabolites biosynthesis, transport and catabolism
b0369	hemB	Coenzyme transport and metabolism
b4580_1	yaiT_1	No COG Annotation
b0372	insF1	Replication, recombination and repair
b0373	insE1	Replication, recombination and repair
b4580_2	yaiT_2	No COG Annotation
b0375	yaiV	Transcription
b0376	ampH	Defense mechanisms
b0377	sbmA	Lipid transport and metabolism
b0378	yaiW	Function unknown
b0379	yaiY	Function unknown
b0380	yaiZ	Function unknown
b0381	ddlA	Cell wall/membrane/envelope biogenesis
b0382	iraP	Signal transduction mechanisms
b0383	phoA	Inorganic ion transport and metabolism
b0384	psiF	Function unknown
b0385	yaiC	Signal transduction mechanisms
b0386	proC	Amino acid transport and metabolism
b0387	yaiI	Function unknown
b0388	aroL	Amino acid transport and metabolism
b0389	yaiA	Function unknown
b0390	aroM	Function unknown
b0391	yaiE	Function unknown
b0392	ykiA	No COG Annotation
b0393	rdgC	Replication, recombination and repair
b0394	mak	Carbohydrate transport and metabolism
b0396	araJ	Carbohydrate transport and metabolism
b0397	sbcC	Replication, recombination and repair
b0398	sbcD	Replication, recombination and repair
b0399	phoB	Signal transduction mechanisms
b0400	phoR	Signal transduction mechanisms
b0401	brnQ	Amino acid transport and metabolism
b0402	proY	Amino acid transport and metabolism
b0403	malZ	Carbohydrate transport and metabolism
b0404	acpH	Function unknown
b0405	queA	Translation, ribosomal structure and biogenesis
b0406	tgt	Translation, ribosomal structure and biogenesis
b0407	yajC	Intracellular trafficking, secretion, and vesicular transport
b0408	secD	Intracellular trafficking, secretion, and vesicular transport
b0409	secF	Intracellular trafficking, secretion, and vesicular transport
b0410	yajD	Defense mechanisms
b0411	tsx	Cell wall/membrane/envelope biogenesis
b0412	yajI	Function unknown
b0413	nrdR	Transcription
b0414	ribD	Coenzyme transport and metabolism
b0415	ribE	Coenzyme transport and metabolism
b0416	nusB	Transcription
b0417	thiL	Coenzyme transport and metabolism
b0418	pgpA	Lipid transport and metabolism
b0419	yajO	Energy production and conversion
b0420	dxs	Coenzyme transport and metabolism
b0421	ispA	Coenzyme transport and metabolism
b0422	xseB	Replication, recombination and repair
b0423	thiI	Coenzyme transport and metabolism
b0424	yajL	Function unknown
b0425	panE	Coenzyme transport and metabolism
b0426	yajQ	Function unknown
b0427	yajR	Carbohydrate transport and metabolism
b0428	cyoE	Posttranslational modification, protein turnover, chaperones
b0429	cyoD	Energy production and conversion
b0430	cyoC	Energy production and conversion
b0431	cyoB	Energy production and conversion
b0432	cyoA	Energy production and conversion
b0433	ampG	Carbohydrate transport and metabolism
b0434	yajG	Cell wall/membrane/envelope biogenesis
b0435	bolA	Signal transduction mechanisms
b0436	tig	Posttranslational modification, protein turnover, chaperones
b0437	clpP	Posttranslational modification, protein turnover, chaperones
b0438	clpX	Posttranslational modification, protein turnover, chaperones
b0439	lon	Posttranslational modification, protein turnover, chaperones
b0440	hupB	Replication, recombination and repair
b0441	ppiD	Posttranslational modification, protein turnover, chaperones
b0442	ybaV	Replication, recombination and repair
b0443	fadM	Function unknown
b0444	queC	Function unknown
b0445	ybaE	Function unknown
b0446	cof	Function unknown
b0447	ybaO	Transcription
b0448	mdlA	Defense mechanisms
b0449	mdlB	Defense mechanisms
b0450	glnK	Amino acid transport and metabolism
b0451	amtB	Signal transduction mechanisms
b0452	tesB	Lipid transport and metabolism
b0453	ybaY	Function unknown
b0454	ybaZ	Replication, recombination and repair
b0456	ybaA	Function unknown
b0457	ylaB	Signal transduction mechanisms
b0458	ylaC	Function unknown
b0459	maa	Function unknown
b0460	hha	Function unknown
b0461	tomB	Function unknown
b0462	acrB	Inorganic ion transport and metabolism
b0463	acrA	Defense mechanisms
b0464	acrR	Transcription
b0465	mscK	Cell wall/membrane/envelope biogenesis
b0466	ybaM	Function unknown
b0467	priC	Replication, recombination and repair
b0468	ybaN	Function unknown
b0469	apt	Nucleotide transport and metabolism
b0470	dnaX	Replication, recombination and repair
b0471	ybaB	Function unknown
b0472	recR	Replication, recombination and repair
b0473	htpG	Posttranslational modification, protein turnover, chaperones
b0474	adk	Nucleotide transport and metabolism
b0475	hemH	Coenzyme transport and metabolism
b0476	aes	Lipid transport and metabolism
b0477	gsk	Carbohydrate transport and metabolism
b0478	ybaL	Inorganic ion transport and metabolism
b0479	fsr	Carbohydrate transport and metabolism
b0480	ushA	Nucleotide transport and metabolism
b0481	ybaK	Function unknown
b0482	ybaP	Function unknown
b0483	ybaQ	Function unknown
b0484	copA	Inorganic ion transport and metabolism
b0485	glsA	Amino acid transport and metabolism
b0486	ybaT	Amino acid transport and metabolism
b0487	cueR	Transcription
b0488	ybbJ	Posttranslational modification, protein turnover, chaperones
b0489	qmcA	Posttranslational modification, protein turnover, chaperones
b0490	fetA	Function unknown
b0491	fetB	Function unknown
b0492	ybbN	Posttranslational modification, protein turnover, chaperones
b0493	ybbO	Function unknown
b0494	tesA	Amino acid transport and metabolism
b0495	ybbA	Secondary metabolites biosynthesis, transport and catabolism
b0496	ybbP	Secondary metabolites biosynthesis, transport and catabolism
b0497	rhsD	Cell wall/membrane/envelope biogenesis
b0498	ybbC	No COG Annotation
b0499	rhsH	No COG Annotation
b0501	ybbD	No COG Annotation
b4632	ylbI	No COG Annotation
b0502_2	ylbG_2	No COG Annotation
b0502_1	ylbG_1	No COG Annotation
b0503	mnmH	Function unknown
b0504	allS	Transcription
b0505	allA	Nucleotide transport and metabolism
b0506	allR	Transcription
b0507	gcl	Function unknown
b0508	hyi	Carbohydrate transport and metabolism
b0509	glxR	Lipid transport and metabolism
b0511	ybbW	Nucleotide transport and metabolism
b0512	allB	Nucleotide transport and metabolism
b0513	ybbY	Nucleotide transport and metabolism
b0514	glxK	Carbohydrate transport and metabolism
b0515	allE	Function unknown
b0516	allC	Amino acid transport and metabolism
b0517	allD	Energy production and conversion
b0518	fdrA	Energy production and conversion
b4572	ylbE	No COG Annotation
b0520	ylbF	Function unknown
b0521	ybcF	Amino acid transport and metabolism
b0522	purK	Nucleotide transport and metabolism
b0523	purE	Nucleotide transport and metabolism
b0524	lpxH	Function unknown
b0525	ppiB	Posttranslational modification, protein turnover, chaperones
b0526	cysS	Translation, ribosomal structure and biogenesis
b0527	ybcI	Function unknown
b0528	ybcJ	Function unknown
b0529	folD	Coenzyme transport and metabolism
b0530	sfmA	Function unknown
b0531	sfmC	Posttranslational modification, protein turnover, chaperones
b0532	sfmD	Cell wall/membrane/envelope biogenesis
b0533	sfmH	Function unknown
b0534	sfmF	Function unknown
b0535	sfmZ	Signal transduction mechanisms
b0537	intD	Replication, recombination and repair
b4633	xisD	No COG Annotation
b0539	exoD	No COG Annotation
b4508	peaD	No COG Annotation
b0542_1	renD_1	No COG Annotation
b0540	insE1	Replication, recombination and repair
b0541	insF1	Replication, recombination and repair
b0542_2	renD_2	No COG Annotation
b0543	emrE	Inorganic ion transport and metabolism
b0544	ybcK	Replication, recombination and repair
b0545	ybcL	Function unknown
b0546	ybcM	Transcription
b4588	ylcH	No COG Annotation
b0547	ybcN	Replication, recombination and repair
b0548	ninE	Function unknown
b0549	ybcO	Function unknown
b0550	rusA	Replication, recombination and repair
b4509	ylcG	No COG Annotation
b0551	quuD	Transcription
b0553_2	nmpC_2	No COG Annotation
b0552	insH1	Replication, recombination and repair
b0553_1	nmpC_1	No COG Annotation
b0554	essD	Function unknown
b0555	rrrD	Function unknown
b0556	rzpD	Cell wall/membrane/envelope biogenesis
b4510	rzoD	No COG Annotation
b0557	borD	Function unknown
b0558	ybcV	Function unknown
b0559	ybcW	No COG Annotation
b4589	ylcI	Function unknown
b0560	nohD	Replication, recombination and repair
b4634	aaaD	No COG Annotation
b0561	tfaD	No COG Annotation
b0562_2	ybcY_2	No COG Annotation
b0562_1	ybcY_1	No COG Annotation
b0563	tfaX	No COG Annotation
b0564	appY	Transcription
b0565	ompT	Cell wall/membrane/envelope biogenesis
b0566	envY	Transcription
b0567	ybcH	Function unknown
b0568	nfrA	Function unknown
b0569	nfrB	Function unknown
b0570	cusS	Signal transduction mechanisms
b0571	cusR	Signal transduction mechanisms
b0572	cusC	Cell wall/membrane/envelope biogenesis
b0573	cusF	Function unknown
b0574	cusB	Inorganic ion transport and metabolism
b0575	cusA	Inorganic ion transport and metabolism
b0576	pheP	Amino acid transport and metabolism
b0577	ybdG	Cell wall/membrane/envelope biogenesis
b0578	nfsB	Energy production and conversion
b0579	ybdF	Function unknown
b0580	ybdJ	Function unknown
b0581	ybdK	Function unknown
b4415	hokE	Function unknown
b0582	insL1	Replication, recombination and repair
b0583	entD	Secondary metabolites biosynthesis, transport and catabolism
b0584	fepA	Inorganic ion transport and metabolism
b0585	fes	Inorganic ion transport and metabolism
b4511	ybdZ	Function unknown
b0586	entF	Secondary metabolites biosynthesis, transport and catabolism
b0587	fepE	Cell wall/membrane/envelope biogenesis
b0588	fepC	Inorganic ion transport and metabolism
b0589	fepG	Inorganic ion transport and metabolism
b0590	fepD	Inorganic ion transport and metabolism
b0591	entS	Carbohydrate transport and metabolism
b0592	fepB	Inorganic ion transport and metabolism
b0593	entC	Coenzyme transport and metabolism
b0594	entE	Secondary metabolites biosynthesis, transport and catabolism
b0595	entB	Secondary metabolites biosynthesis, transport and catabolism
b0596	entA	Function unknown
b0597	entH	Secondary metabolites biosynthesis, transport and catabolism
b0598	cstA	Signal transduction mechanisms
b4512	ybdD	Function unknown
b0599	ybdH	Energy production and conversion
b0600	ybdL	Amino acid transport and metabolism
b0601	ybdM	Transcription
b0602	ybdN	Function unknown
b0603	ybdO	Transcription
b0604	dsbG	Posttranslational modification, protein turnover, chaperones
b0605	ahpC	Posttranslational modification, protein turnover, chaperones
b0606	ahpF	Posttranslational modification, protein turnover, chaperones
b0607	uspG	Signal transduction mechanisms
b0608	ybdR	Amino acid transport and metabolism
b0610	rnk	Transcription
b0611	rna	Translation, ribosomal structure and biogenesis
b0612	citT	Inorganic ion transport and metabolism
b0613	citG	Coenzyme transport and metabolism
b0614	citX	Coenzyme transport and metabolism
b0615	citF	Energy production and conversion
b0616	citE	Carbohydrate transport and metabolism
b0617	citD	Energy production and conversion
b0618	citC	Energy production and conversion
b0619	citA	Signal transduction mechanisms
b0620	citB	Signal transduction mechanisms
b0621	dcuC	Energy production and conversion
b0622	pagP	Cell wall/membrane/envelope biogenesis
b0623	cspE	Transcription
b0624	flc	Cell cycle control, cell division, chromosome partitioning
b4581_1	ybeM_1	No COG Annotation
b4581_2	ybeM_2	No COG Annotation
b0627	tatE	Intracellular trafficking, secretion, and vesicular transport
b0628	lipA	Coenzyme transport and metabolism
b0629	ybeF	Transcription
b0630	lipB	Coenzyme transport and metabolism
b0631	ybeD	Function unknown
b0632	dacA	Cell wall/membrane/envelope biogenesis
b0633	rlpA	Cell wall/membrane/envelope biogenesis
b0634	mrdB	Cell cycle control, cell division, chromosome partitioning
b0635	mrdA	Cell wall/membrane/envelope biogenesis
b0636	rlmH	Function unknown
b0637	rsfS	Function unknown
b0638	cobC	Carbohydrate transport and metabolism
b0639	nadD	Coenzyme transport and metabolism
b0640	holA	Replication, recombination and repair
b0641	lptE	Cell wall/membrane/envelope biogenesis
b0642	leuS	Translation, ribosomal structure and biogenesis
b0643	ybeL	Function unknown
b0644	ybeQ	Function unknown
b0645	ybeR	Function unknown
b0646	djlB	Posttranslational modification, protein turnover, chaperones
b0647	ybeT	Function unknown
b0648	ybeU	Function unknown
b0649	djlC	Posttranslational modification, protein turnover, chaperones
b0650	hscC	Posttranslational modification, protein turnover, chaperones
b0651	rihA	Nucleotide transport and metabolism
b0652	gltL	Amino acid transport and metabolism
b0653	gltK	Amino acid transport and metabolism
b0654	gltJ	Amino acid transport and metabolism
b0655	gltI	Amino acid transport and metabolism
b0656	insH1	Replication, recombination and repair
b0657	lnt	Cell wall/membrane/envelope biogenesis
b0658	ybeX	Inorganic ion transport and metabolism
b0659	ybeY	Function unknown
b0660	ybeZ	Signal transduction mechanisms
b0661	miaB	Translation, ribosomal structure and biogenesis
b0662	ubiF	Energy production and conversion
b0674	asnB	Amino acid transport and metabolism
b0675	umpH	Carbohydrate transport and metabolism
b0676	nagC	Carbohydrate transport and metabolism
b0677	nagA	Carbohydrate transport and metabolism
b0678	nagB	Carbohydrate transport and metabolism
b0679	nagE	Carbohydrate transport and metabolism
b0680	glnS	Translation, ribosomal structure and biogenesis
b0681	chiP	No COG Annotation
b0682	chiQ	Function unknown
b0683	fur	Transcription
b4637	uof	No COG Annotation
b0684	fldA	Energy production and conversion
b0685	ybfE	Function unknown
b0686	ybfF	Function unknown
b0687	seqA	Replication, recombination and repair
b0688	pgm	Carbohydrate transport and metabolism
b0689	ybfP	No COG Annotation
b0691	ybfG	No COG Annotation
b4636	ybfI	No COG Annotation
b0692	potE	Amino acid transport and metabolism
b0693	speF	Amino acid transport and metabolism
b4590	ybfK	No COG Annotation
b0694	kdpE	Signal transduction mechanisms
b0695	kdpD	Signal transduction mechanisms
b0696	kdpC	Inorganic ion transport and metabolism
b0697	kdpB	Inorganic ion transport and metabolism
b0698	kdpA	Inorganic ion transport and metabolism
b4513	kdpF	No COG Annotation
b0699	ybfA	Function unknown
b0700	rhsC	Cell wall/membrane/envelope biogenesis
b0702	ybfB	Function unknown
b0703	rhsO	No COG Annotation
b0704	ybfC	Function unknown
b4514	ybfQ	No COG Annotation
b0705	ybfL	No COG Annotation
b0706	ybfD	Replication, recombination and repair
b0707	ybgA	Function unknown
b0708	phr	Replication, recombination and repair
b0709	dtpD	Amino acid transport and metabolism
b0710	ybgI	Function unknown
b0711	ybgJ	Amino acid transport and metabolism
b0712	ybgK	Amino acid transport and metabolism
b0713	ybgL	Function unknown
b0714	nei	Replication, recombination and repair
b0715	abrB	Function unknown
b0716	ybgO	Function unknown
b0717	ybgP	Posttranslational modification, protein turnover, chaperones
b0718	ybgQ	Cell wall/membrane/envelope biogenesis
b0719	ybgD	No COG Annotation
b0720	gltA	Energy production and conversion
b0721	sdhC	Energy production and conversion
b0722	sdhD	Energy production and conversion
b0723	sdhA	Energy production and conversion
b0724	sdhB	Energy production and conversion
b0726	sucA	Energy production and conversion
b0727	sucB	Energy production and conversion
b0728	sucC	Energy production and conversion
b0729	sucD	Energy production and conversion
b0730	mngR	Transcription
b0731	mngA	Carbohydrate transport and metabolism
b0732	mngB	Carbohydrate transport and metabolism
b0733	cydA	Energy production and conversion
b0734	cydB	Energy production and conversion
b4515	cydX	Function unknown
b0735	ybgE	Function unknown
b0736	ybgC	Function unknown
b0737	tolQ	Intracellular trafficking, secretion, and vesicular transport
b0738	tolR	Intracellular trafficking, secretion, and vesicular transport
b0739	tolA	Cell wall/membrane/envelope biogenesis
b0740	tolB	Intracellular trafficking, secretion, and vesicular transport
b0741	pal	Cell wall/membrane/envelope biogenesis
b0742	ybgF	Function unknown
b0750	nadA	Coenzyme transport and metabolism
b0751	pnuC	Coenzyme transport and metabolism
b0752	zitB	Inorganic ion transport and metabolism
b0753	ybgS	Function unknown
b0754	aroG	Amino acid transport and metabolism
b0755	gpmA	Carbohydrate transport and metabolism
b0756	galM	Carbohydrate transport and metabolism
b0757	galK	Carbohydrate transport and metabolism
b0758	galT	Carbohydrate transport and metabolism
b0759	galE	Cell wall/membrane/envelope biogenesis
b0760	modF	Inorganic ion transport and metabolism
b0761	modE	Transcription
b0762	acrZ	No COG Annotation
b0763	modA	Inorganic ion transport and metabolism
b0764	modB	Inorganic ion transport and metabolism
b0765	modC	Inorganic ion transport and metabolism
b0766	ybhA	Function unknown
b0767	pgl	Carbohydrate transport and metabolism
b0768	ybhD	Transcription
b0769	ybhH	Function unknown
b0770	ybhI	Inorganic ion transport and metabolism
b0771	ybhJ	Energy production and conversion
b0772	ybhC	Carbohydrate transport and metabolism
b0773	ybhB	Function unknown
b0774	bioA	Amino acid transport and metabolism
b0775	bioB	Coenzyme transport and metabolism
b0776	bioF	Coenzyme transport and metabolism
b0777	bioC	Secondary metabolites biosynthesis, transport and catabolism
b0778	bioD	Coenzyme transport and metabolism
b0779	uvrB	Replication, recombination and repair
b0780	ybhK	Function unknown
b0781	moaA	Coenzyme transport and metabolism
b0782	moaB	Coenzyme transport and metabolism
b0783	moaC	Coenzyme transport and metabolism
b0784	moaD	Coenzyme transport and metabolism
b0785	moaE	Coenzyme transport and metabolism
b0786	ybhL	Function unknown
b0787	ybhM	Function unknown
b0788	ybhN	Function unknown
b0789	clsB	Lipid transport and metabolism
b0790	ybhP	Function unknown
b0791	ybhQ	Function unknown
b0792	ybhR	Defense mechanisms
b0793	ybhS	Defense mechanisms
b0794	ybhF	Defense mechanisms
b0795	ybhG	Intracellular trafficking, secretion, and vesicular transport
b0796	ybiH	Transcription
b0797	rhlE	Replication, recombination and repair
b0798	ybiA	Function unknown
b0799	dinG	Replication, recombination and repair
b0800	ybiB	Amino acid transport and metabolism
b0801	ybiC	Energy production and conversion
b0802	ybiJ	Function unknown
b0803	ybiI	Signal transduction mechanisms
b0804	ybiX	Function unknown
b0805	fiu	Inorganic ion transport and metabolism
b0806	mcbA	Cell wall/membrane/envelope biogenesis
b0807	rlmF	Function unknown
b0808	ybiO	Cell wall/membrane/envelope biogenesis
b0809	glnQ	Amino acid transport and metabolism
b0810	glnP	Amino acid transport and metabolism
b0811	glnH	Amino acid transport and metabolism
b0812	dps	Inorganic ion transport and metabolism
b0813	rhtA	Function unknown
b0814	ompX	Cell wall/membrane/envelope biogenesis
b0815	opgE	Function unknown
b4705	mntS	No COG Annotation
b0817	mntR	Transcription
b0818	ybiR	Inorganic ion transport and metabolism
b0819	ldtB	Function unknown
b0820	ybiT	Function unknown
b0821	ybiU	Function unknown
b0822	ybiV	Function unknown
b0823	ybiW	Energy production and conversion
b0824	ybiY	Posttranslational modification, protein turnover, chaperones
b0825	fsaA	Carbohydrate transport and metabolism
b0826	moeB	Coenzyme transport and metabolism
b0827	moeA	Coenzyme transport and metabolism
b0828	iaaA	Amino acid transport and metabolism
b0829	gsiA	Function unknown
b0830	gsiB	Amino acid transport and metabolism
b0831	gsiC	Inorganic ion transport and metabolism
b0832	gsiD	Inorganic ion transport and metabolism
b0833	yliE	Signal transduction mechanisms
b0834	yliF	Signal transduction mechanisms
b0835	rimO	Translation, ribosomal structure and biogenesis
b0836	bssR	Signal transduction mechanisms
b0837	yliI	Carbohydrate transport and metabolism
b0838	gstB	Posttranslational modification, protein turnover, chaperones
b0839	dacC	Cell wall/membrane/envelope biogenesis
b0840	deoR	Transcription
b0841	ybjG	Lipid transport and metabolism
b0842	mdfA	Carbohydrate transport and metabolism
b0843	ybjH	No COG Annotation
b0844	ybjI	Function unknown
b0845	ybjJ	Carbohydrate transport and metabolism
b0846	rcdA	Transcription
b0847	ybjL	Inorganic ion transport and metabolism
b0848	ybjM	Function unknown
b0849	grxA	Posttranslational modification, protein turnover, chaperones
b0850	ybjC	Function unknown
b0851	nfsA	Energy production and conversion
b0852	rimK	Coenzyme transport and metabolism
b0853	ybjN	Function unknown
b0854	potF	Amino acid transport and metabolism
b0855	potG	Amino acid transport and metabolism
b0856	potH	Inorganic ion transport and metabolism
b0857	potI	Inorganic ion transport and metabolism
b0858	ybjO	Function unknown
b0859	rlmC	Translation, ribosomal structure and biogenesis
b0860	artJ	Amino acid transport and metabolism
b0861	artM	Amino acid transport and metabolism
b0862	artQ	Amino acid transport and metabolism
b0863	artI	Amino acid transport and metabolism
b0864	artP	Amino acid transport and metabolism
b0865	ybjP	Function unknown
b0866	ybjQ	Function unknown
b0867	amiD	Cell wall/membrane/envelope biogenesis
b0868	ybjS	Cell wall/membrane/envelope biogenesis
b0869	ybjT	Carbohydrate transport and metabolism
b0870	ltaE	Amino acid transport and metabolism
b0871	poxB	Amino acid transport and metabolism
b0872	hcr	Energy production and conversion
b0873	hcp	Energy production and conversion
b0874	ybjE	Function unknown
b0875	aqpZ	Carbohydrate transport and metabolism
b0876	ybjD	Replication, recombination and repair
b0877	ybjX	Function unknown
b0878	macA	Cell wall/membrane/envelope biogenesis
b0879	macB	Defense mechanisms
b0880	cspD	Transcription
b0881	clpS	Posttranslational modification, protein turnover, chaperones
b0882	clpA	Posttranslational modification, protein turnover, chaperones
b0884	infA	Translation, ribosomal structure and biogenesis
b0885	aat	Posttranslational modification, protein turnover, chaperones
b0886	cydC	Defense mechanisms
b0887	cydD	Defense mechanisms
b0888	trxB	Posttranslational modification, protein turnover, chaperones
b0889	lrp	Transcription
b0890	ftsK	Cell cycle control, cell division, chromosome partitioning
b0891	lolA	Cell wall/membrane/envelope biogenesis
b0892	rarA	Replication, recombination and repair
b0893	serS	Translation, ribosomal structure and biogenesis
b0894	dmsA	Energy production and conversion
b0895	dmsB	Energy production and conversion
b0896	dmsC	Function unknown
b0897	ycaC	Secondary metabolites biosynthesis, transport and catabolism
b0898	ycaD	Carbohydrate transport and metabolism
b0899	ycaM	Amino acid transport and metabolism
b0900	ycaN	Transcription
b0901	ycaK	Function unknown
b0902	pflA	Posttranslational modification, protein turnover, chaperones
b0903	pflB	Energy production and conversion
b0904	focA	Inorganic ion transport and metabolism
b0905	ycaO	Function unknown
b0906	ycaP	Function unknown
b0907	serC	Amino acid transport and metabolism
b0908	aroA	Amino acid transport and metabolism
b0909	ycaL	Posttranslational modification, protein turnover, chaperones
b0910	cmk	Nucleotide transport and metabolism
b0911	rpsA	Translation, ribosomal structure and biogenesis
b0912	ihfB	Replication, recombination and repair
b0913	ycaI	Function unknown
b0914	msbA	Defense mechanisms
b0915	lpxK	Cell wall/membrane/envelope biogenesis
b0916	ycaQ	Function unknown
b0917	ycaR	Function unknown
b0918	kdsB	Cell wall/membrane/envelope biogenesis
b0919	ycbJ	Function unknown
b0920	elyC	Function unknown
b0921	smtA	Secondary metabolites biosynthesis, transport and catabolism
b0922	mukF	Cell cycle control, cell division, chromosome partitioning
b0923	mukE	Cell cycle control, cell division, chromosome partitioning
b0924	mukB	Cell cycle control, cell division, chromosome partitioning
b0925	ldtD	Function unknown
b0926	ycbK	Function unknown
b0927	ycbL	Function unknown
b0928	aspC	Amino acid transport and metabolism
b0929	ompF	Cell wall/membrane/envelope biogenesis
b0930	asnS	Translation, ribosomal structure and biogenesis
b0931	pncB	Coenzyme transport and metabolism
b0932	pepN	Amino acid transport and metabolism
b0933	ssuB	Inorganic ion transport and metabolism
b0934	ssuC	Inorganic ion transport and metabolism
b0935	ssuD	Energy production and conversion
b0936	ssuA	Inorganic ion transport and metabolism
b0937	ssuE	Function unknown
b0938	elfA	Function unknown
b0939	elfD	Cell motility
b0940	elfC	Cell wall/membrane/envelope biogenesis
b0941	elfG	Cell motility
b0942	ycbU	Cell motility
b0943	ycbV	Cell motility
b0944	ycbF	Cell motility
b0945	pyrD	Nucleotide transport and metabolism
b0946	zapC	Cell cycle control, cell division, chromosome partitioning
b0947	ycbX	Function unknown
b0948	rlmL	Replication, recombination and repair
b0949	uup	Function unknown
b0950	pqiA	Function unknown
b0951	pqiB	Function unknown
b0952	pqiC	Function unknown
b0953	rmf	Translation, ribosomal structure and biogenesis
b0954	fabA	Lipid transport and metabolism
b0955	ycbZ	Posttranslational modification, protein turnover, chaperones
b0956	matP	Function unknown
b0957	ompA	Cell wall/membrane/envelope biogenesis
b0958	sulA	Cell cycle control, cell division, chromosome partitioning
b0959	sxy	Transcription
b0960	yccS	Function unknown
b0961	yccF	Function unknown
b0962	helD	Replication, recombination and repair
b0963	mgsA	Carbohydrate transport and metabolism
b0964	yccT	Function unknown
b0965	yccU	Function unknown
b0966	hspQ	Function unknown
b0967	rlmI	Function unknown
b0968	yccX	Energy production and conversion
b0969	tusE	Inorganic ion transport and metabolism
b0970	yccA	Function unknown
b0972	hyaA	Energy production and conversion
b0973	hyaB	Energy production and conversion
b0974	hyaC	Energy production and conversion
b0975	hyaD	Energy production and conversion
b0976	hyaE	Transcription
b0977	hyaF	Posttranslational modification, protein turnover, chaperones
b0978	cbdA	Energy production and conversion
b0979	cbdB	Energy production and conversion
b4592	cbdX	No COG Annotation
b0980	appA	Function unknown
b0981	etk	Cell cycle control, cell division, chromosome partitioning
b0982	etp	Signal transduction mechanisms
b0983	gfcE	Cell wall/membrane/envelope biogenesis
b0984	gfcD	Function unknown
b0985	gfcC	Function unknown
b0986	gfcB	Cell wall/membrane/envelope biogenesis
b0987	gfcA	No COG Annotation
b4516	insA	Replication, recombination and repair
b0988	insB1	Replication, recombination and repair
b0989	cspH	Transcription
b0990	cspG	Transcription
b0991	ymcE	No COG Annotation
b4517	gnsA	Function unknown
b0992	yccM	Energy production and conversion
b0993	torS	Signal transduction mechanisms
b0994	torT	Carbohydrate transport and metabolism
b0995	torR	Signal transduction mechanisms
b0996	torC	Energy production and conversion
b0997	torA	Energy production and conversion
b0998	torD	Function unknown
b0999	cbpM	Function unknown
b1000	cbpA	Posttranslational modification, protein turnover, chaperones
b1001	yccE	No COG Annotation
b1002	agp	Function unknown
b1003	yccJ	Function unknown
b1004	wrbA	Function unknown
b4518	ymdF	Function unknown
b1006	rutG	Nucleotide transport and metabolism
b1007	rutF	Function unknown
b1008	rutE	Energy production and conversion
b1009	rutD	Function unknown
b1010	rutC	Translation, ribosomal structure and biogenesis
b1011	rutB	Secondary metabolites biosynthesis, transport and catabolism
b1012	rutA	Energy production and conversion
b1013	rutR	Transcription
b1014	putA	Amino acid transport and metabolism
b1015	putP	Amino acid transport and metabolism
b4490_1	efeU_1	No COG Annotation
b4490_2	efeU_2	No COG Annotation
b1018	efeO	Inorganic ion transport and metabolism
b1019	efeB	Inorganic ion transport and metabolism
b1020	phoH	Signal transduction mechanisms
b1021	pgaD	No COG Annotation
b1022	pgaC	Cell wall/membrane/envelope biogenesis
b1023	pgaB	Carbohydrate transport and metabolism
b1024	pgaA	Cell wall/membrane/envelope biogenesis
b1025	ycdT	Signal transduction mechanisms
b1026	insF1	Replication, recombination and repair
b1027	insE1	Replication, recombination and repair
b1028	ymdE	No COG Annotation
b1029	ycdU	Function unknown
b1033	ghrA	Amino acid transport and metabolism
b1034	ycdX	Amino acid transport and metabolism
b1035	ycdY	Function unknown
b1036	ycdZ	Function unknown
b1037	csgG	Cell wall/membrane/envelope biogenesis
b1038	csgF	Intracellular trafficking, secretion, and vesicular transport
b1039	csgE	Intracellular trafficking, secretion, and vesicular transport
b1040	csgD	Transcription
b1041	csgB	Cell wall/membrane/envelope biogenesis
b1042	csgA	Carbohydrate transport and metabolism
b1043	csgC	Posttranslational modification, protein turnover, chaperones
b1044	ymdA	No COG Annotation
b1045	ymdB	Function unknown
b1046	clsC	Lipid transport and metabolism
b1047	opgC	Cell wall/membrane/envelope biogenesis
b1048	opgG	Inorganic ion transport and metabolism
b1049	opgH	Cell wall/membrane/envelope biogenesis
b1050	yceK	Function unknown
b1051	msyB	Function unknown
b1053	mdtG	Carbohydrate transport and metabolism
b1054	lpxL	Cell wall/membrane/envelope biogenesis
b1055	yceA	Function unknown
b1056	yceI	Function unknown
b1057	yceJ	Energy production and conversion
b1058	yceO	Function unknown
b1059	solA	Amino acid transport and metabolism
b1060	bssS	Function unknown
b1061	dinI	Replication, recombination and repair
b1062	pyrC	Nucleotide transport and metabolism
b1063	yceB	Function unknown
b1064	grxB	Posttranslational modification, protein turnover, chaperones
b1065	mdtH	Inorganic ion transport and metabolism
b1066	rimJ	Translation, ribosomal structure and biogenesis
b1067	yceH	Function unknown
b1068	yceM	Function unknown
b1069	murJ	Function unknown
b1070	flgN	No COG Annotation
b1071	flgM	Transcription
b1072	flgA	Cell motility
b1073	flgB	Cell motility
b1074	flgC	Cell motility
b1075	flgD	Cell motility
b1076	flgE	Cell motility
b1077	flgF	Cell motility
b1078	flgG	Cell motility
b1079	flgH	Cell motility
b1080	flgI	Cell motility
b1081	flgJ	Cell motility
b1082	flgK	Cell motility
b1083	flgL	Cell motility
b1084	rne	Translation, ribosomal structure and biogenesis
b1085	yceQ	Function unknown
b1086	rluC	Translation, ribosomal structure and biogenesis
b1087	yceF	Cell cycle control, cell division, chromosome partitioning
b1088	yceD	Function unknown
b1089	rpmF	Translation, ribosomal structure and biogenesis
b1090	plsX	Lipid transport and metabolism
b1091	fabH	Lipid transport and metabolism
b1092	fabD	Lipid transport and metabolism
b1093	fabG	Function unknown
b1094	acpP	Lipid transport and metabolism
b1095	fabF	Lipid transport and metabolism
b1096	pabC	Amino acid transport and metabolism
b1097	yceG	Function unknown
b1098	tmk	Nucleotide transport and metabolism
b1099	holB	Replication, recombination and repair
b1100	ycfH	Replication, recombination and repair
b1101	ptsG	Carbohydrate transport and metabolism
b1102	fhuE	Inorganic ion transport and metabolism
b1103	hinT	Nucleotide transport and metabolism
b1104	ycfL	Function unknown
b1105	lpoB	Function unknown
b1106	thiK	Cell wall/membrane/envelope biogenesis
b1107	nagZ	Carbohydrate transport and metabolism
b1108	ycfP	Function unknown
b1109	ndh	Energy production and conversion
b1110	ycfJ	Cell wall/membrane/envelope biogenesis
b1111	ycfQ	Transcription
b1112	bhsA	Cell wall/membrane/envelope biogenesis
b1113	ldtC	Function unknown
b1114	mfd	Replication, recombination and repair
b1115	ycfT	Function unknown
b1116	lolC	Cell wall/membrane/envelope biogenesis
b1117	lolD	Defense mechanisms
b1118	lolE	Cell wall/membrane/envelope biogenesis
b1119	nagK	Carbohydrate transport and metabolism
b1120	cobB	Transcription
b1121	ycfZ	No COG Annotation
b1122	ymfA	No COG Annotation
b1123	potD	Amino acid transport and metabolism
b1124	potC	Inorganic ion transport and metabolism
b1125	potB	Inorganic ion transport and metabolism
b1126	potA	Amino acid transport and metabolism
b1127	pepT	Amino acid transport and metabolism
b1128	roxA	Function unknown
b1129	phoQ	Signal transduction mechanisms
b1130	phoP	Signal transduction mechanisms
b1131	purB	Nucleotide transport and metabolism
b1132	hflD	Function unknown
b1133	mnmA	Translation, ribosomal structure and biogenesis
b1134	nudJ	Replication, recombination and repair
b1135	rluE	Translation, ribosomal structure and biogenesis
b1136	icd	Energy production and conversion
b1137	ymfD	Function unknown
b1138	ymfE	Function unknown
b1139	lit	Cell cycle control, cell division, chromosome partitioning
b1140	intE	Replication, recombination and repair
b1141	xisE	Replication, recombination and repair
b1143	ymfI	No COG Annotation
b1144	ymfJ	Function unknown
b1145	cohE	Transcription
b1146	croE	Transcription
b1147	ymfL	Function unknown
b1148	ymfM	No COG Annotation
b4692	oweE	No COG Annotation
b4693	aaaE	No COG Annotation
b1150	ymfR	No COG Annotation
b1151	beeE	No COG Annotation
b1152	jayE	No COG Annotation
b1153	ymfQ	Function unknown
b1154	stfP	Function unknown
b1155	tfaP	No COG Annotation
b1156	tfaE	Function unknown
b1157	stfE	No COG Annotation
b1158	pinE	Replication, recombination and repair
b1159	mcrA	Defense mechanisms
b4519	icdC	No COG Annotation
b1160	iraM	Signal transduction mechanisms
b1161	ycgX	Function unknown
b1162	bluR	Transcription
b1163	bluF	Signal transduction mechanisms
b1164	ycgZ	Function unknown
b1165	ymgA	Function unknown
b1166	ariR	Function unknown
b1167	ymgC	Function unknown
b1168	ycgG	Signal transduction mechanisms
b4520	ymgF	No COG Annotation
b4491_1	ycgH_1	No COG Annotation
b4491_2	ycgH_2	No COG Annotation
b1171	ymgD	Function unknown
b1172	ymgG	No COG Annotation
b4593	ymgI	No COG Annotation
b4594	ymgJ	No COG Annotation
b4521_1	ycgI_1	No COG Annotation
b4521_2	ycgI_2	No COG Annotation
b1174	minE	Cell cycle control, cell division, chromosome partitioning
b1175	minD	Cell cycle control, cell division, chromosome partitioning
b1176	minC	Cell cycle control, cell division, chromosome partitioning
b1177	ycgJ	Function unknown
b1178	pliG	Function unknown
b1179	ycgL	Function unknown
b1180	ycgM	Secondary metabolites biosynthesis, transport and catabolism
b1181	ycgN	Function unknown
b1182	hlyE	Cell cycle control, cell division, chromosome partitioning
b1183	umuD	Transcription
b1184	umuC	Replication, recombination and repair
b1185	dsbB	Posttranslational modification, protein turnover, chaperones
b1186	nhaB	Inorganic ion transport and metabolism
b1187	fadR	Transcription
b1188	ycgB	Function unknown
b1189	dadA	Amino acid transport and metabolism
b1190	dadX	Cell wall/membrane/envelope biogenesis
b1191	cvrA	Inorganic ion transport and metabolism
b1192	ldcA	Defense mechanisms
b1193	emtA	Cell wall/membrane/envelope biogenesis
b1194	ycgR	Cell wall/membrane/envelope biogenesis
b1195	ymgE	Function unknown
b1196	ycgY	No COG Annotation
b1197	treA	Carbohydrate transport and metabolism
b1198	dhaM	Carbohydrate transport and metabolism
b1199	dhaL	Carbohydrate transport and metabolism
b1200	dhaK	Carbohydrate transport and metabolism
b1201	dhaR	Transcription
b1202	ycgV	Cell wall/membrane/envelope biogenesis
b1203	ychF	Translation, ribosomal structure and biogenesis
b1204	pth	Translation, ribosomal structure and biogenesis
b1205	ychH	Function unknown
b1206	dauA	Inorganic ion transport and metabolism
b1207	prs	Nucleotide transport and metabolism
b1208	ispE	Lipid transport and metabolism
b1209	lolB	Cell wall/membrane/envelope biogenesis
b1210	hemA	Coenzyme transport and metabolism
b1211	prfA	Translation, ribosomal structure and biogenesis
b1212	prmC	Translation, ribosomal structure and biogenesis
b1213	ychQ	Function unknown
b1214	ychA	Function unknown
b1215	kdsA	Cell wall/membrane/envelope biogenesis
b4419	ldrA	No COG Annotation
b4421	ldrB	No COG Annotation
b4423	ldrC	No COG Annotation
b1216	chaA	Inorganic ion transport and metabolism
b1217	chaB	Function unknown
b1218	chaC	Inorganic ion transport and metabolism
b1219	ychN	Inorganic ion transport and metabolism
b1220	ychO	Function unknown
b1221	narL	Signal transduction mechanisms
b1222	narX	Signal transduction mechanisms
b1223	narK	Inorganic ion transport and metabolism
b1224	narG	Energy production and conversion
b1225	narH	Energy production and conversion
b1226	narJ	Energy production and conversion
b1227	narI	Energy production and conversion
b1229	tpr	No COG Annotation
b1232	purU	Nucleotide transport and metabolism
b1233	ychJ	Function unknown
b1234	rssA	Function unknown
b1235	rssB	Signal transduction mechanisms
b1236	galU	Cell wall/membrane/envelope biogenesis
b1237	hns	Function unknown
b1238	tdk	Nucleotide transport and metabolism
b4573_3	insZ_3	No COG Annotation
b4573_2	insZ_2	No COG Annotation
b4573_1	insZ_1	No COG Annotation
b1241	adhE	Energy production and conversion
b1242	ychE	Intracellular trafficking, secretion, and vesicular transport
b1243	oppA	Amino acid transport and metabolism
b1244	oppB	Inorganic ion transport and metabolism
b1245	oppC	Inorganic ion transport and metabolism
b1246	oppD	Amino acid transport and metabolism
b1247	oppF	Amino acid transport and metabolism
b1248	yciU	Function unknown
b1249	clsA	Lipid transport and metabolism
b4595	yciY	Function unknown
b1250	kch	Inorganic ion transport and metabolism
b1251	yciI	Function unknown
b1252	tonB	Cell wall/membrane/envelope biogenesis
b1253	yciA	Lipid transport and metabolism
b1254	yciB	Cell cycle control, cell division, chromosome partitioning
b1255	yciC	Function unknown
b1256	ompW	Cell wall/membrane/envelope biogenesis
b1257	yciE	Function unknown
b1258	yciF	Function unknown
b1259	yciG	Function unknown
b1260	trpA	Amino acid transport and metabolism
b1261	trpB	Amino acid transport and metabolism
b1262	trpC	Amino acid transport and metabolism
b1263	trpD	Amino acid transport and metabolism
b1264	trpE	Amino acid transport and metabolism
b1265	trpL	No COG Annotation
b1266	yciV	Function unknown
b1267	yciO	Translation, ribosomal structure and biogenesis
b1268	yciQ	Function unknown
b1269	rluB	Translation, ribosomal structure and biogenesis
b1270	btuR	Coenzyme transport and metabolism
b1271	yciK	Function unknown
b1272	sohB	Posttranslational modification, protein turnover, chaperones
b1273	yciN	Function unknown
b1274	topA	Replication, recombination and repair
b1275	cysB	Transcription
b4522	ymiA	No COG Annotation
b4523	yciX	No COG Annotation
b1276	acnA	Energy production and conversion
b1277	ribA	Coenzyme transport and metabolism
b1278	pgpB	Lipid transport and metabolism
b1279	yciS	Function unknown
b1280	yciM	Carbohydrate transport and metabolism
b1281	pyrF	Nucleotide transport and metabolism
b1282	yciH	Translation, ribosomal structure and biogenesis
b1283	osmB	No COG Annotation
b1284	yciT	Transcription
b4596	yciZ	Function unknown
b1285	gmr	Signal transduction mechanisms
b4672	ymiB	No COG Annotation
b1286	rnb	Transcription
b1287	yciW	Function unknown
b1288	fabI	Lipid transport and metabolism
b1289	ycjD	Function unknown
b1290	sapF	Defense mechanisms
b1291	sapD	Defense mechanisms
b1292	sapC	Defense mechanisms
b1293	sapB	Defense mechanisms
b1294	sapA	Amino acid transport and metabolism
b1295	ymjA	Function unknown
b1296	puuP	Amino acid transport and metabolism
b1297	puuA	Amino acid transport and metabolism
b1298	puuD	Function unknown
b1299	puuR	Transcription
b1300	puuC	Energy production and conversion
b1301	puuB	Energy production and conversion
b1302	puuE	Amino acid transport and metabolism
b1303	pspF	Transcription
b1304	pspA	Transcription
b1305	pspB	Function unknown
b1306	pspC	Function unknown
b1307	pspD	Posttranslational modification, protein turnover, chaperones
b1308	pspE	Inorganic ion transport and metabolism
b1309	ycjM	Carbohydrate transport and metabolism
b1310	ycjN	Carbohydrate transport and metabolism
b1311	ycjO	Inorganic ion transport and metabolism
b1312	ycjP	Carbohydrate transport and metabolism
b1313	ycjQ	Amino acid transport and metabolism
b1314	ycjR	Carbohydrate transport and metabolism
b1315	ycjS	Function unknown
b1316	ycjT	Carbohydrate transport and metabolism
b1317	ycjU	Function unknown
b4524_1	ycjV_1	No COG Annotation
b4524_2	ycjV_2	No COG Annotation
b1319	ompG	Cell wall/membrane/envelope biogenesis
b1320	ycjW	Transcription
b1321	ycjX	Function unknown
b1322	ycjF	Function unknown
b1323	tyrR	Transcription
b1324	tpx	Posttranslational modification, protein turnover, chaperones
b1325	ycjG	Cell wall/membrane/envelope biogenesis
b1326	mpaA	Amino acid transport and metabolism
b4525	ymjC	No COG Annotation
b4673	ymjD	No COG Annotation
b1327	ycjY	Function unknown
b1328	pgrR	Transcription
b1329	mppA	Amino acid transport and metabolism
b1330	ynaI	Cell wall/membrane/envelope biogenesis
b1331	insH1	Replication, recombination and repair
b1332	ynaJ	Function unknown
b1333	uspE	Signal transduction mechanisms
b1334	fnr	Signal transduction mechanisms
b1335	ogt	Replication, recombination and repair
b1336	abgT	Coenzyme transport and metabolism
b1337	abgB	Amino acid transport and metabolism
b1338	abgA	Amino acid transport and metabolism
b1339	abgR	Transcription
b1340	smrA	Function unknown
b1341	ydaM	Signal transduction mechanisms
b1342	ydaN	Inorganic ion transport and metabolism
b1343	dbpA	Replication, recombination and repair
b1344	ttcA	Cell cycle control, cell division, chromosome partitioning
b1345	intR	Replication, recombination and repair
b1346	ydaQ	Function unknown
b1347	ydaC	Replication, recombination and repair
b1348	ralR	RNA processing and modification
b1349	recT	Replication, recombination and repair
b1350	recE	Replication, recombination and repair
b1351	racC	No COG Annotation
b4526	ydaE	Function unknown
b1352	kilR	No COG Annotation
b1353	sieB	No COG Annotation
b4527	ydaF	No COG Annotation
b1355	ydaG	No COG Annotation
b1356	racR	Transcription
b1357	ydaS	No COG Annotation
b1358	ydaT	No COG Annotation
b1359	ydaU	Function unknown
b1360	ydaV	Replication, recombination and repair
b1361	ydaW	No COG Annotation
b1362	rzpR	No COG Annotation
b4528	rzoR	No COG Annotation
b1363	trkG	Inorganic ion transport and metabolism
b1365	ynaK	Transcription
b1366	ydaY	No COG Annotation
b1368	tmpR	No COG Annotation
b4570_1	lomR_1	No COG Annotation
b1370	insH1	Replication, recombination and repair
b4570_2	lomR_2	No COG Annotation
b1372	stfR	Function unknown
b1373	tfaR	Function unknown
b1374	pinR	Replication, recombination and repair
b1375	ynaE	Transcription
b4638	ttcC	No COG Annotation
b1376	uspF	Signal transduction mechanisms
b1377	ompN	Cell wall/membrane/envelope biogenesis
b1378	pfo	Energy production and conversion
b4529	ydbJ	Function unknown
b1379	hslJ	Posttranslational modification, protein turnover, chaperones
b1380	ldhA	Energy production and conversion
b1381	ydbH	Function unknown
b1382	ynbE	Function unknown
b1383	ydbL	Function unknown
b1384	feaR	Transcription
b1385	feaB	Energy production and conversion
b1386	tynA	Secondary metabolites biosynthesis, transport and catabolism
b1387	paaZ	Lipid transport and metabolism
b1388	paaA	Secondary metabolites biosynthesis, transport and catabolism
b1389	paaB	Secondary metabolites biosynthesis, transport and catabolism
b1390	paaC	Secondary metabolites biosynthesis, transport and catabolism
b1391	paaD	Function unknown
b1392	paaE	Energy production and conversion
b1393	paaF	Lipid transport and metabolism
b1394	paaG	Lipid transport and metabolism
b1395	paaH	Lipid transport and metabolism
b1396	paaI	Secondary metabolites biosynthesis, transport and catabolism
b1397	paaJ	Lipid transport and metabolism
b1398	paaK	Secondary metabolites biosynthesis, transport and catabolism
b1399	paaX	Transcription
b1400	paaY	Function unknown
b4674	ynbG	No COG Annotation
b4492_1	ydbA_1	No COG Annotation
b1402	insD1	Replication, recombination and repair
b1403	insC1	Replication, recombination and repair
b4492_2	ydbA_2	No COG Annotation
b1404	insI1	Replication, recombination and repair
b4492_3	ydbA_3	No COG Annotation
b1406	ydbC	Energy production and conversion
b1407	ydbD	No COG Annotation
b1408	ynbA	Lipid transport and metabolism
b1409	ynbB	Lipid transport and metabolism
b1410	ynbC	Lipid transport and metabolism
b1411	ynbD	Lipid transport and metabolism
b1412	azoR	Lipid transport and metabolism
b1413	hrpA	Replication, recombination and repair
b1414	ydcF	Function unknown
b1415	aldA	Energy production and conversion
b4493_2	gapC_2	No COG Annotation
b4493_1	gapC_1	No COG Annotation
b1418	cybB	Energy production and conversion
b1419	ydcA	No COG Annotation
b4428	hokB	Function unknown
b1420	mokB	No COG Annotation
b1421	trg	Function unknown
b1422	ydcI	Transcription
b1423	ydcJ	Function unknown
b1424	opgD	Inorganic ion transport and metabolism
b1426	ydcH	Function unknown
b1427	rimL	Translation, ribosomal structure and biogenesis
b1428	ydcK	Function unknown
b1429	tehA	Inorganic ion transport and metabolism
b1430	tehB	Secondary metabolites biosynthesis, transport and catabolism
b1431	ydcL	Function unknown
b4578	insP	No COG Annotation
b1432	insQ	Replication, recombination and repair
b1433	ydcO	Secondary metabolites biosynthesis, transport and catabolism
b1434	ydcN	Transcription
b1435	ydcP	Posttranslational modification, protein turnover, chaperones
b1436	yncJ	Function unknown
b4532	hicA	Replication, recombination and repair
b1438	hicB	Function unknown
b1439	ydcR	Transcription
b1440	ydcS	Carbohydrate transport and metabolism
b1441	ydcT	Amino acid transport and metabolism
b1442	ydcU	Inorganic ion transport and metabolism
b1443	ydcV	Inorganic ion transport and metabolism
b1444	patD	Energy production and conversion
b4598	yncL	No COG Annotation
b1445	ydcX	Function unknown
b1446	ydcY	Function unknown
b1447	ydcZ	Function unknown
b1448	mnaT	Cell wall/membrane/envelope biogenesis
b1449	curA	Function unknown
b1450	mcbR	Transcription
b1451	yncD	Inorganic ion transport and metabolism
b1452	yncE	Function unknown
b1453	ansP	Amino acid transport and metabolism
b1454	yncG	Posttranslational modification, protein turnover, chaperones
b1455	yncH	No COG Annotation
b1456	rhsE	No COG Annotation
b1457	ydcD	No COG Annotation
b1459_1	yncI_1	No COG Annotation
b1459_2	yncI_2	No COG Annotation
b1460	ydcC	Replication, recombination and repair
b1461	pptA	Function unknown
b1462	yddH	Function unknown
b1463	nhoA	Secondary metabolites biosynthesis, transport and catabolism
b1464	yddE	Function unknown
b1465	narV	Energy production and conversion
b1466	narW	Energy production and conversion
b1467	narY	Energy production and conversion
b1468	narZ	Energy production and conversion
b1469	narU	Inorganic ion transport and metabolism
b1471_2	yddK_2	No COG Annotation
b1471_1	yddK_1	No COG Annotation
b1472	yddL	No COG Annotation
b1473	yddG	Amino acid transport and metabolism
b1474	fdnG	Energy production and conversion
b1475	fdnH	Energy production and conversion
b1476	fdnI	Energy production and conversion
b1477	yddM	Function unknown
b1478	adhP	Energy production and conversion
b1479	maeA	Energy production and conversion
b1480	sra	Translation, ribosomal structure and biogenesis
b1481	bdm	Function unknown
b1482	osmC	Posttranslational modification, protein turnover, chaperones
b1483	ddpF	Amino acid transport and metabolism
b1484	ddpD	Amino acid transport and metabolism
b1485	ddpC	Inorganic ion transport and metabolism
b1486	ddpB	Inorganic ion transport and metabolism
b1487	ddpA	Amino acid transport and metabolism
b1488	ddpX	Cell wall/membrane/envelope biogenesis
b1489	dosP	Signal transduction mechanisms
b1490	dosC	Signal transduction mechanisms
b1491	yddW	Function unknown
b1492	gadC	Amino acid transport and metabolism
b1493	gadB	Amino acid transport and metabolism
b1494	pqqL	Posttranslational modification, protein turnover, chaperones
b1495	yddB	Inorganic ion transport and metabolism
b1496	yddA	Function unknown
b1497	ydeM	Function unknown
b1498	ydeN	Inorganic ion transport and metabolism
b1499	ydeO	Transcription
b1500	safA	No COG Annotation
b1501	ydeP	Energy production and conversion
b1502	ydeQ	Function unknown
b1503	ydeR	Function unknown
b1504	ydeS	Function unknown
b1505	ydeT	No COG Annotation
b1506_2	yneL_2	No COG Annotation
b1506_1	yneL_1	No COG Annotation
b1507	hipA	Function unknown
b1508	hipB	Transcription
b4696_2	yneO_2	No COG Annotation
b4696_1	yneO_1	No COG Annotation
b1511	lsrK	Carbohydrate transport and metabolism
b1512	lsrR	Transcription
b1513	lsrA	Inorganic ion transport and metabolism
b1514	lsrC	Carbohydrate transport and metabolism
b1515	lsrD	Carbohydrate transport and metabolism
b1516	lsrB	Carbohydrate transport and metabolism
b1517	lsrF	Carbohydrate transport and metabolism
b1518	lsrG	Function unknown
b1519	tam	Function unknown
b1520	yneE	Function unknown
b1521	uxaB	Carbohydrate transport and metabolism
b1522	yneF	Signal transduction mechanisms
b1523	yneG	Function unknown
b1524	glsB	Amino acid transport and metabolism
b1525	sad	Energy production and conversion
b1526	yneJ	Transcription
b1527	yneK	No COG Annotation
b1528	ydeA	Carbohydrate transport and metabolism
b1529	marC	Intracellular trafficking, secretion, and vesicular transport
b1530	marR	Transcription
b1531	marA	No COG Annotation
b1532	marB	Inorganic ion transport and metabolism
b1533	eamA	Amino acid transport and metabolism
b1534	ydeE	Carbohydrate transport and metabolism
b4599	yneM	No COG Annotation
b1535	dgcZ	Signal transduction mechanisms
b1536	ydeI	Function unknown
b1537	ydeJ	Function unknown
b1538	dcp	Amino acid transport and metabolism
b1539	ydfG	Function unknown
b1540	rspR	Transcription
b1541	ydfZ	Function unknown
b1542	ydfI	Carbohydrate transport and metabolism
b4600_2	ydfJ_2	No COG Annotation
b1544	ydfK	Transcription
b1545	pinQ	Replication, recombination and repair
b1546	tfaQ	Function unknown
b1547	stfQ	Function unknown
b1548	nohQ	No COG Annotation
b4533	ynfO	Function unknown
b1549	ydfO	No COG Annotation
b1550	gnsB	Function unknown
b1551	ynfN	Function unknown
b1552	cspI	Transcription
b1553	rzpQ	Function unknown
b4689	rzoQ	Function unknown
b1554	rrrQ	Function unknown
b1555	ydfR	No COG Annotation
b1556	essQ	Function unknown
b1557	cspB	Transcription
b1558	cspF	Transcription
b1559	quuQ	Function unknown
b1560	ydfU	Function unknown
b1561	rem	No COG Annotation
b1562	hokD	No COG Annotation
b1563	relE	Cell cycle control, cell division, chromosome partitioning
b1564	relB	Replication, recombination and repair
b1565	ydfV	No COG Annotation
b1566	flxA	No COG Annotation
b1567	intK	No COG Annotation
b1568	ydfX	No COG Annotation
b1569	dicC	No COG Annotation
b1570	dicA	Transcription
b1571	ydfA	No COG Annotation
b1572	ydfB	No COG Annotation
b1573	ydfC	No COG Annotation
b1575	dicB	No COG Annotation
b1576	ydfD	Function unknown
b1577	ydfE	No COG Annotation
b1578	insD1	No COG Annotation
b1579	intQ	No COG Annotation
b4600_1	ydfJ_1	No COG Annotation
b1580	rspB	Amino acid transport and metabolism
b1581	rspA	Cell wall/membrane/envelope biogenesis
b1582	ynfA	Function unknown
b1583	ynfB	Function unknown
b1584	speG	Translation, ribosomal structure and biogenesis
b1585	ynfC	Function unknown
b1586	ynfD	Function unknown
b1587	ynfE	Energy production and conversion
b1588	ynfF	Amino acid transport and metabolism
b1589	ynfG	Energy production and conversion
b1590	ynfH	Function unknown
b1591	dmsD	Function unknown
b1592	clcB	Inorganic ion transport and metabolism
b1593	ynfK	Coenzyme transport and metabolism
b1594	mlc	Carbohydrate transport and metabolism
b1595	ynfL	Transcription
b1596	ynfM	Carbohydrate transport and metabolism
b1597	asr	No COG Annotation
b4601	ydgU	No COG Annotation
b1598	ydgD	Posttranslational modification, protein turnover, chaperones
b1599	mdtI	Inorganic ion transport and metabolism
b1600	mdtJ	Inorganic ion transport and metabolism
b1601	tqsA	Function unknown
b1602	pntB	Energy production and conversion
b1603	pntA	Energy production and conversion
b1604	ydgH	Function unknown
b1605	ydgI	Amino acid transport and metabolism
b1606	folM	Function unknown
b1607	ydgC	Function unknown
b1608	rstA	Signal transduction mechanisms
b1609	rstB	Signal transduction mechanisms
b1610	tus	Replication, recombination and repair
b1611	fumC	Energy production and conversion
b1612	fumA	Energy production and conversion
b1613	manA	Carbohydrate transport and metabolism
b1614	ydgA	Function unknown
b1615	uidC	Intracellular trafficking, secretion, and vesicular transport
b1616	uidB	Carbohydrate transport and metabolism
b1617	uidA	Carbohydrate transport and metabolism
b1618	uidR	Transcription
b1619	hdhA	Function unknown
b1620	malI	Transcription
b1621	malX	Carbohydrate transport and metabolism
b1622	malY	Amino acid transport and metabolism
b1623	add	Nucleotide transport and metabolism
b1624	ydgJ	Function unknown
b4409	blr	Function unknown
b1625	cnu	Function unknown
b1626	ydgK	Function unknown
b1627	rsxA	Energy production and conversion
b1628	rsxB	Energy production and conversion
b1629	rsxC	Energy production and conversion
b1630	rsxD	Energy production and conversion
b1631	rsxG	Energy production and conversion
b1632	rsxE	Energy production and conversion
b1633	nth	Replication, recombination and repair
b1634	dtpA	Amino acid transport and metabolism
b1635	gstA	Posttranslational modification, protein turnover, chaperones
b1636	pdxY	Coenzyme transport and metabolism
b1637	tyrS	Translation, ribosomal structure and biogenesis
b1638	pdxH	Coenzyme transport and metabolism
b1639	mliC	Function unknown
b1640	anmK	Posttranslational modification, protein turnover, chaperones
b1641	slyB	Cell wall/membrane/envelope biogenesis
b1642	slyA	Transcription
b1643	ydhI	No COG Annotation
b1644	ydhJ	Defense mechanisms
b1645	ydhK	Function unknown
b1646	sodC	Inorganic ion transport and metabolism
b1647	ydhF	Energy production and conversion
b1648	ydhL	Function unknown
b1649	nemR	Transcription
b1650	nemA	Energy production and conversion
b1651	gloA	Amino acid transport and metabolism
b1652	rnt	Replication, recombination and repair
b1653	lhr	Replication, recombination and repair
b1654	grxD	Posttranslational modification, protein turnover, chaperones
b1655	mepH	Cell wall/membrane/envelope biogenesis
b1656	sodB	Inorganic ion transport and metabolism
b1657	ydhP	Carbohydrate transport and metabolism
b4602	ynhF	No COG Annotation
b1658	purR	Transcription
b1659	ydhB	Transcription
b1660	ydhC	Inorganic ion transport and metabolism
b1661	cfa	Cell wall/membrane/envelope biogenesis
b1662	ribC	Coenzyme transport and metabolism
b1663	mdtK	Defense mechanisms
b1664	ydhQ	Cell wall/membrane/envelope biogenesis
b1667	ydhR	Function unknown
b1668	ydhS	Function unknown
b1669	ydhT	Function unknown
b1670	ydhU	Energy production and conversion
b1671	ydhX	Energy production and conversion
b1672	ydhW	Function unknown
b1673	ydhV	Energy production and conversion
b1674	ydhY	Energy production and conversion
b1675	ydhZ	Function unknown
b1676	pykF	Carbohydrate transport and metabolism
b1677	lpp	Cell wall/membrane/envelope biogenesis
b1678	ldtE	Function unknown
b1679	sufE	Function unknown
b1680	sufS	Amino acid transport and metabolism
b1681	sufD	Posttranslational modification, protein turnover, chaperones
b1682	sufC	Posttranslational modification, protein turnover, chaperones
b1683	sufB	Posttranslational modification, protein turnover, chaperones
b1684	sufA	Function unknown
b1685	ydiH	Function unknown
b1686	menI	Secondary metabolites biosynthesis, transport and catabolism
b1687	ydiJ	Energy production and conversion
b1688	ydiK	Function unknown
b1689	ydiL	Function unknown
b1690	ydiM	Carbohydrate transport and metabolism
b1691	ydiN	Carbohydrate transport and metabolism
b1692	ydiB	Amino acid transport and metabolism
b1693	aroD	Amino acid transport and metabolism
b1694	ydiF	Lipid transport and metabolism
b1695	ydiO	Lipid transport and metabolism
b1696	ydiP	Transcription
b1697	ydiQ	Energy production and conversion
b1698	ydiR	Energy production and conversion
b1699	ydiS	Energy production and conversion
b1700	ydiT	Energy production and conversion
b1701	fadK	Lipid transport and metabolism
b1702	ppsA	Carbohydrate transport and metabolism
b1703	ppsR	Function unknown
b1704	aroH	Amino acid transport and metabolism
b1705	ydiE	Inorganic ion transport and metabolism
b1706	ydiU	Function unknown
b1707	ydiV	Signal transduction mechanisms
b1708	nlpC	Cell wall/membrane/envelope biogenesis
b1709	btuD	Coenzyme transport and metabolism
b1710	btuE	Posttranslational modification, protein turnover, chaperones
b1711	btuC	Coenzyme transport and metabolism
b1712	ihfA	Replication, recombination and repair
b1713	pheT	Translation, ribosomal structure and biogenesis
b1714	pheS	Translation, ribosomal structure and biogenesis
b1715	pheM	No COG Annotation
b1716	rplT	Translation, ribosomal structure and biogenesis
b1717	rpmI	Translation, ribosomal structure and biogenesis
b1718	infC	Translation, ribosomal structure and biogenesis
b1719	thrS	Translation, ribosomal structure and biogenesis
b4494_1	arpB_1	No COG Annotation
b4494_2	arpB_2	No COG Annotation
b4535	yniD	No COG Annotation
b1722	ydiY	Cell wall/membrane/envelope biogenesis
b1723	pfkB	Carbohydrate transport and metabolism
b1724	ydiZ	Function unknown
b1725	yniA	Carbohydrate transport and metabolism
b1726	yniB	Function unknown
b1727	yniC	Function unknown
b1728	ydjM	Function unknown
b1729	ydjN	Function unknown
b1730	ydjO	No COG Annotation
b1731	cedA	Cell cycle control, cell division, chromosome partitioning
b1732	katE	Inorganic ion transport and metabolism
b1733	chbG	Function unknown
b1734	chbF	Carbohydrate transport and metabolism
b1735	chbR	Transcription
b1736	chbA	Carbohydrate transport and metabolism
b1737	chbC	Carbohydrate transport and metabolism
b1738	chbB	Carbohydrate transport and metabolism
b1739	osmE	Transcription
b1740	nadE	Coenzyme transport and metabolism
b1741	cho	Replication, recombination and repair
b1742	ves	Function unknown
b1743	spy	Cell motility
b1744	astE	Amino acid transport and metabolism
b1745	astB	Amino acid transport and metabolism
b1746	astD	Energy production and conversion
b1747	astA	Amino acid transport and metabolism
b1748	astC	Amino acid transport and metabolism
b1749	xthA	Replication, recombination and repair
b1750	ydjX	Function unknown
b1751	ydjY	Function unknown
b1752	ydjZ	Function unknown
b1753	ynjA	Function unknown
b1754	ynjB	Function unknown
b1755	ynjC	Function unknown
b1756	ynjD	Function unknown
b1757	ynjE	Inorganic ion transport and metabolism
b1758	ynjF	Lipid transport and metabolism
b1759	nudG	Replication, recombination and repair
b1760	ynjH	Function unknown
b1761	gdhA	Amino acid transport and metabolism
b1762	ynjI	Function unknown
b1763	topB	Replication, recombination and repair
b1764	selD	Amino acid transport and metabolism
b1765	ydjA	Energy production and conversion
b1766	sppA	Posttranslational modification, protein turnover, chaperones
b1767	ansA	Amino acid transport and metabolism
b1768	pncA	Secondary metabolites biosynthesis, transport and catabolism
b1769	ydjE	Carbohydrate transport and metabolism
b1770	ydjF	Transcription
b1771	ydjG	Energy production and conversion
b1772	ydjH	Carbohydrate transport and metabolism
b1773	ydjI	Carbohydrate transport and metabolism
b1774	ydjJ	Amino acid transport and metabolism
b1775	ydjK	Carbohydrate transport and metabolism
b1776	ydjL	Amino acid transport and metabolism
b1777	yeaC	Function unknown
b1778	msrB	Posttranslational modification, protein turnover, chaperones
b1779	gapA	Carbohydrate transport and metabolism
b1780	yeaD	Carbohydrate transport and metabolism
b1781	yeaE	Function unknown
b1782	mipA	Cell wall/membrane/envelope biogenesis
b1783	yeaG	Signal transduction mechanisms
b1784	yeaH	Function unknown
b1785	yeaI	Signal transduction mechanisms
b1786	yeaJ	Signal transduction mechanisms
b1787	yeaK	Function unknown
b1788	yoaI	No COG Annotation
b1789	yeaL	Function unknown
b1790	yeaM	Transcription
b1791	yeaN	Carbohydrate transport and metabolism
b1792	yeaO	Function unknown
b1793	yoaF	Function unknown
b1794	yeaP	Signal transduction mechanisms
b4676	yoaK	Function unknown
b4675	yoaJ	No COG Annotation
b1795	yeaQ	Function unknown
b1796	yoaG	Function unknown
b1797	yeaR	Inorganic ion transport and metabolism
b1798	leuE	Amino acid transport and metabolism
b1799	dmlR	Transcription
b1800	dmlA	Amino acid transport and metabolism
b1801	yeaV	Inorganic ion transport and metabolism
b1802	yeaW	Inorganic ion transport and metabolism
b1803	yeaX	Energy production and conversion
b1804	rnd	Translation, ribosomal structure and biogenesis
b1805	fadD	Lipid transport and metabolism
b1806	yeaY	Cell wall/membrane/envelope biogenesis
b1807	tsaB	Posttranslational modification, protein turnover, chaperones
b1808	yoaA	Replication, recombination and repair
b1809	yoaB	Translation, ribosomal structure and biogenesis
b1810	yoaC	No COG Annotation
b1811	yoaH	Function unknown
b1812	pabB	Amino acid transport and metabolism
b1813	nudL	Replication, recombination and repair
b1814	sdaA	Amino acid transport and metabolism
b1815	yoaD	Signal transduction mechanisms
b1816	yoaE	Inorganic ion transport and metabolism
b1817	manX	Carbohydrate transport and metabolism
b1818	manY	Carbohydrate transport and metabolism
b1819	manZ	Carbohydrate transport and metabolism
b1820	yobD	Function unknown
b1821	mntP	Function unknown
b1822	rlmA	Secondary metabolites biosynthesis, transport and catabolism
b1823	cspC	Transcription
b1824	yobF	No COG Annotation
b1825	yebO	Function unknown
b1826	mgrB	Function unknown
b4536	yobH	Function unknown
b1827	kdgR	Transcription
b1828	yebQ	Inorganic ion transport and metabolism
b1829	htpX	Posttranslational modification, protein turnover, chaperones
b1830	prc	Cell wall/membrane/envelope biogenesis
b1831	proQ	Signal transduction mechanisms
b1832	msrC	Signal transduction mechanisms
b1833	yebS	Function unknown
b1834	yebT	Function unknown
b1835	rsmF	Translation, ribosomal structure and biogenesis
b1836	yebV	Function unknown
b1837	yebW	Function unknown
b1838	pphA	Signal transduction mechanisms
b1839	yebY	Function unknown
b1840	yebZ	Inorganic ion transport and metabolism
b1841	yobA	Inorganic ion transport and metabolism
b1842	holE	Replication, recombination and repair
b1843	yobB	Function unknown
b1844	exoX	Replication, recombination and repair
b1845	ptrB	Amino acid transport and metabolism
b1846	yebE	Function unknown
b1847	yebF	Function unknown
b1848	yebG	Function unknown
b1849	purT	Nucleotide transport and metabolism
b1850	eda	Carbohydrate transport and metabolism
b1851	edd	Amino acid transport and metabolism
b1852	zwf	Carbohydrate transport and metabolism
b1853	yebK	Transcription
b1854	pykA	Carbohydrate transport and metabolism
b1855	lpxM	Cell wall/membrane/envelope biogenesis
b1856	mepM	Cell wall/membrane/envelope biogenesis
b1857	znuA	Inorganic ion transport and metabolism
b1858	znuC	Inorganic ion transport and metabolism
b1859	znuB	Inorganic ion transport and metabolism
b1860	ruvB	Replication, recombination and repair
b1861	ruvA	Replication, recombination and repair
b4677	yobI	No COG Annotation
b1862	yebB	Function unknown
b1863	ruvC	Replication, recombination and repair
b1864	yebC	Transcription
b1865	nudB	Replication, recombination and repair
b1866	aspS	Translation, ribosomal structure and biogenesis
b1867	yecD	Secondary metabolites biosynthesis, transport and catabolism
b1868	yecE	Function unknown
b1869	yecN	Function unknown
b1870	cmoA	Secondary metabolites biosynthesis, transport and catabolism
b1871	cmoB	Secondary metabolites biosynthesis, transport and catabolism
b1872	torZ	Energy production and conversion
b1873	torY	Energy production and conversion
b1874	cutC	Inorganic ion transport and metabolism
b1875	yecM	Function unknown
b1876	argS	Translation, ribosomal structure and biogenesis
b1877	yecT	Function unknown
b1878	flhE	Cell motility
b1879	flhA	Cell motility
b1880	flhB	Cell motility
b1881	cheZ	Signal transduction mechanisms
b1882	cheY	Signal transduction mechanisms
b1883	cheB	Signal transduction mechanisms
b1884	cheR	Signal transduction mechanisms
b1885	tap	Function unknown
b1886	tar	Function unknown
b1887	cheW	Cell motility
b1888	cheA	Signal transduction mechanisms
b1889	motB	Cell motility
b1890	motA	Cell motility
b1891	flhC	Transcription
b1892	flhD	Transcription
b1893	insB1	Replication, recombination and repair
b1894	insA	Replication, recombination and repair
b1895	uspC	Signal transduction mechanisms
b1896	otsA	Carbohydrate transport and metabolism
b1897	otsB	Carbohydrate transport and metabolism
b4460	araH	Carbohydrate transport and metabolism
b1900	araG	Inorganic ion transport and metabolism
b1901	araF	Carbohydrate transport and metabolism
b1902	ftnB	Inorganic ion transport and metabolism
b4537	yecJ	Function unknown
b4663	azuC	No COG Annotation
b1904	yecR	Function unknown
b1905	ftnA	Inorganic ion transport and metabolism
b1906	yecH	Function unknown
b1907	tyrP	Amino acid transport and metabolism
b1908	yecA	Function unknown
b1912	pgsA	Lipid transport and metabolism
b1913	uvrC	Replication, recombination and repair
b1914	uvrY	Signal transduction mechanisms
b1915	yecF	Function unknown
b1916	sdiA	Transcription
b1917	yecC	Amino acid transport and metabolism
b1918	yecS	Amino acid transport and metabolism
b1919	dcyD	Amino acid transport and metabolism
b1920	fliY	Amino acid transport and metabolism
b1921	fliZ	Transcription
b1922	fliA	Transcription
b1923	fliC	Cell motility
b1924	fliD	Cell motility
b1925	fliS	Cell motility
b1926	fliT	Transcription
b1927	amyA	Carbohydrate transport and metabolism
b1928	yedD	Function unknown
b1929	yedE	Function unknown
b1930	yedF	Posttranslational modification, protein turnover, chaperones
b1931	yedK	Function unknown
b1932	yedL	Transcription
b4495_3	yedN_3	No COG Annotation
b4495_2	yedN_2	No COG Annotation
b4495_1	yedN_1	No COG Annotation
b1936	intG	No COG Annotation
b1937	fliE	Cell motility
b1938	fliF	Cell motility
b1939	fliG	Cell motility
b1940	fliH	Cell motility
b1941	fliI	Cell motility
b1942	fliJ	Cell motility
b1943	fliK	Cell motility
b1944	fliL	Cell motility
b1945	fliM	Cell motility
b1946	fliN	Cell motility
b1947	fliO	Cell motility
b1948	fliP	Cell motility
b1949	fliQ	Cell motility
b1950	fliR	Cell motility
b1951	rcsA	Transcription
b1952	dsrB	Function unknown
b1953	yodD	Function unknown
b1955	yedP	Function unknown
b1956	yedQ	Signal transduction mechanisms
b1957	yodC	Function unknown
b1958	yedI	Function unknown
b1959	yedA	Function unknown
b1960	vsr	Replication, recombination and repair
b1961	dcm	Replication, recombination and repair
b1962	yedJ	Function unknown
b1963	yedR	Function unknown
b4496_1	yedS_1	No COG Annotation
b4496_2	yedS_2	No COG Annotation
b1967	hchA	Function unknown
b1968	yedV	Signal transduction mechanisms
b1969	yedW	Signal transduction mechanisms
b1970	hiuH	Function unknown
b1971	yedY	Function unknown
b1972	yedZ	Inorganic ion transport and metabolism
b1973	zinT	Function unknown
b1974	yodB	Energy production and conversion
b1976	mtfA	Function unknown
b1978	yeeJ	Function unknown
b4497	yeeL	No COG Annotation
b1981	shiA	Carbohydrate transport and metabolism
b1982	amn	Nucleotide transport and metabolism
b1983	yeeN	Transcription
b1985	yeeO	Defense mechanisms
b1987	cbl	Transcription
b1988	nac	Transcription
b1990	ldtA	Function unknown
b1991	cobT	Coenzyme transport and metabolism
[truncated: 2,387 more rows]
