# Supplementary material for: The quantitative metabolome is shaped by abiotic constraints
Source: Nat Commun. 2021 May 26;12:3178. doi: 10.1038/s41467-021-23214-9 (PMC8155068; doi:10.1038/s41467-021-23214-9)
Supplement: Supplementary file 9 — Supplementary Code 1 [file 41467_2021_23214_MOESM9_ESM.zip › Codes/Core/Input-data-sheets/kinetics.xlsx]

## Sheet: KineticData
Entry ID	Reaction ID	EC Number	Complex	Type	Metabolite	Co-substrate	Cosubstrate Concentration [mM]	Effector	Effector Concentration [mM]	Type of Effector	Inhibition	Value	Uncertainty [mM]	Units	Order	pH	Temperature [°C]	Subunits	Membrane Bound	Experiment	Media salt	Media buffer	Reference ID	Notes	Strain
1	ICL	4.1.3.1		Structure														4	No	Crystallography			RF1		an overexpressing E. coli strain'
2	ICL	4.1.3.1		Active Sites								4								Crystallography			RF1		an overexpressing E. coli strain'
3	ICL	4.1.3.1		Mechanism											[icit, succ, glx]					Double Reciprocal Plot			RF2		Escherichia coli JE 10 w/ pICL-1
4	ICL	4.1.3.1		Ki	pep	icit					NC	0.91	[0.66,1.16]	[mM]		7.3	37			Double Reciprocal Plot	5 mM MgCl2	50 mM-Mops/NaOH	RF3	Temperature is from cited methods (PMID: 3297049)	E. coli ML308
5	ICL	4.1.3.1		Ki	3pg	icit					C	0.8		[mM]		7.3	37			Double Reciprocal Plot	5 mM MgCl2	50 mM-Mops/NaOH	RF3	Temperature is from cited methods (PMID: 3297049)	E. coli ML308
6	ICL	4.1.3.1		Ki	akg	icit					NC	1.35		[mM]		7.3	37			Double Reciprocal Plot	5 mM MgCl2	50 mM-Mops/NaOH	RF3	Temperature is from cited methods (PMID: 3297049)	E. coli ML308
7	ICL	4.1.3.1		Ki	succ	icit					NC	1.19		[mM]		7.3	37			Double Reciprocal Plot	5 mM MgCl2	50 mM-Mops/NaOH	RF3	Temperature is from cited methods (PMID: 3297049)	E. coli ML308
8	ICL	4.1.3.1		kcat	icit							54.9		[1/S]		6.85	37			Arrhenius Plot	2 mM MgCl2	potassium phosphate	RF4	Calculated for 37°C using data in the paper	E. coli TOP10 w/ pHis-EcWT
9	ICL	4.1.3.1		Km	icit							0.063	[0.059,0.067]	[mM]		7.3	37			Double Reciprocal Plot	5 mM MgCl2	50 mM-Mops/NaOH	RF3	Temperature is from cited methods (PMID: 3297049)	E. coli ML308
10	ICL	4.1.3.1		Km	succ	glx	0.045					0.59		[mM]		7.3	37			Double Reciprocal Plot	5 mM MgCl2	50 mM-Mops/NaOH	RF3	Temperature is from cited methods (PMID: 3297049)	E. coli ML308
11	ICL	4.1.3.1		Km	glx	succ	0.39					0.13		[mM]		7.3	37			Double Reciprocal Plot	5 mM MgCl2	50 mM-Mops/NaOH	RF3	Temperature is from cited methods (PMID: 3297049)	E. coli ML308
12	ICL	4.1.3.1		Ki	pep	[succ,glx]	[0.33,varied]				[C,NC],[succ,glx]	0.86	[0.49,1.23]	[mM]		7.3	37			Double Reciprocal Plot	5 mM MgCl2	50 mM-Mops/NaOH	RF3	Temperature is from cited methods (PMID: 3297049)	E. coli ML308
13	ICL	4.1.3.1		Ki	pep	[succ,glx]	[varied,0.2]				[C,NC],[succ,glx]	0.59	[0.33,0.85]	[mM]		7.3	37			Double Reciprocal Plot	5 mM MgCl2	50 mM-Mops/NaOH	RF3	Temperature is from cited methods (PMID: 3297049)	E. coli ML308
14	CS	2.3.3.1		Structure														6	No	Crystallography			RF5		E. coli (Unspecified strain) w/ pCCgltA
15	CS	2.3.3.1		Active Sites								6								Crystallography			RF5		E. coli (Unspecified strain) w/ pCCgltA
16	CS	2.3.3.1		Allosteric Sites								6								Crystallography			RF5		E. coli (Unspecified strain) w/ pCCgltA
17	CS	2.3.3.1		Mechanism											[ooa,accoa,cit,coa]								RF5	Release order is uncertain	E. coli (Unspecified strain) w/ pCCgltA
18	CS	2.3.3.1		Km	accoa	ooa	0.1	KCl	100	activator		0.12	[0.100,0.140]	[mM]		7.8	20			Double Reciprocal Plot		20 mM Tris-Cl	RF5		E. coli (Unspecified strain) w/ pCCgltA
19	CS	2.3.3.1		Km	ooa	accoa	0.1	KCl	100	activator		0.026	[0.021,0.031]	[mM]		7.8	20			Double Reciprocal Plot		20 mM Tris-Cl	RF5		E. coli (Unspecified strain) w/ pCCgltA
20	CS	2.3.3.1		kcat	[accoa,ooa]			KCl	100	activator		81	[75,87]	[1/S]		7.8	20			Double Reciprocal Plot		20 mM Tris-Cl	RF5		E. coli (Unspecified strain) w/ pCCgltA
21	CS	2.3.3.1		Ki	ooa			KCl	100	activator	[NC], [accoa]	0.033	[0.026,0.040]	[mM]		7.8	20			Double Reciprocal Plot		20 mM Tris-Cl	RF5		E. coli (Unspecified strain) w/ pCCgltA
22	CS	2.3.3.1		Kd	nadh	[accoa,ooa]	[0.1,0.1]	KCl	100	activator	Allosteric	0.0016	[0.0015,0.0017]	[mM]		7.8	20			Double Reciprocal Plot		20 mM Tris-Cl	RF5		E. coli (Unspecified strain) w/ pCCgltA
23	CS	2.3.3.1		Ki	nadh	[accoa,ooa]	[0.1,0.1]	KCl	100	activator	Allosteric	0.0028	[0.0024,0.0032]	[mM]		7.8	20			Double Reciprocal Plot		20 mM Tris-Cl	RF5		E. coli (Unspecified strain) w/ pCCgltA
24	CS	2.3.3.1		S0.5	accoa	ooa	0.1					0.7	[0.67,0.73]	[mM]		7.8	20			Hill Equation		20 mM Tris-Cl	RF5		E. coli (Unspecified strain) w/ pCCgltA
25	CS	2.3.3.1		n	accoa	ooa	0.1					1.55	[1.51,1.59]			7.8	20			Hill Equation		20 mM Tris-Cl	RF5		E. coli (Unspecified strain) w/ pCCgltA
26	CS	2.3.3.1		Activation Ratio	KCl	[accoa,ooa]	[0.1,0.1]				Allosteric	39	[36,42]			7.8	21			GLENLSS Program		20 mM Tris-Cl	RF8		E. coli strain HB101 w/ pHSgltA
27	CS	2.3.3.1		Ka	KCl	[accoa,ooa]	[0.1,0.1]				Allosteric	28	[24,32]	[mM]		7.8	21			GLENLSS Program		20 mM Tris-Cl	RF8	A0.5 value	E. coli strain HB101 w/ pHSgltA
28	CS	2.3.3.1		n	KCl	[accoa,ooa]	[0.1,0.1]				Allosteric	1	[0.9,1.1]			7.8	21			GLENLSS Program		20 mM Tris-Cl	RF8		E. coli strain HB101 w/ pHSgltA
29	CS	2.3.3.1		Kd	amp	[accoa,ooa]	[0.1,0.1]	KCl	100	activator	Allosteric	0.17	[0.15,0.17]	[mM]		7.8	21			GLENLSS Program		20 mM Tris-Cl	RF8	Substrate is 5'amp	E. coli strain HB101 w/ pHSgltA
30	CS	2.3.3.1		Kd	adp	[accoa,ooa]	[0.1,0.1]	KCl	100	activator	Allosteric	0.21	[0.20,0.22]	[mM]		7.8	21			GLENLSS Program		20 mM Tris-Cl	RF8	Substrate is 5'adp	E. coli strain HB101 w/ pHSgltA
31	CS	2.3.3.1		Ki	akg	[accoa,ooa]	[0.1,0.1]	KCl	100	activator	[C], [ooa]	0.093	[0.075,0.108]	[mM]		7.8	21			GLENLSS Program		20 mM Tris-Cl	RF6
32	PFK	2.7.1.11		Mechanism											[f6p,atp,fbp,adp]					Hanes-Woolf plots of initial rates			RF12		Trypanosoma (Schizotrypanum) cruzi
33	PFK	2.7.1.11		Structure														4	No	Crystallography			RF13		E. coli w/ pHE1001 or pHE1007
34	PFK	2.7.1.11		Active Sites								4								Crystallography			RF13		E. coli w/ pHE1001 or pHE1007
35	PFK	2.7.1.11		Allosteric Sites								4								Crystallography			RF13		E. coli w/ pHE1001 or pHE1007
36	PFK	2.7.1.11		kcat	[f6p,atp]			gdp	1	activator		110.7	[108.1,113.3]	[1/s]		8.5	30			GraFit (Hill Equation)		0.1 M MES, 0.051 M N-ethylmorpholine, and 0.051 M diethanolamine	RF15		E. coli strain DF1020 w/ wt-pfk1
37	PFK	2.7.1.11		n				gdp	1	activator		2.11	[2.00,2.22]			8.5	30			GraFit (Hill Equation)		0.1 M MES, 0.051 M N-ethylmorpholine, and 0.051 M diethanolamine	RF15		E. coli strain DF1020 w/ wt-pfk1
38	PFK	2.7.1.11		Km	atp	f6p	1	gdp	1	activator		0.09	[0.054,0.126]	[mM]		8.5	30			GraFit (Michaelis-Menten Equation)		0.1 M MES, 0.051 M N-ethylmorpholine, and 0.051 M diethanolamine	RF15	Km is a K0.5	E. coli strain DF1020 w/ wt-pfk1
39	PFK	2.7.1.11		Km	f6p	atp	1	gdp	1	activator		0.09	[0.054,0.126]	[mM]		8.5	30			GraFit (Hill Equation)		0.1 M MES, 0.051 M N-ethylmorpholine, and 0.051 M diethanolamine	RF15	Km is a K0.5	E. coli strain DF1020 w/ wt-pfk1
40	PFK	2.7.1.11		Km	gdp	[atp,f6p]	[0.50,0.04]					4.2	[2.93.5.47]	[mM]		8.5	30			GraFit (Hill Equation)		0.1 M MES, 0.051 M N-ethylmorpholine, and 0.051 M diethanolamine	RF15	Km is a K0.5	E. coli strain DF1020 w/ wt-pfk1
41	PFK	2.7.1.11		Ka	adp			mgcl2	1	cofactor		0.025		[mM]		8.5	28			Lineweaver-Burk		50 mM Tris buffer	RF16	Mixed Assay (PFKI&II)	E. coli Hfr 3000
42	PFK	2.7.1.11		Ki	pep			mgcl2	1	cofactor	[NC,NC],[f6p,atp]	0.75	[0.7,0.8]	[mM]		8.5	28			Lineweaver-Burk		50 mM Tris buffer	RF16	Mixed Assay (PFKI&II)	E. coli Hfr 3000
43	PFK	2.7.1.11		Ka	gdp			mgcl2	1	cofactor		0.04	[0.035,0.045]	[mM]		8.5	28			Lineweaver-Burk		50 mM Tris buffer	RF16	Mixed Assay (PFKI&II)	E. coli Hfr 3000
44	PFK	2.7.1.11		L0				mgcl2	1	cofactor		4000000				8.5	28			Lineweaver-Burk		50 mM Tris buffer	RF16	Mixed Assay (PFKI&II)	E. coli Hfr 3000
45	PFK	2.7.1.11		Ki	adp			mgcl2	1	cofactor	[NC,C],[F6P,ATP]	0.2		[mM]		8.5	28			Lineweaver-Burk		50 mM Tris buffer	RF16	Mixed Assay (PFKI&II)	E. coli Hfr 3000
46	GLCptspp	x.x.x.x		kf1	[EI, PEP]							32666.7		[1/(mM*S)]									RF36; RF18; RF26; RF27; RF29; RF30
47	GLCptspp	x.x.x.x		kr1	[EI*P*Pyr]							8000		[1/S]									RF36; RF18; RF26; RF27; RF29; RF30
48	GLCptspp	x.x.x.x		kf2	[EI*P*Pyr]							1800		[1/S]									RF36; RF18; RF26; RF27; RF29; RF30
49	GLCptspp	x.x.x.x		kr2	[EI*P, Pyr]							4900		[1/(mM*S)]									RF36; RF18; RF26; RF27; RF29; RF30
50	GLCptspp	x.x.x.x		Km	pep							0.3		[mM]									RF36; RF18; RF26; RF27; RF29; RF30
51	GLCptspp	x.x.x.x		Km	pyr							2		[mM]									RF36; RF18; RF26; RF27; RF29; RF30
52	GLCptspp	x.x.x.x		KeqI								1.5											RF36; RF18; RF26; RF27; RF29; RF30
53	GLCptspp	x.x.x.x		kf3	[EI*P, HPr]							233333		[1/(mM*S)]									RF36; RF17; RF22; RF26; RF27; RF29; RF31; RF32; RF33
54	GLCptspp	x.x.x.x		kr3	[EI*P*HPr]							233.333		[1/S]									RF36; RF17; RF22; RF26; RF27; RF29; RF31; RF32; RF33
55	GLCptspp	x.x.x.x		kf4	[EI*P*HPr]							1400		[1/S]									RF36; RF17; RF22; RF26; RF27; RF29; RF31; RF32; RF33
56	GLCptspp	x.x.x.x		kr4	[EI, HPr*P]							56000		[1/(mM*S)]									RF36; RF17; RF22; RF26; RF27; RF29; RF31; RF32; RF33
57	GLCptspp	x.x.x.x		Km	HPr							0.007		[mM]									RF36; RF17; RF22; RF26; RF27; RF29; RF31; RF32; RF33	Based on an assumed affinity of 10:1
58	GLCptspp	x.x.x.x		KeqII								25		[]									RF36; RF17; RF22; RF26; RF27; RF29; RF31; RF32; RF33
59	GLCptspp	x.x.x.x		kf5	[HPr*P,IIA(Glc)]							366000		[1/(mM*S)]									RF36; RF18; RF23; RF28; RF33; RF34
60	GLCptspp	x.x.x.x		kr5	[HPr*P*IIA(Glc)]							366		[1/S]									RF36; RF18; RF23; RF28; RF33; RF34
61	GLCptspp	x.x.x.x		kf6	[HPr*P*IIA(Glc)]							73.2		[1/S]									RF36; RF18; RF23; RF28; RF33; RF34
62	GLCptspp	x.x.x.x		kr6	[HPr, IIA(Glc)*P]							56400		[1/(mM*S)]									RF36; RF18; RF23; RF28; RF33; RF34
63	GLCptspp	x.x.x.x		Km	HPr*P							0.0012		[mM]									RF36; RF18; RF23; RF28; RF33; RF34
64	GLCptspp	x.x.x.x		kf7	[IIA(Glc)*P, IICB(Glc)]							14666.7		[1/(mM*S)]									RF36; RF21; RF33; RF35
65	GLCptspp	x.x.x.x		kr7	[IIA(Glc)*P*IICB(Glc)]							14.6667		[1/S]									RF36; RF21; RF33; RF35
66	GLCptspp	x.x.x.x		kf8	[IIA(Glc)*P*IICB(Glc)]							44		[1/S]									RF36; RF21; RF33; RF35
67	GLCptspp	x.x.x.x		kr8	[IIA(Glc), IICB(Glc)*P]							16000		[1/(mM*S)]									RF36; RF21; RF33; RF35
68	GLCptspp	x.x.x.x		Km	IIA(Glc)*P							0.004		[mM]									RF36; RF21; RF33; RF35	Based on an assumed affinity of ??
69	GLCptspp	x.x.x.x		kf9	[IICB(Glc)*P, Glc]							4333.33		[1/(mM*S)]									RF36; RF19; RF20; RF24; RF25; RF27
70	GLCptspp	x.x.x.x		kr9	[IICB(Glc)*P*Glc]							6.48333		[1/S]									RF36; RF19; RF20; RF24; RF25; RF27
71	GLCptspp	x.x.x.x		kf10	[IICB(Glc)*P*Glc]							80		[1/S]									RF36; RF19; RF20; RF24; RF25; RF27
72	GLCptspp	x.x.x.x		kr10	[IICB(Glc), Glc*P]							0.09		[1/(mM*S)]									RF36; RF19; RF20; RF24; RF25; RF27
73	GLCptspp	x.x.x.x		Km	glc__D_p							0.02		[mM]									RF36; RF19; RF20; RF24; RF25; RF27
74	GLCptspp	x.x.x.x		Kd	glc__D_p							0.0015		[mM]									RF36; RF19; RF20; RF24; RF25; RF27
75	GLCptspp	x.x.x.x		KeqV								590000		[]									RF36; RF19; RF20; RF24; RF25; RF27
76	GLCptspp	x.x.x.x		Ki	akg							1.3	[1.2,1.4]	[mM]									RF37
77	GLCptspp	x.x.x.x		n								1.8	[1.6,2.0]										RF37
78	NDHi	1.6.5.3		Structure														13	Yes	Crystallography			RF14	13 unique subunits: 6 hydrophyllic, 7 hydrophobic	E. coli strain BL21
79	NDHi	1.6.5.3		Active Sites								1											RF14	one whole reaction per enzyme	E. coli strain BL21
80	NDHi	1.6.5.3		Mechanism											[nadh,nad,q8,4h(cyt),4h(pp),q8h2]								RF133	proton translocation is thought to be coupled to the reduction of the quinone with one proton translocation due to redox reactions and the other three due to conformational changes associated with symport-like activity	General Model
81	NDHi	1.6.5.3		Ki	nad	[nadh,har]	[varied,0.350]				[C],[nadh]	0.93		[mM]		7.5	Not Reported			Dixon plots	3.5 mM KCl	25 mM HEPES–BTP	RF135	har[hexaammineruthenium(III) chloride] is a substituted electron acceptor	E. coli strain GR70N
82	NDHi	1.6.5.3		Ki	adp-ribose	[nadh,har]	[varied,0.350]				[C],[nadh]	0.97		[mM]		7.5	Not Reported			Dixon plots	3.5 mM KCl	25 mM HEPES–BTP	RF135	har[hexaammineruthenium(III) chloride] is a substituted electron acceptor	E. coli strain GR70N
83	NDHi	1.6.5.3		kcat	[nadh,Ubiquinone-2]							75	[50,100]	[1/S]		7.5	25			Not Reported		50 mM Tris/HCl	RF38	Avg. of a range	E. coli B wild type
84	NDHi	1.6.5.3		Km	nadh	har	0.5					0.0104		[mM]		7.5	Not Reported			Double Reciprocal Plot	3.5 mM KCl	25 mM HEPES–BTP	RF135	har[hexaammineruthenium(III) chloride] is a substituted electron acceptor	E. coli strain GR70N
85	NDHi	1.6.5.3		Vmax	Ubiquinone-1	nadh	0.1					0.0028		[mM(nadh)/min/mg(protein)]		6.5	30			Eadie-Hofstee double reciprocal plots		50 mM KPO4	RF134		E. colistrain MWC215
86	NDHi	1.6.5.3		Km	Ubiquinone-1	nadh	0.1					0.4		[mM]		6.5	30			Eadie-Hofstee double reciprocal plots		50 mM KPO4	RF134		E. colistrain MWC215
87	NDHi	1.6.5.3		Vmax	Ubiquinone-2	nadh	0.1					0.0027		[mM(nadh)/min/mg(protein)]		6.5	30			Eadie-Hofstee double reciprocal plots		50 mM KPO4	RF134		E. colistrain MWC215
88	NDHi	1.6.5.3		Km	Ubiquinone-2	nadh	0.1					0.083		[mM]		6.5	30			Eadie-Hofstee double reciprocal plots		50 mM KPO4	RF134		E. colistrain MWC215
89	NDHi	1.6.5.3		Vmax	decylubiquinone	nadh	0.1					0.002		[mM(nadh)/min/mg(protein)]		6.5	30			Eadie-Hofstee double reciprocal plots		50 mM KPO4	RF134		E. colistrain MWC215
90	NDHi	1.6.5.3		Km	decylubiquinone	nadh	0.1					0.066		[mM]		6.5	30			Eadie-Hofstee double reciprocal plots		50 mM KPO4	RF134		E. colistrain MWC215
91	NDHii	1.6.5.9		Structure														1	Yes	SDS-PAGE			RF40		E. coli strain HN3-XL1
92	NDHii	1.6.5.9		Km	nadh	Ubiquinone-1	0.15					0.034		[mM]		7.5	30			Non-linear fitting	150 mM NaCl	50 mM potassium phosphate	RF40	Apparent Value	E. coli strain HN3-XL1
93	NDHii	1.6.5.9		Vmax	nadh	Ubiquinone-1	0.045					106		[mmol nadh/(mg protein)/min]		7.5	30			Non-linear fitting	150 mM NaCl	50 mM potassium phosphate	RF40	0.040 mg protein	E. coli strain HN3-XL1
94	NDHii	1.6.5.9		Km	Ubiquinone-1	nadh	0.045					0.0059		[mM]		7.5	30			Non-linear fitting	150 mM NaCl	50 mM potassium phosphate	RF40	Apparent Value	E. coli strain HN3-XL1
95	SUCDi	1.3.5.1		Structure														3	Yes	Crystallography			RF39	trimeric supercomplex with four unique types of subunits	E. coli (Unspecified strain)
96	SUCDi	1.3.5.1		Active Sites								3								Crystallography			RF39	three complete reactions per enzyme	E. coli (Unspecified strain)
97	SUCDi	1.3.5.1		Km	q8	succ	10					0.002		[mM]		7.8	30			Double Reciprocal Plot		30 mM potassium phosphate	RF41		E. coli strain GV141 w/ pSDH15
98	SUCDi	1.3.5.1		kcat	[Ubiquinone-1, succ]							87		[1/S]		7.8	30			Double Reciprocal Plot		30 mM potassium phosphate	RF41		E. coli strain GV141 w/ pSDH15
99	SUCDi	1.3.5.1		Km	Ubiquinone-2	succ	10					0.002		[mM]		7.8	30			Double Reciprocal Plot		30 mM potassium phosphate	RF41		E. coli strain GV141 w/ pSDH15
100	SUCDi	1.3.5.1		kcat	[Ubiquinone-2, succ]							85		[1/S]		7.8	30			Double Reciprocal Plot		30 mM potassium phosphate	RF41		E. coli strain GV141 w/ pSDH15
101	SUCDi	1.3.5.1		Km	q8h2	fum	10					0.005		[mM]		7.8	30			Double Reciprocal Plot		30 mM potassium phosphate	RF41		E. coli strain GV141 w/ pSDH15
102	SUCDi	1.3.5.1		kcat	[Ubiquinol-1, fum]							1.7		[1/S]		7.8	30			Double Reciprocal Plot		30 mM potassium phosphate	RF41		E. coli strain GV141 w/ pSDH15
103	SUCDi	1.3.5.1		Km	Ubiquinol-2	fum	10					0.0045		[mM]		7.8	30			Double Reciprocal Plot		30 mM potassium phosphate	RF41		E. coli strain GV141 w/ pSDH15
104	SUCDi	1.3.5.1		kcat	[Ubiquinol-2, fum]							1.7		[1/S]		7.8	30			Double Reciprocal Plot		30 mM potassium phosphate	RF41		E. coli strain GV141 w/ pSDH15
105	SUCDi	1.3.5.1		Km	2,3-dimethyl-1,4-napthoquinol	fum	10					0.0045		[mM]		7.8	30			Double Reciprocal Plot		30 mM potassium phosphate	RF41		E. coli strain GV141 w/ pSDH15
106	SUCDi	1.3.5.1		kcat	[2,3-dimethyl-1,4-napthoquinol, fum]							2.4		[1/S]		7.8	30			Double Reciprocal Plot		30 mM potassium phosphate	RF41		E. coli strain GV141 w/ pSDH15
107	SUCDi	1.3.5.1		Km	Menaquinone-1	fum	10					0.003		[mM]		7.8	30			Double Reciprocal Plot		30 mM potassium phosphate	RF41		E. coli strain GV141 w/ pSDH15
108	SUCDi	1.3.5.1		kcat	[Menaquinone-1, fum]							3.4		[1/S]		7.8	30			Double Reciprocal Plot		30 mM potassium phosphate	RF41		E. coli strain GV141 w/ pSDH15
109	CYTBO3_4pp	7.1.1.3		Structure														4	Yes	Crystallography			RF42	4 unique subunits	E. coli strain GL101 w/ plasmids encoding a C-terminal His tag on sub-unit II of ubiquinol oxidase
110	CYTBO3_4pp	7.1.1.3		Active Sites								1								Crystallography			RF42	one complete reaction per enzyme	E. coli strain GL101 w/ plasmids encoding a C-terminal His tag on sub-unit II of ubiquinol oxidase
111	CYTBO3_4pp	7.1.1.3		Km	q8h2	O2	Not Reported					0.0045		[mM]		7.8	25			Not Reported	50 mM KCl	50 mM Tris	RF42	Apparent value	E. coli strain GL101 w/ plasmids encoding a C-terminal His tag on sub-unit II of ubiquinol oxidase
112	CYTBO3_4pp	7.1.1.3		kcat	[Ubiquinone-1,O2]							530		[e-/S]		7.8	25			Not Reported	50 mM KCl	50 mM Tris	RF42	Reported as enzyme activity	E. coli strain GL101 w/ plasmids encoding a C-terminal His tag on sub-unit II of ubiquinol oxidase
113	CYTBDpp (enzyme 1 : 2 protons)	1.10.3.11		Structure														2	Yes				RF7		E. coli
114	CYTBDpp (enzyme 1 : 2 protons)	1.10.3.11		Active Sites								1											RF7		E. coli
115	CYTBDpp (enzyme 1 : 2 protons)	1.10.3.11		Km	O2	Ubiquinol-1	Not Reported					0.0003		[mM]		7	37			integrated rate method		20 mM potassium phosphate	RF43		E. coli strain MB30
116	CYTBDpp (enzyme 1 : 2 protons)	1.10.3.11		Km	Ubiquinol-1	O2	Not Reported					0.085	[0.080,0.090]	[mM]		7	37			integrated rate method		20 mM potassium phosphate	RF43		E. coli strain MB30
117	CYTBDpp (enzyme 2 : 0 protons)	1.10.3.11		Structure														2	Yes				RF7		E. coli
118	CYTBDpp (enzyme 2 : 0 protons)	1.10.3.11		Active Sites								1											RF7		E. coli
119	CYTBDpp (enzyme 2 : 0 protons)	1.10.3.11		Km	O2	Ubiquinol-1	Not Reported					0.002	[0.0017,0.0023]	[mM]		7	37			integrated rate method		20 mM potassium phosphate	RF43		E. coli strain MB37
120	CYTBDpp (enzyme 2 : 0 protons)	1.10.3.11		Km	Ubiquinol-1	O2	Not Reported					0.25	[0.205,0.295]	[mM]		7	37			integrated rate method		20 mM potassium phosphate	RF43		E. coli strain MB37
121	G6PDH2r	1.1.1.49		Structure														2	No	Crystallography			RF136		Leuconostoc mesenteroides
122	G6PDH2r	1.1.1.49		Active Sites								2								Crystallography			RF136		Leuconostoc mesenteroides
123	G6PDH2r	1.1.1.49		Mechanism											[nad||g6p,g6p||nad,6pgl,nadh],[nadp,g6p,6pgl,nadph]								RF137	Substrate release appears to be ordered in both cases	Leuconostoc mesenteroides
124	G6PDH2r	1.1.1.49		Km	g6p	nadp	0.18					0.145		[mM]		8	25			Lineweaver-Burk	10 mM MgCl2	100 mM tris(hydroxymethyl)aminomethane (Tris)-hydrochloride	RF46		E. coli strain K-10
125	G6PDH2r	1.1.1.49		Km	nadp	g6p	1					0.015		[mM]		8	25			Lineweaver-Burk	10 mM MgCl2	100 mM tris(hydroxymethyl)aminomethane (Tris)-hydrochloride	RF46		E. coli strain K-10
126	G6PDH2r	1.1.1.49		Km	nad	g6p	1					1.67		[mM]		8	25			Lineweaver-Burk	10 mM MgCl2	100 mM tris(hydroxymethyl)aminomethane (Tris)-hydrochloride	RF46		E. coli strain K-10
127	GND	1.1.1.44		Structure														2	No	Crystallography			RF47	homodimer	E. coli strain BL21 (DE3) w/ pET-16 w/ E. coli K12 gene (gnd, ATCC #47076)
128	GND	1.1.1.44		Active Sites								2								Crystallography			RF47	Stepwise binding model that requires both subunits to interact with 6pgc first before nadp can be bound. The reaction procedes in only one subunit at a time.	E. coli strain BL21 (DE3) w/ pET-16 w/ E. coli K12 gene (gnd, ATCC #47076)
129	GND	1.1.1.44		Mechanism											[6pgc,nadp,CO2,nadph,ru5p-D]					Crystallography			RF47	Stepwise binding model that requires both subunits to interact with 6pgc first before nadp can be bound. The reaction procedes in only one subunit at a time.	E. coli strain BL21 (DE3) w/ pET-16 w/ E. coli K12 gene (gnd, ATCC #47076)
130	GND	1.1.1.44		Km	6pgc	nadp	2					0.093	[0.092,0.094]	[mM]		8	25			GraphPad (Not Specified)	20 mM MgCl2	Tris-HCl buffer	RF47		E. coli strain BL21 (DE3) w/ pET-16 w/ E. coli K12 gene (gnd, ATCC #47076)
131	GND	1.1.1.44		Km	nadp	6pgc	2					0.049	[0.042,0.056]	[mM]		8	25			GraphPad (Not Specified)	20 mM MgCl2	Tris-HCl buffer	RF47		E. coli strain BL21 (DE3) w/ pET-16 w/ E. coli K12 gene (gnd, ATCC #47076)
132	GND	1.1.1.44		kcat	6pgc	nadp	2					10.23		[1/S]		8	25			GraphPad (Not Specified)	20 mM MgCl2	Tris-HCl buffer	RF47		E. coli strain BL21 (DE3) w/ pET-16 w/ E. coli K12 gene (gnd, ATCC #47076)
133	GND	1.1.1.44		kcat	nadp	6pgc	2					21.07		[1/S]		8	25			GraphPad (Not Specified)	20 mM MgCl2	Tris-HCl buffer	RF47		E. coli strain BL21 (DE3) w/ pET-16 w/ E. coli K12 gene (gnd, ATCC #47076)
134	RPIa	5.3.1.6		Structure														2	No	Crystallography		Tris-HCl buffer	RF48		E. coli dh5_alpha
135	RPIa	5.3.1.6		Active Sites								2								Crystallography		Tris-HCl buffer	RF48		E. coli dh5_alpha
136	RPIa	5.3.1.6		Km	R5P							3.1	[2.9,3.3]	[mM]		7.5	37			Hanes-Woolf		Tris-HCl buffer	RF48		E. coli dh5_alpha
137	RPIa	5.3.1.6		kcat	R5P							2100	[1800,2400]	[1/S]		7.5	37			Hanes-Woolf		Tris-HCl buffer	RF48		E. coli dh5_alpha
138	RPIa	5.3.1.6		Ki	Ar5P							2.1	[1.2,3.0]	[mM]		7.5	37			Hanes-Woolf		Tris-HCl buffer	RF48		E. coli dh5_alpha
139	RPIb	5.3.1.6		Structure														2	No	Crystallography			RF49		E. coli strain Top10 w/ pBAD/TOPO™ w/ EcRpiB
140	RPIb	5.3.1.6		Active Sites								2								Crystallography			RF49		E. coli strain Top10 w/ pBAD/TOPO™ w/ EcRpiB
141	RPIb	5.3.1.6		Km	R5P							1.1	[0.9,1.3]	[mM]		7.5	37			Hanes-Woolf		Tris-HCl buffer	RF49		E. coli strain Top10 w/ pBAD/TOPO™ w/ EcRpiB
142	RPIb	5.3.1.6		kcat	R5P							52	[50,54]	[1/S]		7.5	37			Hanes-Woolf		Tris-HCl buffer	RF49		E. coli strain Top10 w/ pBAD/TOPO™ w/ EcRpiB
143	TKT1	2.2.1.1		Structure														2	No	Crystallography			RF138		E. coli strain JM109 w/ pGSJ427
144	TKT1	2.2.1.1		Active Sites								2								Crystallography			RF138		E. coli strain JM109 w/ pGSJ427
145	TKT1	2.2.1.1		Mechanism											[xu5p-D,g3p,r5p,s7p],[xu5p-D,g3p,e4p,f6p]					NMR			RF138	Schiff-base intermediate	E. coli strain JM109 w/ pGSJ427
146	TKT1	2.2.1.1		kcat	[hydroxypyruvate,glycolaldehyde]							84.6		[1/S]									RF50	Used non-natural Substrates	Escherichia coli JM 107/pQR 700
147	TKT1	2.2.1.1		Km	xu5p-D	e4p	9	thiamine diphosphate	1	cofactor		0.16		[mM]		8.5	30			Double Reciprocal Plot	5 mM MgCl2	50 mM glycylglycine	RF51	Cosubtrates at 'excess' concentrations, assuming x100 Km	E. coli DH5/pGSJ427
148	TKT1	2.2.1.1		Km	r5p	xu5p-D	16	thiamine diphosphate	1	cofactor		1.4		[mM]		8.5	30			Double Reciprocal Plot	5 mM MgCl2	50 mM glycylglycine	RF51	Cosubtrates at 'excess' concentrations, assuming x100 Km	E. coli DH5/pGSJ427
149	TKT1	2.2.1.1		Km	e4p	xu5p-D	16	thiamine diphosphate	1	cofactor		0.09		[mM]		8.5	30			Double Reciprocal Plot	5 mM MgCl2	50 mM glycylglycine	RF51	Cosubtrates at 'excess' concentrations, assuming x100 Km	E. coli DH5/pGSJ427
150	TKT1	2.2.1.1		Km	g3p	xu5p-D	16	thiamine diphosphate	1	cofactor		2.1		[mM]		8.5	30			Double Reciprocal Plot	5 mM MgCl2	50 mM glycylglycine	RF51	Cosubtrates at 'excess' concentrations, assuming x100 Km	E. coli DH5/pGSJ427
151	TKT1	2.2.1.1		Km	f6p	glycolaldehyde	1400	thiamine diphosphate	1	cofactor		1.1		[mM]		8.5	30			Double Reciprocal Plot	5 mM MgCl2	50 mM glycylglycine	RF51	Cosubtrates at 'excess' concentrations, assuming x100 Km	E. coli DH5/pGSJ427
152	TKT1	2.2.1.1		Km	s7p	e4p	9	thiamine diphosphate	1	cofactor		4		[mM]		8.5	30			Double Reciprocal Plot	5 mM MgCl2	50 mM glycylglycine	RF51	Cosubtrates at 'excess' concentrations, assuming x100 Km	E. coli DH5/pGSJ427
153	TKT1	2.2.1.1		Kd	Mg2+	thiamine diphosphate	0.01					0.036		[mM]		8.5	30			Double Reciprocal Plot		50 mM glycylglycine	RF51		E. coli DH5/pGSJ427
154	TKT1	2.2.1.1		Kd	thiamine diphosphate	Mg2+	10000					0.029		[mM]		8.5	30			Double Reciprocal Plot		50 mM glycylglycine	RF51		E. coli DH5/pGSJ427
155	TALA	2.2.1.2		Structure														2	No	Crystallography			RF52		E. coli K-12 cells (strain DH5/pGSJ451)
156	TALA	2.2.1.2		Active Sites								2								Crystallography			RF52		E. coli K-12 cells (strain DH5/pGSJ451)
157	TALA	2.2.1.2		Mechanism											[f6p,g3p,e4p,s7p]					Crystallography			RF52	Schiff-base intermediate	E. coli K-12 cells (strain DH5/pGSJ451)
158	TALA	2.2.1.2		Km	g3p	f6p	28.5					0.038		[mM]		8.5	30			Lineweaver-Burk		50 mM glycylglycine	RF53	Cosubtrates at 'excess' concentrations, assuming x100 Km	E. coli K-12 cells (strain DH5/pGSJ451)
159	TALA	2.2.1.2		Km	e4p	f6p	28.5					0.09		[mM]		8.5	30			Lineweaver-Burk		50 mM glycylglycine	RF53	Cosubtrates at 'excess' concentrations, assuming x100 Km	E. coli K-12 cells (strain DH5/pGSJ451)
160	TALA	2.2.1.2		Km	r5p	f6p	28.5					31		[mM]		8.5	30			Lineweaver-Burk		50 mM glycylglycine	RF53	Cosubtrates at 'excess' concentrations, assuming x100 Km	E. coli K-12 cells (strain DH5/pGSJ451)
161	TALA	2.2.1.2		Km	f6p	g3p	3.8					1.2		[mM]		8.5	30			Lineweaver-Burk		50 mM glycylglycine	RF53	Cosubtrates at 'excess' concentrations, assuming x100 Km	E. coli K-12 cells (strain DH5/pGSJ451)
162	TALA	2.2.1.2		Km	s7p	g3p	3.8					0.285		[mM]		8.5	30			Lineweaver-Burk		50 mM glycylglycine	RF53	Cosubtrates at 'excess' concentrations, assuming x100 Km	E. coli K-12 cells (strain DH5/pGSJ451)
163	TALA	2.2.1.2		Ki	pi						C	19	[16,22]	[mM]		8.5	30			Lineweaver-Burk		50 mM glycylglycine	RF53		E. coli K-12 cells (strain DH5/pGSJ451)
164	TALA	2.2.1.2		kcat	f6p	e4p	2					71.4		[1/S]		8.5	30			Excel (Unspecified linear fitting)		50 mM glycylglycine	RF100	Assay buffer and temperature conditions were not expicitly stated, but implied through referenced methods	E. coli strain LJ110 (W3110)
165	TALA	2.2.1.2		kcat	e4p	f6p	50					79.4		[1/S]		8.5	30			Excel (Unspecified linear fitting)		50 mM glycylglycine	RF100	Assay buffer and temperature conditions were not expicitly stated, but implied through referenced methods	E. coli strain LJ110 (W3110)
166	MALS	2.3.3.9		Structure														3	No	Crystallography			RF54		E. coli strain W3110
167	MALS	2.3.3.9		Active Sites								3								Crystallography			RF54		E. coli strain W3110
168	MALS	2.3.3.9		Mechanism											[glx,accoa,coa,mal]								RF55		Mycobacterium tuberculosis
169	MALS	2.3.3.9		Km	glx	accoa	0.2					0.021	[0.019,0.023]	[mM]		8	37			Enzfitter (Least-squares fits)	10 mM MgCl2	50 mM potassium phosphate	RF54		E. coli strain W3110
170	MALS	2.3.3.9		Km	accoa	glx	0.5					0.009	[0.0079,0.011]	[mM]		8	37			Enzfitter (Least-squares fits)	10 mM MgCl2	50 mM potassium phosphate	RF54		E. coli strain W3110
171	MALS	2.3.3.9		kcat	[glx,accoa]							48.1	[47.5,48.7]	[1/S]		8	37			Enzfitter (Least-squares fits)	10 mM MgCl2	50 mM potassium phosphate	RF54		E. coli strain W3110
172	MALS	2.3.3.9		Ki	pyr	[glx,accoa]					C	1	[0.8,1.2]	[mM]		8	37			Enzfitter (Least-squares fits)	10 mM MgCl2	50 mM potassium phosphate	RF54		E. coli strain W3110
173	ADK1	2.7.4.3		Structure														1	No	Crystallography			RF56		E. coli strain HB101 w/ pEAK91
174	ADK1	2.7.4.3		Active Sites								1								Crystallography			RF56		E. coli strain HB101 w/ pEAK91
175	ADK1	2.7.4.3		Mechanism											[adp,adp,atp||amp,amp||atp]								RF57		Rabbit muscle
176	ADK1	2.7.4.3		Km	adp							0.105		[mM]		7.4	40			Not Reported	100 mM KCl, 2 mM MgCl2	50mM Tris HCI	RF58		E. coli strain GT836
177	ADK1	2.7.4.3		kcat	adp							319		[1/S]		7.4	40			Not Reported	100 mM KCl, 2 mM MgCl2	50mM Tris HCI	RF58		E. coli strain GT836
178	ADK1	2.7.4.3		Km	atp	amp	1					0.046		[mM]		7.4	40			Not Reported	100 mM KCl, 2 mM MgCl2	50mM Tris HCI	RF58		E. coli strain GT836
179	ADK1	2.7.4.3		Km	amp	atp	1					0.044		[mM]		7.4	40			Not Reported	100 mM KCl, 2 mM MgCl2	50mM Tris HCI	RF58	Cosubstrate concentration infered from cited methods (PMID: 6311616)	E. coli strain GT836
180	ADK1	2.7.4.3		kcat	[atp,amp]							1296		[1/S]		7.4	40			Not Reported	100 mM KCl, 2 mM MgCl2	50mM Tris HCI	RF58	Cosubstrate concentration infered from cited methods (PMID: 6311616)	E. coli strain GT836
181	GAPD	1.2.1.12		Structure														4	No	Crystallography			RF59	Strain was inferred through cited methods (PMID: 3075757)	E. coli strain DF221 w/ pBR322::EcoGAPDH
182	GAPD	1.2.1.12		Active Sites								4								Crystallography			RF59	Strain was inferred through cited methods (PMID: 3075757)	E. coli strain DF221 w/ pBR322::EcoGAPDH
183	GAPD	1.2.1.12		Mechanism											[nad,g3p,pi,1,3-diphosphoglycerate,nadh]								RF61		Homo Sapien
184	GAPD	1.2.1.12		Kd	nad							0.00032	[0.00025,0.00039]	[mM]		8.9	22			Not Reported		40 mM triethanolamine buffer	RF60		E. coli strain DS112
185	GAPD	1.2.1.12		Km	nad	[g3p,pi]	[89,53]					0.045	[0.041,0.049]	[mM]		8.9	22			Not Reported		40 mM triethanolamine buffer	RF60	Cosubtrates at saturating concentrations, assuming x100 Km	E. coli strain DS112
186	GAPD	1.2.1.12		Km	g3p	[nad,pi]	[4.5,53]					0.89	[0.72,1.06]	[mM]		8.9	22			Not Reported		40 mM triethanolamine buffer	RF60	Cosubtrates at saturating concentrations, assuming x100 Km	E. coli strain DS112
187	GAPD	1.2.1.12		Km	pi	[nad,g3p]	[4.5,89]					0.53	[0.42,0.64]	[mM]		8.9	22			Not Reported		40 mM triethanolamine buffer	RF60	Cosubtrates at saturating concentrations, assuming x100 Km	E. coli strain DS112
188	GAPD	1.2.1.12		kcat	[nad,g3p,pi]							268	[262,274]	[1/S]		8.9	22			Not Reported		40 mM triethanolamine buffer	RF60		E. coli strain DS112
189	TPI	5.3.1.1		Structure														2	No	Crystallography			RF62		E. coli over-expressing strain (Unspecified)
190	TPI	5.3.1.1		Active Sites								2								Crystallography			RF62		E. coli over-expressing strain (Unspecified)
	TPI	5.3.1.1		Km	dhap							2.3		[mM]									Zinsser, Biochimie, 2013, vol 95, issue 11
191	TPI	5.3.1.1		Km	g3p							1.03	[0.93,1.13]	[mM]		7.6	25			Enzfitter program (Unspecified)		100 mM triethanolamine-HCl	RF63		E. coli over-expressing strain (Unspecified)
192	TPI	5.3.1.1		kcat	g3p							9000	[8833,9167]	[1/S]		7.6	25			Enzfitter program (Unspecified)		100 mM triethanolamine-HCl	RF63		E. coli over-expressing strain (Unspecified)
193	TPI	5.3.1.1		Ki	2pg							6		[mM]		7.6	25			Enzfitter program (Unspecified)		100 mM triethanolamine-HCl	RF63		E. coli over-expressing strain (Unspecified)
194	FBA	4.1.2.13		Structure														2	No	Crystallography			RF139	Strain was inferred through cited methods (PMID: 2649077)	E. coli strain JM101 w/pLC33-5 w/pKK223-3
195	FBA	4.1.2.13		Active Sites								2								Crystallography			RF139	Strain was inferred through cited methods (PMID: 2649077)	E. coli strain JM101 w/pLC33-5 w/pKK223-3
196	FBA	4.1.2.13		Mechanism											[fbp,g3p,dhap]								RF64	Implied from the mechanism	E. coli strain KM3 w/ pKagaY
197	FBA	4.1.2.13		Km	fbp							0.17	[0.167,0.173]	[mM]		8	30			Kaleidagraph (Unspecified, but nonlinear regression analysis in referenced methods)		50mM Tris HCI	RF64		E. coli strain KM3 w/ pKagaY
198	FBA	4.1.2.13		kcat	fbp							10.5	[9.83,11.2]	[1/S]		8	30			Kaleidagraph (Unspecified, but nonlinear regression analysis in referenced methods)		50mM Tris HCI	RF64		E. coli strain KM3 w/ pKagaY
199	FBA	4.1.2.13		Ki	dhap							0.13	[0.119,0.141]	[mM]		8	30			Kaleidagraph (Unspecified, but nonlinear regression analysis in referenced methods)		50mM Tris HCI	RF64		E. coli strain KM3 w/ pKagaY
200	FBA	4.1.2.13		Kis	g3p							0.03	[0.025,0.035]	[mM]		8	30			Kaleidagraph (Unspecified, but nonlinear regression analysis in referenced methods)		50mM Tris HCI	RF64		E. coli strain KM3 w/ pKagaY
201	FBA	4.1.2.13		Kii	g3p							0.23	[0.188,0.272]	[mM]		8	30			Kaleidagraph (Unspecified, but nonlinear regression analysis in referenced methods)		50mM Tris HCI	RF64		E. coli strain KM3 w/ pKagaY
202	FBA	4.1.2.13		Structure														10	Unknown	SDS-PAGE			RF140	High likelyhood of error in this number. Previous studies assumed that the E. coli enzyme was tetrameric, being structurally similar to other class I aldolases, but this study, although not precise, concluded that the enzyme was much larger	E. coli (Crookes' strain)
203	FBA	4.1.2.13		Mechanism											[fbp,g3p,dhap]								RF66	Based off of a general class I aldolase mechanism
204	FBA	4.1.2.13		Km	fbp							0.02		[mM]		7.5	30			Lineweaver-Burk		50mM Tris HCI	RF65	Apparent value and estimated off of a linear portion of a curve	E. coli (Crookes' strain)
205	PPC	4.1.1.31		Structure														4	No	Crystallography			RF67	Also seen as a dimer; Active form has not been crystallized	E. coli F15 w/ pT3
206	PPC	4.1.1.31		Active Sites								4								Crystallography			RF67		E. coli F15 w/ pT3
207	PPC	4.1.1.31		Allosteric Sites								4								Crystallography			RF67		E. coli F15 w/ pT3
208	PPC	4.1.1.31		Mechanism											[Mg2+,pep, HCO3-]								RF69	Unknown release order	Generalized
209	PPC	4.1.1.31		Km	pep	[Mg2+,HCO3-]	[10,10]	accoa	1	activator		0.19		[mM]		8.5	30			Not Reported		0.1 M Tris-acetate	RF67; RF68		E. coli F15 w/ pT3
210	PPC	4.1.1.31		Km	Mg2+	[pep,HCO3-]	[2,10]	accoa	1	activator		1.5		[mM]		8.5	30			Not Reported		0.1 M Tris-acetate	RF67; RF68		E. coli F15 w/ pT3
211	PPC	4.1.1.31		Km	HCO3-	[pep,Mg2+]	[2,10]	accoa	1	activator		0.1		[mM]		8.5	30			Not Reported		0.1 M Tris-acetate	RF67; RF68		E. coli F15 w/ pT3
212	PPC	4.1.1.31		kcat	[Mg2+,pep, HCO3-]			accoa	1	activator		150		[1/S]		8.5	30			Not Reported		0.1 M Tris-acetate	RF67; RF68		E. coli F15 w/ pT3
213	PPC	4.1.1.31		Ki	asp__L	[Mg2+,pep,HCO3-]	[10,2,10]	accoa	1	activator	Allosteric	2		[mM]		8.5	30			double-reciprocal plot		0.1 M Tris-acetate	RF68	I0.5 value	E. coli F15 w/ pT3
214	PPC	4.1.1.31		Ki	mal__L	[Mg2+,pep,HCO3-]	[10,2,10]	accoa	1	activator	Allosteric	0.9		[mM]		8.5	30			double-reciprocal plot		0.1 M Tris-acetate	RF68	I0.5 value	E. coli F15 w/ pT3
215	PPC	4.1.1.31		Ki	asp__L	[Mg2+,pep,HCO3-]	[10,2,10]				Allosteric	0.06		[mM]		8.5	30			double-reciprocal plot		0.1 M Tris-acetate	RF68	I0.5 value	E. coli F15 w/ pT3
216	PPC	4.1.1.31		Ki	mal__L	[Mg2+,pep,HCO3-]	[10,2,10]				Allosteric	0.12		[mM]		8.5	30			double-reciprocal plot		0.1 M Tris-acetate	RF68	I0.5 value	E. coli F15 w/ pT3
217	PPC	4.1.1.31		Ka	accoa	[Mg2+,pep,HCO3-]	[10,2,10]					0.1		[mM]		8.5	30			double-reciprocal plot		0.1 M Tris-acetate	RF68	A0.5 value	E. coli F15 w/ pT3
218	PPC	4.1.1.31		Ka	fbp	[Mg2+,pep,HCO3-]	[10,2,10]					2.8		[mM]		8.5	30			double-reciprocal plot		0.1 M Tris-acetate	RF68	A0.5 value	E. coli F15 w/ pT3
219	PPC	4.1.1.31		Ka	gtp	[Mg2+,pep,HCO3-]	[10,2,10]					3		[mM]		8.5	30			double-reciprocal plot		0.1 M Tris-acetate	RF68	A0.5 value	E. coli F15 w/ pT3
220	GLYK	2.7.1.30		Structure														2 or 4	No	Crystallography			RF70	"...exists in an equilibrium between three forms, active dimers, active tetramers, and inactive tetramers where FBP was suggested to act through stabilization of an inactive tetrameric form"	E. coli BL21(DE3) w/ plasmid(Unspecified) /w glpK
221	GLYK	2.7.1.30		Active Sites																Crystallography			RF70	1:1 Stoichiometry with the subunits	E. coli BL21(DE3) w/ plasmid(Unspecified) /w glpK
222	GLYK	2.7.1.30		Allosteric Sites	fbp							2								Crystallography			RF70	Only binds to tetramer	E. coli BL21(DE3) w/ plasmid(Unspecified) /w glpK
223	GLYK	2.7.1.30		Allosteric Sites	IIA(Glc)							2								Crystallography			RF70	Only binds to tetramer	E. coli BL21(DE3) w/ plasmid(Unspecified) /w glpK
224	GLYK	2.7.1.30		Mechanism											[gol||atp,atp||gol,g3p||adp,adp||g3p]								RF71		E. coli JJ161 w/ pRFQ18
225	GLYK	2.7.1.30		kcat	atp	gol						14.28		[1/S]		7	25			nonlinear least-squares fit	10 mM MgCl,, and 20 mM KCl	50 mM triethanolamine hydrochloride	RF71		E. coli JJ161 w/ pRFQ18
226	GLYK	2.7.1.30		kcat	gol	atp						14.7		[1/S]		7	25			nonlinear least-squares fit	10 mM MgCl,, and 20 mM KCl	50 mM triethanolamine hydrochloride	RF71		E. coli JJ161 w/ pRFQ18
227	GLYK	2.7.1.30		kcat	adp	g3p						5.005		[1/S]		7	25			nonlinear least-squares fit	10 mM MgCl,, and 20 mM KCl	50 mM triethanolamine hydrochloride	RF71		E. coli JJ161 w/ pRFQ18
228	GLYK	2.7.1.30		kcat	g3p	adp						4.8		[1/S]		7	25			nonlinear least-squares fit	10 mM MgCl,, and 20 mM KCl	50 mM triethanolamine hydrochloride	RF71		E. coli JJ161 w/ pRFQ18
229	GLYK	2.7.1.30		Km	atp	gol	varied					0.009	[0.008,0.011]	[mM]		7	25			nonlinear least-squares fit	5 mM MgCl2, 20 mM KCl	0.05 M triethanolamine-HCl	RF72		E. coli strain CJ236 (dut ung) and the entire glpK gene (1.5 kb) carried on a 2.8 kb HindIII insert in M13mp19
230	GLYK	2.7.1.30		Km	gol	atp	varied					0.005	[0.003,0.007]	[mM]		7	25			nonlinear least-squares fit	5 mM MgCl2, 20 mM KCl	0.05 M triethanolamine-HCl	RF72		E. coli strain CJ236 (dut ung) and the entire glpK gene (1.5 kb) carried on a 2.8 kb HindIII insert in M13mp19
231	GLYK	2.7.1.30		Km	adp	g3p	varied					0.77	[0.55,0.99]	[mM]		7	25			nonlinear least-squares fit	10 mM MgCl,, and 20 mM KCl	50 mM triethanolamine hydrochloride	RF71		E. coli JJ161 w/ pRFQ18
232	GLYK	2.7.1.30		Km	g3p	adp	varied					0.24	[0.14,0.34]	[mM]		7	25			nonlinear least-squares fit	10 mM MgCl,, and 20 mM KCl	50 mM triethanolamine hydrochloride	RF71		E. coli JJ161 w/ pRFQ18
233	GLYK	2.7.1.30		Ki	atp	[atp,gol]						0.054	[0.031,0.076]	[mM]		7	25			nonlinear least-squares fit	5 mM MgCl2, 20 mM KCl	0.05 M triethanolamine-HCl	RF72		E. coli strain CJ236 (dut ung) and the entire glpK gene (1.5 kb) carried on a 2.8 kb HindIII insert in M13mp19
234	GLYK	2.7.1.30		Ki	adp	[adp,g3p]						0.14	[0.07,0.21]	[mM]		7	25			nonlinear least-squares fit	10 mM MgCl,, and 20 mM KCl	50 mM triethanolamine hydrochloride	RF71		E. coli JJ161 w/ pRFQ18
235	GLYK	2.7.1.30		Ki	g3p	[gol,atp]	[varied,0.05]				[C,C],[gol,atp]	0.13	[0.09,0.17]	[mM]		7	25			nonlinear least-squares fit	10 mM MgCl,, and 20 mM KCl	50 mM triethanolamine hydrochloride	RF71		E. coli JJ161 w/ pRFQ18
236	GLYK	2.7.1.30		Ki	g3p	[gol,atp]	[0.05,varied]				[C,C],[gol,atp]	0.14	[0.14,0.20]	[mM]		7	25			nonlinear least-squares fit	10 mM MgCl,, and 20 mM KCl	50 mM triethanolamine hydrochloride	RF71		E. coli JJ161 w/ pRFQ18
237	GLYK	2.7.1.30		Ki	gol	[adp,g3p]	[varied,0.57]				[NC],[adp]	0.023	[0.021,0.025]	[mM]		7	25			nonlinear least-squares fit	10 mM MgCl,, and 20 mM KCl	50 mM triethanolamine hydrochloride	RF71		E. coli JJ161 w/ pRFQ18
238	GLYK	2.7.1.30		Kii	gol	[adp,g3p]	[varied,0.57]				[NC],[adp]	0.016	0.0153,0.0167]	[mM]		7	25			nonlinear least-squares fit	10 mM MgCl,, and 20 mM KCl	50 mM triethanolamine hydrochloride	RF71		E. coli JJ161 w/ pRFQ18
239	GLYK	2.7.1.30		Ki	amp	[gol,atp]	[varied,0.05]				[NC,C,NC,C],[gol,atp,g3p,adp]	2.3	[2.3,4.3]	[mM]		7	25			nonlinear least-squares fit	10 mM MgCl,, and 20 mM KCl	50 mM triethanolamine hydrochloride	RF71		E. coli JJ161 w/ pRFQ18
240	GLYK	2.7.1.30		Kii	amp	[gol,atp]	[varied,0.05]				[NC,C,NC,C],[gol,atp,g3p,adp]	0.6	[0.49,0.71]	[mM]		7	25			nonlinear least-squares fit	10 mM MgCl,, and 20 mM KCl	50 mM triethanolamine hydrochloride	RF71		E. coli JJ161 w/ pRFQ18
241	GLYK	2.7.1.30		Ki	amp	[gol,atp]	[1.1,varied]				[NC,C,NC,C],[gol,atp,g3p,adp]	0.57	[0.49,0.65]	[mM]		7	25			nonlinear least-squares fit	10 mM MgCl,, and 20 mM KCl	50 mM triethanolamine hydrochloride	RF71		E. coli JJ161 w/ pRFQ18
242	GLYK	2.7.1.30		Ki	amp	[adp,g3p]	[varied,1.0]				[NC,C,NC,C],[gol,atp,g3p,adp]	0.33	[0.06,0.60]	[mM]		7	25			nonlinear least-squares fit	10 mM MgCl,, and 20 mM KCl	50 mM triethanolamine hydrochloride	RF71		E. coli JJ161 w/ pRFQ18
243	GLYK	2.7.1.30		Kii	amp	[adp,g3p]	[varied,1.0]				[NC,C,NC,C],[gol,atp,g3p,adp]	0.48	[0.13,0.83]	[mM]		7	25			nonlinear least-squares fit	10 mM MgCl,, and 20 mM KCl	50 mM triethanolamine hydrochloride	RF71		E. coli JJ161 w/ pRFQ18
244	GLYK	2.7.1.30		Ki	amp	[adp,g3p]	[varied,0.5]				[NC,C,NC,C],[gol,atp,g3p,adp]	0.49	[0.40,0.58]	[mM]		7	25			nonlinear least-squares fit	10 mM MgCl,, and 20 mM KCl	50 mM triethanolamine hydrochloride	RF71		E. coli JJ161 w/ pRFQ18
245	GLYK	2.7.1.30		KL	gol							0.045	[0.039,0.051]	[mM]		7	25			nonlinear least-squares fit	5 mM MgCl2, 20 mM KCl	0.05 M triethanolamine-HCl	RF73		E. coli strain CJ236 (dut ung) and the entire glpK gene (1.5 kb) carried on a 2.8 kb HindIII insert in M13mp19
246	GLYK	2.7.1.30		Ki	IIA(Glc)	[atp, gol]	[2.5,10]				Allosteric	0.0063	[0.0053,0.0074]	[mM]		7	25			nonlinear least-squares fit	5 mM MgCl2, 20 mM KCl	50 mM triethanolamine–HCl buffer	RF73		E. coli strain BL21(DE3) w/ pVEX-crr
247	GLYK	2.7.1.30		W	IIA(Glc)							0.07	(0.03,0.12)			7	25			nonlinear least-squares fit	5 mM MgCl2, 20 mM KCl	50 mM triethanolamine–HCl buffer	RF73		E. coli strain BL21(DE3) w/ pVEX-crr
248	GLYK	2.7.1.30		Ki	fbp	[atp, gol]	[2.5,10]				Allosteric	0.63	[0.54,0.72]	[mM]		7	25			nonlinear least-squares fit	5 mM MgCl2, 20 mM KCl	50 mM triethanolamine–HCl buffer	RF73		E. coli strain BL21(DE3) w/ pVEX-crr
249	GLYK	2.7.1.30		W	fbp							0.02	[0,0.07]			7	25			nonlinear least-squares fit	5 mM MgCl2, 20 mM KCl	50 mM triethanolamine–HCl buffer	RF73		E. coli strain BL21(DE3) w/ pVEX-crr
250	GLYK	2.7.1.30		n								1.6	[1.3,1.9]			7	25			nonlinear least-squares fit	5 mM MgCl2, 20 mM KCl	50 mM triethanolamine–HCl buffer	RF73		E. coli strain BL21(DE3) w/ pVEX-crr
251	PGI	5.3.1.9		Structure														2 or 4	Unknown	SDS-PAGE			RF74	Not well studied, but have similar properties. Major form (90% of activity) is dimeric and minor form is tetrameric	E. coli Strain K-10
252	PGI	5.3.1.9		Km	g6p							1.018	[0.876,1.16]	[mM]		7.2	Not Reported			Double Reciprocal Plot		0.1 M MOPSeKOH	RF75		E. coliK12 W3110 w/ pCA24N
253	PGI	5.3.1.9		Km	f6p							0.078	[0.069,0.087]	[mM]		7.2	Not Reported			Double Reciprocal Plot		0.1 M MOPSeKOH	RF75		E. coliK12 W3110 w/ pCA24N
254	PGI	5.3.1.9		Ki	pep	f6p	1					0.26		[mM]		7.2	Not Reported			Dixon Plot		0.1 M MOPSeKOH	RF75		E. coliK12 W3110 w/ pCA24N
255	PYK	2.7.1.40		Structure														4	No	Crystallography			RF77		E. coli BL21 (DE3) w/ pGV5A
256	PYK	2.7.1.40		Active Sites								4								Crystallography			RF77		E. coli BL21 (DE3) w/ pGV5A
257	PYK	2.7.1.40		Allosteric Sites								4								Crystallography			RF77		E. coli BL21 (DE3) w/ pGV5A
258	PYK	2.7.1.40		kcat	pep	adp	2					123	[115,131]	[1/S]		7.5	25			Fitting to the hill equation	10 mM MgCl2, 50 mM KCl	10 mM Hepes	RF77		E. coli BL21 (DE3) w/ pGV5A
259	PYK	2.7.1.40		Km	pep	adp	2					3.63	[3.59,3.67]	[mM]		7.5	25			Fitting to the hill equation	10 mM MgCl2, 50 mM KCl	10 mM Hepes	RF77	S0.5 value	E. coli BL21 (DE3) w/ pGV5A
260	PYK	2.7.1.40		n	pep	adp	2					3.2	[3.14,3.26]			7.5	25			Fitting to the hill equation	10 mM MgCl2, 50 mM KCl	10 mM Hepes	RF77		E. coli BL21 (DE3) w/ pGV5A
261	PYK	2.7.1.40		kcat	pep	adp	2	fbp	2	activator		160	[152,168]	[1/S]		7.5	25			Fitting to the hill equation	10 mM MgCl2, 50 mM KCl	10 mM Hepes	RF77		E. coli BL21 (DE3) w/ pGV5A
262	PYK	2.7.1.40		Km	pep	adp	2	fbp	2	activator		0.08	[0.07,0.09]	[mM]		7.5	25			Fitting to the hill equation	10 mM MgCl2, 50 mM KCl	10 mM Hepes	RF77	S0.5 value	E. coli BL21 (DE3) w/ pGV5A
263	PYK	2.7.1.40		n	pep	adp	2	fbp	2	activator		1	[0.98,1.02]			7.5	25			Fitting to the hill equation	10 mM MgCl2, 50 mM KCl	10 mM Hepes	RF77		E. coli BL21 (DE3) w/ pGV5A
264	PYK	2.7.1.40		kcat	adp	pep	2	fbp	2	activator		132	[125,139]	[1/S]		7.5	25			Fitting to the hill equation	10 mM MgCl2, 50 mM KCl	10 mM Hepes	RF77		E. coli BL21 (DE3) w/ pGV5A
265	PYK	2.7.1.40		Km	adp	pep	2	fbp	2	activator		0.3	[0.28,0.32]	[mM]		7.5	25			Fitting to the hill equation	10 mM MgCl2, 50 mM KCl	10 mM Hepes	RF77		E. coli BL21 (DE3) w/ pGV5A
266	PYK	2.7.1.40		Structure														4	Unknown	SDS-PAGE			RF78	The enzyme was crystallyzed in this source, but not analyzed due to "...the limited dimensions of the crystals." The structural analysis was performed using SDS-PAGE which also determined the subunits are likely identical.	E. coli K-12 strain J53
267	PYK	2.7.1.40		Km	pep	adp	2	amp	1	activator		0.11		[mM]		7	28			Not Reported	50 mM KCl, 5 mM MgCl2	50 mM Tris-acetate,	RF79	under aerobiosis	E. coli K10 (Hfr C, str s, BI-),
268	PYK	2.7.1.40		Km	pep	adp	2					0.7				7	28			Not Reported	50 mM KCl, 5 mM MgCl2	50 mM Tris-acetate,	RF79	under aerobiosis	E. coli K10 (Hfr C, str s, BI-),
269	ACONTa	4.2.1.3		Structure														2	No	Crystallography			RF80		E. coli strain JW1268
270	ACONTa	4.2.1.3		Active Sites								2								Crystallography			RF80		E. coli strain JW1268
271	ACONTa	4.2.1.3		Km	cit							1.16		[mM]		7.4	20			Lineweaver-Burk		20 mM Tris	RF81		E. coli strain JRG2387 w/ pGS447
272	ACONTa	4.2.1.3		Vmax	cit							6.13		[µmol(acon-C)/min/mg(protein)]		7.4	20			Lineweaver-Burk		20 mM Tris	RF81		E. coli strain JRG2387 w/ pGS447
273	ACONTa	4.2.1.3		Km	acon_C							0.058		[mM]		7.4	20			Lineweaver-Burk		20 mM Tris	RF81		E. coli strain JRG2387 w/ pGS447
274	ACONTa	4.2.1.3		Vmax	acon_C							14.5		[µmol(acon-C)/min/mg(protein)]		7.4	20			Lineweaver-Burk		20 mM Tris	RF81		E. coli strain JRG2387 w/ pGS447
275	ACONTa	4.2.1.3		Km	icit							0.014		[mM]		7.4	20			Lineweaver-Burk		20 mM Tris	RF81		E. coli strain JRG2387 w/ pGS447
276	ACONTa	4.2.1.3		Vmax	icit							3.57		[µmol(acon-C)/min/mg(protein)]		7.4	20			Lineweaver-Burk		20 mM Tris	RF81		E. coli strain JRG2387 w/ pGS447
277	ACONTa	4.2.1.3		Km	icit							1.77		[mM]		7.4	20			Lineweaver-Burk		20 mM Tris	RF81	fit with a higher concentration of isocitrate	E. coli strain JRG2387 w/ pGS447
278	ACONTa	4.2.1.3		Vmax	icit							14.7		[µmol(acon-C)/min/mg(protein)]		7.4	20			Lineweaver-Burk		20 mM Tris	RF81	fit with a higher concentration of isocitrate	E. coli strain JRG2387 w/ pGS447
279	ACONTb	4.2.1.3		Structure														2	No	Crystallography			RF76		E. coli strain JRG3171
280	ACONTb	4.2.1.3		Active Sites								2								Crystallography			RF76		E. coli strain JRG3171
281	ACONTb	4.2.1.3		Km	cit							11		[mM]		7.4	20			Lineweaver-Burk		20 mM Tris	RF81		E. coli strain JRG3171 w/ pGS801
282	ACONTb	4.2.1.3		Vmax	cit							23.8		[µmol(acon-C)/min/mg(protein)]		7.4	20			Lineweaver-Burk		20 mM Tris	RF81		E. coli strain JRG3171 w/ pGS801
283	ACONTb	4.2.1.3		Km	acon_C							0.016		[mM]		7.4	20			Lineweaver-Burk		20 mM Tris	RF81		E. coli strain JRG3171 w/ pGS801
284	ACONTb	4.2.1.3		Vmax	acon_C							39.1		[µmol(acon-C)/min/mg(protein)]		7.4	20			Lineweaver-Burk		20 mM Tris	RF81		E. coli strain JRG3171 w/ pGS801
285	ACONTb	4.2.1.3		Km	icit							0.051		[mM]		7.4	20			Lineweaver-Burk		20 mM Tris	RF81		E. coli strain JRG3171 w/ pGS801
286	ACONTb	4.2.1.3		Vmax	icit							5.92		[µmol(acon-C)/min/mg(protein)]		7.4	20			Lineweaver-Burk		20 mM Tris	RF81		E. coli strain JRG3171 w/ pGS801
287	ACONTb	4.2.1.3		Km	icit							19.7		[mM]		7.4	20			Lineweaver-Burk		20 mM Tris	RF81	fit with a higher concentration of isocitrate	E. coli strain JRG3171 w/ pGS801
288	ACONTb	4.2.1.3		Vmax	icit							57.8		[µmol(acon-C)/min/mg(protein)]		7.4	20			Lineweaver-Burk		20 mM Tris	RF81	fit with a higher concentration of isocitrate	E. coli strain JRG3171 w/ pGS801
289	FBP	3.1.3.11		Structure														4	No	Crystallography			RF141		E. coli strain DF657 w/ pECFBP
290	FBP	3.1.3.11		Active Sites								4								Crystallography			RF141		E. coli strain DF657 w/ pECFBP
291	FBP	3.1.3.11		Allosteric Sites	amp							4								Crystallography			RF141		E. coli strain DF657 w/ pECFBP
292	FBP	3.1.3.11		kcat	fdp			Mg2+	2	activator		14.6	[13.8,15.4]	[1/S]		7.5	30			non-linear regression using Kaleidagraph	2 mM MgCl2	100 mM Tris-HCl	RF82		E. coli EK1601 w/ pEK348
293	FBP	3.1.3.11		Km	fdp			Mg2+	2	activator		0.0154	[0.0134,0.0174]	[mM]		7.5	30			non-linear regression using Kaleidagraph	2 mM MgCl2	100 mM Tris-HCl	RF82		E. coli EK1601 w/ pEK348
294	FBP	3.1.3.11		Km	Mg2+	fdp	0.0175					0.62		[mM]		7.5	30			non-linear regression using Kaleidagraph	2 mM MgCl2	100 mM Tris-HCl	RF82		E. coli EK1601 w/ pEK348
295	FBP	3.1.3.11		Ki	f26bp	fdp	0.0175	Mg2+	2	activator	C	0.0003		[mM]		7.5	30			non-linear regression using Kaleidagraph	2 mM MgCl2	100 mM Tris-HCl	RF82		E. coli EK1601 w/ pEK348
296	FBP	3.1.3.11		Ki	amp	fdp	0.0175	Mg2+	2	activator	NC	0.0027		[mM]		7.5	30			non-linear regression using Kaleidagraph	2 mM MgCl2	100 mM Tris-HCl	RF82	I0.5 value	E. coli EK1601 w/ pEK348
297	FBP	3.1.3.11		n	amp							1.1				7.5	30			non-linear regression using Kaleidagraph	2 mM MgCl2	100 mM Tris-HCl	RF82		E. coli EK1601 w/ pEK348
298	FBP	3.1.3.11		Structure														2	No	Crystallography			RF83		E. coli BL21 (DE3) Gold strain w/ modified pET15b vector containing GlpX open reading frame
299	FBP	3.1.3.11		Active Sites								2								Crystallography			RF83		E. coli BL21 (DE3) Gold strain w/ modified pET15b vector containing GlpX open reading frame
300	FBP	3.1.3.11		kcat	fbp							5.7	[5.6,5.8]	[1/S]		9	37			Lineweaver-Burk	2 mM MnCl2	50 mM CHES-K buffer	RF83		E. coli BL21 (DE3) Gold strain w/ modified pET15b vector containing GlpX open reading frame
301	FBP	3.1.3.11		Km	fbp							0.07	[0.068,0.072]	[mM]		9	37			Lineweaver-Burk	2 mM MnCl2	50 mM CHES-K buffer	RF83		E. coli BL21 (DE3) Gold strain w/ modified pET15b vector containing GlpX open reading frame
302	FBP	3.1.3.11		Ki	f6p						C	1		[mM]		7.7	Room Temperature			Lineweaver-Burk	1 mM MnCl2	20 mM Tricine	RF84	apparent value	E. coli JB108 w/ pJB300B
303	FBP	3.1.3.11		Ki	pi						C	0.35		[mM]		7.7	Room Temperature			Lineweaver-Burk	1 mM MnCl2	20 mM Tricine	RF84	apparent value	E. coli JB108 w/ pJB300B
304	GLUDy	1.4.1.4		Structure														6	Unknown	SDS-PAGE			RF85		E. coli B/r
305	GLUDy	1.4.1.4		Mechanism											[nadp||glu-L,glu-L||nadp,nh3,akg,nadph]								RF86	Not absolute, but highly favored	Bovine liver
306	GLUDy	1.4.1.4		Km	glu__L	nadp	0.65					2.3	[2.25,2.35]	[mM]		8	25			Eadie-Hofstee		0.1 M potassium phosphate buffer	RF87	S0.5 value	E. coli strain TG1 w/ ptac-85 containing gdhA
307	GLUDy	1.4.1.4		Km	akg	[nh3,nadph]	[100,0.3]					0.68	[0.64,0.72]	[mM]		8	25			Hanes-Woolf		0.1 M potassium phosphate buffer	RF87		E. coli strain TG1 w/ ptac-85 containing gdhA
308	GLUDy	1.4.1.4		Km	akg	[nh3,nadph]	[200,0.3]					1.1	[1.05,1.15]	[mM]		8	25			Hanes-Woolf		0.1 M potassium phosphate buffer	RF87		E. coli strain TG1 w/ ptac-85 containing gdhA
309	GLUDy	1.4.1.4		Km	akg	[nh3,nadph]	[400,0.3]					2.54	[2.33,2.75]	[mM]		8	25			Hanes-Woolf		0.1 M potassium phosphate buffer	RF87		E. coli strain TG1 w/ ptac-85 containing gdhA
310	GLUDy	1.4.1.4		Km	nh3	[akg,nadph]	[2.5,0.3]					2.53	[2.48,2.58]	[mM]		8	25			Hanes-Woolf		0.1 M potassium phosphate buffer	RF87		E. coli strain TG1 w/ ptac-85 containing gdhA
311	GLUDy	1.4.1.4		Km	nh3	[akg,nadph]	[5,0.3]					2.47	[2.38,2.56]	[mM]		8	25			Hanes-Woolf		0.1 M potassium phosphate buffer	RF87		E. coli strain TG1 w/ ptac-85 containing gdhA
312	GLUDy	1.4.1.4		Km	nh3	[akg,nadph]	[20,0.3]					1.89	[1.76,2.02]	[mM]		8	25			Hanes-Woolf		0.1 M potassium phosphate buffer	RF87		E. coli strain TG1 w/ ptac-85 containing gdhA
313	GLUDy	1.4.1.4		Km	nadph	[akg,nh3]	[5,200]					0.0597	[0.0568,0.0626]	[mM]		8	25			Hanes-Woolf		0.1 M potassium phosphate buffer	RF87		E. coli strain TG1 w/ ptac-85 containing gdhA
314	GLUDy	1.4.1.4		Km	nadp	glu__L	100					0.0184	[0.0178,0.019]	[mM]		8	25			Eadie-Hofstee		0.1 M potassium phosphate buffer	RF87	S0.5 value	E. coli strain TG1 w/ ptac-85 containing gdhA
315	GLUDy	1.4.1.4		Ki	L-homoserine	[akg,nadph,nh3]	[10,0.070,20]				[C],[nh3]	25		[mM]		8	25			Not Reported		50 mM potassium phosphate	RF85		E. coli B/r
316	GLUDy	1.4.1.4		Ki	gln__L	[akg,nadph,nh3]	[10,0.070,20]				[C,NC],[nh3,glu-L]	60		[mM]		8	25			Not Reported		50 mM potassium phosphate	RF85	Appears to be studied in both directions, but the Ki is only for the ammonia activity	E. coli B/r
317	ME1	1.1.1.38		Structure														4	Unknown	SDS-PAGE			RF88		E. coli strain K12 (HfrH)
318	ME1	1.1.1.38		kcat	nad	[mal, Mg2+]	[10,10]					82.7	[77.6,87.8]	[1/S]		7.5	30			nonlinear regression	10 mM MgCl2	50 mM Tris-HCl	RF89		E. coli K-12
319	ME1	1.1.1.38		Km	nad	[mal, Mg2+]	[10,10]					0.0688	[0.0656,0.0710]	[mM]		7.5	30			nonlinear regression	10 mM MgCl2	50 mM Tris-HCl	RF89		E. coli K-12
320	ME1	1.1.1.38		kcat	nadp	[mal, Mg2+]	[1,40]					12.4	[11.8,14.0]	[1/S]		7.5	30			nonlinear regression	1 mM MgCl2	50 mM Tris-HCl	RF89		E. coli K-12
321	ME1	1.1.1.38		Km	nadp	[mal, Mg2+]	[1,40]					1	[0.922,1.078]	[mM]		7.5	30			nonlinear regression	1 mM MgCl2	50 mM Tris-HCl	RF89	S0.5 value	E. coli K-12
322	ME1	1.1.1.38		n	nadp	[mal, Mg2+]	[1,40]					1.95				7.5	30			nonlinear regression	1 mM MgCl2	50 mM Tris-HCl	RF89		E. coli K-12
323	ME1	1.1.1.38		Km	mal	[nad,Mg2+]	[0.5,10]					0.66	[0.62,0.70]	[mM]		7.5	30			nonlinear regression	10 mM MgCl2	50 mM Tris-HCl	RF89		E. coli K-12
324	ME1	1.1.1.38		Km	Mg2+	[nad,mal]	[0.5,10]					2.03	[1.93,2.13]	[mM]		7.5	30			nonlinear regression	Varied	50 mM Tris-HCl	RF89		E. coli K-12
325	ME1	1.1.1.38		kcat	pyr	[nadh,CO2,Mg2+]	[0.1,30,10]					2.93	[2.78,3.08]	[1/S]		7	30			nonlinear regression	10 mM MgCl2	50 mM MOPS (morpholinepropanesulfonic acid)-KOH	RF89		E. coli K-12
326	ME1	1.1.1.38		Km	pyr	[nadh,CO2,Mg2+]	[0.1,30,10]					2.59	[2.49,2.69]	[mM]		7	30			nonlinear regression	10 mM MgCl2	50 mM MOPS (morpholinepropanesulfonic acid)-KOH	RF89		E. coli K-12
327	ME1	1.1.1.38		Keq								28.2											RF89		E. coli K-12
328	PGM	5.4.2.1		Structure														2	No	Crystallography			RF91		E. coli (K12)
329	PGM	5.4.2.1		Active Sites								2								Crystallography			RF91		E. coli (K12)
330	PGM	5.4.2.1		Km	3pg			13dpg	0.1	cofactor		0.2	[0.173,0.227]	[mM]		7	30			Not Reported	20 mM KCl, 5 mM MgSO4	30 mM Tris-HCl	RF90		E. coli strain BL21 (DE3) w/ pET3a containing gpmA
331	PGM	5.4.2.1		Km	2pg			13dpg	0.1	cofactor		0.19	[0.155,0.225]	[mM]		7	30			Not Reported	20 mM KCl, 5 mM MgSO4	30 mM Tris-HCl	RF90		E. coli strain BL21 (DE3) w/ pET3a containing gpmA
332	PGM	5.4.2.1		kcat	3pg			13dpg	0.1	cofactor		330	[319,341]	[1/S]		7	30			Not Reported	20 mM KCl, 5 mM MgSO4	30 mM Tris-HCl	RF90		E. coli strain BL21 (DE3) w/ pET3a containing gpmA
333	PGM	5.4.2.1		kcat	2pg			13dpg	0.1	cofactor		220	[207,233]	[1/S]		7	30			Not Reported	20 mM KCl, 5 mM MgSO4	30 mM Tris-HCl	RF90		E. coli strain BL21 (DE3) w/ pET3a containing gpmA
334	PGM	5.4.2.1		Structure														1	Unknown	SDS-PAGE			RF90		E. coli strain BL21 (DE3) w/ pUC119-pgmI
335	PGM	5.4.2.1		Km	3pg							0.21	[0.171,0.249]	[mM]		7	30			Not Reported	20 mM KCl, 5 mM MgSO4	30 mM Tris-HCl	RF90		E. coli strain BL21 (DE3) w/ pUC119-pgmI
336	PGM	5.4.2.1		Km	2pg							0.097	[0.083,0.111]	[mM]		7	30			Not Reported	20 mM KCl, 5 mM MgSO4	30 mM Tris-HCl	RF90		E. coli strain BL21 (DE3) w/ pUC119-pgmI
337	PGM	5.4.2.1		kcat	3pg							22	[21,23]	[1/S]		7	30			Not Reported	20 mM KCl, 5 mM MgSO4	30 mM Tris-HCl	RF90		E. coli strain BL21 (DE3) w/ pUC119-pgmI
338	PGM	5.4.2.1		kcat	2pg							10	[9.5,10.5]	[1/S]		7	30			Not Reported	20 mM KCl, 5 mM MgSO4	30 mM Tris-HCl	RF90		E. coli strain BL21 (DE3) w/ pUC119-pgmI
339	PPCK	4.1.1.49		Structure														1	No	Crystallography			RF92		E. coli K12
340	PPCK	4.1.1.49		Active Sites								1								Crystallography			RF92		E. coli K12
341	PPCK	4.1.1.49		Mechanism											[atp,oaa,co2,adp,pep]								RF93		E. coli K12
342	PPCK	4.1.1.49		kcat	[oaa,atp]			Mn2+	0.024 [mM]	activator		26	[24.8,27.2]	[1/S]		7.5	31			ENZPACK program	3.4mM Mg2+, 20mM HCO3^-1	40µM EDTA and 100mM Tris	RF94	atp is MgATP	E. coli K12
343	PPCK	4.1.1.49		Km	oaa	atp	1	Mn2+	0.024	activator		0.51	[0.36,0.66]	[mM]		7.5	31			ENZPACK program	3.4mM Mg2+, 20mM HCO3^-1	40µM EDTA and 100mM Tris	RF94	atp is MgATP	E. coli K12
344	PPCK	4.1.1.49		Km	atp	oaa	20	Mn2+	0.024	activator		0.26	[0.188,0.332]	[mM]		7.5	31			ENZPACK program	3.4mM Mg2+, 20mM HCO3^-1	40µM EDTA and 100mM Tris	RF94	atp is MgATP	E. coli K12
345	PPCK	4.1.1.49		Ka	Mn2+	[oaa,atp]	[20,1]					0.015	[0.0098,0.0202]	[mM]		7.5	31			ENZPACK program	3.4mM Mg2+, 20mM HCO3^-1	40µM EDTA and 100mM Tris	RF94	atp is MgATP	E. coli K12
346	PPCK	4.1.1.49		kcat	[pep,adp,co2]			Mn2+	0.020 [mM]	activator		3	[2.917,3.083]	[1/S]		7.5	25			ENZPACK program	350mM Mg2+	40µM EDTA and 100mM Tris	RF94	adp is MgADP	E. coli K12
347	PPCK	4.1.1.49		Km	pep	[adp,hco3]	[1,100]	Mn2+	0.02	activator		11	[9.7,12.3]	[mM]		7.5	25			ENZPACK program	350mM Mg2+	40µM EDTA and 100mM Tris	RF94	adp is MgADP	E. coli K12
348	PPCK	4.1.1.49		Km	adp	[pep,hco3]	[100,100]	Mn2+	0.02	activator		1.6	[0.86,2.34]	[mM]		7.5	25			ENZPACK program	350mM Mg2+	40µM EDTA and 100mM Tris	RF94	adp is MgADP	E. coli K12
349	PPCK	4.1.1.49		Km	co2	[pep,adp]	[100,1]	Mn2+	0.02	activator		19	[16.5,21.5]	[mM]		7.5	25			ENZPACK program	350mM Mg2+	40µM EDTA and 100mM Tris	RF94	adp is MgADP	E. coli K12
350	PPCK	4.1.1.49		Ka	Mn2+	[pep,adp,hco3]	[100,1,100]					0.0022	[0.0009,0.0035]	[mM]		7.5	25			ENZPACK program	350mM Mg2+	40µM EDTA and 100mM Tris	RF94	adp is MgADP	E. coli K12
351	PTAr	2.3.1.8		Structure														6	Unknown	Size exclusion chromatography			RF95		E. coli K-12 AG1
352	PTAr	2.3.1.8		Mechanism											[actp||coa,coa||actp,accoa||pi,pi||accoa]								RF96		Methanosarcina thermophila
353	PTAr	2.3.1.8		Km	actp	coa	0.2					0.9	[0.8,1.0]	[mM]		8	30			non-linear regression	20 mm KCl	50 mm Tris ⁄ HCl	RF95		E. coli K-12 AG1
354	PTAr	2.3.1.8		Km	coa	actp	10					0.0672	[0.0617,0.0725]	[mM]		8	30			non-linear regression	20 mm KCl	50 mm Tris ⁄ HCl	RF95		E. coli K-12 AG1
355	PTAr	2.3.1.8		n	coa							1.7	[1.5,1.9]			8	30			non-linear regression	20 mm KCl	50 mm Tris ⁄ HCl	RF95		E. coli K-12 AG1
356	PTAr	2.3.1.8		kcat	[actp,coa]							227.6	[218.3,236.9]	[1/S]		8	30			non-linear regression	20 mm KCl	50 mm Tris ⁄ HCl	RF95		E. coli K-12 AG1
357	PTAr	2.3.1.8		Km	pi	accoa	0.1					2.1	[1.9,2.3]	[mM]		8	30			non-linear regression	20 mm KCl	50 mm Tris ⁄ HCl	RF95		E. coli K-12 AG1
358	PTAr	2.3.1.8		Km	accoa	pi	5					44.9	[40.8,49.0]	[mM]		8	30			non-linear regression	20 mm KCl	50 mm Tris ⁄ HCl	RF95		E. coli K-12 AG1
359	PTAr	2.3.1.8		n	accoa							1.3	[1.0,1.6]			8	30			non-linear regression	20 mm KCl	50 mm Tris ⁄ HCl	RF95		E. coli K-12 AG1
360	PTAr	2.3.1.8		kcat	[accoa,pi]							29.6	[27.3,31.9]	[1/S]		8	30			non-linear regression	20 mm KCl	50 mm Tris ⁄ HCl	RF95		E. coli K-12 AG1
361	SUCOAS	6.2.1.5		Structure														4	No	Crystallography			RF99	Two types of subunits; strain inferred through cited methods (PMID: 8144675)	E. coli strain JM103 w/ pGS202
362	SUCOAS	6.2.1.5		Active Sites								2								Crystallography			RF99	Strain inferred through cited methods (PMID: 8144675)	E. coli strain JM103 w/ pGS202
363	SUCOAS	6.2.1.5		Mechanism											[atp,coa||succ,succ||coa,pi||succoa,succoa||pi,adp]								RF98		E. coli, Crookes strain
364	SUCOAS	6.2.1.5		Km	succ	[coa,atp]	[0.115,0.510]					0.25		[mM]		7.4	22			Linewearver-Burk	50 mM KCl, 10 mM MgCl2	50 mM Tris-HCl	RF97	apparent value	E. coli SCS (Wildtype)
365	SUCOAS	6.2.1.5		Km	coa	[succ,atp]	[60,0.510]					0.004		[mM]		7.4	22			Linewearver-Burk	50 mM KCl, 10 mM MgCl2	50 mM Tris-HCl	RF97	apparent value	E. coli SCS (Wildtype)
366	SUCOAS	6.2.1.5		Km	atp	[succ,coa]	[60,0.115]					0.07		[mM]		7.4	22			Linewearver-Burk	50 mM KCl, 10 mM MgCl2	50 mM Tris-HCl	RF97	apparent value	E. coli SCS (Wildtype)
367	SUCOAS	6.2.1.5		kcat	[succ,coa,atp]							44.7		[1/S]		7.4	22			Linewearver-Burk	50 mM KCl, 10 mM MgCl2	50 mM Tris-HCl	RF97		E. coli SCS (Wildtype)
368	SUCOAS	6.2.1.5		Km	gtp-x	[succ,coa]	[60,0.115]					394		[mM]		7.4	22			Linewearver-Burk	50 mM KCl, 10 mM MgCl2	50 mM Tris-HCl	RF97	apparent value	E. coli SCS (Wildtype)
369	SUCOAS	6.2.1.5		kcat	[succ,coa,gtp]							24.5		[1/S]		7.4	22			Linewearver-Burk	50 mM KCl, 10 mM MgCl2	50 mM Tris-HCl	RF97		E. coli SCS (Wildtype)
370	SUCOAS	6.2.1.5		Km	adp	[succoa,pi]	[0.1,50]					0.012		[mM]		7.2	25			Linewearver-Burk	10 mM MgCl2	50 mM Tris-HCl	RF98		E. coli, Crookes strain
371	SUCOAS	6.2.1.5		Km	succoa	[adp,pi]	[0.38,50]					0.0077		[mM]		7.2	25			Linewearver-Burk	10 mM MgCl2	50 mM Tris-HCl	RF98		E. coli, Crookes strain
372	SUCOAS	6.2.1.5		Km	pi	[adp,succoa]	[0.38,0.1]					2.6		[mM]		7.2	25			Linewearver-Burk	10 mM MgCl2	50 mM Tris-HCl	RF98		E. coli, Crookes strain
373	ICDHyr	1.1.1.42		Structure														2	No	Crystallography			RF102	Strain inferred through cited methods (PMID: 3897222)	E. coli strain JC13510
374	ICDHyr	1.1.1.42		Active Sites								2								Crystallography			RF102	Strain inferred through cited methods (PMID: 3897222)	E. coli strain JC13510
375	ICDHyr	1.1.1.42		Allosteric Sites								2								Crystallography			RF102	Phosphate binding site; Strain inferred through cited methods (PMID: 3897222)	E. coli strain JC13510
376	ICDHyr	1.1.1.42		Mechanism																			RF101		E. coli strain DH1 w/ pTK512
377	ICDHyr	1.1.1.42		Ki	pep	[icit,nadp]	[varied,0.5]				Allosteric	0.31		[mM]		7.1	Not Reported			Hofstee plot	0.5 mM MgCl2	100 mM morpholinepropanesulfonic acid (MOPS) buffer	RF142		E. coli strain K-12 W3110 w/ pCA24N
378	ICDHyr	1.1.1.42		Ki	icit	nadp	varied	Mg2+	5	Cofactor	[C,NC],[akg,nadph]	0.004		[mM]		7.3	21			Weighted nonlinear least-squares Marquardt regressions	100 mM NaCl	25 mM MOPS	RF101		E. coli strain DH1 w/ pTK512
379	ICDHyr	1.1.1.42		Ki	nadp	icit	varied	Mg2+	5	Cofactor	[NC,C],[akg,nadph]	0.006		[mM]		7.3	21			Weighted nonlinear least-squares Marquardt regressions	100 mM NaCl	25 mM MOPS	RF101		E. coli strain DH1 w/ pTK512
380	ICDHyr	1.1.1.42		Ki	mal	nadp	varied	Mg2+	5	Cofactor	Not Reported	1.4		[mM]		7.3	21			Weighted nonlinear least-squares Marquardt regressions	100 mM NaCl	25 mM MOPS	RF101		E. coli strain DH1 w/ pTK512
381	ICDHyr	1.1.1.42		Ki	nadp	mal	varied	Mg2+	5	Cofactor	[NC,C],[akg,nadph]	0.132		[mM]		7.3	21			Weighted nonlinear least-squares Marquardt regressions	100 mM NaCl	25 mM MOPS	RF101		E. coli strain DH1 w/ pTK512
382	ICDHyr	1.1.1.42		Ki	icit	nad	varied	Mg2+	5	Cofactor	[C,NC],[akg,nadph]	0.004		[mM]		7.3	21			Weighted nonlinear least-squares Marquardt regressions	100 mM NaCl	25 mM MOPS	RF101		E. coli strain DH1 w/ pTK512
383	ICDHyr	1.1.1.42		Ki	nad	icit	varied	Mg2+	5	Cofactor	Not Reported	2.7		[mM]		7.3	21			Weighted nonlinear least-squares Marquardt regressions	100 mM NaCl	25 mM MOPS	RF101		E. coli strain DH1 w/ pTK512
384	ICDHyr	1.1.1.42		Kis	nadph	[icit,nadp]	[varied,0.040]	Mg2+	5	Cofactor	[NC,NC],[icit,nadp]	0.015	[0.012,0.018]	[mM]		7.3	21			Weighted nonlinear least-squares Marquardt regressions	100 mM NaCl	25 mM MOPS	RF101		E. coli strain DH1 w/ pTK512
385	ICDHyr	1.1.1.42		Kii	nadph	[icit,nadp]	[varied,0.040]	Mg2+	5	Cofactor	[NC,NC],[icit,nadp]	0.131	[0.107,0.154]	[mM]		7.3	21			Weighted nonlinear least-squares Marquardt regressions	100 mM NaCl	25 mM MOPS	RF101		E. coli strain DH1 w/ pTK512
386	ICDHyr	1.1.1.42		Kis	nadph	[icit,nadp]	[0.027,varied]	Mg2+	5	Cofactor	[NC,NC],[icit,nadp]	0.02	[0.018,0.022]	[mM]		7.3	21			Weighted nonlinear least-squares Marquardt regressions	100 mM NaCl	25 mM MOPS	RF101		E. coli strain DH1 w/ pTK512
387	ICDHyr	1.1.1.42		Kii	nadph	[icit,nadp]	[0.027,varied]	Mg2+	5	Cofactor	[NC,NC],[icit,nadp]	0.169	[0.151,0.187]	[mM]		7.3	21			Weighted nonlinear least-squares Marquardt regressions	100 mM NaCl	25 mM MOPS	RF101		E. coli strain DH1 w/ pTK512
388	ICDHyr	1.1.1.42		Kis	nadph	[mal,nadp]	[varied,0.23]	Mg2+	5	Cofactor	[NC,C],[mal,nadp]	0.039	[0.035,0.043]	[mM]		7.3	21			Weighted nonlinear least-squares Marquardt regressions	100 mM NaCl	25 mM MOPS	RF101		E. coli strain DH1 w/ pTK512
389	ICDHyr	1.1.1.42		Kii	nadph	[mal,nadp]	[varied,0.23]	Mg2+	5	Cofactor	[NC,C],[mal,nadp]	0.025	[0.017,0.033]	[mM]		7.3	21			Weighted nonlinear least-squares Marquardt regressions	100 mM NaCl	25 mM MOPS	RF101		E. coli strain DH1 w/ pTK512
390	ICDHyr	1.1.1.42		Ki	nadph	[mal,nadp]	[0.53,varied]	Mg2+	5	Cofactor	[NC,C],[mal,nadp]	0.015	[0.014,0.016]	[mM]		7.3	21			Weighted nonlinear least-squares Marquardt regressions	100 mM NaCl	25 mM MOPS	RF101		E. coli strain DH1 w/ pTK512
391	ICDHyr	1.1.1.42		Kis	nadph	[icit,nad]	[varied,2.5]	Mg2+	5	Cofactor	[NC,C],[icit,nad]	0.013	[0.010,0.016]	[mM]		7.3	21			Weighted nonlinear least-squares Marquardt regressions	100 mM NaCl	25 mM MOPS	RF101		E. coli strain DH1 w/ pTK512
392	ICDHyr	1.1.1.42		Kii	nadph	[icit,nad]	[varied,2.5]	Mg2+	5	Cofactor	[NC,C],[icit,nad]	0.053	[0.048,0.058]	[mM]		7.3	21			Weighted nonlinear least-squares Marquardt regressions	100 mM NaCl	25 mM MOPS	RF101		E. coli strain DH1 w/ pTK512
393	ICDHyr	1.1.1.42		Ki	nadph	[icit,nad]	[0.039,varied]	Mg2+	5	Cofactor	[NC,C],[icit,nad]	0.014	[0.012,0.016]	[mM]		7.3	21			Weighted nonlinear least-squares Marquardt regressions	100 mM NaCl	25 mM MOPS	RF101		E. coli strain DH1 w/ pTK512
394	ICDHyr	1.1.1.42		Kis	akg	[icit,nadp]	[varied,0.028]	Mg2+	5	Cofactor	[NC,NC],[icit,nadp]	5.1	[4.0,6.2]	[mM]		7.3	21			Weighted nonlinear least-squares Marquardt regressions	100 mM NaCl	25 mM MOPS	RF101		E. coli strain DH1 w/ pTK512
395	ICDHyr	1.1.1.42		Kii	akg	[icit,nadp]	[varied,0.028]	Mg2+	5	Cofactor	[NC,NC],[icit,nadp]	9.6	[8.88,10.12]	[mM]		7.3	21			Weighted nonlinear least-squares Marquardt regressions	100 mM NaCl	25 mM MOPS	RF101		E. coli strain DH1 w/ pTK512
396	ICDHyr	1.1.1.42		Kis	akg	[icit,nadp]	[0.027,varied]	Mg2+	5	Cofactor	[NC,NC],[icit,nadp]	6.09	[3.80,8.38]	[mM]		7.3	21			Weighted nonlinear least-squares Marquardt regressions	100 mM NaCl	25 mM MOPS	RF101		E. coli strain DH1 w/ pTK512
397	ICDHyr	1.1.1.42		Kii	akg	[icit,nadp]	[0.027,varied]	Mg2+	5	Cofactor	[NC,NC],[icit,nadp]	4.76	[4.32,5.20]	[mM]		7.3	21			Weighted nonlinear least-squares Marquardt regressions	100 mM NaCl	25 mM MOPS	RF101		E. coli strain DH1 w/ pTK512
398	ICDHyr	1.1.1.42		Ki	akg	[mal,nadp]	[varied,0.11]	Mg2+	5	Cofactor	[C,NC],[mal,nadp]	0.225	[0.199,0.251]	[mM]		7.3	21			Weighted nonlinear least-squares Marquardt regressions	100 mM NaCl	25 mM MOPS	RF101		E. coli strain DH1 w/ pTK512
399	ICDHyr	1.1.1.42		Kis	akg	[mal,nadp]	[1.56,varied]	Mg2+	5	Cofactor	[C,NC],[mal,nadp]	0.187	[0.136,0.238]	[mM]		7.3	21			Weighted nonlinear least-squares Marquardt regressions	100 mM NaCl	25 mM MOPS	RF101		E. coli strain DH1 w/ pTK512
400	ICDHyr	1.1.1.42		Kii	akg	[mal,nadp]	[1.56,varied]	Mg2+	5	Cofactor	[C,NC],[mal,nadp]	0.94	[0.77,1.11]	[mM]		7.3	21			Weighted nonlinear least-squares Marquardt regressions	100 mM NaCl	25 mM MOPS	RF101		E. coli strain DH1 w/ pTK512
401	ICDHyr	1.1.1.42		Ki	akg	[icit,nad]	[varied,1.25]	Mg2+	5	Cofactor	[C,NC],[icit,nad]	3.16	[2.85,3.47]	[mM]		7.3	21			Weighted nonlinear least-squares Marquardt regressions	100 mM NaCl	25 mM MOPS	RF101		E. coli strain DH1 w/ pTK512
402	ICDHyr	1.1.1.42		Kis	akg	[icit,nad]	[0.005,varied]	Mg2+	5	Cofactor	[C,NC],[icit,nad]	4.06	[3.10,5.02]	[mM]		7.3	21			Weighted nonlinear least-squares Marquardt regressions	100 mM NaCl	25 mM MOPS	RF101		E. coli strain DH1 w/ pTK512
403	ICDHyr	1.1.1.42		Kii	akg	[icit,nad]	[0.005,varied]	Mg2+	5	Cofactor	[C,NC],[icit,nad]	16.25	[11.81,20.69]	[mM]		7.3	21			Weighted nonlinear least-squares Marquardt regressions	100 mM NaCl	25 mM MOPS	RF101		E. coli strain DH1 w/ pTK512
404	ICDHyr	1.1.1.42		Km	icit	nadp	varied	Mg2+	5	Cofactor		0.011		[mM]		7.3	21			Weighted nonlinear least-squares Marquardt regressions	100 mM NaCl	25 mM MOPS	RF101	cosubstrates were varied at several fixed levels	E. coli strain DH1 w/ pTK512
405	ICDHyr	1.1.1.42		Km	nadp	icit	varied	Mg2+	5	Cofactor		0.017		[mM]		7.3	21			Weighted nonlinear least-squares Marquardt regressions	100 mM NaCl	25 mM MOPS	RF101	cosubstrates were varied at several fixed levels	E. coli strain DH1 w/ pTK512
406	ICDHyr	1.1.1.42		Km	mal-x	nadp	varied	Mg2+	5	Cofactor		2.1		[mM]		7.3	21			Weighted nonlinear least-squares Marquardt regressions	100 mM NaCl	25 mM MOPS	RF101	cosubstrates were varied at several fixed levels	E. coli strain DH1 w/ pTK512
407	ICDHyr	1.1.1.42		Km	nadp-x	mal	varied	Mg2+	5	Cofactor		0.195		[mM]		7.3	21			Weighted nonlinear least-squares Marquardt regressions	100 mM NaCl	25 mM MOPS	RF101	cosubstrates were varied at several fixed levels	E. coli strain DH1 w/ pTK512
408	ICDHyr	1.1.1.42		Km	icit-x	nad	varied	Mg2+	5	Cofactor		0.006		[mM]		7.3	21			Weighted nonlinear least-squares Marquardt regressions	100 mM NaCl	25 mM MOPS	RF101	cosubstrates were varied at several fixed levels	E. coli strain DH1 w/ pTK512
409	ICDHyr	1.1.1.42		Km	nad-x	icit	varied	Mg2+	5	Cofactor		4.7		[mM]		7.3	21			Weighted nonlinear least-squares Marquardt regressions	100 mM NaCl	25 mM MOPS	RF101	cosubstrates were varied at several fixed levels	E. coli strain DH1 w/ pTK512
410	ICDHyr	1.1.1.42		kcat	icit	nadp	varied	Mg2+	5	Cofactor		80.5		[1/S]		7.3	21			Weighted nonlinear least-squares Marquardt regressions	100 mM NaCl	25 mM MOPS	RF101	cosubstrates were varied at several fixed levels	E. coli strain DH1 w/ pTK512
411	ICDHyr	1.1.1.42		kcat	mal	nadp	varied	Mg2+	5	Cofactor		0.0082		[1/S]		7.3	21			Weighted nonlinear least-squares Marquardt regressions	100 mM NaCl	25 mM MOPS	RF101	cosubstrates were varied at several fixed levels	E. coli strain DH1 w/ pTK512
412	ICDHyr	1.1.1.42		kcat	icit	nad	varied	Mg2+	5	Cofactor		3.22		[1/S]		7.3	21			Weighted nonlinear least-squares Marquardt regressions	100 mM NaCl	25 mM MOPS	RF101	cosubstrates were varied at several fixed levels	E. coli strain DH1 w/ pTK512
413	ICDHyr	1.1.1.42		Km	akg	[nadph,co2]	[varied,varied]	Mg2+	5	Cofactor		0.57		[mM]		7.3	21			Weighted nonlinear least-squares Marquardt regressions	100 mM NaCl	25 mM MOPS	RF101	cosubstrates were varied at several fixed levels	E. coli strain DH1 w/ pTK512
414	ICDHyr	1.1.1.42		Km	nadph	[akg,co2]	[varied,varied]	Mg2+	5	Cofactor		0.007		[mM]		7.3	21			Weighted nonlinear least-squares Marquardt regressions	100 mM NaCl	25 mM MOPS	RF101	cosubstrates were varied at several fixed levels	E. coli strain DH1 w/ pTK512
415	ICDHyr	1.1.1.42		Km	co2	[akg,nadph]	[varied,varied]	Mg2+	5	Cofactor		3.13		[mM]		7.3	21			Weighted nonlinear least-squares Marquardt regressions	100 mM NaCl	25 mM MOPS	RF101	cosubstrates were varied at several fixed levels	E. coli strain DH1 w/ pTK512
416	ATPS4r	3.6.3.14		Structure														~23	Yes	Crystallography			RF104	Structure is comprised of two complexes: F0 and F1. F0 contains a decamer (Prefered) of subunit c, a dimer of subunit b, and a monomer of subunit a. F1 contains monomers of subunits epsilon, delta and gamma, and trimers of subunits alpha and beta.	E. coli
417	ATPS4r	3.6.3.14		Active Sites								3								Crystallography			RF104	3 active sites. Structure is comprised of two complexes: F0 and F1. F0 contains a decamer (Prefered) of subunit c, a dimer of subunit b, and a monomer of subunit a. F1 contains monomers of subunits epsilon, delta and gamma, and trimers of subunits alpha and beta.	E. coli
418	ATPS4r	3.6.3.14		Mechanism											[atp,4h(in),(rotation),4h(out),pi,adp]								RF105		E. coli (Unspecified)
419	ATPS4r	3.6.3.14		Km	adp	pi	10	MgSO4	2.5	cofactor		0.1	[0.088,0.112]	[mM]		[in,out],[5.5,8.5]	24-25			Linear fitting	[K+(in),K+(out)],[1,30]	100 mM Tricine-Na	RF103	Reconstitued into a liposome. The F1 unit of all F0F1 motors was assumed to be oriented toward the exterior of the liposomal membrane	E. coli strain RA1 w/ pRA100
420	ATPS4r	3.6.3.14		kcat		[adp,pi]	[varied,10]	MgSO4	2.5	cofactor		16	[15.4,16.6]	[1/S]		[in,out],[5.5,8.5]	24-25			Linear fitting	[K+(in),K+(out)],[1,30]	100 mM Tricine-Na	RF103	Reconstitued into a liposome. The F1 unit of all F0F1 motors was assumed to be oriented toward the exterior of the liposomal membrane	E. coli strain RA1 w/ pRA100
421	ATPS4r	3.6.3.14		Km	pi	adp	1	MgSO4	2.5	cofactor		4.2	[3.28,5.12]	[mM]		[in,out],[5.5,8.5]	24-25			Linear fitting	[K+(in),K+(out)],[1,30]	100 mM Tricine-Na	RF103	Reconstitued into a liposome. The F1 unit of all F0F1 motors was assumed to be oriented toward the exterior of the liposomal membrane	E. coli strain RA1 w/ pRA100
422	ATPS4r	3.6.3.14		kcat		[adp,pi]	[1,varied]	MgSO4	2.5	cofactor		20	[18.8,21.2]	[1/S]		[in,out],[5.5,8.5]	24-25			Linear fitting	[K+(in),K+(out)],[1,30]	100 mM Tricine-Na	RF103	Reconstitued into a liposome. The F1 unit of all F0F1 motors was assumed to be oriented toward the exterior of the liposomal membrane	E. coli strain RA1 w/ pRA100
423	ATPS4r	3.6.3.14		Km	atp			MgSO4	5	cofactor		0.078	[0.0726,0.0834]	[mM]		7.5	24-25			Linear fitting	1 mM Kcl	10 mM Hepes-NaOH	RF103	Solubilized	E. coli strain RA1 w/ pRA100
424	ATPS4r	3.6.3.14		kcat	atp			MgSO4	5	cofactor		285	[280.6,289.4]	[1/S]		7.5	24-25			Linear fitting	1 mM Kcl	10 mM Hepes-NaOH	RF103	Solubilized	E. coli strain RA1 w/ pRA100
425	PIt2rpp	N/A		Km	pi			Mg2+	1.8	cofactor		0.0019	[0.0018,0.0020]	[mM]		6.6	37			Nonlinear fitting to the Michaelis Menton Equation	15 mM KCl,	triethanolamine-HCl buffer	RF106	Apparent Value. Also, temperature, salt concentration, and buffer type were found in the referenced protocol (PMID 125586)	E. coli K-12 strain AN2537 w/ pAN686
426	PIt2rpp	N/A		Km	pi			Mg2+	7	cofactor		0.0019		[mM]		7	37			Nonlinear fitting to the Michaelis Menton Equation	15 mM KCl,	triethanolamine-HCl buffer	RF106	Apparent Value. Also, temperature, salt concentration, and buffer type were found in the referenced protocol (PMID 125586)	E. coli K-12 strain AN2537 w/ pAN686
427	PIt2rpp	N/A		Vmax	pi			Mg2+	1.8	cofactor		0.058	[0.054,0.062]	[µmol(pi)/min/mg(protein)]		6.6	37			Nonlinear fitting to the Michaelis Menton Equation	15 mM KCl,	triethanolamine-HCl buffer	RF106	Apparent Value. Also, temperature, salt concentration, and buffer type were found in the referenced protocol (PMID 125586)	E. coli K-12 strain AN2537 w/ pAN686
428	PIt2rpp	N/A		Vmax	pi			Mg2+	7	cofactor		0.039		[µmol(pi)/min/mg(protein)]		7	37			Nonlinear fitting to the Michaelis Menton Equation	15 mM KCl,	triethanolamine-HCl buffer	RF106	Apparent Value. Also, temperature, salt concentration, and buffer type were found in the referenced protocol (PMID 125586)	E. coli K-12 strain AN2537 w/ pAN686
429	ENO	4.2.1.11		Structure														2	No	Crystallography			RF143		E. coli strain BL21(DE3) w/ pET11a w/ Eno
430	ENO	4.2.1.11		Active Sites								2								Crystallography			RF143		E. coli strain BL21(DE3) w/ pET11a w/ Eno
431	ENO	4.2.1.11		Km	2pg			MgSO4	1	cofactor		0.1		[mM]		8.1	30			Not Reported	0.1 M KCl	50 mM Tris-HCl	RF107		E. coli strain B
432	ACKr	2.7.2.1		Structure														2	Unknown	SDS-PAGE			RF108	There is no crystal structure of the E. coli enzyme and the citation is uncertain of this value, but other bacterial ACKr appear to be dimers also	E. coli strain 1100 (thi-) [K-12]
433	ACKr	2.7.2.1		Mechanism											[ac||atp,atp||ac,actp||adp,adp||actp]								RF108	It is thought that the phosphorylated form of the enzyme is not due to regulation but an intermediate form during catalysis	E. coli strain 1100 (thi-) [K-12]
434	ACKr	2.7.2.1		Km	ac	atp	varied					7		[mM]		7	30			Lineweaver-Burk or Hanes-Woolf	3 mM MgCl2	50 mM TEA-Cl or 50 mM PIPES-KOH	RF108	Value is fitted for various concentrations of cosubstrate	E. coli strain 1100 (thi-) [K-12]
435	ACKr	2.7.2.1		Km	atp	ac	varied					0.07		[mM]		7	30			Lineweaver-Burk or Hanes-Woolf	3 mM MgCl2	50 mM TEA-Cl or 50 mM PIPES-KOH	RF108	Value is fitted for various concentrations of cosubstrate	E. coli strain 1100 (thi-) [K-12]
436	ACKr	2.7.2.1		Km	actp	adp	varied					0.16		[mM]		7.4	30			Lineweaver-Burk or Hanes-Woolf	10 mM MgCl2	25 mM TEA-Cl buffer	RF108	Value is fitted for various concentrations of cosubstrate	E. coli strain 1100 (thi-) [K-12]
437	ACKr	2.7.2.1		Km	adp	actp	varied					0.5		[mM]		7.4	30			Lineweaver-Burk or Hanes-Woolf	10 mM MgCl2	25 mM TEA-Cl buffer	RF108	Value is fitted for various concentrations of cosubstrate	E. coli strain 1100 (thi-) [K-12]
438	FUM	4.2.1.2		Structure														2	Unknown	SDS-PAGE			RF109		E. coli strain JRG1905
439	FUM	4.2.1.2		kcat	mal							3100		[1/S]		7.5	25			Not Reported		100 mM phosphate buffer	RF109		E. coli strain JRG1905
440	FUM	4.2.1.2		Km	mal							0.7		[mM]		7.5	25			Not Reported		100 mM phosphate buffer	RF109		E. coli strain JRG1905
441	FUM	4.2.1.2		Km	fum							0.6		[mM]		7.5	25			Not Reported		100 mM phosphate buffer	RF109		E. coli strain JRG1905
442	FUM	4.2.1.2		Structure														4	No				RF110		E. coli (Unspecified)
443	FUM	4.2.1.2		Active Sites								2											RF110		E. coli (Unspecified)
444	FUM	4.2.1.2		Km	mal							0.3		[mM]		7.5	25			Lineweaver-Burk		20 mM Tris acetate	RF111		E. coli strain JM105 w/ pEFC001
445	FUM	4.2.1.2		Km	fum							0.1		[mM]		7.5	25			Lineweaver-Burk		20 mM Tris acetate	RF111		E. coli strain JM105 w/ pEFC001
446	Complex	N/A	AKGDH	Structure														[E1o,E2o,E3],[24,24,12]	No	STEM			RF10	12 'Eo1' dimers, a 24-subunit 'E2o' core, and 6 'E3' dimers; Data is for PDH	E. coli
446	AKGDH	1.2.4.2	AKGDH	Structure														2	No	Crystallography			RF146		E. coli strain DH5α w/ pET11c
446	AKGDH	1.2.4.2	AKGDH	Active Sites								2								Crystallography			RF146		E. coli strain DH5α w/ pET11c
447	AKGDH	1.2.4.2	AKGDH	Km	akg			[TPP,nad,coa]	[0.2,2.5,0.1]	[Cofactor(E2o),Cosubstrate(E3),Cosubstrate(E2o)]		0.7		[mM]		7.4	37			Not Reported	1 mM MgCl2	K-phosphate buffer	RF112		E. coli (Unspecified strain)
448	Dihydrolipoyl Succinyltransferase (E2o)	2.3.1.61	AKGDH	Structure														24	No	Crystallography			RF145	Protein was crystallyzed as a trimer due to the introduction of a his tag, but it's native form is a 24-mer	E. colistrain BL21 (DE3) w/ pGS490
448	Dihydrolipoyl Succinyltransferase (E2o)	2.3.1.61	AKGDH	Active Sites								24								Crystallography			RF145	Protein was crystallyzed as a trimer due to the introduction of a his tag, but it's native form is a 24-mer	E. colistrain BL21 (DE3) w/ pGS490
449	Dihydrolipoyl Succinyltransferase (E2o)	2.3.1.61	AKGDH	Km	succoa			[TPP,nad,nadh]	[2.9,8.8,2.4]	[Cofactor(E2o),Cosubstrate(E3),Cosubstrate(E)]		0.093		[mM]		7	25			Not Reported	4.7 mM MgSO4	K-phosphate buffer	RF113	Whole complex	E. coli (Crookes strain ATCC 8739)
450	Dihydrolipoyl Dehydrogenase (E3)	1.8.1.4	AKGDH	Structure														2	No	Crystallography			RF144		Pseudomonas fluorescens
450	Dihydrolipoyl Dehydrogenase (E3)	1.8.1.4	AKGDH	Active Sites								2								Crystallography			RF144		Pseudomonas fluorescens
451	Dihydrolipoyl Dehydrogenase (E3)	1.8.1.4	AKGDH	Mechanism											[dihydrolipamide,lipoamide,nad,nadh]								RF115		Rat Liver Mitochondria
452	Dihydrolipoyl Dehydrogenase (E3)	1.8.1.4	AKGDH	Km	dihydrolipoamide	nad	4.2					0.016		[mM]		5.78	25			Non-linear curve fitting to the Michaelis-Menton equation		100 mM Na+/K+ phosphate buffer	RF114	Km(app) = 0.012 mM, but it was "...[corrected] for nad+ concentration" which was approximately 4x Km. The correction method was unspecified.	E. coli (Unspecified strain, but cited methods use strain B)
453	Dihydrolipoyl Dehydrogenase (E3)	1.8.1.4	AKGDH	Km	nad	dihydrolipoamide (?)	0.1					0.95		[mM]		6.05	25			Non-linear curve fitting to the Michaelis-Menton equation		100 mM Na+/K+ phosphate buffer	RF114		E. coli (Unspecified strain, but cited methods use strain B)
454	Dihydrolipoyl Dehydrogenase (E3)	1.8.1.4	AKGDH	kcat		[nad,dihydrolipoamide]	[varied,0.1]					86		[1/S]		6.05	25			Non-linear curve fitting to the Michaelis-Menton equation		100 mM Na+/K+ phosphate buffer	RF114		E. coli (Unspecified strain, but cited methods use strain B)
455	Complex	N/A	PDH	Structure														[E1p,E2p,E3],[24,24,12]	No	STEM			RF10	12 'Ep1' dimers, a 24-subunit 'E2p' core, and 6 'E3' dimers	E. coli
455	PDH	1.2.4.1	PDH	Structure														2	No	Crystallography			RF9		E. coli (Unspecified)
455	PDH	1.2.4.1	PDH	Active Sites								2											RF9		E. coli (Unspecified)
456	PDH	1.2.4.1	PDH	kcat		[pyr,thiamin diphosphate]	[2,0.2]	[nad+,CoA]	[2.5,0.1–0.2]	[Cosubstrate(E3),Cosubstrate(E2p)]		37.9	[36.9,38.9]	[1/S]		8	30			SigmaPlot (Unspecified)	1 mM MgCl2	100 mM Tris-HCl	RF116		E. coli strain JRG 3456 w/ pGS878 plasmid containingaceE gene encoding the E1ec
457	PDH	1.2.4.1	PDH	Km	pyr	thiamin diphosphate	0.2	[nad+,CoA]	[2.5,0.1–0.2]	[Cosubstrate(E3),Cosubstrate(E2p)]		0.2609	[0.2416,280.2]	[mM]		8	30			SigmaPlot (Unspecified)	1 mM MgCl2	100 mM Tris-HCl	RF116		E. coli strain JRG 3456 w/ pGS878 plasmid containingaceE gene encoding the E1ec
458	PDH	1.2.4.1	PDH	Km	thiamin diphosphate	pyr	2	[nad+,CoA]	[2.5,0.1–0.2]	[Cosubstrate(E3),Cosubstrate(E2p)]		0.00462	[0.00446,0.00478]	[mM]		8	30			SigmaPlot (Unspecified)	1 mM MgCl2	100 mM Tris-HCl	RF116		E. coli strain JRG 3456 w/ pGS878 plasmid containingaceE gene encoding the E1ec
459	PDH	1.2.4.1	PDH	Kd	thiamin diphosphate			[nad+,CoA]	[2.5,0.1–0.2]	[Cosubstrate(E3),Cosubstrate(E2p)]		0.00136	[0.00125,0.00147]	[mM]		8	30			SigmaPlot (Unspecified)	1 mM MgCl2	100 mM Tris-HCl	RF116		E. coli strain JRG 3456 w/ pGS878 plasmid containingaceE gene encoding the E1ec
460	Dihydrolipoyl Transacetylase (E2p)	2.3.1.12	PDH	Structure														24	No	NMR			RF11	24 unit cube with octahedral symmetry	E. coli strain BL21 DE3 w/ pET11c
460	Dihydrolipoyl Transacetylase (E2p)	2.3.1.12	PDH	Active Sites								24								NMR			RF11		E. coli strain BL21 DE3 w/ pET11c
461	Dihydrolipoyl Dehydrogenase (E3)	1.8.1.4	PDH	Structure														2	No	Crystallography			RF144		Pseudomonas fluorescens
461	Dihydrolipoyl Dehydrogenase (E3)	1.8.1.4	PDH	Active Sites								2								Crystallography			RF144		Pseudomonas fluorescens
462	Dihydrolipoyl Dehydrogenase (E3)	1.8.1.4	PDH	Mechanism											[dihydrolipamide,lipoamide,nad,nadh]								RF115		Rat Liver Mitochondria
463	Dihydrolipoyl Dehydrogenase (E3)	1.8.1.4	PDH	Km	dihydrolipoamide	nad	4.2					0.016		[mM]		5.78	25			Non-linear curve fitting to the Michaelis-Menton equation		100 mM Na+/K+ phosphate buffer	RF114	Km(app) = 0.012 mM, but it was "...[corrected] for nad+ concentration" which was approximately 4x Km. The correction method was unspecified.	E. coli (Unspecified strain, but cited methods use strain B)
464	Dihydrolipoyl Dehydrogenase (E3)	1.8.1.4	PDH	Km	nad	dihydrolipoamide (?)	0.1					0.95		[mM]		6.05	25			Non-linear curve fitting to the Michaelis-Menton equation		100 mM Na+/K+ phosphate buffer	RF114		E. coli (Unspecified strain, but cited methods use strain B)
465	Dihydrolipoyl Dehydrogenase (E3)	1.8.1.4	PDH	kcat		[nad,dihydrolipoamide]	[varied,0.1]					86		[1/S]		6.05	25			Non-linear curve fitting to the Michaelis-Menton equation		100 mM Na+/K+ phosphate buffer	RF114		E. coli (Unspecified strain, but cited methods use strain B)
466	GLNS	6.3.1.2	GLNS	Structure														12	No	Crystallography			RF118		E. coli strain W
467	GLNS	6.3.1.2	GLNS	Mechanism											[atp,glu-L,nh4,pi,gln,adp]								RF117	Not absolute, but preferred; Low adenylation state enzyme	E. coli (Unspecified strain)
468	GLNS	6.3.1.2	GLNS	Km	atp	glu__L	24.75	[NH4Cl,MgCl2]	[50,25]	[Cosubstrate,Cofactor]		0.15	[0.143,0.157]	[mM]		7.5	25			HYPERO (Unspecified)	100 mM KCl	100 mM Hepes	RF45	Low adenylylation (average adenylylation state of 1.4 ± 0.1); Km found holding the cosubstrate fixed at 5-10 times the cosubstrate Km value (assumming x7.5)	E. coli YMClO/pgln6
469	GLNS	6.3.1.2	GLNS	Km	glu__L	atp	1.125	[NH4Cl,MgCl2]	[50,25]	[Cosubstrate,Cofactor]		3.3	[2.7,3.9]	[mM]		7.5	25			HYPERO (Unspecified)	100 mM KCl	100 mM Hepes	RF45	Low adenylylation (average adenylylation state of 1.4 ± 0.1); Km found holding the cosubstrate fixed at 5-10 times the cosubstrate Km value (assumming x7.5)	E. coli YMClO/pgln6
470	GLNS	6.3.1.2	GLNS	kcat	[atp,glu__L]			[NH4Cl,MgCl2]	[50,25]	[Cosubstrate,Cofactor]		33	[30,36]	[1/S]		7.5	25			HYPERO (Unspecified)	100 mM KCl	100 mM Hepes	RF45	Low adenylylation (average adenylylation state of 1.4 ± 0.1); calculated by using the unadenylylated subunit concentration	E. coli YMClO/pgln6
471	GLNS	6.3.1.2	GLNS	Km	atp	glu__L	0.525	[NH4Cl,MnCl2]	[50,8]	[Cosubstrate,Cofactor]		0.0015	[0.0012,0.0018]	[mM]		6.5	25			HYPERO (Unspecified)	100 mM KCl	100 mM Pipes	RF45	Low adenylylation (average adenylylation state of 1.4 ± 0.1); Km found holding the cosubstrate fixed at 5-10 times the cosubstrate Km value (assumming x7.5)	E. coli YMClO/pgln6
472	GLNS	6.3.1.2	GLNS	Km	glu__L	atp	0.01125	[NH4Cl,MnCl2]	[50,8]	[Cosubstrate,Cofactor]		0.07	[0.065,0.075]	[mM]		6.5	25			HYPERO (Unspecified)	100 mM KCl	100 mM Pipes	RF45	Low adenylylation (average adenylylation state of 1.4 ± 0.1); Km found holding the cosubstrate fixed at 5-10 times the cosubstrate Km value (assumming x7.5)	E. coli YMClO/pgln6
473	GLNS	6.3.1.2	GLNS	kcat	[atp,glu__L]			[NH4Cl,MnCl2]	[50,8]	[Cosubstrate,Cofactor]		2	[1.8,2.2]	[1/S]		6.5	25			HYPERO (Unspecified)	100 mM KCl	100 mM Pipes	RF45	Low adenylylation (average adenylylation state of 1.4 ± 0.1); calculated by using the unadenylylated subunit concentration	E. coli YMClO/pgln6
474	GLNS	6.3.1.2	GLNS	Km	atp	glu__L	25.5	[NH4Cl,MnCl2]	[50,8]	[Cosubstrate,Cofactor]		0.055	[0.052,0.058]	[mM]		6.5	25			HYPERO (Unspecified)	100 mM KCl	100 mM Pipes	RF45	High adenylylation (average adenylylation state of 12.1 ± 0.2); Km found holding the cosubstrate fixed at 5-10 times the cosubstrate Km value (assumming x7.5)	E. coli YMClO/pgln6
475	GLNS	6.3.1.2	GLNS	Km	glu__L	atp	0.4125	[NH4Cl,MnCl2]	[50,8]	[Cosubstrate,Cofactor]		3.4	[3.38,3.42]	[mM]		6.5	25			HYPERO (Unspecified)	100 mM KCl	100 mM Pipes	RF45	High adenylylation (average adenylylation state of 12.1 ± 0.2); Km found holding the cosubstrate fixed at 5-10 times the cosubstrate Km value (assumming x7.5)	E. coli YMClO/pgln6
476	GLNS	6.3.1.2	GLNS	kcat	[atp,glu__L]			[NH4Cl,MnCl2]	[50,8]	[Cosubstrate,Cofactor]		5	[4,6]	[1/S]		6.5	25			HYPERO (Unspecified)	100 mM KCl	100 mM Pipes	RF45	High adenylylation (average adenylylation state of 12.1 ± 0.2)	E. coli YMClO/pgln6
477	GLNS	6.3.1.2	GLNS	Km	atp	glu__L	49.5	[NH4Cl,MgCl2]	[50,25]	[Cosubstrate,Cofactor]		0.657	[0.654,0.710]	[mM]		7.5	25			HYPERO (Unspecified)	100 mM KCl	100 mM Hepes	RF45	High adenylylation (average adenylylation state of 12.1 ± 0.2); Km found holding the cosubstrate fixed at 5-10 times the cosubstrate Km value (assumming x7.5)	E. coli YMClO/pgln6
478	GLNS	6.3.1.2	GLNS	Km	glu__L	atp	4.9275	[NH4Cl,MgCl2]	[50,25]	[Cosubstrate,Cofactor]		6.6	[5.6,7.6]	[mM]		7.5	25			HYPERO (Unspecified)	100 mM KCl	100 mM Hepes	RF45	High adenylylation (average adenylylation state of 12.1 ± 0.2); Km found holding the cosubstrate fixed at 5-10 times the cosubstrate Km value (assumming x7.5)	E. coli YMClO/pgln6
479	GLNS	6.3.1.2	GLNS	kcat	[atp,glu__L]			[NH4Cl,MgCl2]	[50,25]	[Cosubstrate,Cofactor]		0.9	[0.6,1.2]	[1/S]		7.5	25			HYPERO (Unspecified)	100 mM KCl	100 mM Hepes	RF45	High adenylylation (average adenylylation state of 12.1 ± 0.2)	E. coli YMClO/pgln6
480	GLNS	6.3.1.2	GLNS	Km	atp	[glu__L,nh4]	[0.375,0.75]	MnCl2	8	Cofactor		0.6	[0.5,0.7]	[mM]		6.5	25			KINETASYST (Unspecified)	100 mM KCl	50 mM PIPES	RF44	No adenylation; Km found holding the cosubstrates fixed at 5-10 times the cosubstrates' Km values (assumming x7.5)	E. coli YMC21E/pgln35
481	GLNS	6.3.1.2	GLNS	Km	glu__L	[atp,nh4]	[4.5,0.75]	MnCl2	8	Cofactor		0.05	[0.04,0.06]	[mM]		6.5	25			KINETASYST (Unspecified)	100 mM KCl	50 mM PIPES	RF44	No adenylation; Km found holding the cosubstrates fixed at 5-10 times the cosubstrates' Km values (assumming x7.5)	E. coli YMC21E/pgln35
482	GLNS	6.3.1.2	GLNS	Km	nh4	[atp,glu__L]	[4.5,0.375]	MnCl2	8	Cofactor		0.1	[0.08.0.12]	[mM]		6.5	25			KINETASYST (Unspecified)	100 mM KCl	50 mM PIPES	RF44	No adenylation; Km found holding the cosubstrates fixed at 5-10 times the cosubstrates' Km values (assumming x7.5)	E. coli YMC21E/pgln35
483	GLNS	6.3.1.2	GLNS	kcat	[atp,glu__L,nh4]			MnCl2	8	Cofactor		2	[1.8,2.2]	[1/S]		6.5	25			KINETASYST (Unspecified)	100 mM KCl	50 mM PIPES	RF44	No adenylation; Km found holding the cosubstrates fixed at 5-10 times the cosubstrates' Km values (assumming x7.5)	E. coli YMC21E/pgln35
484	GLNS	6.3.1.2	GLNS	Km	atp	[glu__L,nh4]	[41.25,0.75]	MgCl2	25	Cofactor		400	[360,440]	[mM]		7.5	25			KINETASYST (Unspecified)	100 mM KCl	50 mM PIPES	RF44	No adenylation; Km found holding the cosubstrates fixed at 5-10 times the cosubstrates' Km values (assumming x7.5)	E. coli YMC21E/pgln35
485	GLNS	6.3.1.2	GLNS	Km	glu__L	[atp,nh4]	[3000,0.75]	MgCl2	25	Cofactor		5.5	[4.9,6.1]	[mM]		7.5	25			KINETASYST (Unspecified)	100 mM KCl	50 mM PIPES	RF44	No adenylation; Km found holding the cosubstrates fixed at 5-10 times the cosubstrates' Km values (assumming x7.5)	E. coli YMC21E/pgln35
486	GLNS	6.3.1.2	GLNS	Km	nh4	[atp,glu__L]	[3000,41.25]	MgCl2	25	Cofactor		0.1	[0.09,0.11]	[mM]		7.5	25			KINETASYST (Unspecified)	100 mM KCl	50 mM PIPES	RF44	No adenylation; Km found holding the cosubstrates fixed at 5-10 times the cosubstrates' Km values (assumming x7.5)	E. coli YMC21E/pgln35
487	GLNS	6.3.1.2	GLNS	kcat	[atp,glu__L,nh4]			MgCl2	25	Cofactor		50	[46.54]	[1/S]		7.5	25			KINETASYST (Unspecified)	100 mM KCl	50 mM PIPES	RF44	No adenylation; Km found holding the cosubstrates fixed at 5-10 times the cosubstrates' Km values (assumming x7.5)	E. coli YMC21E/pgln35
488	GLNS	6.3.1.2	GLNS	Km	adp	[gln,pi]	[100,1.06]	MgCl2	5	Cofactor		0.053	[0.022,0.082]	[mM]		7.5	25			Lineweaver Burk (Fortran programs of Cleland, PMID: 4881884)	100 mM KCl	50 mM Hepes	RF117	Low adenylylation (average adenylylation value of either 1.7 or 3.3 adenyl groups per 12 subunits); substrate is MgADP; Apparent value; Unspecified cosubstrate values were calculated by the ratios reported ([MgADP:pi,MgADP:gln],[1:20,1:40])	E. coli (Unspecified strain)
489	GLNS	6.3.1.2	GLNS	Km	gln	[adp,pi]	[0.12,2.4]	MgCl2	5	Cofactor		4.8	[3.9,5.7]	[mM]		7.5	25			Lineweaver Burk (Fortran programs of Cleland, PMID: 4881884)	100 mM KCl	50 mM Hepes	RF117	Low adenylylation (average adenylylation value of either 1.7 or 3.3 adenyl groups per 12 subunits); Apparent value; Unspecified cosubstrate values were calculated by the ratios reported ([MgADP:pi,MgADP:gln],[1:20,1:40])	E. coli (Unspecified strain)
490	GLNS	6.3.1.2	GLNS	Km	pi	[adp,gln]	[0.2,8]	MgCl2	5	Cofactor		3	[2.4,3.6]	[mM]		7.5	25			Lineweaver Burk (Fortran programs of Cleland, PMID: 4881884)	100 mM KCl	50 mM Hepes	RF117	Low adenylylation (average adenylylation value of either 1.7 or 3.3 adenyl groups per 12 subunits); Apparent value; Unspecified cosubstrate values were calculated by the ratios reported ([MgADP:pi,MgADP:gln],[1:20,1:40])	E. coli (Unspecified strain)
491	GLNS	6.3.1.2	GLNS	Kis	gln	[glu__L,atp,nh4]	[varied,5,1]	MgCl2	25	Cofactor	[NC,NC,NC],[glu-L,atp,nh4]	30	[27,33]	[mM]		7.5	25			Lineweaver Burk (Fortran programs of Cleland, PMID: 4881884)	100 mM KCl	33 mM 2,4-dimethylimidazole	RF117	Low adenylylation (average adenylylation value of either 1.7 or 3.3 adenyl groups per 12 subunits); Apparent value	E. coli (Unspecified strain)
492	GLNS	6.3.1.2	GLNS	Kii	gln	[glu__L,atp,nh4]	[varied,5,1]	MgCl2	25	Cofactor	[NC,NC,NC],[glu-L,atp,nh4]	65	[49.81]	[mM]		7.5	25			Lineweaver Burk (Fortran programs of Cleland, PMID: 4881884)	100 mM KCl	33 mM 2,4-dimethylimidazole	RF117	Low adenylylation (average adenylylation value of either 1.7 or 3.3 adenyl groups per 12 subunits); Apparent value	E. coli (Unspecified strain)
493	GLNS	6.3.1.2	GLNS	Kis	pi	[glu__L,atp,nh4]	[3,varied,1]	MgCl2	25	Cofactor	[NC,NC,NC],[glu-L,atp,nh4]	45	[41,49]	[mM]		7.5	25			Lineweaver Burk (Fortran programs of Cleland, PMID: 4881884)	100 mM KCl	33 mM 2,4-dimethylimidazole	RF117	Low adenylylation (average adenylylation value of either 1.7 or 3.3 adenyl groups per 12 subunits); Apparent value	E. coli (Unspecified strain)
494	GLNS	6.3.1.2	GLNS	Kii	pi	[glu__L,atp,nh4]	[3,varied,1]	MgCl2	25	Cofactor	[NC,NC,NC],[glu-L,atp,nh4]	93	[84,102]	[mM]		7.5	25			Lineweaver Burk (Fortran programs of Cleland, PMID: 4881884)	100 mM KCl	33 mM 2,4-dimethylimidazole	RF117	Low adenylylation (average adenylylation value of either 1.7 or 3.3 adenyl groups per 12 subunits); Apparent value	E. coli (Unspecified strain)
495	GLNS	6.3.1.2	GLNS	Ki	adp	[glu__L,atp,nh4]	[5,varied,50]	MgCl2	10	Cofactor	C	1.12	[1.08,1.16]	[mM]		7.5	25			Lineweaver Burk (Fortran programs of Cleland, PMID: 4881884)	100 mM KCl	100 mM mixed imidazoles	RF117	Low adenylylation (average adenylylation value of either 1.7 or 3.3 adenyl groups per 12 subunits); substrate is MgADP; Apparent value; Discrepancy with reported excess MgCl2 concentration but it appears to be 10 mM	E. coli (Unspecified strain)
496	GLNS	6.3.1.2	GLNS	Kis	adp	[glu__L,atp,nh4]	[3,1,varied]	MgCl2	10	Cofactor	[NC,NC],[glu-L,nh4]	0.7	[0.5,0.9]	[mM]		7.5	25			Lineweaver Burk (Fortran programs of Cleland, PMID: 4881884)	100 mM KCl	100 mM mixed imidazoles	RF117	Low adenylylation (average adenylylation value of either 1.7 or 3.3 adenyl groups per 12 subunits); substrate is MgADP; Apparent value; Discrepancy with reported excess MgCl2 concentration but it appears to be 10 mM	E. coli (Unspecified strain)
497	GLNS	6.3.1.2	GLNS	Kii	adp	[glu__L,atp,nh4]	[3,1,varied]	MgCl2	10	Cofactor	[NC,NC],[glu-L,nh4]	2.4	[2.2,2.6]	[mM]		7.5	25			Lineweaver Burk (Fortran programs of Cleland, PMID: 4881884)	100 mM KCl	100 mM mixed imidazoles	RF117	Low adenylylation (average adenylylation value of either 1.7 or 3.3 adenyl groups per 12 subunits); substrate is MgADP; Apparent value; Discrepancy with reported excess MgCl2 concentration but it appears to be 10 mM	E. coli (Unspecified strain)
498	MDH2	1.1.1.37		Structure														2	No	Crystallography			RF119		E. coli strain BL21 w/ pPchD
499	MDH2	1.1.1.37		Active Sites								1								Crystallography			RF119	Identical subunits, but one active site is always conformationally closed	E. coli strain BL21 w/ pPchD
500	MDH2	1.1.1.37		Mechanism											[nadh,oaa,mal,nad]								RF120		pig heart
501	MDH2	1.1.1.37		Km	nadh	oaa	0.33					0.069	[0.059,0.063]	[mM]		7.5	25			program of Hanson et al. (PMID: 6066278) (Unspecified)		100 mM potassium phosphate	RF121		E. coli strain BHBIII w/ pASK40 w/ native E. coli MDH2
502	MDH2	1.1.1.37		Km	oaa	nadh	0.3					0.049	[0.046,0.052]	[mM]		7.5	25			program of Hanson et al. (PMID: 6066278) (Unspecified)		100 mM potassium phosphate	RF121		E. coli strain BHBIII w/ pASK40 w/ native E. coli MDH2
503	MDH2	1.1.1.37		kcat	[nadh,oaa]							900		[1/S]		7.5	25			program of Hanson et al. (PMID: 6066278) (Unspecified)		100 mM potassium phosphate	RF121		E. coli strain BHBIII w/ pASK40 w/ native E. coli MDH2
504	MDH2	1.1.1.37		Km	nad	mal	unk					0.26	[0.23,0.29]	[mM]		unk	unk						RF121	A note at the end of the journal article states "Martha M. Pacold determined Km and kcat values in the direction of malate oxidation.", but otherwise no other methods, assay conditions or citations were provided for the data.	E. coli strain BHBIII w/ pASK40 w/ native E. coli MDH2 (Assumption)
505	MDH2	1.1.1.37		Km	mal__L	nad	unk					2.6	[2.4,2.8]	[mM]		unk	unk						RF121	A note at the end of the journal article states "Martha M. Pacold determined Km and kcat values in the direction of malate oxidation.", but otherwise no other methods, assay conditions or citations were provided for the data.	E. coli strain BHBIII w/ pASK40 w/ native E. coli MDH2 (Assumption)
506	MDH2	1.1.1.37		kcat	[nad,mal]							21		[1/S]		unk	unk						RF121	A note at the end of the journal article states "Martha M. Pacold determined Km and kcat values in the direction of malate oxidation.", but otherwise no other methods, assay conditions or citations were provided for the data.	E. coli strain BHBIII w/ pASK40 w/ native E. coli MDH2 (Assumption)
507	THD2pp	1.6.1.1		Structure														2	Yes	Crystallography			RF122	Functionally a dimer, but each monomer is made up of three unique subunits	E. coli (RF123: strain A-3245; RF124: unspecified)
508	THD2pp	1.6.1.1		Active Sites								2								Crystallography			RF122	Functionally a dimer, but each monomer is made up of three unique subunits	E. coli (RF123: strain A-3245; RF124: unspecified)
509	THD2pp	1.6.1.1		Mechanism											[nadph||nad,nad||nadh,H(in),H(out),nadh||nadp,nadp||nadh]								RF123;RF124		E. coli (RF123: strain A-3245; RF124: unspecified)
510	THD2pp	1.6.1.1		Km	nadh	nadp	0.5					0.0017	[0.0016,0.0018]	[mM]		7	25			Not Reported		50 mM sodium phosphate	RF125	Actual substrate is Thio-nadp (an analog of nadp); Apparent Value	E. coli K12 strain JM109 w/ pSA2
511	THD2pp	1.6.1.1		Km	nad	nadph	0.5					0.026	[0.023,0.029]	[mM]		7	25			Not Reported		50 mM sodium phosphate	RF125	Actual substrate is AcPyAD+ (an analog of nad+); Apparent Value	E. coli K12 strain JM109 w/ pSA2
512	THD2pp	1.6.1.1		Km	nadph	nad	0.5					0.015	[0.0145,0.0155]	[mM]		7	25			Not Reported		50 mM sodium phosphate	RF125	Actual substrate is AcPyAD+ (an analog of nad+); Apparent Value	E. coli K12 strain JM109 w/ pSA2
513	THD2pp	1.6.1.1		Km	nadp	nadh	0.5					0.008	[0.005,0.011]	[mM]		7	25			Not Reported		50 mM sodium phosphate	RF125	Actual substrate is Thio-nadp (an analog of nadp); Apparent Value	E. coli K12 strain JM109 w/ pSA2
514	THD2pp	1.6.1.1		Ki	2'-amp	[nadph,nad]	[varied,0.100]				[C],[nadph]	2.3		[mM]		7.8	30			Lineweaver Burk		100 mM Tris-chloride	RF123	nad is an analog (AcPyAD+); nadh is an analog (AcPyADH)	E. coli strain A-3245
515	THD2pp	1.6.1.1		Kii	2'-amp	[nadph,nad]	[0.033,varied]				[NC],[nad]	4		[mM]		7.8	30			Lineweaver Burk		100 mM Tris-chloride	RF123	nad is an analog (AcPyAD+); nadh is an analog (AcPyADH)	E. coli strain A-3245
516	THD2pp	1.6.1.1		Kis	2'-amp	[nadph,nad]	[0.033,varied]				[NC],[nad]	8		[mM]		7.8	30			Lineweaver Burk		100 mM Tris-chloride	RF123	nad is an analog (AcPyAD+); nadh is an analog (AcPyADH)	E. coli strain A-3245
517	THD2pp	1.6.1.1		Ki	5'-amp	[nadph,nad]	[0.050,varied]				[C],[nad]	3.4		[mM]		7.8	30			Lineweaver Burk		100 mM Tris-chloride	RF123	nad is an analog (AcPyAD+); nadh is an analog (AcPyADH)	E. coli strain A-3245
518	THD2pp	1.6.1.1		Kii	5'-amp	[nadph,nad]	[varied,0.050]				[NC],[nadph]	10		[mM]		7.8	30			Lineweaver Burk		100 mM Tris-chloride	RF123	nad is an analog (AcPyAD+); nadh is an analog (AcPyADH)	E. coli strain A-3245
519	THD2pp	1.6.1.1		Kis	5'-amp	[nadph,nad]	[varied,0.050]				[NC],[nadph]	3.7		[mM]		7.8	30			Lineweaver Burk		100 mM Tris-chloride	RF123	nad is an analog (AcPyAD+); nadh is an analog (AcPyADH)	E. coli strain A-3245
520	THD2pp	1.6.1.1		Ki	nadp	[nadph,nad]	[varied,0.100]				[C],[nadph]	0.17		[mM]		7.8	30			Lineweaver Burk		100 mM Tris-chloride	RF123	nad is an analog (AcPyAD+); nadh is an analog (AcPyADH)	E. coli strain A-3245
521	THD2pp	1.6.1.1		Kii	nadp	[nadph,nad]	[0.010,varied]				[NC],[nad]	0.17		[mM]		7.8	30			Lineweaver Burk		100 mM Tris-chloride	RF123	nad is an analog (AcPyAD+); nadh is an analog (AcPyADH)	E. coli strain A-3245
522	THD2pp	1.6.1.1		Kis	nadp	[nadph,nad]	[0.010,varied]				[NC],[nad]	0.26		[mM]		7.8	30			Lineweaver Burk		100 mM Tris-chloride	RF123	nad is an analog (AcPyAD+); nadh is an analog (AcPyADH)	E. coli strain A-3245
523	THD2pp	1.6.1.1		Ki	nadh	[nadph,nad]	[0.050,varied]				[C],[nad]	0.12		[mM]		7.8	30			Lineweaver Burk		100 mM Tris-chloride	RF123	nad is an analog (AcPyAD+); nadh is an analog (AcPyADH)	E. coli strain A-3245
524	THD2pp	1.6.1.1		Kii	nadh	[nadph,nad]	[varied,0.050]				[NC],[nadph]	0.38		[mM]		7.8	30			Lineweaver Burk		100 mM Tris-chloride	RF123	nad is an analog (AcPyAD+); nadh is an analog (AcPyADH)	E. coli strain A-3245
525	THD2pp	1.6.1.1		Kis	nadh	[nadph,nad]	[varied,0.050]				[NC],[nadph]	0.093		[mM]		7.8	30			Lineweaver Burk		100 mM Tris-chloride	RF123	nad is an analog (AcPyAD+); nadh is an analog (AcPyADH)	E. coli strain A-3245
526	G3PD2	1.1.1.94		Mechanism											[nadp,glyc3p,dhap,nadph]								RF126		E. coli (Unspecified, but cited methods used Strain 8 (PMID:355254))
527	G3PD2	1.1.1.94		Km	nadph	dhap	varied					0.0034		[mM]		7.4	23			secondary double reciprocal plots		100 mM Tris-HCl	RF126		E. coli (Unspecified, but cited methods used Strain 8 (PMID:355254))
528	G3PD2	1.1.1.94		Km	dhap	nadph	varied					0.18		[mM]		7.4	23			secondary double reciprocal plots		100 mM Tris-HCl	RF126		E. coli (Unspecified, but cited methods used Strain 8 (PMID:355254))
529	G3PD2	1.1.1.94		Km	nadp	glyc3p	varied					0.165		[mM]		7.4	23			secondary double reciprocal plots		100 mM Tris-HCl	RF126		E. coli (Unspecified, but cited methods used Strain 8 (PMID:355254))
530	G3PD2	1.1.1.94		Km	glyc3p	nadp	varied					0.03		[mM]		7.4	23			secondary double reciprocal plots		100 mM Tris-HCl	RF126		E. coli (Unspecified, but cited methods used Strain 8 (PMID:355254))
531	G3PD2	1.1.1.94		Ki	glyc3p	[nadph,dhap]	[0.10,varied]				[C],[dhap]	0.0042		[mM]		7.4	23			secondary double reciprocal plots		100 mM Tris-HCl	RF126		E. coli (Unspecified, but cited methods used Strain 8 (PMID:355254))
532	G3PD2	1.1.1.94		Kii	glyc3p	[nadph,dhap]	[varied,0.10]				[NC],[nadph]	0.0065		[mM]		7.4	23			secondary double reciprocal plots		100 mM Tris-HCl	RF126		E. coli (Unspecified, but cited methods used Strain 8 (PMID:355254))
533	G3PD2	1.1.1.94		Kis	glyc3p	[nadph,dhap]	[varied,0.10]				[NC],[nadph]	0.0025		[mM]		7.4	23			secondary double reciprocal plots		100 mM Tris-HCl	RF126		E. coli (Unspecified, but cited methods used Strain 8 (PMID:355254))
534	G3PD2	1.1.1.94		Kii	nadp	[nadph,dhap]	[0.01,varied]				[NC],[dhap]	1.3		[mM]		7.4	23			secondary double reciprocal plots		100 mM Tris-HCl	RF126		E. coli (Unspecified, but cited methods used Strain 8 (PMID:355254))
535	G3PD2	1.1.1.94		Kis	nadp	[nadph,dhap]	[0.01,varied]				[NC],[dhap]	1.3		[mM]		7.4	23			secondary double reciprocal plots		100 mM Tris-HCl	RF126		E. coli (Unspecified, but cited methods used Strain 8 (PMID:355254))
536	G3PD2	1.1.1.94		Ki	nadp	[nadph,dhap]	[varied,2.0]				[C],[nadph]	0.187		[mM]		7.4	23			secondary double reciprocal plots		100 mM Tris-HCl	RF126		E. coli (Unspecified, but cited methods used Strain 8 (PMID:355254))
537	G3PD2	1.1.1.94		Ki	dhap	[nadp,glyc3p]	[2.0,varied]				[C],[glyc3p]	0.038		[mM]		7.4	23			secondary double reciprocal plots		100 mM Tris-HCl	RF126		E. coli (Unspecified, but cited methods used Strain 8 (PMID:355254))
538	G3PD2	1.1.1.94		Kii	dhap	[nadp,glyc3p]	[varied,0.10]				[NC],[nadp]	0.24		[mM]		7.4	23			secondary double reciprocal plots		100 mM Tris-HCl	RF126		E. coli (Unspecified, but cited methods used Strain 8 (PMID:355254))
539	G3PD2	1.1.1.94		Kis	dhap	[nadp,glyc3p]	[varied,0.10]				[NC],[nadp]	0.12		[mM]		7.4	23			secondary double reciprocal plots		100 mM Tris-HCl	RF126		E. coli (Unspecified, but cited methods used Strain 8 (PMID:355254))
540	G3PD2	1.1.1.94		Kii	nadph	[nadp,glyc3p]	[0.10,varied]				[NC],[glyc3p]	0.0008		[mM]		7.4	23			secondary double reciprocal plots		100 mM Tris-HCl	RF126		E. coli (Unspecified, but cited methods used Strain 8 (PMID:355254))
541	G3PD2	1.1.1.94		Kis	nadph	[nadp,glyc3p]	[0.10,varied]				[NC],[glyc3p]	0.0006		[mM]		7.4	23			secondary double reciprocal plots		100 mM Tris-HCl	RF126		E. coli (Unspecified, but cited methods used Strain 8 (PMID:355254))
542	G3PD2	1.1.1.94		Ki	nadph	[nadp,glyc3p]	[varied,0.50]				[C],[nadp]	0.0004		[mM]		7.4	23			secondary double reciprocal plots		100 mM Tris-HCl	RF126		E. coli (Unspecified, but cited methods used Strain 8 (PMID:355254))
543	G3PD5	1.1.5.3		Structure														2	Yes	Crystallography			RF127		E. coli (Unspecified)
544	G3PD5	1.1.5.3		Active Sites								2								Crystallography			RF127		E. coli (Unspecified)
545	G3PD5	1.1.5.3		Mechanism											[glyc3p,dhap,q8,q8h2]								RF128		Vibrio alginolyticus
546	G3PD5	1.1.5.3		Km	glyc3p	[pms,mtt]	[1,0.144]	0.2% Brij 58	0.1 [mg/mL]	detergent		1.19		[mM]		7	Room Temperature			Lineweaver Burk		43 mM imidazole-Cl	RF129	alternative electron acceptors were used in place of ubiquinol	E. coli strain 7
547	G3PD5	1.1.5.3		Km	glyc3p	Potassium ferricyanide	1	0.2% Brij 58	0.1 [mg/mL]	detergent		10.2		[mM]		7	Room Temperature			Lineweaver Burk		43 mM imidazole-Cl	RF129	alternative electron acceptors were used in place of ubiquinol	E. coli strain 7
548	PFK	2.7.1.11		Structure														2 or 4	No	Crystallography			RF130	tetrameric form is inactive	E. coli DF1020 w/ pGP1-2 and pET21d containing Pfk-2 gene
549	PFK	2.7.1.11		Active Sites								2								Crystallography			RF130	one site per subuint	E. coli DF1020 w/ pGP1-2 and pET21d containing Pfk-2 gene
550	PFK	2.7.1.11		Allosteric Sites																Crystallography			RF130	one site per subuint	E. coli DF1020 w/ pGP1-2 and pET21d containing Pfk-2 gene
551	PFK	2.7.1.11		Mechanism											[f6p,atp,adp,fbp]								RF131		E. coli strain DF903
552	PFK	2.7.1.11		Km	f6p	atp	1	Mg2+	1	Cofactor		0.1	[0.081,0.119]	[mM]		8.2	26			nonlinear fitting (Sigma-plot)		100 mM Tris-HCl buffer	RF132	atp is MgATP2-	E. coli DF1020 w/ pGP1-2 and pET21d containing Pfk-2 gene
553	PFK	2.7.1.11		Km	atp	f6p	1	Mg2+	1	Cofactor		0.02	[0.017,0.023]	[mM]		8.2	26			nonlinear fitting (Sigma-plot)		100 mM Tris-HCl buffer	RF132	atp is MgATP2-	E. coli DF1020 w/ pGP1-2 and pET21d containing Pfk-2 gene
554	PFK	2.7.1.11		kcat	[f6p,atp]		1	Mg2+	1	Cofactor		53	[51,55]	[1/S]		8.2	26			nonlinear fitting (Sigma-plot)		100 mM Tris-HCl buffer	RF132	atp is MgATP2-	E. coli DF1020 w/ pGP1-2 and pET21d containing Pfk-2 gene
555	PFK	2.7.1.11		Ki	ATP4-	[atp,f6p]	[varied,1]	Mg2+	1	Cofactor	[C],[atp]	0.002		[mM]		8.2	26			nonlinear fitting (Sigma-plot)		100 mM Tris-HCl buffer	RF132	atp is MgATP2-	E. coli DF1020 w/ pGP1-2 and pET21d containing Pfk-2 gene
556	AC	4.6.1.1		Structure														1	Unknown	SDS-PAGE			RF147		E. coli K12 strain JK 130
557	AC	4.6.1.1		Mechanism											[atp,ppi,camp]								RF147		E. coli K12 strain JK 130
558	AC	4.6.1.1		Km	atp							1		[mM]		8.5	37			Non-Linear Fitting of double reciprocal plot	10 mM MgCl2	100 mM Tris-HCl buffer	RF147		E. coli K12 strain JK 130
559	AC	4.6.1.1		Ki	atp						[C],[camp]	1.4		[mM]		8.5	37			Dixon Plot	10 mM MgCl2	100 mM Tris-HCl buffer	RF147		E. coli K12 strain JK 130
560	AC	4.6.1.1		Ki	adp	atp	varied				C	2		[mM]		8.5	37			Dixon Plot	10 mM MgCl2	100 mM Tris-HCl buffer	RF147		E. coli K12 strain JK 130
561	AC	4.6.1.1		Ki	gtp	atp	varied				C	1.2		[mM]		8.5	37			Dixon Plot	10 mM MgCl2	100 mM Tris-HCl buffer	RF147		E. coli K12 strain JK 130
562	AC	4.6.1.1		Ki	pp	atp	varied				NC	0.18		[mM]		8.5	37			Dixon Plot	10 mM MgCl2	100 mM Tris-HCl buffer	RF147		E. coli K12 strain JK 130
563	AC	4.6.1.1		Ki	pyr	atp	varied				NC	16		[mM]		8.5	37			Dixon Plot	10 mM MgCl2	100 mM Tris-HCl buffer	RF147		E. coli K12 strain JK 130
564	AC	4.6.1.1		Ki	pep	atp	varied				NC	5		[mM]		8.5	37			Dixon Plot	10 mM MgCl2	100 mM Tris-HCl buffer	RF147		E. coli K12 strain JK 130
565	TKT2	2.2.1.1		Structure														2	No	Crystallography			RF138		E. coli strain JM109 w/ pGSJ427
566	TKT2	2.2.1.1		Active Sites								2								Crystallography			RF138		E. coli strain JM109 w/ pGSJ427
567	TKT2	2.2.1.1		Mechanism											[xu5p-D,g3p,r5p,s7p],[xu5p-D,g3p,e4p,f6p]					NMR			RF138	Schiff-base intermediate	E. coli strain JM109 w/ pGSJ427
568	TKT2	2.2.1.1		kcat	[hydroxypyruvate,glycolaldehyde]							84.6		[1/S]									RF50	Used non-natural Substrates	Escherichia coli JM 107/pQR 700
569	TKT2	2.2.1.1		Km	xu5p-D	e4p	9	thiamine diphosphate	1	cofactor		0.16		[mM]		8.5	30			Double Reciprocal Plot	5 mM MgCl2	50 mM glycylglycine	RF51	Cosubtrates at 'excess' concentrations, assuming x100 Km	E. coli DH5/pGSJ427
570	TKT2	2.2.1.1		Km	r5p	xu5p-D	16	thiamine diphosphate	1	cofactor		1.4		[mM]		8.5	30			Double Reciprocal Plot	5 mM MgCl2	50 mM glycylglycine	RF51	Cosubtrates at 'excess' concentrations, assuming x100 Km	E. coli DH5/pGSJ427
571	TKT2	2.2.1.1		Km	e4p	xu5p-D	16	thiamine diphosphate	1	cofactor		0.09		[mM]		8.5	30			Double Reciprocal Plot	5 mM MgCl2	50 mM glycylglycine	RF51	Cosubtrates at 'excess' concentrations, assuming x100 Km	E. coli DH5/pGSJ427
572	TKT2	2.2.1.1		Km	g3p	xu5p-D	16	thiamine diphosphate	1	cofactor		2.1		[mM]		8.5	30			Double Reciprocal Plot	5 mM MgCl2	50 mM glycylglycine	RF51	Cosubtrates at 'excess' concentrations, assuming x100 Km	E. coli DH5/pGSJ427
573	TKT2	2.2.1.1		Km	f6p	glycolaldehyde	1400	thiamine diphosphate	1	cofactor		1.1		[mM]		8.5	30			Double Reciprocal Plot	5 mM MgCl2	50 mM glycylglycine	RF51	Cosubtrates at 'excess' concentrations, assuming x100 Km	E. coli DH5/pGSJ427
574	TKT2	2.2.1.1		Km	s7p	e4p	9	thiamine diphosphate	1	cofactor		4		[mM]		8.5	30			Double Reciprocal Plot	5 mM MgCl2	50 mM glycylglycine	RF51	Cosubtrates at 'excess' concentrations, assuming x100 Km	E. coli DH5/pGSJ427
575	TKT2	2.2.1.1		Kd	Mg2+	thiamine diphosphate	0.01					0.036		[mM]		8.5	30			Double Reciprocal Plot		50 mM glycylglycine	RF51		E. coli DH5/pGSJ427
576	TKT2	2.2.1.1		Kd	thiamine diphosphate	Mg2+	10000					0.029		[mM]		8.5	30			Double Reciprocal Plot		50 mM glycylglycine	RF51		E. coli DH5/pGSJ427
577	MDH	1.1.1.37		Structure														2	No	Crystallography			RF119		E. coli strain BL21 w/ pPchD
578	MDH	1.1.1.37		Active Sites								1								Crystallography			RF119	Identical subunits, but one active site is always conformationally closed	E. coli strain BL21 w/ pPchD
579	MDH	1.1.1.37		Mechanism											[nadh,oaa,mal,nad]								RF120		pig heart
580	MDH	1.1.1.37		Km	nadh	oaa	0.33					0.069	[0.059,0.063]	[mM]		7.5	25			program of Hanson et al. (PMID: 6066278) (Unspecified)		100 mM potassium phosphate	RF121		E. coli strain BHBIII w/ pASK40 w/ native E. coli MDH2
581	MDH	1.1.1.37		Km	oaa	nadh	0.3					0.049	[0.046,0.052]	[mM]		7.5	25			program of Hanson et al. (PMID: 6066278) (Unspecified)		100 mM potassium phosphate	RF121		E. coli strain BHBIII w/ pASK40 w/ native E. coli MDH2
582	MDH	1.1.1.37		kcat	[nadh,oaa]							900		[1/S]		7.5	25			program of Hanson et al. (PMID: 6066278) (Unspecified)		100 mM potassium phosphate	RF121		E. coli strain BHBIII w/ pASK40 w/ native E. coli MDH2
583	MDH	1.1.1.37		Km	nad	mal	unk					0.26	[0.23,0.29]	[mM]		unk	unk						RF121	A note at the end of the journal article states "Martha M. Pacold determined Km and kcat values in the direction of malate oxidation.", but otherwise no other methods, assay conditions or citations were provided for the data.	E. coli strain BHBIII w/ pASK40 w/ native E. coli MDH2 (Assumption)
584	MDH	1.1.1.37		Km	mal	nad	unk					2.6	[2.4,2.8]	[mM]		unk	unk						RF121	A note at the end of the journal article states "Martha M. Pacold determined Km and kcat values in the direction of malate oxidation.", but otherwise no other methods, assay conditions or citations were provided for the data.	E. coli strain BHBIII w/ pASK40 w/ native E. coli MDH2 (Assumption)
585	MDH	1.1.1.37		kcat	[nad,mal]							21		[1/S]		unk	unk						RF121	A note at the end of the journal article states "Martha M. Pacold determined Km and kcat values in the direction of malate oxidation.", but otherwise no other methods, assay conditions or citations were provided for the data.	E. coli strain BHBIII w/ pASK40 w/ native E. coli MDH2 (Assumption)

## Sheet: References
Reference ID	Year	Reference	PMID
RF1	2001		11526312
RF2	1990	The Inhibition of Isocitrate Lyase from Escherichia coli by Glyoxylate; CURRENT MICROBIOLOGY Volume 21, Number 5 (1990), 313-315, DOI: 10.1007/BF02092097
RF3	1988		3281659
RF4	2004		15470117
RF5	2003		12824188
RF6	1988		3276685
RF7	2009	Current understanding on cytochrome bd quinol oxidase of Escherichia coli a mutagenesis, kinetics and spectroscopic study (Dissertation), KE YANG
RF8	1991		1939121
RF9	2002		11955070
RF10	1985		3905803
RF11	2000		10913250
RF12	1986		2946951
RF13	1988		2975709
RF14	2010		20505720
RF15	1992		1429704
RF16	1968		4229913
RF17	1990		2197982
RF18	1996		8969207
RF19	1995		7601098
RF20	1998		9724740
RF21	1979		386829
RF22	1961		13909521
RF23	1983		6411705
RF24	1982		6292227
RF25	1992		1569016
RF26	1980		6992959
RF27	1982		6754730
RF28	1983		6362721
RF29	1982		6754728
RF30	1980		6997300
RF31	1982		6754731
RF32	1991		1680393
RF33	1992		1577753
RF34	1982		6754734
RF35	1986		3015992
RF36	2000		10889194
RF37	2011		22002719
RF38	1995		7607227
RF39	2003		12560550
RF40	2000		10664466
RF41	1999		10486141
RF42	2000		11017202
RF43	2009		19542282
RF44	1994		7904829
RF45	1991		1671336
RF46	1972		4401601
RF47	2010		19686854
RF48	2003		12517338
RF49	2008		18640127
RF50	1997	Kinetics of overexpressed transketolase from Escherichia coli JM 107/pQR 700; Michael Gyamerah and Andrew J. Willetts
RF51	1995		7607225
RF52	1996		8805555
RF53	1995		7592346
RF54	2003		12930982
RF55	2011		21728344
RF56	2000		10828981
RF57	1968		5690818
RF58	1986		3016722
RF59	1996		8636984
RF60	1999		10190977
RF61	1980		7447472
RF62	1993		15299515
RF63	1998		9442062
RF64	2000		10712619
RF65	1973		4198624
RF66	1989		2649077
RF67	1999		9927652
RF68	1997		9249011
RF69	2003		12781768
RF70	1998		9843423
RF71	1990		2148683
RF72	1998		9538005
RF73	2009		19819219
RF74	1980		7004378
RF75	2007		17307338
RF76	2005		15882410
RF77	2000		10751408
RF78	1979		387087
RF79	1975		122902
RF80	2009		19116142
RF81	1999		10585860
RF82	2002		11825604
RF83	2009		19073594
RF84	2000		10986273
RF85	1975		241744
RF86	1980		7190024
RF87	2008		18294195
RF88	1979		224913
RF89	2007		17557829
RF90	1999		10437801
RF91	2001		11038361
RF92	1996		8609605
RF93	2007	COTELESAGE JJH (2007) Structural and functional studies of phosphoenolpyruvate carboxykinase. Ph. D. Thesis, University of Saskatchewan.
RF94	2007		17475535
RF95	2010		20236319
RF96	2006		16428419
RF97	1999		10353839
RF98	1973		4569898
RF99	1999		9917402
RF100	2001		11298760
RF101	1993		8369299
RF102	1989		2682654
RF103	2009		19411254
RF104	2006		16730323
RF105	2000		10600671
RF106	2001		11489853
RF107	1971		4942326
RF108	1986		3020034
RF109	1992		1329945
RF110	2005		16204892
RF111	2004		14990798
RF112	1996		8612743
RF113	1985		3902822
RF114	1989		2498307
RF115	1973		4352410
RF116	2007		17635929
RF117	1980		6109545
RF118	1978		28418
RF119	2009		19724119
RF120	1968		4296842
RF121	1995		7647229
RF122	2005		16083909
RF123	1979		368063
RF124	2008		18972197
RF125	1997		9182734
RF126	1978		28326
RF127	2008		18296637
RF128	1981		6796567
RF129	1980		6780164
RF130	2011		21147773
RF131	1984		6233271
RF132	2006		16866375
RF133	2011		21454533
RF134	2002		11997136
RF135	2009		19061856
RF136	1994		7881907
RF137	1983		6847197
RF138	2007		17914867
RF139	1999		10080900
RF140	1978		348198
RF141	2006		16670087
RF142	2007		17142397
RF143	2001		11676541
RF144	1993		8487301
RF145	2000		10739245
RF146	2007		17367808
RF147	1983		6300054
