# Supplementary material for: The quantitative metabolome is shaped by abiotic constraints
Source: Nat Commun. 2021 May 26;12:3178. doi: 10.1038/s41467-021-23214-9 (PMC8155068; doi:10.1038/s41467-021-23214-9)
Supplement: Supplementary file 9 — Supplementary Code 1 [file 41467_2021_23214_MOESM9_ESM.zip › Codes/Core/Input-data-sheets/parameters_core_raw.xlsx]

## Sheet: S
	GTHOr	CS	ICDHyr	PPA	PPCK	ASPTA	GLGC	PYK	ENO	FBA	PGI	PGK	EDA	PGL	RPE	TALA	TKT1	PTAr	ACKr	EDD	MDH	FUM	PGAMT	UAGDP	PPC	TRE6PS	NDPK2	NDPK3	NDPK4	NDPK1	PGMT	BETALDHx_CHOLD	NADTRHD	TRE6PP	GALUi	AKGDH	GAPD	GND	G1PACT	GF6PTA	MDH2	G6PDH2r	THD2pp	TKT2	CO2tpp	ACt2rpp	ATPS4rpp	GLCptspp	GLUDy
2pg_c	0	0	0	0	0	0	0	0	-1	0	0	0	0	0	0	0	0	0	0	0	0	0	0	0	0	0	0	0	0	0	0	0	0	0	0	0	0	0	0	0	0	0	0	0	0	0	0	0	0
13dpg_c	0	0	0	0	0	0	0	0	0	0	0	1	0	0	0	0	0	0	0	0	0	0	0	0	0	0	0	0	0	0	0	0	0	0	0	0	1	0	0	0	0	0	0	0	0	0	0	0	0
pep_c	0	0	0	0	1	0	0	-1	1	0	0	0	0	0	0	0	0	0	0	0	0	0	0	0	-1	0	0	0	0	0	0	0	0	0	0	0	0	0	0	0	0	0	0	0	0	0	0	-1	0
gthrd_c	2	0	0	0	0	0	0	0	0	0	0	0	0	0	0	0	0	0	0	0	0	0	0	0	0	0	0	0	0	0	0	0	0	0	0	0	0	0	0	0	0	0	0	0	0	0	0	0	0
actp_c	0	0	0	0	0	0	0	0	0	0	0	0	0	0	0	0	0	1	1	0	0	0	0	0	0	0	0	0	0	0	0	0	0	0	0	0	0	0	0	0	0	0	0	0	0	0	0	0	0
dhap_c	0	0	0	0	0	0	0	0	0	1	0	0	0	0	0	0	0	0	0	0	0	0	0	0	0	0	0	0	0	0	0	0	0	0	0	0	0	0	0	0	0	0	0	0	0	0	0	0	0
r5p_c	0	0	0	0	0	0	0	0	0	0	0	0	0	0	0	0	-1	0	0	0	0	0	0	0	0	0	0	0	0	0	0	0	0	0	0	0	0	0	0	0	0	0	0	0	0	0	0	0	0
akg_c	0	0	1	0	0	-1	0	0	0	0	0	0	0	0	0	0	0	0	0	0	0	0	0	0	0	0	0	0	0	0	0	0	0	0	0	-1	0	0	0	0	0	0	0	0	0	0	0	0	1
ac_c	0	0	0	0	0	0	0	0	0	0	0	0	0	0	0	0	0	0	-1	0	0	0	0	0	0	0	0	0	0	0	0	0	0	0	0	0	0	0	0	0	0	0	0	0	0	1	0	0	0
xu5p__D_c	0	0	0	0	0	0	0	0	0	0	0	0	0	0	1	0	-1	0	0	0	0	0	0	0	0	0	0	0	0	0	0	0	0	0	0	0	0	0	0	0	0	0	0	-1	0	0	0	0	0
glyb_c	0	0	0	0	0	0	0	0	0	0	0	0	0	0	0	0	0	0	0	0	0	0	0	0	0	0	0	0	0	0	0	1	0	0	0	0	0	0	0	0	0	0	0	0	0	0	0	0	0
3pg_c	0	0	0	0	0	0	0	0	0	0	0	-1	0	0	0	0	0	0	0	0	0	0	0	0	0	0	0	0	0	0	0	0	0	0	0	0	0	0	0	0	0	0	0	0	0	0	0	0	0
ctp_c	0	0	0	0	0	0	0	0	0	0	0	0	0	0	0	0	0	0	0	0	0	0	0	0	0	0	0	1	0	0	0	0	0	0	0	0	0	0	0	0	0	0	0	0	0	0	0	0	0
gam1p_c	0	0	0	0	0	0	0	0	0	0	0	0	0	0	0	0	0	0	0	0	0	0	-1	0	0	0	0	0	0	0	0	0	0	0	0	0	0	0	-1	0	0	0	0	0	0	0	0	0	0
accoa_c	0	-1	0	0	0	0	0	0	0	0	0	0	0	0	0	0	0	-1	0	0	0	0	0	0	0	0	0	0	0	0	0	0	0	0	0	0	0	0	-1	0	0	0	0	0	0	0	0	0	0
nad_c	0	0	0	0	0	0	0	0	0	0	0	0	0	0	0	0	0	0	0	0	-1	0	0	0	0	0	0	0	0	0	0	-2	-1	0	0	-1	-1	0	0	0	0	0	1	0	0	0	0	0	0
chol_c	0	0	0	0	0	0	0	0	0	0	0	0	0	0	0	0	0	0	0	0	0	0	0	0	0	0	0	0	0	0	0	-1	0	0	0	0	0	0	0	0	0	0	0	0	0	0	0	0	0
adp_c	0	0	0	0	1	0	0	-1	0	0	0	1	0	0	0	0	0	0	1	0	0	0	0	0	0	0	1	1	1	1	0	0	0	0	0	0	0	0	0	0	0	0	0	0	0	0	-1	0	0
mal__L_c	0	0	0	0	0	0	0	0	0	0	0	0	0	0	0	0	0	0	0	0	-1	1	0	0	0	0	0	0	0	0	0	0	0	0	0	0	0	0	0	0	-1	0	0	0	0	0	0	0	0
asp__L_c	0	0	0	0	0	-1	0	0	0	0	0	0	0	0	0	0	0	0	0	0	0	0	0	0	0	0	0	0	0	0	0	0	0	0	0	0	0	0	0	0	0	0	0	0	0	0	0	0	0
o2_c	0	0	0	0	0	0	0	0	0	0	0	0	0	0	0	0	0	0	0	0	0	0	0	0	0	0	0	0	0	0	0	0	0	0	0	0	0	0	0	0	0	0	0	0	0	0	0	0	0
acgam1p_c	0	0	0	0	0	0	0	0	0	0	0	0	0	0	0	0	0	0	0	0	0	0	0	-1	0	0	0	0	0	0	0	0	0	0	0	0	0	0	1	0	0	0	0	0	0	0	0	0	0
g3p_c	0	0	0	0	0	0	0	0	0	1	0	0	1	0	0	-1	1	0	0	0	0	0	0	0	0	0	0	0	0	0	0	0	0	0	0	0	-1	0	0	0	0	0	0	1	0	0	0	0	0
pi_c	0	0	0	2	0	0	0	0	0	0	0	0	0	0	0	0	0	-1	0	0	0	0	0	0	1	0	0	0	0	0	0	0	0	1	0	0	-1	0	0	0	0	0	0	0	0	0	-1	0	0
q8h2_c	0	0	0	0	0	0	0	0	0	0	0	0	0	0	0	0	0	0	0	0	0	0	0	0	0	0	0	0	0	0	0	0	0	0	0	0	0	0	0	0	1	0	0	0	0	0	0	0	0
6pgc_c	0	0	0	0	0	0	0	0	0	0	0	0	0	1	0	0	0	0	0	-1	0	0	0	0	0	0	0	0	0	0	0	0	0	0	0	0	0	-1	0	0	0	0	0	0	0	0	0	0	0
nh4_c	0	0	0	0	0	0	0	0	0	0	0	0	0	0	0	0	0	0	0	0	0	0	0	0	0	0	0	0	0	0	0	0	0	0	0	0	0	0	0	0	0	0	0	0	0	0	0	0	1
atp_c	0	0	0	0	-1	0	-1	1	0	0	0	-1	0	0	0	0	0	0	-1	0	0	0	0	0	0	0	-1	-1	-1	-1	0	0	0	0	0	0	0	0	0	0	0	0	0	0	0	0	1	0	0
adpglc_c	0	0	0	0	0	0	1	0	0	0	0	0	0	0	0	0	0	0	0	0	0	0	0	0	0	0	0	0	0	0	0	0	0	0	0	0	0	0	0	0	0	0	0	0	0	0	0	0	0
dttp_c	0	0	0	0	0	0	0	0	0	0	0	0	0	0	0	0	0	0	0	0	0	0	0	0	0	0	0	0	1	0	0	0	0	0	0	0	0	0	0	0	0	0	0	0	0	0	0	0	0
ru5p__D_c	0	0	0	0	0	0	0	0	0	0	0	0	0	0	-1	0	0	0	0	0	0	0	0	0	0	0	0	0	0	0	0	0	0	0	0	0	0	1	0	0	0	0	0	0	0	0	0	0	0
e4p_c	0	0	0	0	0	0	0	0	0	0	0	0	0	0	0	1	0	0	0	0	0	0	0	0	0	0	0	0	0	0	0	0	0	0	0	0	0	0	0	0	0	0	0	-1	0	0	0	0	0
utp_c	0	0	0	0	0	0	0	0	0	0	0	0	0	0	0	0	0	0	0	0	0	0	0	-1	0	0	1	0	0	0	0	0	0	0	-1	0	0	0	0	0	0	0	0	0	0	0	0	0	0
tre_c	0	0	0	0	0	0	0	0	0	0	0	0	0	0	0	0	0	0	0	0	0	0	0	0	0	0	0	0	0	0	0	0	0	1	0	0	0	0	0	0	0	0	0	0	0	0	0	0	0
fdp_c	0	0	0	0	0	0	0	0	0	-1	0	0	0	0	0	0	0	0	0	0	0	0	0	0	0	0	0	0	0	0	0	0	0	0	0	0	0	0	0	0	0	0	0	0	0	0	0	0	0
gdp_c	0	0	0	0	0	0	0	0	0	0	0	0	0	0	0	0	0	0	0	0	0	0	0	0	0	0	0	0	0	-1	0	0	0	0	0	0	0	0	0	0	0	0	0	0	0	0	0	0	0
ppi_c	0	0	0	-1	0	0	1	0	0	0	0	0	0	0	0	0	0	0	0	0	0	0	0	1	0	0	0	0	0	0	0	0	0	0	1	0	0	0	0	0	0	0	0	0	0	0	0	0	0
nadp_c	1	0	-1	0	0	0	0	0	0	0	0	0	0	0	0	0	0	0	0	0	0	0	0	0	0	0	0	0	0	0	0	0	1	0	0	0	0	-1	0	0	0	-1	-1	0	0	0	0	0	-1
glu__L_c	0	0	0	0	0	1	0	0	0	0	0	0	0	0	0	0	0	0	0	0	0	0	0	0	0	0	0	0	0	0	0	0	0	0	0	0	0	0	0	1	0	0	0	0	0	0	0	0	-1
fum_c	0	0	0	0	0	0	0	0	0	0	0	0	0	0	0	0	0	0	0	0	0	-1	0	0	0	0	0	0	0	0	0	0	0	0	0	0	0	0	0	0	0	0	0	0	0	0	0	0	0
udpg_c	0	0	0	0	0	0	0	0	0	0	0	0	0	0	0	0	0	0	0	0	0	0	0	0	0	-1	0	0	0	0	0	0	0	0	1	0	0	0	0	0	0	0	0	0	0	0	0	0	0
gln__L_c	0	0	0	0	0	0	0	0	0	0	0	0	0	0	0	0	0	0	0	0	0	0	0	0	0	0	0	0	0	0	0	0	0	0	0	0	0	0	0	-1	0	0	0	0	0	0	0	0	0
g1p_c	0	0	0	0	0	0	-1	0	0	0	0	0	0	0	0	0	0	0	0	0	0	0	0	0	0	0	0	0	0	0	-1	0	0	0	-1	0	0	0	0	0	0	0	0	0	0	0	0	0	0
g6p_c	0	0	0	0	0	0	0	0	0	0	-1	0	0	0	0	0	0	0	0	0	0	0	0	0	0	-1	0	0	0	0	1	0	0	0	0	0	0	0	0	0	0	-1	0	0	0	0	0	1	0
q8_c	0	0	0	0	0	0	0	0	0	0	0	0	0	0	0	0	0	0	0	0	0	0	0	0	0	0	0	0	0	0	0	0	0	0	0	0	0	0	0	0	-1	0	0	0	0	0	0	0	0
betald_c	0	0	0	0	0	0	0	0	0	0	0	0	0	0	0	0	0	0	0	0	0	0	0	0	0	0	0	0	0	0	0	0	0	0	0	0	0	0	0	0	0	0	0	0	0	0	0	0	0
f6p_c	0	0	0	0	0	0	0	0	0	0	1	0	0	0	0	1	0	0	0	0	0	0	0	0	0	0	0	0	0	0	0	0	0	0	0	0	0	0	0	-1	0	0	0	1	0	0	0	0	0
oaa_c	0	-1	0	0	-1	1	0	0	0	0	0	0	0	0	0	0	0	0	0	0	1	0	0	0	1	0	0	0	0	0	0	0	0	0	0	0	0	0	0	0	1	0	0	0	0	0	0	0	0
tre6p_c	0	0	0	0	0	0	0	0	0	0	0	0	0	0	0	0	0	0	0	0	0	0	0	0	0	1	0	0	0	0	0	0	0	-1	0	0	0	0	0	0	0	0	0	0	0	0	0	0	0
succ_c	0	0	0	0	0	0	0	0	0	0	0	0	0	0	0	0	0	0	0	0	0	0	0	0	0	0	0	0	0	0	0	0	0	0	0	0	0	0	0	0	0	0	0	0	0	0	0	0	0
gam6p_c	0	0	0	0	0	0	0	0	0	0	0	0	0	0	0	0	0	0	0	0	0	0	1	0	0	0	0	0	0	0	0	0	0	0	0	0	0	0	0	1	0	0	0	0	0	0	0	0	0
cdp_c	0	0	0	0	0	0	0	0	0	0	0	0	0	0	0	0	0	0	0	0	0	0	0	0	0	0	0	-1	0	0	0	0	0	0	0	0	0	0	0	0	0	0	0	0	0	0	0	0	0
s7p_c	0	0	0	0	0	0	0	0	0	0	0	0	0	0	0	-1	1	0	0	0	0	0	0	0	0	0	0	0	0	0	0	0	0	0	0	0	0	0	0	0	0	0	0	0	0	0	0	0	0
cit_c	0	1	0	0	0	0	0	0	0	0	0	0	0	0	0	0	0	0	0	0	0	0	0	0	0	0	0	0	0	0	0	0	0	0	0	0	0	0	0	0	0	0	0	0	0	0	0	0	0
6pgl_c	0	0	0	0	0	0	0	0	0	0	0	0	0	-1	0	0	0	0	0	0	0	0	0	0	0	0	0	0	0	0	0	0	0	0	0	0	0	0	0	0	0	1	0	0	0	0	0	0	0
gtp_c	0	0	0	0	0	0	0	0	0	0	0	0	0	0	0	0	0	0	0	0	0	0	0	0	0	0	0	0	0	1	0	0	0	0	0	0	0	0	0	0	0	0	0	0	0	0	0	0	0
uacgam_c	0	0	0	0	0	0	0	0	0	0	0	0	0	0	0	0	0	0	0	0	0	0	0	1	0	0	0	0	0	0	0	0	0	0	0	0	0	0	0	0	0	0	0	0	0	0	0	0	0
acon_C_c	0	0	0	0	0	0	0	0	0	0	0	0	0	0	0	0	0	0	0	0	0	0	0	0	0	0	0	0	0	0	0	0	0	0	0	0	0	0	0	0	0	0	0	0	0	0	0	0	0
nadph_c	-1	0	1	0	0	0	0	0	0	0	0	0	0	0	0	0	0	0	0	0	0	0	0	0	0	0	0	0	0	0	0	0	-1	0	0	0	0	1	0	0	0	1	1	0	0	0	0	0	1
pyr_c	0	0	0	0	0	0	0	1	0	0	0	0	1	0	0	0	0	0	0	0	0	0	0	0	0	0	0	0	0	0	0	0	0	0	0	0	0	0	0	0	0	0	0	0	0	0	0	1	0
coa_c	0	1	0	0	0	0	0	0	0	0	0	0	0	0	0	0	0	1	0	0	0	0	0	0	0	0	0	0	0	0	0	0	0	0	0	-1	0	0	1	0	0	0	0	0	0	0	0	0	0
udp_c	0	0	0	0	0	0	0	0	0	0	0	0	0	0	0	0	0	0	0	0	0	0	0	0	0	1	-1	0	0	0	0	0	0	0	0	0	0	0	0	0	0	0	0	0	0	0	0	0	0
icit_c	0	0	-1	0	0	0	0	0	0	0	0	0	0	0	0	0	0	0	0	0	0	0	0	0	0	0	0	0	0	0	0	0	0	0	0	0	0	0	0	0	0	0	0	0	0	0	0	0	0
dtdp_c	0	0	0	0	0	0	0	0	0	0	0	0	0	0	0	0	0	0	0	0	0	0	0	0	0	0	0	0	-1	0	0	0	0	0	0	0	0	0	0	0	0	0	0	0	0	0	0	0	0
2ddg6p_c	0	0	0	0	0	0	0	0	0	0	0	0	-1	0	0	0	0	0	0	1	0	0	0	0	0	0	0	0	0	0	0	0	0	0	0	0	0	0	0	0	0	0	0	0	0	0	0	0	0
nadh_c	0	0	0	0	0	0	0	0	0	0	0	0	0	0	0	0	0	0	0	0	1	0	0	0	0	0	0	0	0	0	0	2	1	0	0	1	1	0	0	0	0	0	-1	0	0	0	0	0	0
co2_c	0	0	1	0	1	0	0	0	0	0	0	0	0	0	0	0	0	0	0	0	0	0	0	0	-1	0	0	0	0	0	0	0	0	0	0	1	0	1	0	0	0	0	0	0	1	0	0	0	0
gthox_c	-1	0	0	0	0	0	0	0	0	0	0	0	0	0	0	0	0	0	0	0	0	0	0	0	0	0	0	0	0	0	0	0	0	0	0	0	0	0	0	0	0	0	0	0	0	0	0	0	0
succoa_c	0	0	0	0	0	0	0	0	0	0	0	0	0	0	0	0	0	0	0	0	0	0	0	0	0	0	0	0	0	0	0	0	0	0	0	1	0	0	0	0	0	0	0	0	0	0	0	0	0
glc__D_p	0	0	0	0	0	0	0	0	0	0	0	0	0	0	0	0	0	0	0	0	0	0	0	0	0	0	0	0	0	0	0	0	0	0	0	0	0	0	0	0	0	0	0	0	0	0	0	-1	0
chol_p	0	0	0	0	0	0	0	0	0	0	0	0	0	0	0	0	0	0	0	0	0	0	0	0	0	0	0	0	0	0	0	0	0	0	0	0	0	0	0	0	0	0	0	0	0	0	0	0	0
co2_p	0	0	0	0	0	0	0	0	0	0	0	0	0	0	0	0	0	0	0	0	0	0	0	0	0	0	0	0	0	0	0	0	0	0	0	0	0	0	0	0	0	0	0	0	-1	0	0	0	0
ac_p	0	0	0	0	0	0	0	0	0	0	0	0	0	0	0	0	0	0	0	0	0	0	0	0	0	0	0	0	0	0	0	0	0	0	0	0	0	0	0	0	0	0	0	0	0	-1	0	0	0
nh4_p	0	0	0	0	0	0	0	0	0	0	0	0	0	0	0	0	0	0	0	0	0	0	0	0	0	0	0	0	0	0	0	0	0	0	0	0	0	0	0	0	0	0	0	0	0	0	0	0	0
pi_p	0	0	0	0	0	0	0	0	0	0	0	0	0	0	0	0	0	0	0	0	0	0	0	0	0	0	0	0	0	0	0	0	0	0	0	0	0	0	0	0	0	0	0	0	0	0	0	0	0
glyb_p	0	0	0	0	0	0	0	0	0	0	0	0	0	0	0	0	0	0	0	0	0	0	0	0	0	0	0	0	0	0	0	0	0	0	0	0	0	0	0	0	0	0	0	0	0	0	0	0	0
[truncated: 18 more columns]

## Sheet: ReactionProperties
Rxn Name	Stoichiometry (h, h2o)	δrG0' (kJ/mol)			sign v	S_h2o	is_transport	nH_transport	Pathway
Glutathione oxidoreductase	h_c + nadph_c + gthox_c <=> 2 gthrd_c + nadp_c	1.6			1	0	0	0	Redox
Citrate synthase	accoa_c + h2o_c + oaa_c -> h_c + cit_c + coa_c	0.9			1	-1	0	0	TCA
Isocitrate dehydrogenase (NADP)	nadp_c + icit_c <=> akg_c + nadph_c + co2_c	6.3			1	0	0	0	TCA
Inorganic diphosphatase	ppi_c + h2o_c -> h_c + 2 pi_c	0.4			1	-1	0	0	Other
Phosphoenolpyruvate carboxykinase	atp_c + oaa_c -> pep_c + adp_c + co2_c	6.2			1	0	0	0	Anaplerosis
Aspartate transaminase	akg_c + asp__L_c <=> glu__L_c + oaa_c	1.1			-1	0	0	0	Amino acid
Glucose-1-phosphate adenylyltransferase	h_c + atp_c + g1p_c -> adpglc_c + ppi_c	2.7			1	0	0	0	Sugar metabolism
Pyruvate kinase	pep_c + h_c + adp_c -> atp_c + pyr_c	0.8			1	0	0	0	Glycolysis
Enolase	2pg_c <=> pep_c + h2o_c	0.6			1	1	0	0	Glycolysis
Fructose-bisphosphate aldolase	fdp_c <=> dhap_c + g3p_c	1			1	0	0	0	Glycolysis
Glucose-6-phosphate isomerase	g6p_c <=> f6p_c	0.8			1	0	0	0	Glycolysis
Phosphoglycerate kinase	3pg_c + atp_c <=> 13dpg_c + adp_c	0.9			-1	0	0	0	Glycolysis
2-dehydro-3-deoxy-phosphogluconate aldolase	2ddg6p_c -> g3p_c + pyr_c	4.1			1	0	0	0	ED Shunt
6-phosphogluconolactonase	h2o_c + 6pgl_c -> h_c + 6pgc_c	3.3			1	-1	0	0	PPP
Ribulose 5-phosphate 3-epimerase	ru5p__D_c <=> xu5p__D_c	2.3			1	0	0	0	PPP
Transaldolase	g3p_c + s7p_c <=> e4p_c + f6p_c	2.8			1	0	0	0	PPP
Transketolase	r5p_c + xu5p__D_c <=> g3p_c + s7p_c	3.8			1	0	0	0	PPP
Phosphotransacetylase	accoa_c + pi_c <=> actp_c + coa_c	1.2			1	0	0	0	Fermentation
Acetate kinase	ac_c + atp_c <=> actp_c + adp_c	1.1			-1	0	0	0	Fermentation
6-phosphogluconate dehydratase	6pgc_c -> h2o_c + 2ddg6p_c	5.1			1	1	0	0	ED Shunt
Malate dehydrogenase	nad_c + mal__L_c <=> h_c + oaa_c + nadh_c	0.6			1	0	0	0	TCA
Fumarase	fum_c + h2o_c <=> mal__L_c	0.6			1	-1	0	0	TCA
Phosphoglucosamine mutase	gam1p_c <=> gam6p_c	3.3			-1	0	0	0	Sugar metabolism
UDP-N-acetylglucosamine diphosphorylase	h_c + acgam1p_c + utp_c -> ppi_c + uacgam_c	7.3			1	0	0	0	Sugar metabolism
Phosphoenolpyruvate carboxylase	pep_c + h2o_c + co2_c -> h_c + pi_c + oaa_c	6.2			1	-1	0	0	Anaplerosis
Alpha,alpha-trehalose-phosphate synthase (UDP-forming)	udpg_c + g6p_c -> h_c + tre6p_c + udp_c	3.7			1	0	0	0	Sugar metabolism
Nucleoside-diphosphate kinase (ATP:UDP)	atp_c + udp_c <=> adp_c + utp_c	2.5			1	0	0	0	Nucleotide metabolism
Nucleoside-diphosphate kinase (ATP:CDP)	atp_c + cdp_c <=> ctp_c + adp_c	4.6			1	0	0	0	Nucleotide metabolism
Nucleoside-diphosphate kinase (ATP:dTDP)	atp_c + dtdp_c <=> adp_c + dttp_c	5.1			1	0	0	0	Nucleotide metabolism
Nucleoside-diphosphate kinase (ATP:GDP)	atp_c + gdp_c <=> adp_c + gtp_c	2.6			1	0	0	0	Nucleotide metabolism
Phosphoglucomutase	g1p_c <=> g6p_c	1.5			-1	0	0	0	Sugar metabolism
Betaine-aldehyde dehydrogenase+ choline dehydrogenase	2 nad_c + h2o_c + chol_c -> h_c + glyb_c + 2 nadh_c	2.2			1	-1	0	0	Choline
NAD transhydrogenase	nad_c + nadph_c -> nadp_c + nadh_c	0.7			1	0	0	0	Redox
Trehalose-phosphatase	h2o_c + tre6p_c -> pi_c + tre_c	4.4			1	-1	0	0	Sugar metabolism
UTP-glucose-1-phosphate uridylyltransferase (irreversible)	h_c + utp_c + g1p_c -> ppi_c + udpg_c	1.1			1	0	0	0	Sugar metabolism
2-Oxogluterate dehydrogenase	akg_c + nad_c + coa_c -> nadh_c + co2_c + succoa_c	7.7			1	0	0	0	TCA
Glyceraldehyde-3-phosphate dehydrogenase	nad_c + g3p_c + pi_c <=> 13dpg_c + h_c + nadh_c	0.8			1	0	0	0	Glycolysis
Phosphogluconate dehydrogenase	6pgc_c + nadp_c -> ru5p__D_c + nadph_c + co2_c	6.3			1	0	0	0	PPP
Glucosamine-1-phosphate N-acetyltransferase	gam1p_c + accoa_c -> h_c + acgam1p_c + coa_c	7.7			1	0	0	0	Sugar metabolism
Glutamine-fructose-6-phosphate transaminase	gln__L_c + f6p_c -> glu__L_c + gam6p_c	4.4			1	0	0	0	Sugar metabolism
Malate dehydrogenase (ubiquinone 8 as acceptor)	mal__L_c + q8_c -> q8h2_c + oaa_c	1.2			1	0	0	0	TCA
Glucose 6-phosphate dehydrogenase	nadp_c + g6p_c <=> h_c + 6pgl_c + nadph_c	2.6			1	0	0	0	PPP
NAD(P) transhydrogenase (periplasm)	2 h_p + nadp_c + nadh_c -> 2 h_c + nad_c + nadph_c	0.7			1	0	1	2	Redox
Transketolase	xu5p__D_c + e4p_c <=> g3p_c + f6p_c	3.8			1	0	0	0	PPP
CO2 transporter via diffusion (periplasm)	co2_p <=> co2_c	0			-1	0	1	0	Transport
Acetate reversible transport via proton symport (periplasm)	h_p + ac_p <=> h_c + ac_c	0			-1	0	1	1	Transport
ATP synthase (four protons for one ATP) (periplasm)	4 h_p + adp_c + pi_c <=> 3 h_c + atp_c + h2o_c	0.6			1	1	1	3.25	ETC
D-glucose transport via PEP:Pyr PTS (periplasm)	pep_c + glc__D_p -> g6p_c + pyr_c	1.2			1	0	1	0	Transport
Glutamate dehydrogenase (NADP)	nadp_c + glu__L_c + h2o_c <=> h_c + akg_c + nh4_c + nadph_c	0.7			-1	-1	0	0	Amino acid
Pyruvate dehydrogenase	nad_c + pyr_c + coa_c -> accoa_c + nadh_c + co2_c	6.4			1	0	0	0	Anaplerosis
Succinyl-CoA synthetase (ADP-forming)	atp_c + succ_c + coa_c <=> adp_c + pi_c + succoa_c	2.6			-1	0	0	0	TCA
Phosphofructokinase	atp_c + f6p_c -> h_c + adp_c + fdp_c	5.9			1	0	0	0	Glycolysis
Phosphoglycerate mutase	2pg_c <=> 3pg_c	0.7			-1	0	0	0	Glycolysis
Triose-phosphate isomerase	dhap_c <=> g3p_c	1.1			1	0	0	0	Glycolysis
Ribose-5-phosphate isomerase	r5p_c <=> ru5p__D_c	1.5			-1	0	0	0	PPP
Glutamine synthetase	nh4_c + atp_c + glu__L_c -> h_c + adp_c + pi_c + gln__L_c	1.6			1	0	0	0	Amino acid
Cytochrome oxidase bo3 (ubiquinol-8: 4 protons) (periplasm)	4 h_c + 0.5 o2_c + q8h2_c -> 4 h_p + h2o_c + q8_c	3.3			1	1	1	-4	ETC
Succinate dehydrogenase (irreversible)	q8_c + succ_c -> q8h2_c + fum_c	4.1			1	0	0	0	TCA
Aconitase (half-reaction B, Isocitrate hydro-lyase)	h2o_c + acon_C_c <=> icit_c	2.2			1	-1	0	0	TCA
Aconitase (half-reaction A, Citrate hydro-lyase)	cit_c <=> h2o_c + acon_C_c	2.2			1	1	0	0	TCA
NADH dehydrogenase (ubiquinone-8 & 3 protons) (periplasm)	4 h_c + q8_c + nadh_c -> 3 h_p + nad_c + q8h2_c	1.1			1	0	1	-3	ETC
Choline transport via proton symport (periplasm)	h_p + chol_p -> h_c + chol_c	0			1	0	1	1	Transport
Ammonia reversible transport (periplasm)	nh4_p <=> nh4_c	0			1	0	1	0	Transport
Phosphate reversible transport via symport (periplasm)	h_p + pi_p <=> h_c + pi_c	0			1	0	1	1	Transport
Glycine betaine transport via proton symport (periplasm)	2 h_p + glyb_p ->2 h_c + glyb_c	0			1	0	1	2	Transport
Glutaminase	gln__L_c + h2o -> glu__L_c + nh4_c	1.7			1	-1	0	0	Amino acid
Glutamate synthase (NADPH)	akg_c + gln__L_c + nadph_c + h_c -> 2 glu__L_c + nadp_c	1.9			1	0	0	0	Amino acid

## Sheet: MetaboliteProperties
bigg_id	KEGG	comp_id	MW	z0	Lowest z	nH at lowest z	dGf0 lowest z (kJ/mol)	note
2pg_c	C00631	CHB_17835	182.969	-3	-3	4	-1500.5
13dpg_c	C00236	CHB_16001	261.928	-4	-5	3	-2285.9
pep_c	C00074	CHB_18021	164.959	-3	-3	2	-1265.9
gthrd_c	C00051	CHB_16856	306.076	-1	-4	13	-750.988
actp_c	C00227	CHB_15350	137.972	-2	-2	3	-1224.7
dhap_c	C00111	CHB_16108	167.982	-2	-2	5	-1294.9
r5p_c	C00117	CHB_52742	228.004	-2	-4	7	-1459.2
akg_c	C00026	CHB_16810	144.006	-2	-2	4	-790.8
ac_c	C00033	CHB_30089	59.0133	-1	-1	3	-367.9
xu5p__D_c	C00231	CHB_16332	228.004	-2	-3	8	-1533.2
glyb_c	C00719	CHB_17750	117.079	0	0	11	-293
3pg_c	C00197	CHB_17794	182.969	-3	-3	4	-1504.6
ctp_c	C00063	CHB_17677	478.953	-4	-5	11	-3029.4
gam1p_c	C06156	CHB_27625	258.038	-1	-3	11	-1482.6
accoa_c	C00024	CHB_15351	805.094	-4	-5	33	-3152.46
nad_c	C00003	CHB_15846	662.101	-1	-4	23	-2053.9
chol_c	C00114	CHB_15354	104.108	1	1	14	-111.5
adp_c	C00008	CHB_16761	424.006	-3	-4	11	-1832.5
mal__L_c	C00149	CHB_15589	132.006	-2	-2	4	-840.4
asp__L_c	C00049	CHB_29991	132.03	-1	-2	5	-642.4
o2_c	C00007	CHB_15379	31.9898	0	0	0	16.4
acgam1p_c	C04501	CHB_7125	299.041	-2	-3	13	-1648.8	the alpha version is used by equilibrator	acgam1p (C04256)	N-Acetyl-D-glucosamine 1-phosphate
g3p_c	C00118	CHB_29052	167.982	-2	-3	4	-1216		acgam1p (C04501)	N-Acetyl-alpha-D-glucosamine 1-phosphate
pi_c	C00009	CHB_26078	95.9612	-2	-3	0	-1020
q8h2_c	C00390		728.574	0	0	92	-89.92
6pgc_c	C00345	CHB_48928	273.001	-3	-4	9	-1893.1
nh4_c	C00014	CHB_16134	18.0344	1	0	3	-32.1
atp_c	C00002	CHB_15422	502.964	-4	-5	11	-2700
adpglc_c	C00498	CHB_15751	587.067	-2	-4	21	-2464.8
dttp_c	C00459	CHB_18077	477.958	-4	-5	12	-3099.9
ru5p__D_c	C00199	CHB_17363	228.004	-2	-3	8	-1529.8
e4p_c	C00279	CHB_48153	197.993	-2	-3	6	-1369.5
utp_c	C00075	CHB_15713	479.937	-4	-6	9	-3203.9
tre_c	C01083	CHB_16551	342.116	0	-3	19	-1369.3
fdp_c	C00354	CHB_40595	335.965	-4	-6	8	-2467.9
gdp_c	C00035	CHB_17552	440.001	-3	-5	10	-1982.4
ppi_c	C00013	CHB_18361	174.92	-3	-4	0	-1927
nadp_c	C00006	CHB_18009	740.052	-3	-4	24	-3031.4
glu__L_c	C00025	CHB_29985	146.045	-1	-2	7	-637.7
fum_c	C00122	CHB_29806	113.995	-2	-2	2	-598.3
udpg_c	C00029	CHB_18066	564.039	-2	-5	19	-2963
gln__L_c	C00064	CHB_18050	146.069	0	-1	9	-471.5
g1p_c	C00103	CHB_16077	258.014	-2	-3	10	-1685.5
g6p_c	C00092	CHB_4170	258.014	-2	-4	9	-1625.7
q8_c	C00399		726.559	0	0	90	0
betald_c	C00576		102.092	1	1	12	-75.4
f6p_c	C00085	CHB_61553	258.014	-2	-4	9	-1628.8
oaa_c	C00036	CHB_16452	129.99	-2	-2	2	-793.1
tre6p_c	C00689	CHB_18283	420.067	-2	-5	18	-2217.5
succ_c	C00042	CHB_30031	116.011	-2	-2	4	-678.3
gam6p_c	C00352	CHB_58725	258.038	-1	-4	10	-1420.4
cdp_c	C00112	CHB_17239	399.995	-3	-4	11	-2160.6
s7p_c	C05382	MAN_10207	288.025	-2	-4	11	-1780.4
cit_c	C00158	CHB_30769	189.004	-3	-3	5	-1163.2
6pgl_c	C01236	CHB_16938	255.998	-2	-3	8	-1682.6
gtp_c	C00044	CHB_15996	518.959	-4	-6	10	-2861.11
uacgam_c	C00043	CHB_16264	605.066	-2	-5	22	-2929.5
acon_C_c	C00417	CHB_16383	170.993	-3	-3	3	-916.2
nadph_c	C00005	CHB_16474	741.06	-4	-5	25	-2996.3
pyr_c	C00022	CHB_15361	87.0082	-1	-1	3	-466.9
coa_c	C00010	CHB_15346	763.084	-4	-5	31	-3026.3
udp_c	C00015	CHB_17659	400.979	-3	-5	9	-2334.2
icit_c	C00311	CHB_16087	189.004	-3	-3	5	-1155.6
dtdp_c	C00363	CHB_18075	398.999	-3	-4	12	-2235.4
2ddg6p_c	C04442	CHB_15925	254.991	-3	-3	8	-1769.3
nadh_c	C00004	CHB_16908	663.109	-2	-4	25	-2090.3
co2_c	C00011	CHB_16526	43.9898	0	0	0	-386
gthox_c	C00127	CHB_17858	610.136	-2	-4	28	-1722.63
succoa_c	C00091	CHB_15380	862.092	-5	-5	35	-3536.6
glc__D_p	C00031	CHB_4167	180.063	0	-2	10	-779.4
chol_p	C00114	CHB_15354	104.108	1	1	14	-111.5
co2_p	C00011	CHB_16526	43.9898	0	0	0	-386
ac_p	C00033	CHB_30089	59.0133	-1	-1	3	-367.9
nh4_p	C00014	CHB_16134	18.0344	1	0	3	-32.1
pi_p	C00009	CHB_26078	95.9612	-2	-3	0	-1020
glyb_p	C00719	CHB_17750	117.079	0	0	11	-293

## Sheet: Parameters
Name	Value	Units
Ionic strength	0.25	M
Turgor pressure	303	kPa
na1_p	0.1	M
cl1_p	0.1	M
glc__D_p	0.02	M
chol_p	0.001	M
co2_p	0.001	M
ac_p	0.001	M
pH	7.5
Buffer capacity	0.0625	M
Cell mass	250	fg/cell
Cell fraction protein	0.5
Pathway total conc	0.6	M

## Sheet: rxns
order	rxn_biggid	Rxn Name	Stoichiometry (h, h2o)	sign_v	Pathway	rev		order	rxn_biggid	Pathway	type				order	rxn_biggid	Pathway	type
1	GTHOr	Glutathione oxidoreductase	h_c + nadph_c + gthox_c <=> 2 gthrd_c + nadp_c	1	Redox	1		1	GTHOr	Redox	12		Glycolysis		8	PYK	Glycolysis	1
2	CS	Citrate synthase	accoa_c + h2o_c + oaa_c -> h_c + cit_c + coa_c	1	TCA	0		2	CS	TCA	5		PPP		9	ENO	Glycolysis	1
3	ICDHyr	Isocitrate dehydrogenase (NADP)	nadp_c + icit_c <=> akg_c + nadph_c + co2_c	1	TCA	1		3	ICDHyr	TCA	5		ED Shunt		10	FBA	Glycolysis	1
4	PPA	Inorganic diphosphatase	ppi_c + h2o_c -> h_c + 2 pi_c	1	Other	0		4	PPA	Other	14		Anaplerosis		11	PGI	Glycolysis	1
5	PPCK	Phosphoenolpyruvate carboxykinase	atp_c + oaa_c -> pep_c + adp_c + co2_c	1	Anaplerosis	0		5	PPCK	Anaplerosis	4		TCA		12	PGK	Glycolysis	1
6	ASPTA	Aspartate transaminase	akg_c + asp__L_c <=> glu__L_c + oaa_c	-1	Amino acid	1		6	ASPTA	Amino acid	8		Sugar metabolism		37	GAPD	Glycolysis	1
7	GLGC	Glucose-1-phosphate adenylyltransferase	h_c + atp_c + g1p_c -> adpglc_c + ppi_c	1	Sugar metabolism	0		7	GLGC	Sugar metabolism	6		Fermentation		52	PFK	Glycolysis	1
8	PYK	Pyruvate kinase	pep_c + h_c + adp_c -> atp_c + pyr_c	1	Glycolysis	0		8	PYK	Glycolysis	1		Amino acid		53	PGM	Glycolysis	1
9	ENO	Enolase	2pg_c <=> pep_c + h2o_c	1	Glycolysis	1		9	ENO	Glycolysis	1		Nucleotide metabolism		54	TPI	Glycolysis	1
10	FBA	Fructose-bisphosphate aldolase	fdp_c <=> dhap_c + g3p_c	1	Glycolysis	1		10	FBA	Glycolysis	1		Choline		14	PGL	PPP	2
11	PGI	Glucose-6-phosphate isomerase	g6p_c <=> f6p_c	1	Glycolysis	1		11	PGI	Glycolysis	1		Transport		15	RPE	PPP	2
12	PGK	Phosphoglycerate kinase	3pg_c + atp_c <=> 13dpg_c + adp_c	-1	Glycolysis	1		12	PGK	Glycolysis	1		Redox		16	TALA	PPP	2
13	EDA	2-dehydro-3-deoxy-phosphogluconate aldolase	2ddg6p_c -> g3p_c + pyr_c	1	ED Shunt	0		13	EDA	ED Shunt	3		ETC		17	TKT1	PPP	2
14	PGL	6-phosphogluconolactonase	h2o_c + 6pgl_c -> h_c + 6pgc_c	1	PPP	0		14	PGL	PPP	2		Other		38	GND	PPP	2
15	RPE	Ribulose 5-phosphate 3-epimerase	ru5p__D_c <=> xu5p__D_c	1	PPP	1		15	RPE	PPP	2				42	G6PDH2r	PPP	2
16	TALA	Transaldolase	g3p_c + s7p_c <=> e4p_c + f6p_c	1	PPP	1		16	TALA	PPP	2				44	TKT2	PPP	2
17	TKT1	Transketolase	r5p_c + xu5p__D_c <=> g3p_c + s7p_c	1	PPP	1		17	TKT1	PPP	2				55	RPI	PPP	2
18	PTAr	Phosphotransacetylase	accoa_c + pi_c <=> actp_c + coa_c	1	Fermentation	1		18	PTAr	Fermentation	7				13	EDA	ED Shunt	3
19	ACKr	Acetate kinase	ac_c + atp_c <=> actp_c + adp_c	-1	Fermentation	1		19	ACKr	Fermentation	7				20	EDD	ED Shunt	3
20	EDD	6-phosphogluconate dehydratase	6pgc_c -> h2o_c + 2ddg6p_c	1	ED Shunt	0		20	EDD	ED Shunt	3				5	PPCK	Anaplerosis	4
21	MDH	Malate dehydrogenase	nad_c + mal__L_c <=> h_c + oaa_c + nadh_c	1	TCA	1		21	MDH	TCA	5				25	PPC	Anaplerosis	4
22	FUM	Fumarase	fum_c + h2o_c <=> mal__L_c	1	TCA	1		22	FUM	TCA	5				50	PDH	Anaplerosis	4
23	PGAMT	Phosphoglucosamine mutase	gam1p_c <=> gam6p_c	-1	Sugar metabolism	1		23	PGAMT	Sugar metabolism	6				2	CS	TCA	5
24	UAGDP	UDP-N-acetylglucosamine diphosphorylase	h_c + acgam1p_c + utp_c -> ppi_c + uacgam_c	1	Sugar metabolism	0		24	UAGDP	Sugar metabolism	6				3	ICDHyr	TCA	5
25	PPC	Phosphoenolpyruvate carboxylase	pep_c + h2o_c + co2_c -> h_c + pi_c + oaa_c	1	Anaplerosis	0		25	PPC	Anaplerosis	4				21	MDH	TCA	5
26	TRE6PS	Alpha,alpha-trehalose-phosphate synthase (UDP-forming)	udpg_c + g6p_c -> h_c + tre6p_c + udp_c	1	Sugar metabolism	0		26	TRE6PS	Sugar metabolism	6				22	FUM	TCA	5
27	NDPK2	Nucleoside-diphosphate kinase (ATP:UDP)	atp_c + udp_c <=> adp_c + utp_c	1	Nucleotide metabolism	1		27	NDPK2	Nucleotide metabolism	9				36	AKGDH	TCA	5
28	NDPK3	Nucleoside-diphosphate kinase (ATP:CDP)	atp_c + cdp_c <=> ctp_c + adp_c	1	Nucleotide metabolism	1		28	NDPK3	Nucleotide metabolism	9				41	MDH2	TCA	5
29	NDPK4	Nucleoside-diphosphate kinase (ATP:dTDP)	atp_c + dtdp_c <=> adp_c + dttp_c	1	Nucleotide metabolism	1		29	NDPK4	Nucleotide metabolism	9				51	SUCOAS	TCA	5
30	NDPK1	Nucleoside-diphosphate kinase (ATP:GDP)	atp_c + gdp_c <=> adp_c + gtp_c	1	Nucleotide metabolism	1		30	NDPK1	Nucleotide metabolism	9				58	SUCDi	TCA	5
31	PGMT	Phosphoglucomutase	g1p_c <=> g6p_c	-1	Sugar metabolism	1		31	PGMT	Sugar metabolism	6				59	ACONTb	TCA	5
32	BETALDHx_CHOLD	Betaine-aldehyde dehydrogenase+ choline dehydrogenase	2 nad_c + h2o_c + chol_c -> h_c + glyb_c + 2 nadh_c	1	Choline	0		32	BETALDHx_CHOLD	Choline	10				60	ACONTa	TCA	5
33	NADTRHD	NAD transhydrogenase	nad_c + nadph_c -> nadp_c + nadh_c	1	Redox	0		33	NADTRHD	Redox	12				7	GLGC	Sugar metabolism	6
34	TRE6PP	Trehalose-phosphatase	h2o_c + tre6p_c -> pi_c + tre_c	1	Sugar metabolism	0		34	TRE6PP	Sugar metabolism	6				23	PGAMT	Sugar metabolism	6
35	GALUi	UTP-glucose-1-phosphate uridylyltransferase (irreversible)	h_c + utp_c + g1p_c -> ppi_c + udpg_c	1	Sugar metabolism	0		35	GALUi	Sugar metabolism	6				24	UAGDP	Sugar metabolism	6
36	AKGDH	2-Oxogluterate dehydrogenase	akg_c + nad_c + coa_c -> nadh_c + co2_c + succoa_c	1	TCA	0		36	AKGDH	TCA	5				26	TRE6PS	Sugar metabolism	6
37	GAPD	Glyceraldehyde-3-phosphate dehydrogenase	nad_c + g3p_c + pi_c <=> 13dpg_c + h_c + nadh_c	1	Glycolysis	1		37	GAPD	Glycolysis	1				31	PGMT	Sugar metabolism	6
38	GND	Phosphogluconate dehydrogenase	6pgc_c + nadp_c -> ru5p__D_c + nadph_c + co2_c	1	PPP	0		38	GND	PPP	2				34	TRE6PP	Sugar metabolism	6
39	G1PACT	Glucosamine-1-phosphate N-acetyltransferase	gam1p_c + accoa_c -> h_c + acgam1p_c + coa_c	1	Sugar metabolism	0		39	G1PACT	Sugar metabolism	6				35	GALUi	Sugar metabolism	6
40	GF6PTA	Glutamine-fructose-6-phosphate transaminase	gln__L_c + f6p_c -> glu__L_c + gam6p_c	1	Sugar metabolism	0		40	GF6PTA	Sugar metabolism	6				39	G1PACT	Sugar metabolism	6
41	MDH2	Malate dehydrogenase (ubiquinone 8 as acceptor)	mal__L_c + q8_c -> q8h2_c + oaa_c	1	TCA	0		41	MDH2	TCA	5				40	GF6PTA	Sugar metabolism	6
42	G6PDH2r	Glucose 6-phosphate dehydrogenase	nadp_c + g6p_c <=> h_c + 6pgl_c + nadph_c	1	PPP	1		42	G6PDH2r	PPP	2				18	PTAr	Fermentation	7
43	THD2pp	NAD(P) transhydrogenase (periplasm)	2 h_p + nadp_c + nadh_c -> 2 h_c + nad_c + nadph_c	1	Redox	0		43	THD2pp	Redox	12				19	ACKr	Fermentation	7
44	TKT2	Transketolase	xu5p__D_c + e4p_c <=> g3p_c + f6p_c	1	PPP	1		44	TKT2	PPP	2				6	ASPTA	Amino acid	8
45	CO2tpp	CO2 transporter via diffusion (periplasm)	co2_p <=> co2_c	-1	Transport	1		45	CO2tpp	Transport	11				49	GLUDy	Amino acid	8
46	ACt2rpp	Acetate reversible transport via proton symport (periplasm)	h_p + ac_p <=> h_c + ac_c	-1	Transport	1		46	ACt2rpp	Transport	11				56	GLNS	Amino acid	8
47	ATPS4rpp	ATP synthase (four protons for one ATP) (periplasm)	4 h_p + adp_c + pi_c <=> 3 h_c + atp_c + h2o_c	1	ETC	1		47	ATPS4rpp	ETC	13				66	GLUN	Amino acid	8
48	GLCptspp	D-glucose transport via PEP:Pyr PTS (periplasm)	pep_c + glc__D_p -> g6p_c + pyr_c	1	Transport	0		48	GLCptspp	Transport	11				67	GLUSy	Amino acid	8
49	GLUDy	Glutamate dehydrogenase (NADP)	nadp_c + glu__L_c + h2o_c <=> h_c + akg_c + nh4_c + nadph_c	-1	Amino acid	1		49	GLUDy	Amino acid	8				27	NDPK2	Nucleotide metabolism	9
50	PDH	Pyruvate dehydrogenase	nad_c + pyr_c + coa_c -> accoa_c + nadh_c + co2_c	1	Anaplerosis	0		50	PDH	Anaplerosis	4				28	NDPK3	Nucleotide metabolism	9
51	SUCOAS	Succinyl-CoA synthetase (ADP-forming)	atp_c + succ_c + coa_c <=> adp_c + pi_c + succoa_c	-1	TCA	1		51	SUCOAS	TCA	5				29	NDPK4	Nucleotide metabolism	9
52	PFK	Phosphofructokinase	atp_c + f6p_c -> h_c + adp_c + fdp_c	1	Glycolysis	0		52	PFK	Glycolysis	1				30	NDPK1	Nucleotide metabolism	9
53	PGM	Phosphoglycerate mutase	2pg_c <=> 3pg_c	-1	Glycolysis	1		53	PGM	Glycolysis	1				32	BETALDHx_CHOLD	Choline	10
54	TPI	Triose-phosphate isomerase	dhap_c <=> g3p_c	1	Glycolysis	1		54	TPI	Glycolysis	1				45	CO2tpp	Transport	11
55	RPI	Ribose-5-phosphate isomerase	r5p_c <=> ru5p__D_c	-1	PPP	1		55	RPI	PPP	2				46	ACt2rpp	Transport	11
56	GLNS	Glutamine synthetase	nh4_c + atp_c + glu__L_c -> h_c + adp_c + pi_c + gln__L_c	1	Amino acid	0		56	GLNS	Amino acid	8				48	GLCptspp	Transport	11
57	CYTBO3_4pp	Cytochrome oxidase bo3 (ubiquinol-8: 4 protons) (periplasm)	4 h_c + 0.5 o2_c + q8h2_c -> 4 h_p + h2o_c + q8_c	1	ETC	0		57	CYTBO3_4pp	ETC	13				62	CHLt2pp	Transport	11
58	SUCDi	Succinate dehydrogenase (irreversible)	q8_c + succ_c -> q8h2_c + fum_c	1	TCA	0		58	SUCDi	TCA	5				63	NH4tpp	Transport	11
59	ACONTb	Aconitase (half-reaction B, Isocitrate hydro-lyase)	h2o_c + acon_C_c <=> icit_c	1	TCA	1		59	ACONTb	TCA	5				64	PIt2rpp	Transport	11
60	ACONTa	Aconitase (half-reaction A, Citrate hydro-lyase)	cit_c <=> h2o_c + acon_C_c	1	TCA	1		60	ACONTa	TCA	5				65	GLYBt2pp	Transport	11
61	NADH16pp	NADH dehydrogenase (ubiquinone-8 & 3 protons) (periplasm)	4 h_c + q8_c + nadh_c -> 3 h_p + nad_c + q8h2_c	1	ETC	0		61	NADH16pp	ETC	13				1	GTHOr	Redox	12
62	CHLt2pp	Choline transport via proton symport (periplasm)	h_p + chol_p -> h_c + chol_c	1	Transport	0		62	CHLt2pp	Transport	11				33	NADTRHD	Redox	12
63	NH4tpp	Ammonia reversible transport (periplasm)	nh4_p <=> nh4_c	1	Transport	1		63	NH4tpp	Transport	11				43	THD2pp	Redox	12
64	PIt2rpp	Phosphate reversible transport via symport (periplasm)	h_p + pi_p <=> h_c + pi_c	1	Transport	1		64	PIt2rpp	Transport	11				47	ATPS4rpp	ETC	13
65	GLYBt2pp	Glycine betaine transport via proton symport (periplasm)	2 h_p + glyb_p ->2 h_c + glyb_c	1	Transport	0		65	GLYBt2pp	Transport	11				57	CYTBO3_4pp	ETC	13
66	GLUN	Glutaminase	gln__L_c + h2o -> glu__L_c + nh4_c	1	Amino acid	0		66	GLUN	Amino acid	8				61	NADH16pp	ETC	13
67	GLUSy	Glutamate synthase (NADPH)	akg_c + gln__L_c + nadph_c + h_c -> 2 glu__L_c + nadp_c	1	Amino acid	0		67	GLUSy	Amino acid	8				4	PPA	Other	14

## Sheet: mets
met_bigg_id	Met Names	Pathway			order	met_bigg_id	Met Names	Pathway	type				order	met_bigg_id	Met Names	Pathway	type
2pg_c	D-Glycerate 2-phosphate	Glycolysis			1	2pg_c	D-Glycerate 2-phosphate	Glycolysis	1		Glycolysis		1	2pg_c	D-Glycerate 2-phosphate	Glycolysis	1
13dpg_c	3-Phospho-D-glyceroyl phosphate	Glycolysis			2	13dpg_c	3-Phospho-D-glyceroyl phosphate	Glycolysis	1		Pentose Phosphate Pathway		2	13dpg_c	3-Phospho-D-glyceroyl phosphate	Glycolysis	1
pep_c	Phosphoenolpyruvate	Glycolysis			3	pep_c	Phosphoenolpyruvate	Glycolysis	1		TCA Cycle		3	pep_c	Phosphoenolpyruvate	Glycolysis	1
gthrd_c	glutathione (reduced)	Cofactor			4	gthrd_c	glutathione (reduced)	Cofactor	8		ED Shunt		6	dhap_c	Dihydroxyacetone phosphate	Glycolysis	1
actp_c	Acetyl phosphate	Fermentation			5	actp_c	Acetyl phosphate	Fermentation	5		Fermentation		12	3pg_c	3-Phospho-D-glycerate	Glycolysis	1
dhap_c	Dihydroxyacetone phosphate	Glycolysis			6	dhap_c	Dihydroxyacetone phosphate	Glycolysis	1		Amino Acid		23	g3p_c	Glyceraldehyde 3-phosphate	Glycolysis	1
r5p_c	Alpha-D-Ribose 5-phosphate	Pentose Phosphate Pathway			7	r5p_c	Alpha-D-Ribose 5-phosphate	Pentose Phosphate Pathway	2		Nucleotide		35	fdp_c	D-Fructose 1,6-bisphosphate	Glycolysis	1
akg_c	2-Oxoglutarate	TCA Cycle			8	akg_c	2-Oxoglutarate	TCA Cycle	3		Cofactor		44	g6p_c	D-Glucose 6-phosphate	Glycolysis	1
ac_c	Acetate	Fermentation			9	ac_c	Acetate	Fermentation	5		Sugar Phosphate		47	f6p_c	D-Fructose 6-phosphate	Glycolysis	1
xu5p__D_c	D-Xylulose 5-phosphate	Pentose Phosphate Pathway			10	xu5p__D_c	D-Xylulose 5-phosphate	Pentose Phosphate Pathway	2		Small Molecule		60	pyr_c	Pyruvate	Glycolysis	1
glyb_c	Glycine betaine	Glycine Betaine			11	glyb_c	Glycine betaine	Glycine Betaine	11		Glycine Betaine		7	r5p_c	Alpha-D-Ribose 5-phosphate	Pentose Phosphate Pathway	2
3pg_c	3-Phospho-D-glycerate	Glycolysis			12	3pg_c	3-Phospho-D-glycerate	Glycolysis	1				10	xu5p__D_c	D-Xylulose 5-phosphate	Pentose Phosphate Pathway	2
ctp_c	CTP C9H12N3O14P3	Nucleotide			13	ctp_c	CTP C9H12N3O14P3	Nucleotide	7				26	6pgc_c	6-Phospho-D-gluconate	Pentose Phosphate Pathway	2
gam1p_c	D-Glucosamine 1-phosphate	Sugar Phosphate			14	gam1p_c	D-Glucosamine 1-phosphate	Sugar Phosphate	9				31	ru5p__D_c	D-Ribulose 5-phosphate	Pentose Phosphate Pathway	2
accoa_c	Acetyl-CoA	TCA Cycle			15	accoa_c	Acetyl-CoA	TCA Cycle	3				32	e4p_c	D-Erythrose 4-phosphate	Pentose Phosphate Pathway	2
nad_c	Nicotinamide adenine dinucleotide	Cofactor			16	nad_c	Nicotinamide adenine dinucleotide	Cofactor	8				53	s7p_c	Sedoheptulose 7-phosphate	Pentose Phosphate Pathway	2
chol_c	Choline C5H14NO	Glycine Betaine			17	chol_c	Choline C5H14NO	Glycine Betaine	11				55	6pgl_c	6-phospho-D-glucono-1,5-lactone	Pentose Phosphate Pathway	2
adp_c	ADP C10H12N5O10P2	Cofactor			18	adp_c	ADP C10H12N5O10P2	Cofactor	8				8	akg_c	2-Oxoglutarate	TCA Cycle	3
mal__L_c	L-Malate	TCA Cycle			19	mal__L_c	L-Malate	TCA Cycle	3				15	accoa_c	Acetyl-CoA	TCA Cycle	3
asp__L_c	L-Aspartate	Amino Acid			20	asp__L_c	L-Aspartate	Amino Acid	6				19	mal__L_c	L-Malate	TCA Cycle	3
o2_c	O2	Small Molecule			21	o2_c	O2	Small Molecule	10				40	fum_c	Fumarate	TCA Cycle	3
acgam1p_c	N-Acetyl-D-glucosamine 1-phosphate	Sugar Phosphate			22	acgam1p_c	N-Acetyl-D-glucosamine 1-phosphate	Sugar Phosphate	9				48	oaa_c	Oxaloacetate	TCA Cycle	3
g3p_c	Glyceraldehyde 3-phosphate	Glycolysis			23	g3p_c	Glyceraldehyde 3-phosphate	Glycolysis	1				50	succ_c	Succinate	TCA Cycle	3
pi_c	Phosphate	Small Molecule			24	pi_c	Phosphate	Small Molecule	10				54	cit_c	Citrate	TCA Cycle	3
q8h2_c	Ubiquinol-8	Cofactor			25	q8h2_c	Ubiquinol-8	Cofactor	8				58	acon_C_c	Cis-Aconitate	TCA Cycle	3
6pgc_c	6-Phospho-D-gluconate	Pentose Phosphate Pathway			26	6pgc_c	6-Phospho-D-gluconate	Pentose Phosphate Pathway	2				61	coa_c	Coenzyme A	TCA Cycle	3
nh4_c	Ammonium	Small Molecule			27	nh4_c	Ammonium	Small Molecule	10				63	icit_c	Isocitrate	TCA Cycle	3
atp_c	ATP C10H12N5O13P3	Cofactor			28	atp_c	ATP C10H12N5O13P3	Cofactor	8				69	succoa_c	Succinyl-CoA	TCA Cycle	3
adpglc_c	ADPglucose C16H23N5O15P2	Sugar Phosphate			29	adpglc_c	ADPglucose C16H23N5O15P2	Sugar Phosphate	9				65	2ddg6p_c	2-Dehydro-3-deoxy-D-gluconate 6-phosphate	ED Shunt	4
dttp_c	DTTP C10H13N2O14P3	Nucleotide			30	dttp_c	DTTP C10H13N2O14P3	Nucleotide	7				5	actp_c	Acetyl phosphate	Fermentation	5
ru5p__D_c	D-Ribulose 5-phosphate	Pentose Phosphate Pathway			31	ru5p__D_c	D-Ribulose 5-phosphate	Pentose Phosphate Pathway	2				9	ac_c	Acetate	Fermentation	5
e4p_c	D-Erythrose 4-phosphate	Pentose Phosphate Pathway			32	e4p_c	D-Erythrose 4-phosphate	Pentose Phosphate Pathway	2				20	asp__L_c	L-Aspartate	Amino Acid	6
utp_c	UTP C9H11N2O15P3	Nucleotide			33	utp_c	UTP C9H11N2O15P3	Nucleotide	7				39	glu__L_c	L-Glutamate	Amino Acid	6
tre_c	Trehalose	Sugar Phosphate			34	tre_c	Trehalose	Sugar Phosphate	9				42	gln__L_c	L-Glutamine	Amino Acid	6
fdp_c	D-Fructose 1,6-bisphosphate	Glycolysis			35	fdp_c	D-Fructose 1,6-bisphosphate	Glycolysis	1				13	ctp_c	CTP C9H12N3O14P3	Nucleotide	7
gdp_c	GDP C10H12N5O11P2	Nucleotide			36	gdp_c	GDP C10H12N5O11P2	Nucleotide	7				30	dttp_c	DTTP C10H13N2O14P3	Nucleotide	7
ppi_c	Diphosphate	Small Molecule			37	ppi_c	Diphosphate	Small Molecule	10				33	utp_c	UTP C9H11N2O15P3	Nucleotide	7
nadp_c	Nicotinamide adenine dinucleotide phosphate	Cofactor			38	nadp_c	Nicotinamide adenine dinucleotide phosphate	Cofactor	8				36	gdp_c	GDP C10H12N5O11P2	Nucleotide	7
glu__L_c	L-Glutamate	Amino Acid			39	glu__L_c	L-Glutamate	Amino Acid	6				52	cdp_c	CDP C9H12N3O11P2	Nucleotide	7
fum_c	Fumarate	TCA Cycle			40	fum_c	Fumarate	TCA Cycle	3				56	gtp_c	GTP C10H12N5O14P3	Nucleotide	7
udpg_c	UDPglucose	Sugar Phosphate			41	udpg_c	UDPglucose	Sugar Phosphate	9				62	udp_c	UDP C9H11N2O12P2	Nucleotide	7
gln__L_c	L-Glutamine	Amino Acid			42	gln__L_c	L-Glutamine	Amino Acid	6				64	dtdp_c	DTDP C10H13N2O11P2	Nucleotide	7
g1p_c	D-Glucose 1-phosphate	Sugar Phosphate			43	g1p_c	D-Glucose 1-phosphate	Sugar Phosphate	9				4	gthrd_c	glutathione (reduced)	Cofactor	8
g6p_c	D-Glucose 6-phosphate	Glycolysis			44	g6p_c	D-Glucose 6-phosphate	Glycolysis	1				16	nad_c	Nicotinamide adenine dinucleotide	Cofactor	8
q8_c	Ubiquinone-8	Cofactor			45	q8_c	Ubiquinone-8	Cofactor	8				18	adp_c	ADP C10H12N5O10P2	Cofactor	8
betald_c	Betaine aldehyde	Glycine Betaine			46	betald_c	Betaine aldehyde	Glycine Betaine	11				25	q8h2_c	Ubiquinol-8	Cofactor	8
f6p_c	D-Fructose 6-phosphate	Glycolysis			47	f6p_c	D-Fructose 6-phosphate	Glycolysis	1				28	atp_c	ATP C10H12N5O13P3	Cofactor	8
oaa_c	Oxaloacetate	TCA Cycle			48	oaa_c	Oxaloacetate	TCA Cycle	3				38	nadp_c	Nicotinamide adenine dinucleotide phosphate	Cofactor	8
tre6p_c	Alpha,alpha'-Trehalose 6-phosphate	Sugar Phosphate			49	tre6p_c	Alpha,alpha'-Trehalose 6-phosphate	Sugar Phosphate	9				45	q8_c	Ubiquinone-8	Cofactor	8
succ_c	Succinate	TCA Cycle			50	succ_c	Succinate	TCA Cycle	3				59	nadph_c	Nicotinamide adenine dinucleotide phosphate - reduced	Cofactor	8
gam6p_c	D-Glucosamine 6-phosphate	Sugar Phosphate			51	gam6p_c	D-Glucosamine 6-phosphate	Sugar Phosphate	9				66	nadh_c	Nicotinamide adenine dinucleotide - reduced	Cofactor	8
cdp_c	CDP C9H12N3O11P2	Nucleotide			52	cdp_c	CDP C9H12N3O11P2	Nucleotide	7				68	gthox_c	glutathione disulfide (oxidized)	Cofactor	8
s7p_c	Sedoheptulose 7-phosphate	Pentose Phosphate Pathway			53	s7p_c	Sedoheptulose 7-phosphate	Pentose Phosphate Pathway	2				14	gam1p_c	D-Glucosamine 1-phosphate	Sugar Phosphate	9
cit_c	Citrate	TCA Cycle			54	cit_c	Citrate	TCA Cycle	3				22	acgam1p_c	N-Acetyl-D-glucosamine 1-phosphate	Sugar Phosphate	9
6pgl_c	6-phospho-D-glucono-1,5-lactone	Pentose Phosphate Pathway			55	6pgl_c	6-phospho-D-glucono-1,5-lactone	Pentose Phosphate Pathway	2				29	adpglc_c	ADPglucose C16H23N5O15P2	Sugar Phosphate	9
gtp_c	GTP C10H12N5O14P3	Nucleotide			56	gtp_c	GTP C10H12N5O14P3	Nucleotide	7				34	tre_c	Trehalose	Sugar Phosphate	9
uacgam_c	UDP-N-acetyl-D-glucosamine	Sugar Phosphate			57	uacgam_c	UDP-N-acetyl-D-glucosamine	Sugar Phosphate	9				41	udpg_c	UDPglucose	Sugar Phosphate	9
acon_C_c	Cis-Aconitate	TCA Cycle			58	acon_C_c	Cis-Aconitate	TCA Cycle	3				43	g1p_c	D-Glucose 1-phosphate	Sugar Phosphate	9
nadph_c	Nicotinamide adenine dinucleotide phosphate - reduced	Cofactor			59	nadph_c	Nicotinamide adenine dinucleotide phosphate - reduced	Cofactor	8				49	tre6p_c	Alpha,alpha'-Trehalose 6-phosphate	Sugar Phosphate	9
pyr_c	Pyruvate	Glycolysis			60	pyr_c	Pyruvate	Glycolysis	1				51	gam6p_c	D-Glucosamine 6-phosphate	Sugar Phosphate	9
coa_c	Coenzyme A	TCA Cycle			61	coa_c	Coenzyme A	TCA Cycle	3				57	uacgam_c	UDP-N-acetyl-D-glucosamine	Sugar Phosphate	9
udp_c	UDP C9H11N2O12P2	Nucleotide			62	udp_c	UDP C9H11N2O12P2	Nucleotide	7				21	o2_c	O2	Small Molecule	10
icit_c	Isocitrate	TCA Cycle			63	icit_c	Isocitrate	TCA Cycle	3				24	pi_c	Phosphate	Small Molecule	10
dtdp_c	DTDP C10H13N2O11P2	Nucleotide			64	dtdp_c	DTDP C10H13N2O11P2	Nucleotide	7				27	nh4_c	Ammonium	Small Molecule	10
2ddg6p_c	2-Dehydro-3-deoxy-D-gluconate 6-phosphate	ED Shunt			65	2ddg6p_c	2-Dehydro-3-deoxy-D-gluconate 6-phosphate	ED Shunt	4				37	ppi_c	Diphosphate	Small Molecule	10
nadh_c	Nicotinamide adenine dinucleotide - reduced	Cofactor			66	nadh_c	Nicotinamide adenine dinucleotide - reduced	Cofactor	8				67	co2_c	CO2	Small Molecule	10
co2_c	CO2	Small Molecule			67	co2_c	CO2	Small Molecule	10				11	glyb_c	Glycine betaine	Glycine Betaine	11
gthox_c	glutathione disulfide (oxidized)	Cofactor			68	gthox_c	glutathione disulfide (oxidized)	Cofactor	8				17	chol_c	Choline C5H14NO	Glycine Betaine	11
succoa_c	Succinyl-CoA	TCA Cycle			69	succoa_c	Succinyl-CoA	TCA Cycle	3				46	betald_c	Betaine aldehyde	Glycine Betaine	11

## Sheet: genes
									sort by b##							sort by type
order	gene	b#	b##	cog	type				order	gene	b#	b##	cog	type		order	gene	b#	b##	cog	type
1	acnB	b0118	118	Energy production and conversion	1		Energy production and conversion		95	talB	b0008	8	Carbohydrate transport and metabolism	2		1	acnB	b0118	118	Energy production and conversion	1
2	acnA	b1276	1276	Energy production and conversion	1		Carbohydrate transport and metabolism		93	aceE	b0114	114	Energy production and conversion	1		2	acnA	b1276	1276	Energy production and conversion	1
3	atpH	b3735	3735	Energy production and conversion	1		Amino acid transport and metabolism		90	aceF	b0115	115	Energy production and conversion	1		3	atpH	b3735	3735	Energy production and conversion	1
4	atpI	b3739	3739	Energy production and conversion	1		Nucleotide transport and metabolism		20	lpd	b0116	116	Energy production and conversion	1		4	atpI	b3739	3739	Energy production and conversion	1
5	atpD	b3732	3732	Energy production and conversion	1		Inorganic ion transport and metabolism		1	acnB	b0118	118	Energy production and conversion	1		5	atpD	b3732	3732	Energy production and conversion	1
6	atpE	b3737	3737	Energy production and conversion	1		Cell wall/membrane/envelope biogenesis		17	betA	b0311	311	Amino acid transport and metabolism	3		6	atpE	b3737	3737	Energy production and conversion	1
7	atpG	b3733	3733	Energy production and conversion	1		Signal transduction mechanisms		13	betB	b0312	312	Energy production and conversion	1		7	atpG	b3733	3733	Energy production and conversion	1
8	atpA	b3734	3734	Energy production and conversion	1		Function unknown		15	betT	b0314	314	Inorganic ion transport and metabolism	5		8	atpA	b3734	3734	Energy production and conversion	1
9	atpB	b3738	3738	Energy production and conversion	1				34	cyoD	b0429	429	Energy production and conversion	1		9	atpB	b3738	3738	Energy production and conversion	1
10	pabB	b1812	1812	Amino acid transport and metabolism	3				35	cyoC	b0430	430	Energy production and conversion	1		11	atpC	b3731	3731	Energy production and conversion	1
11	atpC	b3731	3731	Energy production and conversion	1				37	cyoB	b0431	431	Energy production and conversion	1		12	atpF	b3736	3736	Energy production and conversion	1
12	atpF	b3736	3736	Energy production and conversion	1				36	cyoA	b0432	432	Energy production and conversion	1		13	betB	b0312	312	Energy production and conversion	1
13	betB	b0312	312	Energy production and conversion	1				83	amtB	b0451	451	Signal transduction mechanisms	7		18	sucB	b0727	727	Energy production and conversion	1
14	adk	b0474	474	Nucleotide transport and metabolism	4				14	adk	b0474	474	Nucleotide transport and metabolism	4		19	sucA	b0726	726	Energy production and conversion	1
15	betT	b0314	314	Inorganic ion transport and metabolism	5				54	glsA	b0485	485	Amino acid transport and metabolism	3		20	lpd	b0116	116	Energy production and conversion	1
16	yeaV	b1801	1801	Inorganic ion transport and metabolism	5				106	pgm	b0688	688	Carbohydrate transport and metabolism	2		26	gltA	b0720	720	Energy production and conversion	1
17	betA	b0311	311	Amino acid transport and metabolism	3				26	gltA	b0720	720	Energy production and conversion	1		28	tdcD	b3115	3115	Energy production and conversion	1
18	sucB	b0727	727	Energy production and conversion	1				89	sdhC	b0721	721	Energy production and conversion	1		29	ackA	b2296	2296	Energy production and conversion	1
19	sucA	b0726	726	Energy production and conversion	1				86	sdhD	b0722	722	Energy production and conversion	1		34	cyoD	b0429	429	Energy production and conversion	1
20	lpd	b0116	116	Energy production and conversion	1				87	sdhA	b0723	723	Energy production and conversion	1		35	cyoC	b0430	430	Energy production and conversion	1
21	ptsI	b2416	2416	Carbohydrate transport and metabolism	2				88	sdhB	b0724	724	Energy production and conversion	1		36	cyoA	b0432	432	Energy production and conversion	1
22	ptsG	b1101	1101	Carbohydrate transport and metabolism	2				19	sucA	b0726	726	Energy production and conversion	1		37	cyoB	b0431	431	Energy production and conversion	1
23	ptsH	b2415	2415	Carbohydrate transport and metabolism	2				18	sucB	b0727	727	Energy production and conversion	1		38	fumB	b4122	4122	Energy production and conversion	1
24	crr	b2417	2417	Carbohydrate transport and metabolism	2				92	sucC	b0728	728	Energy production and conversion	1		58	mdh	b3236	3236	Energy production and conversion	1
25	proP	b4111	4111	Carbohydrate transport and metabolism	2				91	sucD	b0729	729	Energy production and conversion	1		59	mqo	b2210	2210	Energy production and conversion	1
26	gltA	b0720	720	Energy production and conversion	1				103	gpmA	b0755	755	Carbohydrate transport and metabolism	2		60	gor	b3500	3500	Energy production and conversion	1
27	purT	b1849	1849	Nucleotide transport and metabolism	4				101	pgl	b0767	767	Carbohydrate transport and metabolism	2		61	fumC	b1611	1611	Energy production and conversion	1
28	tdcD	b3115	3115	Energy production and conversion	1				43	aspC	b0928	928	Amino acid transport and metabolism	3		62	fumA	b1612	1612	Energy production and conversion	1
29	ackA	b2296	2296	Energy production and conversion	1				22	ptsG	b1101	1101	Carbohydrate transport and metabolism	2		64	nuoA	b2288	2288	Energy production and conversion	1
30	manZ	b1819	1819	Carbohydrate transport and metabolism	2				79	icd	b1136	1136	Energy production and conversion	1		65	nuoL	b2278	2278	Energy production and conversion	1
31	manX	b1817	1817	Carbohydrate transport and metabolism	2				84	galU	b1236	1236	Cell wall/membrane/envelope biogenesis	6		66	nuoM	b2277	2277	Energy production and conversion	1
32	rpiB	b4090	4090	Carbohydrate transport and metabolism	2				2	acnA	b1276	1276	Energy production and conversion	1		67	nuoB	b2287	2287	Energy production and conversion	1
33	manY	b1818	1818	Carbohydrate transport and metabolism	2				45	puuA	b1297	1297	Amino acid transport and metabolism	3		68	nuoF	b2284	2284	Energy production and conversion	1
34	cyoD	b0429	429	Energy production and conversion	1				53	glsB	b1524	1524	Amino acid transport and metabolism	3		69	nuoH	b2282	2282	Energy production and conversion	1
35	cyoC	b0430	430	Energy production and conversion	1				80	pntB	b1602	1602	Energy production and conversion	1		70	nuoC	b2286	2286	Energy production and conversion	1
36	cyoA	b0432	432	Energy production and conversion	1				78	pntA	b1603	1603	Energy production and conversion	1		71	nuoK	b2279	2279	Energy production and conversion	1
37	cyoB	b0431	431	Energy production and conversion	1				61	fumC	b1611	1611	Energy production and conversion	1		72	nuoJ	b2280	2280	Energy production and conversion	1
38	fumB	b4122	4122	Energy production and conversion	1				62	fumA	b1612	1612	Energy production and conversion	1		74	nuoN	b2276	2276	Energy production and conversion	1
39	gapA	b1779	1779	Carbohydrate transport and metabolism	2				49	malX	b1621	1621	Carbohydrate transport and metabolism	2		75	nuoG	b2283	2283	Energy production and conversion	1
40	eda	b1850	1850	Carbohydrate transport and metabolism	2				120	pykF	b1676	1676	Carbohydrate transport and metabolism	2		76	nuoE	b2285	2285	Energy production and conversion	1
41	edd	b1851	1851	Amino acid transport and metabolism	3				97	pfkB	b1723	1723	Carbohydrate transport and metabolism	2		77	nuoI	b2281	2281	Energy production and conversion	1
42	eno	b2779	2779	Carbohydrate transport and metabolism	2				52	gdhA	b1761	1761	Amino acid transport and metabolism	3		78	pntA	b1603	1603	Energy production and conversion	1
43	aspC	b0928	928	Amino acid transport and metabolism	3				47	ydjI	b1773	1773	Carbohydrate transport and metabolism	2		79	icd	b1136	1136	Energy production and conversion	1
44	glmS	b3729	3729	Cell wall/membrane/envelope biogenesis	6				39	gapA	b1779	1779	Carbohydrate transport and metabolism	2		80	pntB	b1602	1602	Energy production and conversion	1
45	puuA	b1297	1297	Amino acid transport and metabolism	3				16	yeaV	b1801	1801	Inorganic ion transport and metabolism	5		81	sthA	b3962	3962	Energy production and conversion	1
46	fbaA	b2925	2925	Carbohydrate transport and metabolism	2				10	pabB	b1812	1812	Amino acid transport and metabolism	3		86	sdhD	b0722	722	Energy production and conversion	1
47	ydjI	b1773	1773	Carbohydrate transport and metabolism	2				31	manX	b1817	1817	Carbohydrate transport and metabolism	2		87	sdhA	b0723	723	Energy production and conversion	1
48	fbaB	b2097	2097	Carbohydrate transport and metabolism	2				33	manY	b1818	1818	Carbohydrate transport and metabolism	2		88	sdhB	b0724	724	Energy production and conversion	1
49	malX	b1621	1621	Carbohydrate transport and metabolism	2				30	manZ	b1819	1819	Carbohydrate transport and metabolism	2		89	sdhC	b0721	721	Energy production and conversion	1
50	glgC	b3430	3430	Carbohydrate transport and metabolism	2				27	purT	b1849	1849	Nucleotide transport and metabolism	4		90	aceF	b0115	115	Energy production and conversion	1
51	glnA	b3870	3870	Amino acid transport and metabolism	3				40	eda	b1850	1850	Carbohydrate transport and metabolism	2		91	sucD	b0729	729	Energy production and conversion	1
52	gdhA	b1761	1761	Amino acid transport and metabolism	3				41	edd	b1851	1851	Amino acid transport and metabolism	3		92	sucC	b0728	728	Energy production and conversion	1
53	glsB	b1524	1524	Amino acid transport and metabolism	3				73	zwf	b1852	1852	Carbohydrate transport and metabolism	2		93	aceE	b0114	114	Energy production and conversion	1
54	glsA	b0485	485	Amino acid transport and metabolism	3				121	pykA	b1854	1854	Carbohydrate transport and metabolism	2		114	ppa	b4226	4226	Energy production and conversion	1
55	gltD	b3213	3213	Amino acid transport and metabolism	3				113	otsA	b1896	1896	Carbohydrate transport and metabolism	2		116	ppc	b3956	3956	Energy production and conversion	1
56	gltB	b3212	3212	Amino acid transport and metabolism	3				112	otsB	b1897	1897	Carbohydrate transport and metabolism	2		117	pck	b3403	3403	Energy production and conversion	1
57	gnd	b2029	2029	Carbohydrate transport and metabolism	2				57	gnd	b2029	2029	Carbohydrate transport and metabolism	2		118	pta	b2297	2297	Energy production and conversion	1
58	mdh	b3236	3236	Energy production and conversion	1				48	fbaB	b2097	2097	Carbohydrate transport and metabolism	2		119	eutD	b2458	2458	Energy production and conversion	1
59	mqo	b2210	2210	Energy production and conversion	1				59	mqo	b2210	2210	Energy production and conversion	1		21	ptsI	b2416	2416	Carbohydrate transport and metabolism	2
60	gor	b3500	3500	Energy production and conversion	1				74	nuoN	b2276	2276	Energy production and conversion	1		22	ptsG	b1101	1101	Carbohydrate transport and metabolism	2
61	fumC	b1611	1611	Energy production and conversion	1				66	nuoM	b2277	2277	Energy production and conversion	1		23	ptsH	b2415	2415	Carbohydrate transport and metabolism	2
62	fumA	b1612	1612	Energy production and conversion	1				65	nuoL	b2278	2278	Energy production and conversion	1		24	crr	b2417	2417	Carbohydrate transport and metabolism	2
63	glmU	b3730	3730	Cell wall/membrane/envelope biogenesis	6				71	nuoK	b2279	2279	Energy production and conversion	1		25	proP	b4111	4111	Carbohydrate transport and metabolism	2
64	nuoA	b2288	2288	Energy production and conversion	1				72	nuoJ	b2280	2280	Energy production and conversion	1		30	manZ	b1819	1819	Carbohydrate transport and metabolism	2
65	nuoL	b2278	2278	Energy production and conversion	1				77	nuoI	b2281	2281	Energy production and conversion	1		31	manX	b1817	1817	Carbohydrate transport and metabolism	2
66	nuoM	b2277	2277	Energy production and conversion	1				69	nuoH	b2282	2282	Energy production and conversion	1		32	rpiB	b4090	4090	Carbohydrate transport and metabolism	2
67	nuoB	b2287	2287	Energy production and conversion	1				75	nuoG	b2283	2283	Energy production and conversion	1		33	manY	b1818	1818	Carbohydrate transport and metabolism	2
68	nuoF	b2284	2284	Energy production and conversion	1				68	nuoF	b2284	2284	Energy production and conversion	1		39	gapA	b1779	1779	Carbohydrate transport and metabolism	2
69	nuoH	b2282	2282	Energy production and conversion	1				76	nuoE	b2285	2285	Energy production and conversion	1		40	eda	b1850	1850	Carbohydrate transport and metabolism	2
70	nuoC	b2286	2286	Energy production and conversion	1				70	nuoC	b2286	2286	Energy production and conversion	1		42	eno	b2779	2779	Carbohydrate transport and metabolism	2
71	nuoK	b2279	2279	Energy production and conversion	1				67	nuoB	b2287	2287	Energy production and conversion	1		46	fbaA	b2925	2925	Carbohydrate transport and metabolism	2
72	nuoJ	b2280	2280	Energy production and conversion	1				64	nuoA	b2288	2288	Energy production and conversion	1		47	ydjI	b1773	1773	Carbohydrate transport and metabolism	2
73	zwf	b1852	1852	Carbohydrate transport and metabolism	2				29	ackA	b2296	2296	Energy production and conversion	1		48	fbaB	b2097	2097	Carbohydrate transport and metabolism	2
74	nuoN	b2276	2276	Energy production and conversion	1				118	pta	b2297	2297	Energy production and conversion	1		49	malX	b1621	1621	Carbohydrate transport and metabolism	2
75	nuoG	b2283	2283	Energy production and conversion	1				23	ptsH	b2415	2415	Carbohydrate transport and metabolism	2		50	glgC	b3430	3430	Carbohydrate transport and metabolism	2
76	nuoE	b2285	2285	Energy production and conversion	1				21	ptsI	b2416	2416	Carbohydrate transport and metabolism	2		57	gnd	b2029	2029	Carbohydrate transport and metabolism	2
77	nuoI	b2281	2281	Energy production and conversion	1				24	crr	b2417	2417	Carbohydrate transport and metabolism	2		73	zwf	b1852	1852	Carbohydrate transport and metabolism	2
78	pntA	b1603	1603	Energy production and conversion	1				119	eutD	b2458	2458	Energy production and conversion	1		94	talA	b2464	2464	Carbohydrate transport and metabolism	2
79	icd	b1136	1136	Energy production and conversion	1				94	talA	b2464	2464	Carbohydrate transport and metabolism	2		95	talB	b0008	8	Carbohydrate transport and metabolism	2
80	pntB	b1602	1602	Energy production and conversion	1				108	tktB	b2465	2465	Carbohydrate transport and metabolism	2		96	pfkA	b3916	3916	Carbohydrate transport and metabolism	2
81	sthA	b3962	3962	Energy production and conversion	1				115	ppx	b2502	2502	Nucleotide transport and metabolism	4		97	pfkB	b1723	1723	Carbohydrate transport and metabolism	2
82	ndk	b2518	2518	Nucleotide transport and metabolism	4				82	ndk	b2518	2518	Nucleotide transport and metabolism	4		98	glmM	b3176	3176	Carbohydrate transport and metabolism	2
83	amtB	b0451	451	Signal transduction mechanisms	7				105	yqaB	b2690	2690	Function unknown	8		99	pgi	b4025	4025	Carbohydrate transport and metabolism	2
84	galU	b1236	1236	Cell wall/membrane/envelope biogenesis	6				85	umpG	b2744	2744	Nucleotide transport and metabolism	4		100	pgk	b2926	2926	Carbohydrate transport and metabolism	2
85	umpG	b2744	2744	Nucleotide transport and metabolism	4				42	eno	b2779	2779	Carbohydrate transport and metabolism	2		101	pgl	b0767	767	Carbohydrate transport and metabolism	2
86	sdhD	b0722	722	Energy production and conversion	1				124	rpiA	b2914	2914	Carbohydrate transport and metabolism	2		102	ytjC	b4395	4395	Carbohydrate transport and metabolism	2
87	sdhA	b0723	723	Energy production and conversion	1				46	fbaA	b2925	2925	Carbohydrate transport and metabolism	2		103	gpmA	b0755	755	Carbohydrate transport and metabolism	2
88	sdhB	b0724	724	Energy production and conversion	1				100	pgk	b2926	2926	Carbohydrate transport and metabolism	2		104	gpmM	b3612	3612	Carbohydrate transport and metabolism	2
89	sdhC	b0721	721	Energy production and conversion	1				107	tktA	b2935	2935	Carbohydrate transport and metabolism	2		106	pgm	b0688	688	Carbohydrate transport and metabolism	2
90	aceF	b0115	115	Energy production and conversion	1				110	pitB	b2987	2987	Inorganic ion transport and metabolism	5		107	tktA	b2935	2935	Carbohydrate transport and metabolism	2
91	sucD	b0729	729	Energy production and conversion	1				28	tdcD	b3115	3115	Energy production and conversion	1		108	tktB	b2465	2465	Carbohydrate transport and metabolism	2
92	sucC	b0728	728	Energy production and conversion	1				98	glmM	b3176	3176	Carbohydrate transport and metabolism	2		111	tpiA	b3919	3919	Carbohydrate transport and metabolism	2
93	aceE	b0114	114	Energy production and conversion	1				56	gltB	b3212	3212	Amino acid transport and metabolism	3		112	otsB	b1897	1897	Carbohydrate transport and metabolism	2
94	talA	b2464	2464	Carbohydrate transport and metabolism	2				55	gltD	b3213	3213	Amino acid transport and metabolism	3		113	otsA	b1896	1896	Carbohydrate transport and metabolism	2
95	talB	b0008	8	Carbohydrate transport and metabolism	2				58	mdh	b3236	3236	Energy production and conversion	1		120	pykF	b1676	1676	Carbohydrate transport and metabolism	2
96	pfkA	b3916	3916	Carbohydrate transport and metabolism	2				122	rpe	b3386	3386	Carbohydrate transport and metabolism	2		121	pykA	b1854	1854	Carbohydrate transport and metabolism	2
97	pfkB	b1723	1723	Carbohydrate transport and metabolism	2				117	pck	b3403	3403	Energy production and conversion	1		122	rpe	b3386	3386	Carbohydrate transport and metabolism	2
98	glmM	b3176	3176	Carbohydrate transport and metabolism	2				50	glgC	b3430	3430	Carbohydrate transport and metabolism	2		123	sgcE	b4301	4301	Carbohydrate transport and metabolism	2
99	pgi	b4025	4025	Carbohydrate transport and metabolism	2				109	pitA	b3493	3493	Inorganic ion transport and metabolism	5		124	rpiA	b2914	2914	Carbohydrate transport and metabolism	2
100	pgk	b2926	2926	Carbohydrate transport and metabolism	2				60	gor	b3500	3500	Energy production and conversion	1		10	pabB	b1812	1812	Amino acid transport and metabolism	3
101	pgl	b0767	767	Carbohydrate transport and metabolism	2				104	gpmM	b3612	3612	Carbohydrate transport and metabolism	2		17	betA	b0311	311	Amino acid transport and metabolism	3
102	ytjC	b4395	4395	Carbohydrate transport and metabolism	2				44	glmS	b3729	3729	Cell wall/membrane/envelope biogenesis	6		41	edd	b1851	1851	Amino acid transport and metabolism	3
103	gpmA	b0755	755	Carbohydrate transport and metabolism	2				63	glmU	b3730	3730	Cell wall/membrane/envelope biogenesis	6		43	aspC	b0928	928	Amino acid transport and metabolism	3
104	gpmM	b3612	3612	Carbohydrate transport and metabolism	2				11	atpC	b3731	3731	Energy production and conversion	1		45	puuA	b1297	1297	Amino acid transport and metabolism	3
105	yqaB	b2690	2690	Function unknown	8				5	atpD	b3732	3732	Energy production and conversion	1		51	glnA	b3870	3870	Amino acid transport and metabolism	3
106	pgm	b0688	688	Carbohydrate transport and metabolism	2				7	atpG	b3733	3733	Energy production and conversion	1		52	gdhA	b1761	1761	Amino acid transport and metabolism	3
107	tktA	b2935	2935	Carbohydrate transport and metabolism	2				8	atpA	b3734	3734	Energy production and conversion	1		53	glsB	b1524	1524	Amino acid transport and metabolism	3
108	tktB	b2465	2465	Carbohydrate transport and metabolism	2				3	atpH	b3735	3735	Energy production and conversion	1		54	glsA	b0485	485	Amino acid transport and metabolism	3
109	pitA	b3493	3493	Inorganic ion transport and metabolism	5				12	atpF	b3736	3736	Energy production and conversion	1		55	gltD	b3213	3213	Amino acid transport and metabolism	3
110	pitB	b2987	2987	Inorganic ion transport and metabolism	5				6	atpE	b3737	3737	Energy production and conversion	1		56	gltB	b3212	3212	Amino acid transport and metabolism	3
111	tpiA	b3919	3919	Carbohydrate transport and metabolism	2				9	atpB	b3738	3738	Energy production and conversion	1		14	adk	b0474	474	Nucleotide transport and metabolism	4
112	otsB	b1897	1897	Carbohydrate transport and metabolism	2				4	atpI	b3739	3739	Energy production and conversion	1		27	purT	b1849	1849	Nucleotide transport and metabolism	4
113	otsA	b1896	1896	Carbohydrate transport and metabolism	2				51	glnA	b3870	3870	Amino acid transport and metabolism	3		82	ndk	b2518	2518	Nucleotide transport and metabolism	4
114	ppa	b4226	4226	Energy production and conversion	1				96	pfkA	b3916	3916	Carbohydrate transport and metabolism	2		85	umpG	b2744	2744	Nucleotide transport and metabolism	4
115	ppx	b2502	2502	Nucleotide transport and metabolism	4				111	tpiA	b3919	3919	Carbohydrate transport and metabolism	2		115	ppx	b2502	2502	Nucleotide transport and metabolism	4
116	ppc	b3956	3956	Energy production and conversion	1				116	ppc	b3956	3956	Energy production and conversion	1		15	betT	b0314	314	Inorganic ion transport and metabolism	5
117	pck	b3403	3403	Energy production and conversion	1				81	sthA	b3962	3962	Energy production and conversion	1		16	yeaV	b1801	1801	Inorganic ion transport and metabolism	5
118	pta	b2297	2297	Energy production and conversion	1				99	pgi	b4025	4025	Carbohydrate transport and metabolism	2		109	pitA	b3493	3493	Inorganic ion transport and metabolism	5
119	eutD	b2458	2458	Energy production and conversion	1				32	rpiB	b4090	4090	Carbohydrate transport and metabolism	2		110	pitB	b2987	2987	Inorganic ion transport and metabolism	5
120	pykF	b1676	1676	Carbohydrate transport and metabolism	2				25	proP	b4111	4111	Carbohydrate transport and metabolism	2		44	glmS	b3729	3729	Cell wall/membrane/envelope biogenesis	6
121	pykA	b1854	1854	Carbohydrate transport and metabolism	2				38	fumB	b4122	4122	Energy production and conversion	1		63	glmU	b3730	3730	Cell wall/membrane/envelope biogenesis	6
122	rpe	b3386	3386	Carbohydrate transport and metabolism	2				114	ppa	b4226	4226	Energy production and conversion	1		84	galU	b1236	1236	Cell wall/membrane/envelope biogenesis	6
123	sgcE	b4301	4301	Carbohydrate transport and metabolism	2				123	sgcE	b4301	4301	Carbohydrate transport and metabolism	2		83	amtB	b0451	451	Signal transduction mechanisms	7
124	rpiA	b2914	2914	Carbohydrate transport and metabolism	2				102	ytjC	b4395	4395	Carbohydrate transport and metabolism	2		105	yqaB	b2690	2690	Function unknown	8
