# Supplementary material for: The quantitative metabolome is shaped by abiotic constraints
Source: Nat Commun. 2021 May 26;12:3178. doi: 10.1038/s41467-021-23214-9 (PMC8155068; doi:10.1038/s41467-021-23214-9)
Supplement: Supplementary file 9 — Supplementary Code 1 [file 41467_2021_23214_MOESM9_ESM.zip › Codes/Core/Input-data-sheets/pKas_pKMgs.xlsx]

## Sheet: pKas
compound_id	compound_name	Hs	pKas	zs
MAN_10155	((2R,3S,4R,5R)-5-(2-amino-5-formamido-6-oxo-3,6-dihydropyrimidin-4-ylamino)-3,4-dihydroxytetrahydrofuran-2-yl)methyl tetrahydrogen triphosphate	[12, 13, 14, 15, 16, 17, 18]	[12.539999999999999, 7.9499999999999993, 7.2699999999999996, 3.3000000000000007, 2.5299999999999976, 0.89999999999999858]	[-6, -5, -4, -3, -2, -1, 0]
MAN_10123	(-)-4-carboxymethyl----but-2-en-4-olide	[4, 5, 6]	[10.460000000000001, 3.8499999999999996]	[-2, -1, 0]
CHB_15412	(-)-ureidoglycolate	[4, 5, 6]	[12.09, 2.9399999999999995]	[-2, -1, 0]
CHB_15398	(+)-5-exo-hydroxycamphor	[16]	[]	[0]
CHB_15396	(+)-camphor	[16]	[]	[0]
PBC_12297	(+/-)-2-hexanol	[14]	[]	[0]
CHS_190875	(+/-)-cis-2-benzyl-1-cyclohexanol	[18]	[]	[0]
PBC_15046	(+/-)-cis-2-phenyl-1-cyclohexanol	[16]	[]	[0]
PBC_11418	(+/-)-trans-2-methyl-1-cyclohexanol	[14]	[]	[0]
PBC_102793	(+/-)-trans-2-phenyl-1-cyclohexanol	[16]	[]	[0]
CHB_35687	(1)-2-butanol	[10]	[]	[0]
CHB_15404	(1R,2S)-1-hydroxybutane-1,2,4-tricarboxylate	[7, 8, 9, 10]	[5.2000000000000002, 3.9300000000000006, 3.1199999999999992]	[-3, -2, -1, 0]
CHB_15573	(2-aminoethyl)phosphonate	[6, 7, 8, 9]	[11.473366455207458, 6.359136754268409, 1.2200464733353229]	[-2, -1, 0, 1]
PBC_161843	(2R,3R)-erythro-fluoromalate	[3, 4, 5]	[4.5899999999999999, 2.9900000000000002]	[-2, -1, 0]
CHB_15582	(2R,3S)-2,3-dimethylmalate	[8, 9, 10]	[5.4000000000000004, 3.5]	[-2, -1, 0]
CHB_28777	(2S)-4',7-dihydroxyflavanone	[10, 11, 12]	[9.4800000000000004, 7.7899999999999991]	[-2, -1, 0]
CHB_16290	(3,5)-cholesta-7,24-diene-3-ol	[44]	[]	[0]
CHB_18252	(3,5)-cholesta-8,24-diene-3-ol	[44]	[]	[0]
CHB_16122	(3,5-diiodo-4-hydroxyphenyl)lactate	[6, 7, 8]	[7.2599999999999998, 2.1600000000000001]	[-2, -1, 0]
CHB_17131	(3,5-diiodo-4-hydroxyphenyl)pyruvate	[4, 5, 6]	[7.25, 1.5500000000000007]	[-2, -1, 0]
MAN_10105	(3-phospho-D-glycerol-aminomethyl)phosphonate	[7, 8, 9, 10, 11]	[11.94, 8.7099999999999991, 6.3299999999999983, 1.3099999999999987]	[-4, -3, -2, -1, 0]
MAN_10107	(3-phospho-D-glycerol-chloroethyl)phosphonate	[7, 8, 9, 10, 11]	[11.94, 6.3300000000000001, 1.620000000000001, 1.0100000000000016]	[-4, -3, -2, -1, 0]
MAN_10104	(3-phospho-D-glycerol-chloromethyl)phosphonate	[5, 6, 7, 8, 9]	[11.94, 6.3300000000000001, 1.5100000000000016, 0.87999999999999901]	[-4, -3, -2, -1, 0]
MAN_10108	(3-phospho-D-glycerol-ethyl)phosphonate	[8, 9, 10, 11, 12]	[11.94, 6.3300000000000001, 1.629999999999999, 1.0199999999999996]	[-4, -3, -2, -1, 0]
MAN_10109	(3-phospho-D-glycerol-methoxy)phosphonate	[6, 7, 8, 9, 10]	[11.93, 6.3299999999999983, 1.4299999999999997, 0.69000000000000128]	[-4, -3, -2, -1, 0]
MAN_10106	(3-phospho-D-glycerol-methyl)phosphonate	[6, 7, 8, 9, 10]	[11.94, 6.3300000000000001, 1.6600000000000001, 1.0500000000000007]	[-4, -3, -2, -1, 0]
MAN_10006	(3-phospho-D-glyceroyl)phosphonate	[4, 5, 6, 7, 8]	[11.949999999999999, 6.3300000000000018, 1.7800000000000011, 1.129999999999999]	[-4, -3, -2, -1, 0]
CHB_15452	(3R)-3-hydroxybutanoyl-CoA	[37, 38, 39, 40, 41, 42, 43]	[12.609999999999999, 5.8900000000000006, 3.2899999999999991, 2.0300000000000011, 1.4299999999999997, 0.73000000000000043]	[-5, -4, -3, -2, -1, 0, 1]
CHB_74474	(3R)-3-hydroxyhexanoyl-CoA	[41, 42, 43, 44, 45, 46, 47]	[12.609999999999999, 5.8900000000000006, 3.2899999999999991, 2.0300000000000011, 1.4299999999999997, 0.73000000000000043]	[-5, -4, -3, -2, -1, 0, 1]
PBC_193291	(3R)-fluorooxalacetate	[0, 1, 2, 3]	[12.279999999999999, 3.0299999999999994, 2.1600000000000001]	[-3, -2, -1, 0]
CHB_15613	(3S)-3,6-diaminohexanoate	[13, 14, 15, 16]	[10.710000000000001, 10.039999999999999, 4.25]	[-1, 0, 1, 2]
CHB_28276	(3S)-3-hydroxyhexanoyl-CoA	[41, 42, 43, 44, 45, 46, 47]	[12.609999999999999, 5.8900000000000006, 3.2899999999999991, 2.0300000000000011, 1.4299999999999997, 0.73000000000000043]	[-5, -4, -3, -2, -1, 0, 1]
CHB_15453	(3S)-hydroxybutanoyl-coenzyme A	[37, 38, 39, 40, 41, 42, 43]	[12.609999999999999, 5.8900000000000006, 3.2899999999999991, 2.0300000000000011, 1.4299999999999997, 0.73000000000000043]	[-5, -4, -3, -2, -1, 0, 1]
MAN_10140	(4-nitrophenyl)analide	[6, 7]	[1.1899999999999999]	[0, 1]
CHS_10454824	(aminomethyl)phosphonate	[4, 5, 6]	[10.448366455207458, 5.6066832276037299]	[-2, -1, 0]
CHS_5422719	(chloroethyl)phosphonate	[4, 5, 6]	[8.2799999999999994, 1.7900000000000009]	[-2, -1, 0]
MAN_10112	(chloromethyl)phosphonate	[2, 3, 4]	[6.5983664552074588, 1.5499999999999998]	[-2, -1, 0]
CHB_61748	(E)-2-octenal	[14]	[]	[0]
PBC_5317045	(E)-3-nonen-2-one	[16]	[]	[0]
CHB_78399	(E)-4-phenyl-3-buten-2-one	[10]	[]	[0]
CHB_4593	(E)-dihydroxyfumarate	[1, 2, 3, 4]	[10.49, 3.2900000000000009, 2.4499999999999993]	[-3, -2, -1, 0]
MAN_10170	(ethyl)phosphonate	[5, 6, 7]	[8.1983664552074575, 2.4839973342624457]	[-2, -1, 0]
MAN_10007	(methoxy)phosphonate	[3, 4, 5]	[6.8499999999999996, 1.8300000000000001]	[-2, -1, 0]
CHS_10449628	(methyl)phosphonate	[3, 4, 5]	[7.9583664552074591, 2.424183227603729]	[-2, -1, 0]
MAN_10063	(R)-(+)-1-phenyl 1-butyl acetate	[16]	[]	[0]
CHB_45616	(R)-(+)-1-phenyl ethanol	[10]	[]	[0]
PBC_62341	(R)-(+)-1-phenyl ethyl acetate	[12]	[]	[0]
PBC_95372	(R)-(+)-1-phenyl-1-butanol	[14]	[]	[0]
PBC_7147	(R)-(+)-1-phenyl-1-propanol	[12]	[]	[0]
MAN_10103	(R)-(+)-1-phenyl-1-propyl acetate	[14]	[]	[0]
MAN_10128	(R)-2-(4-isobutylphenyl)propionyl-CoA	[47, 48, 49, 50, 51, 52, 53]	[12.609999999999999, 5.8900000000000006, 3.2899999999999991, 2.0300000000000011, 1.4299999999999997, 0.73000000000000043]	[-5, -4, -3, -2, -1, 0, 1]
CHB_32796	(R)-2-hydroxyglutarate	[6, 7, 8]	[4.1600000000000001, 3.2799999999999994]	[-2, -1, 0]
CHB_30934	(R)-2-methylmalate	[6, 7, 8]	[5.3344978336205564, 3.4347489168102783]	[-2, -1, 0]
CHB_10983	(R)-3-hydroxybutanoate	[7, 8]	[4.5155021663794432]	[-1, 0]
CHB_17794	(R)-3-phosphoglycerate	[4, 5, 6, 7]	[6.78599600139367, 3.8379946685248925, 1.4269986671312225]	[-3, -2, -1, 0]
CHB_15899	(R)-5-diphosphomevalonate	[10, 11, 12, 13, 14]	[7.5700000000000003, 4.2100000000000009, 3.1600000000000001, 1.7800000000000011]	[-4, -3, -2, -1, 0]
CHB_17436	(R)-5-phosphomevalonate	[10, 11, 12, 13]	[6.8499999999999996, 4.2699999999999996, 1.7099999999999991]	[-3, -2, -1, 0]
CHB_15686	(R)-acetoin	[8]	[]	[0]
CHB_17378	(R)-glyceraldehyde	[5, 6]	[12.84]	[-1, 0]
CHB_16004	(R)-lactate	[5, 6]	[3.8440000000000003]	[-1, 0]
CHB_15588	(R)-malate	[4, 5, 6]	[5.1100000000000003, 3.3999999999999995]	[-2, -1, 0]
CHB_15465	(R)-methylmalonyl-CoA	[35, 36, 37, 38, 39, 40, 41]	[5.9000000000000004, 3.9299999999999997, 3.1799999999999997, 2.0299999999999994, 1.4200000000000017, 0.73000000000000043]	[-5, -4, -3, -2, -1, 0, 1]
CHB_15980	(R)-pantoate	[11, 12]	[3.7820916138018648]	[-1, 0]
CHB_15694	(R)-S-lactoylglutathione	[18, 19, 20, 21, 22]	[12.130000000000001, 9.3100000000000005, 3.3399999999999999, 1.7399999999999984]	[-3, -2, -1, 0, 1]
CHB_16982	(R,R)-2,3-butanediol	[10]	[]	[0]
PBC_11966145	(R,S)-malyl-CoA	[35, 36, 37, 38, 39, 40, 41]	[5.9000000000000004, 3.5999999999999996, 3.0199999999999996, 2.0199999999999996, 1.4199999999999999, 0.72999999999999865]	[-5, -4, -3, -2, -1, 0, 1]
MAN_10129	(S)-2-(4-isobutylphenyl)propionyl-CoA	[47, 48, 49, 50, 51, 52, 53]	[12.609999999999999, 5.8900000000000006, 3.2899999999999991, 2.0300000000000011, 1.4299999999999997, 0.73000000000000043]	[-5, -4, -3, -2, -1, 0, 1]
PBC_2724897	(S)-2-heptanol	[16]	[]	[0]
CHB_30936	(S)-2-methylmalate	[6, 7, 8]	[5.3344978336205564, 3.4347489168102783]	[-2, -1, 0]
CHB_27713	(S)-5-amino-3-oxohexanoate	[10, 11, 12]	[9.8900000000000006, 4.0800000000000001]	[-1, 0, 1]
CHB_30864	(S)-dihydroorotate	[4, 5, 6]	[11.710000000000001, 3.2799999999999994]	[-2, -1, 0]
CHB_18041	(S)-lactaldehyde	[6]	[]	[0]
CHB_16651	(S)-lactate	[5, 6]	[3.8440000000000003]	[-1, 0]
CHB_15589	(S)-malate	[4, 5, 6]	[5.1100000000000003, 3.3999999999999995]	[-2, -1, 0]
CHB_15466	(S)-methylmalonyl-CoA	[35, 36, 37, 38, 39, 40, 41]	[5.9000000000000004, 3.9299999999999997, 3.1799999999999997, 2.0299999999999994, 1.4200000000000017, 0.73000000000000043]	[-5, -4, -3, -2, -1, 0, 1]
CHB_17203	(S)-proline	[8, 9, 10]	[10.734183227603729, 1.9299999999999997]	[-1, 0, 1]
MAN_10098	(Z)-enolbutyryl-UDP-N-acetylglucosamine	[25, 26, 27, 28, 29, 30, 31]	[12.640000000000001, 12.060000000000002, 9.7000000000000028, 3.7700000000000031, 3.0499999999999972, 1.7299999999999969]	[-6, -5, -4, -3, -2, -1, 0]
PBC_447809	(Z)-phosphoenolbutyrate	[4, 5, 6, 7]	[6.1100000000000003, 3.6700000000000008, 0.84999999999999964]	[-3, -2, -1, 0]
CHB_16551	,-trehalose	[19, 20, 21, 22]	[12.98, 12.43, 11.91]	[-3, -2, -1, 0]
CHB_18283	,-trehalose 6-phosphate	[18, 19, 20, 21, 22, 23]	[12.99, 12.430000000000001, 11.909999999999997, 6.25, 1.2199999999999989]	[-5, -4, -3, -2, -1, 0]
CHB_28413	1-(5-Phospho-D-ribosyl)-5-amino-4-imidazolecarboxylate	[10, 11, 12, 13, 14, 15]	[12.460000000000001, 7.1099999999999994, 6.1900000000000013, 2.2600000000000016, 1.1799999999999997]	[-4, -3, -2, -1, 0, 1]
CHB_18406	1-(5'-Phosphoribosyl)-5-amino-4-imidazolecarboxamide	[12, 13, 14, 15, 16]	[12.449999999999999, 6.2699999999999996, 4.8000000000000007, 1.2199999999999989]	[-3, -2, -1, 0, 1]
CHB_18381	1-(5'-Phosphoribosyl)-5-formamido-4-imidazolecarboxamide	[11, 12, 13, 14, 15, 16]	[12.890000000000001, 12.280000000000001, 6.25, 2.6799999999999997, 1.2100000000000009]	[-4, -3, -2, -1, 0, 1]
CHB_18299	1-(indol-3-yl)glycerol 3-phosphate	[12, 13, 14]	[6.5099999999999998, 1.4900000000000002]	[-2, -1, 0]
CHB_34024	1,1,1,2-Tetrachloroethane	[2]	[]	[0]
CHB_36015	1,1,1-Trichloroethane	[3]	[]	[0]
CHB_36026	1,1,2,2-Tetrachloroethane	[2]	[]	[0]
CHB_36018	1,1,2-Trichloroethane	[3]	[]	[0]
CHB_81599	1,1-Dichloroethane	[4]	[]	[0]
CHB_34031	1,1-dichloroethylene (1,1-DCE)	[2]	[]	[0]
CHB_18855	1,2,3,4-Tetrachlorobenzene	[2]	[]	[0]
CHB_36696	1,2,3,5-Tetrachlorobenzene	[2]	[]	[0]
CHB_18860	1,2,3-Trichlorobenzene	[3]	[]	[0]
CHB_34036	1,2,3-Trichloropropane	[5]	[]	[0]
CHB_36697	1,2,4,5-Tetrachlorobenzene	[2]	[]	[0]
CHB_483	1,2,4-Trichlorobenzene	[3]	[]	[0]
CHB_32498	1,2-Dichlorobenzene	[4]	[]	[0]
CHB_27789	1,2-Dichloroethane	[4]	[]	[0]
CHB_82163	1,2-Dichloropropane	[6]	[]	[0]
CHB_76979	1,2-dioctanoyl glycerol	[36]	[]	[0]
CHB_16997	1,2-propanediol	[8]	[]	[0]
CHB_30955	1,3,5-Trichlorobenzene	[3]	[]	[0]
CHB_15725	1,3-diaminopropane	[10, 11, 12]	[10.585000000000001, 8.6009097190669124]	[0, 1, 2]
CHB_36693	1,3-Dichlorobenzene	[4]	[]	[0]
PBC_8881	1,3-Dichloropropane	[6]	[]	[0]
CHS_133010	1,3-dioctanoyl glycerol	[36]	[]	[0]
CHB_16109	1,3-propanediol	[8]	[]	[0]
CHB_536	1,4-Dichlorobenzene	[4]	[]	[0]
CHB_15637	10-formyltetrahydrofolate	[20, 21, 22, 23, 24]	[7.8200000000000003, 3.9600000000000009, 3.129999999999999, 0.61999999999999922]	[-3, -2, -1, 0, 1]
CHB_16066	11-cis-retinal	[28]	[]	[0]
CHB_15548	15-oxo-prostaglandin E1	[31, 32]	[4.3499999999999996]	[-1, 0]
CHB_57400	15-oxo-prostaglandin E2	[29, 30]	[4.2999999999999998]	[-1, 0]
CHB_43799	1-butanamine (butylamine)	[11, 12]	[10.734999999999999]	[0, 1]
CHB_28885	1-butanol	[10]	[]	[0]
CHB_48362	1-butene	[8]	[]	[0]
CHB_82946	1-butyl oleate	[42]	[]	[0]
PBC_11096585	1-butyl-D-glucopyranoside	[19, 20]	[12.210000000000001]	[-1, 0]
CHB_48087	1-butyne	[6]	[]	[0]
PBC_8005	1-Chlorobutane	[9]	[]	[0]
PBC_10977	1-Chloropentane	[11]	[]	[0]
PBC_10899	1-Chloropropane	[7]	[]	[0]
CHB_17505	1--D-galactosyl-myo-inositol	[19, 20, 21, 22]	[12.9, 12.480000000000002, 11.979999999999997]	[-3, -2, -1, 0]
CHB_30805	1-dodecanoic acid	[23, 24]	[4.9500000000000002]	[-1, 0]
PBC_8127	1-heptanamine (heptylamine)	[17, 18]	[10.210000000000001]	[0, 1]
PBC_8129	1-heptanol	[16]	[]	[0]
PBC_11610	1-heptene	[14]	[]	[0]
PBC_12350	1-heptyne	[12]	[]	[0]
CHB_5712	1-hexanamine (hexylamine)	[15, 16]	[10.530000000000001]	[0, 1]
CHB_87393	1-hexanol	[14]	[]	[0]
CHB_24579	1-hexene	[12]	[]	[0]
PBC_12732	1-hexyne	[10]	[]	[0]
CHB_85241	1-monooctanoyl glycerol	[22]	[]	[0]
CHB_10319	1-naphthol	[7, 8]	[9.5999999999999996]	[-1, 0]
CHB_75442	1-naphthyl phosphate	[7, 8, 9]	[6.2177160030897802, 1.7699999999999996]	[-2, -1, 0]
CHB_35986	1-nonanol	[20]	[]	[0]
PBC_8143	1-octanamine (octylamine)	[19, 20]	[10.210000000000001]	[0, 1]
CHB_16188	1-octanol	[18]	[]	[0]
CHB_46708	1-octene	[16]	[]	[0]
PBC_12370	1-octyne	[14]	[]	[0]
MAN_10161	1-O--D-mannopyranosyl-D-mannofuranose	[19, 20, 21, 22]	[12.98, 12.43, 11.91]	[-3, -2, -1, 0]
CHB_74848	1-pentanamine (pentylamine)	[13, 14]	[10.645]	[0, 1]
CHB_44884	1-pentanol	[12]	[]	[0]
PBC_8004	1-pentene	[10]	[]	[0]
PBC_12309	1-pentyne	[8]	[]	[0]
CHB_16787	1-phospho--D-glucuronate	[7, 8, 9, 10, 11]	[12.24, 6.3100000000000005, 3.3099999999999987, 1.1499999999999986]	[-4, -3, -2, -1, 0]
CHB_39870	1-propanamine (propylamine)	[9, 10]	[10.68]	[0, 1]
CHB_16052	1-propene	[6]	[]	[0]
PBC_14393376	1-propyl-D-glucopyranoside	[17, 18]	[12.210000000000001]	[-1, 0]
CHB_48086	1-propyne	[4]	[]	[0]
CHB_18428	1-sinapoylD-glucose	[20, 21, 22]	[12.199999999999999, 9.2899999999999991]	[-2, -1, 0]
CHB_857	2,2'-iminodipropanoate	[9, 10, 11, 12]	[9.3041832276037297, 3.0120916138018643, 2.4800000000000004]	[-2, -1, 0, 1]
PBC_66121	2,3,5-Trichlorobenzoate	[2, 3]	[2.73]	[-1, 0]
CHB_28907	2,3-bpg_-4	[3, 4, 5, 6, 7, 8]	[7.4099933356561163, 6.3179946685248929, 3.7359960013936711, 1.25, 0.48000000000000043]	[-5, -4, -3, -2, -1, 0]
PBC_5765	2,3-Dichlorobenzoate	[3, 4]	[2.9199999999999999]	[-1, 0]
CHB_18026	2,3-dihydroxybenzoic acid	[4, 5, 6]	[10.288366455207456, 3.0840902809330899]	[-2, -1, 0]
MAN_10046	2,3-dihydroxybenzoic acid adenylate	[14, 15, 16, 17, 18, 19]	[12.93, 12.289999999999999, 9.25, 1.5499999999999972, 0.68999999999999773]	[-4, -3, -2, -1, 0, 1]
CHB_15590	2,3-dimethylmalate	[8, 9, 10]	[5.4000000000000004, 3.5]	[-2, -1, 0]
PBC_10687	2,3-dimethylphenol	[9, 10]	[10.592091613801866]	[-1, 0]
CHB_34241	2,4 dimethylphenol	[9, 10]	[10.722091613801865]	[-1, 0]
CHB_310312	2',4,4'-trihydroxychalcone	[9, 10, 11, 12]	[9.2200000000000006, 8.5699999999999985, 7.1099999999999994]	[-3, -2, -1, 0]
CHB_16594	2,4-diaminopentanoate	[11, 12, 13, 14]	[10.15, 7.9900000000000002, 2.6400000000000006]	[-1, 0, 1, 2]
CHB_30748	2,4-Dichlorobenzoate	[3, 4]	[3.0699999999999998]	[-1, 0]
CHS_10613168	2,4-dihydroxybutanoate	[7, 8]	[3.6699999999999999]	[-1, 0]
PBC_5784	2,5-Dichlorobenzoate	[3, 4]	[2.8799999999999999]	[-1, 0]
CHB_18080	2,5-dihydro-5-oxofuran-2-acetate	[4, 5, 6]	[10.460000000000001, 3.8499999999999996]	[-2, -1, 0]
CHB_11449	2,5-diketo-D-gluconate	[6, 7, 8]	[11.970000000000001, 2.5199999999999996]	[-2, -1, 0]
PBC_7267	2,5-dimethylphenol	[9, 10]	[10.582091613801865]	[-1, 0]
CHB_48624	2,6-Dichlorobenzoate	[3, 4]	[2.0600000000000001]	[-1, 0]
PBC_11335	2,6-dimethylphenol	[9, 10]	[10.792091613801865]	[-1, 0]
PBC_64315160	2-acetamidohept-6-enoic acid	[14, 15]	[4.21]	[-1, 0]
CHB_49197	2-amino-2-deoxyisochorismate	[9, 10, 11, 12]	[9.2599999999999998, 3.8499999999999996, 3.129999999999999]	[-2, -1, 0, 1]
CHB_15914	2-amino-4-oxopentanoate	[8, 9, 10]	[8.9800000000000004, 2.1099999999999994]	[-1, 0, 1]
PBC_12476	2-Amino-5-chlorobenzoate	[5, 6, 7]	[4.5700000000000003, 1.2599999999999998]	[-1, 0, 1]
CHB_30754	2-aminobenzoic acid	[6, 7, 8]	[5.0294978336205567, 2.1600000000000001]	[-1, 0, 1]
MAN_10049	2-aminobenzoic acid adenylate	[17, 18, 19, 20, 21]	[12.460000000000001, 2.0899999999999999, 1.4100000000000001, 0.53999999999999915]	[-2, -1, 0, 1, 2]
CHS_10466228	2-aminohept-6-enoic acid	[12, 13, 14]	[9.629591613801864, 2.5500000000000007]	[-1, 0, 1]
PBC_98945	2-benzyl-1-cyclohexanone	[16]	[]	[0]
PBC_6940	2-Bromobenzoate	[4, 5]	[3.25]	[-1, 0]
CHB_6858	2-butanone	[8]	[]	[0]
MAN_10030	2-butyl-D-glucopyranoside	[19, 20]	[12.210000000000001]	[-1, 0]
CHB_30793	2-Chlorobenzoate	[4, 5]	[2.9399999999999999]	[-1, 0]
PBC_6563	2-Chlorobutane	[9]	[]	[0]
CHB_18150	2-dehydro-3-deoxy-D-arabino-heptonate 7-phosphate	[9, 10, 11, 12, 13]	[12.91, 6.6600000000000001, 2.9200000000000017, 1.4699999999999989]	[-4, -3, -2, -1, 0]
CHB_18104	2-dehydro-3-deoxy-D-fuconate	[9, 10]	[3.0600000000000001]	[-1, 0]
CHB_17860	2-dehydro-3-deoxy-D-galactonate 6-phosphate	[8, 9, 10, 11]	[6.6200000000000001, 2.9799999999999995, 1.4800000000000004]	[-3, -2, -1, 0]
CHB_17647	2-dehydro-3-deoxy-L-pentonate	[7, 8]	[2.9100000000000001]	[-1, 0]
CHB_17094	2-dehydropantoate	[9, 10]	[3.25]	[-1, 0]
CHB_16622	2-deoxy-3-dehydro-D-gluconate	[8, 9, 10]	[12.32, 3.75]	[-2, -1, 0]
CHB_17256	2'-deoxyadenosine	[13, 14]	[3.7000000000000002]	[0, 1]
MAN_10138	2'-deoxyadenosine 3':5'-(cyclic)phosphate	[11, 12, 13]	[2.0099999999999998, 1.3399999999999999]	[-1, 0, 1]
CHB_16138	2-deoxy-D-gluconate	[10, 11, 12]	[12.92, 3.9900000000000002]	[-2, -1, 0]
CHB_11563	2-deoxy--D-ribose 1-phosphate	[9, 10, 11]	[6.4299999999999997, 1.3700000000000001]	[-2, -1, 0]
MAN_10201	2-deoxy-D-ribose 5-phosphate	[8, 9, 10, 11]	[12.359999999999999, 6.259999999999998, 1.2300000000000004]	[-3, -2, -1, 0]
CHB_28997	2'-deoxyinosine	[11, 12, 13]	[8.9299999999999997, 0.59999999999999964]	[-1, 0, 1]
CHB_27839	2-Fluorobenzoate	[4, 5]	[3.602091613801865]	[-1, 0]
CHB_5672	2-heptanone	[14]	[]	[0]
CHB_89206	2-hexanone	[12]	[]	[0]
CHB_16992	2-hydroxy-3-oxopropanoate	[2, 3, 4]	[12.67, 3.0400000000000009]	[-2, -1, 0]
CHB_420128	2-Hydroxy-5-chlorobenzoate	[3, 4, 5]	[12.828366455207458, 2.7100000000000009]	[-2, -1, 0]
CHB_1148	2-hydroxybutanoate	[7, 8]	[3.8520916138018646]	[-1, 0]
PBC_21488	2-hydroxydecanoic acid	[19, 20]	[4.2599999999999998]	[-1, 0]
PBC_74689	2-hydroxyethyl phosphate	[5, 6, 7]	[6.5, 1.4800000000000004]	[-2, -1, 0]
CHB_73752	2-hydroxyheptanoic acid	[13, 14]	[4.3499999999999996]	[-1, 0]
CHB_86542	2-hydroxyhexanoic acid	[11, 12]	[3.8999999999999999]	[-1, 0]
CHB_28187	2-hydroxymethylserine	[8, 9, 10]	[8.8320916138018646, 1.9849999999999994]	[-1, 0, 1]
CHB_73753	2-hydroxynonanoic acid	[17, 18]	[4.4800000000000004]	[-1, 0]
CHB_86543	2-hydroxyoctanoic acid	[15, 16]	[4.4199999999999999]	[-1, 0]
CHB_60647	2-hydroxypentanoic acid	[9, 10]	[3.8791832276037295]	[-1, 0]
CHB_59122	2-Iodobenzoate	[4, 5]	[3.2999999999999998]	[-1, 0]
MAN_10040	2-keto-3-deoxy-D-glycero-D-galacto-nonopyranulosonate	[13, 14, 15, 16]	[12.68, 11.109999999999999, 2.8900000000000006]	[-3, -2, -1, 0]
CHB_36602	2-keto-L-gulonate	[8, 9, 10]	[12.31, 2.6699999999999999]	[-2, -1, 0]
CHB_41218	2-mercaptoethanol	[5, 6]	[9.7594978336205571]	[-1, 0]
MAN_10061	2-methoxy-3-hydroxypropyl phosphate	[9, 10, 11]	[6.2699999999999996, 1.25]	[-2, -1, 0]
PBC_11419	2-methyl-1-cyclohexanone	[12]	[]	[0]
CHB_46645	2-methyl-1-propanol	[10]	[]	[0]
MAN_10100	2-methyl-1-propyl-D-glucopyranoside	[19, 20]	[12.210000000000001]	[-1, 0]
CHB_45895	2-methyl-2-propanol	[10]	[]	[0]
MAN_10025	2-methyl-2-propyl-D-glucopyranoside	[19, 20]	[12.210000000000001]	[-1, 0]
MAN_10031	2-methyl-3-hydroxypropyl phosphate	[9, 10, 11]	[6.79, 1.7700000000000005]	[-2, -1, 0]
CHB_16256	2-methyl-3-oxopropanoate	[5, 6]	[3.98]	[-1, 0]
CHB_16629	2-methyl-4-amino-5-hydroxymethylpyrimidine diphosphate	[8, 9, 10, 11, 12]	[7.4500000000000002, 6.1500000000000012, 3.1999999999999993, 1.7600000000000016]	[-3, -2, -1, 0, 1]
PBC_82009	2-Methyl-5-chlorobenzoate	[6, 7]	[3.77]	[-1, 0]
CHB_30362	2-methylbutane (Isopentane)	[12]	[]	[0]
CHB_17207	2-methyleneglutarate	[6, 7, 8]	[4.6600000000000001, 3.870000000000001]	[-2, -1, 0]
CHB_36986	2-methylfumarate	[4, 5, 6]	[4.7691832276037296, 3.5070916138018653]	[-2, -1, 0]
CHB_88849	2-methylheptane	[18]	[]	[0]
PBC_11582	2-methylhexane	[16]	[]	[0]
CHB_30719	2-methylmaleate	[4, 5, 6]	[6.0891832276037299, 2.4570916138018646]	[-2, -1, 0]
PBC_18591	2-methyloctane	[20]	[]	[0]
CHB_88374	2-methylpentane	[14]	[]	[0]
CHB_30363	2-methylpropane (isobutane)	[10]	[]	[0]
CHB_74819	2-methylserine	[8, 9, 10]	[9.1799999999999997, 2.1699999999999999]	[-1, 0, 1]
MAN_10096	2-monooctanoyl glycerol	[22]	[]	[0]
CHB_87434	2-octanone	[16]	[]	[0]
CHB_17032	2-oxo-3-deoxy-D-gluconate	[9, 10]	[2.9100000000000001]	[-1, 0]
CHB_17778	2-oxo-3-hydroxybutanedioic acid	[1, 2, 3, 4]	[12.630000000000001, 3.0299999999999994, 2.120000000000001]	[-3, -2, -1, 0]
CHS_13906764	2-oxo-3-hydroxysuccinate	[1, 2, 3, 4]	[12.630000000000001, 3.0299999999999994, 2.120000000000001]	[-3, -2, -1, 0]
MAN_10137	2-oxo-4-hydroxybutanoate	[5, 6]	[2.9100000000000001]	[-1, 0]
PBC_473	2-oxo-4-methiolbutyrate	[7, 8]	[3.2999999999999998]	[-1, 0]
CHB_15753	2-oxoadipate	[6, 7, 8]	[4.04, 2.8399999999999999]	[-2, -1, 0]
CHB_16763	2-oxobutanoate	[5, 6]	[2.9420916138018649]	[-1, 0]
CHB_27469	2-oxo-D-gluconate	[8, 9, 10]	[12.30418322760373, 2.8570916138018649]	[-2, -1, 0]
CHB_16769	2-oxoglutaramate	[6, 7]	[2.9700000000000002]	[-1, 0]
CHB_16810	2-oxoglutarate	[4, 5, 6]	[5.1200000000000001, 2.4468405306121435]	[-2, -1, 0]
CHB_11851	2-oxoisovalerate	[7, 8]	[3.3700000000000001]	[-1, 0]
MAN_10075	2-oxo-myo-inositol	[8, 9, 10]	[12.49, 11.860000000000001]	[-2, -1, 0]
CHB_28644	2-oxovalerate	[7, 8]	[3.3799999999999999]	[-1, 0]
CHB_16472	2-pentanone	[10]	[]	[0]
MAN_10111	2-phenyl-1-cyclohexanone	[14]	[]	[0]
CHB_17835	2-phospho-D-glycerate	[4, 5, 6, 7]	[7.6425496828111879, 4.0619576320609792, 0.8100000000000005]	[-3, -2, -1, 0]
CHB_18124	2-phosphonoacetaldehyde	[3, 4, 5]	[8.1899999999999995, 1.6899999999999995]	[-2, -1, 0]
CHB_17824	2-propanol	[8]	[]	[0]
MAN_10066	2-propyl-D-glucopyranoside	[17, 18]	[12.210000000000001]	[-1, 0]
MAN_10002	2-propylhippurate	[15]	[]	[0]
CHB_45807	2-thienylacetic acid	[5, 6]	[4.5499999999999998]	[-1, 0]
MAN_10035	2-thio-5-diphosphomevalonate	[10, 11, 12, 13, 14]	[6.8399999999999999, 4.4499999999999993, 3.1099999999999994, 1.6900000000000013]	[-4, -3, -2, -1, 0]
PBC_150977	3-(2-furyl)acryloylimidazole	[8, 9]	[3.1400000000000001]	[0, 1]
CHB_16426	3-(imidazol-4-yl)-2-oxopropyl phosphate	[6, 7, 8, 9, 10]	[12.01, 6.6500000000000004, 6.0300000000000011, 1.2300000000000004]	[-3, -2, -1, 0, 1]
CHS_15334833	3,3-dimethyl-2-oxobutanoate	[9, 10]	[3.5099999999999998]	[-1, 0]
PBC_5812	3,4,5-Trichlorobenzoate	[2, 3]	[3.7799999999999998]	[-1, 0]
CHB_16918	3,4,5-trihydroxybenzoate	[3, 4, 5, 6]	[11.169999999999998, 8.9733664552074615, 4.4641832276037263]	[-3, -2, -1, 0]
MAN_10093	3,4,5-trihydroxybenzoic acid propyl ester	[10, 11, 12]	[11.289999999999999, 8.1099999999999994]	[-2, -1, 0]
CHB_83287	3,4-Dichlorobenzoate	[3, 4]	[3.9300000000000002]	[-1, 0]
CHB_39839	3,4-dimethylphenol	[9, 10]	[10.497091613801866]	[-1, 0]
PBC_5811	3,5-Dichlorobenzoate	[3, 4]	[3.415]	[-1, 0]
CHB_38572	3,5-dimethylphenol	[9, 10]	[10.277091613801865]	[-1, 0]
CHB_39360	3,5-dinitrophenol	[3, 4]	[6.2400000000000002]	[-1, 0]
MAN_10126	3,5-dinitrophenolsulfate	[3]	[]	[-1]
PBC_9589	3-acetylpyridine	[7, 8]	[3.6499999999999999]	[0, 1]
PBC_123927	3-acetylpyridine adenine dinucleotide	[25, 26, 27, 28, 29, 30]	[12.619999999999999, 11.67, 3.5840916138018635, 2.0, 1.3300000000000018]	[-3, -2, -1, 0, 1, 2]
MAN_10009	3-acetylpyridine adenine dinucleotide(red)	[26, 27, 28, 29, 30, 31]	[12.9, 12.279999999999999, 3.2800000000000011, 2.0, 1.3299999999999983]	[-4, -3, -2, -1, 0, 1]
MAN_10115	3-acetylpyridine mononucleotide	[14, 15, 16, 17]	[11.720000000000001, 6.2400000000000002, 1.2100000000000009]	[-2, -1, 0, 1]
CHB_42682	3-aminobenzoic acid	[6, 7, 8]	[4.7741832276037286, 3.2534999999999989]	[-1, 0, 1]
MAN_10053	3-aminobenzoic acid adenylate	[17, 18, 19, 20, 21]	[12.460000000000001, 2.7899999999999991, 1.5199999999999996, 0.62999999999999901]	[-2, -1, 0, 1, 2]
CHB_18090	3-aminopropionaldehyde	[7, 8]	[9.6799999999999997]	[0, 1]
PBC_11456	3-Bromobenzoate	[4, 5]	[3.875]	[-1, 0]
CHB_19984	3-Chlorobenzoate	[4, 5]	[3.8384999999999998]	[-1, 0]
CHB_53013	3'-CMP	[11, 12, 13, 14]	[12.74, 5.9099999999999984, 0.92000000000000171]	[-3, -2, -1, 0]
CHB_16758	3-dehydrocarnitine	[13, 14]	[3.9399999999999999]	[0, 1]
CHB_32364	3-dehydroquinate	[8, 9, 10]	[12.390000000000001, 3.3000000000000007]	[-2, -1, 0]
CHB_30918	3-dehydroshikimate	[6, 7, 8]	[12.42, 3.2099999999999991]	[-2, -1, 0]
CHB_57328	3'-dephospho-CoA	[30, 31, 32, 33, 34, 35, 36]	[12.949999999999999, 12.34, 10.07, 3.2899999999999991, 2.009999999999998, 1.3299999999999983]	[-5, -4, -3, -2, -1, 0, 1]
CHB_28665	3-Fluorobenzoate	[4, 5]	[3.7599999999999998]	[-1, 0]
CHB_11805	3-hydroxy-2-methylpropanoate	[7, 8]	[4.3700000000000001]	[-1, 0]
PBC_15850356	3-hydroxy-4-aminomethylpyridine	[7, 8, 9, 10]	[9.9399999999999995, 7.4800000000000022, 3.3200000000000003]	[-1, 0, 1, 2]
CHS_61787	3-hydroxy-4-methylbenzoic acid	[6, 7, 8]	[9.8699999999999992, 4.0600000000000005]	[-2, -1, 0]
MAN_10052	3-hydroxy-4-methylbenzoic acid adenylate	[17, 18, 19, 20, 21]	[12.460000000000001, 9.5199999999999996, 1.5599999999999987, 0.69999999999999929]	[-3, -2, -1, 0, 1]
CHB_15793	3-hydroxyanthranilic acid	[5, 6, 7, 8]	[10.369999999999999, 7.4689999999999994, 3.5660000000000025]	[-2, -1, 0, 1]
MAN_10045	3-hydroxyanthranilic acid adenylate	[16, 17, 18, 19, 20, 21]	[12.460000000000001, 10.039999999999999, 2.3099999999999987, 1.4600000000000009, 0.55999999999999872]	[-3, -2, -1, 0, 1, 2]
CHB_16207	3-hydroxybenzaldehyde	[5, 6]	[8.9800000000000004]	[-1, 0]
CHB_30764	3-hydroxybenzoic acid	[4, 5, 6]	[9.8391832276037299, 4.1016215065657828]	[-2, -1, 0]
MAN_10050	3-hydroxybenzoic acid adenylate	[15, 16, 17, 18, 19]	[12.460000000000001, 9.1300000000000026, 1.5599999999999987, 0.69999999999999929]	[-3, -2, -1, 0, 1]
CHB_17069	3-hydroxybenzyl alcohol	[7, 8]	[9.3800000000000008]	[-1, 0]
CHB_16510	3-hydroxypropanoate	[5, 6]	[4.524]	[-1, 0]
PBC_151809	3-hydroxypropyl phosphate	[7, 8, 9]	[6.7599999999999998, 1.7300000000000004]	[-2, -1, 0]
MAN_10062	3-hydroxypyridine-4-aldehyde	[4, 5, 6]	[7.21, 3.8649999999999993]	[-1, 0, 1]
CHB_17566	3-indoleacetonitrile	[8]	[]	[0]
PBC_12060	3-Iodobenzoate	[4, 5]	[3.9399999999999999]	[-1, 0]
CHB_10589	3-methylbenzoic acid	[7, 8]	[4.234]	[-1, 0]
MAN_10044	3-methylbenzoic acid adenylate	[18, 19, 20, 21]	[12.460000000000001, 1.5600000000000005, 0.69999999999999929]	[-2, -1, 0, 1]
PBC_11823089	3-O--D-galactopyranosyl-D-arabinose	[17, 18, 19, 20]	[12.85, 12.19, 11.270000000000003]	[-3, -2, -1, 0]
MAN_10027	3-O--D-glucopyranosyl-lyxopyranose	[17, 18, 19, 20]	[12.85, 12.19, 11.270000000000003]	[-3, -2, -1, 0]
CHB_57286	3-oxobutanoyl-CoA	[35, 36, 37, 38, 39, 40, 41]	[10.35, 5.89, 3.29, 2.03, 1.43, 0.73]	[-5, -4, -3, -2, -1, 0, 1]
CHB_27648	3-oxohexanoyl-CoA	[39, 40, 41, 42, 43, 44, 45]	[9.86, 5.89, 3.29, 2.03, 1.43, 0.73]	[-5, -4, -3, -2, -1, 0, 1]
CHB_16943	3-oxo-L-threonate	[4, 5, 6]	[12.43, 3.0999999999999996]	[-2, -1, 0]
CHB_33190	3-oxopropanoate	[3, 4]	[3.7599999999999998]	[-1, 0]
CHB_28631	3-phenylpropanoic acid	[9, 10]	[4.6541832276037294]	[-1, 0]
CHB_85426	3-phenylpropionitrile	[9]	[]	[0]
CHB_17980	3'-phosphoadenylylsulfate	[10, 11, 12, 13, 14, 15]	[12.609999999999999, 5.8900000000000006, 2.6700000000000017, 1.5399999999999991, 0.76000000000000156]	[-5, -4, -3, -2, -1, 0]
CHB_16001	3-phospho-D-glyceroyl phosphate	[3, 4, 5, 6, 7, 8]	[11.960000000000001, 6.6400000000000006, 6.0399999999999991, 1.6099999999999994, 1.0100000000000016]	[-5, -4, -3, -2, -1, 0]
CHB_18110	3-phosphonooxypyruvate	[2, 3, 4, 5]	[6.2000000000000002, 2.7700000000000005, 1.0199999999999996]	[-3, -2, -1, 0]
CHB_30935	3-phosphonopyruvate	[2, 3, 4, 5]	[8.3599999999999994, 3.0299999999999994, 1.6400000000000006]	[-3, -2, -1, 0]
CHB_18261	3-ureidopropanoic acid	[7, 8]	[4.2300000000000004]	[-1, 0]
MAN_10125	4-(glutathionyl)-4-phenyl-2-butanone	[24, 25, 26, 27, 28]	[12.449999999999999, 9.3099999999999987, 3.6799999999999997, 1.8000000000000007]	[-3, -2, -1, 0, 1]
CHB_1774	4-(trimethylammonio)but-2-enoate	[13, 14]	[4.4900000000000002]	[0, 1]
MAN_10095	4',5'-anhydroadenosine	[10, 11, 12]	[12.35, 1.4700000000000006]	[-1, 0, 1]
CHB_27384	4,5-dihydro-4-oxo-5-imidazolepropanoate	[6, 7, 8, 9]	[10.74, 4.0400000000000009, 1.2399999999999984]	[-2, -1, 0, 1]
CHB_35181	4-amino-4-deoxychorismate	[9, 10, 11, 12]	[9.1199999999999992, 4.0600000000000005, 3.240000000000002]	[-2, -1, 0, 1]
CHB_30753	4-aminobenzoic acid	[6, 7, 8]	[4.9000000000000004, 2.4344999999999999]	[-1, 0, 1]
MAN_10048	4-aminobenzoic acid adenylate	[17, 18, 19, 20, 21]	[12.460000000000001, 2.6400000000000006, 1.5, 0.55999999999999872]	[-2, -1, 0, 1, 2]
CHB_30566	4-aminobutanoate	[8, 9, 10]	[10.494183227603729, 4.0800000000000001]	[-1, 0, 1]
CHB_17347	4-androstene-17-ol-3-one	[28]	[]	[0]
CHB_16422	4-androstene-3,17-dione	[26]	[]	[0]
PBC_11464	4-Bromobenzoate	[4, 5]	[4.04]	[-1, 0]
CHB_30747	4-Chlorobenzoate	[4, 5]	[3.9860000000000002]	[-1, 0]
PBC_193251	4-dimethylaminomethylbenzaldehyde	[13, 14]	[7.8600000000000003]	[0, 1]
PBC_193714	4-dimethylaminomethylbenzylamine	[16, 17, 18]	[9.4199999999999999, 8.6899999999999995]	[0, 1, 2]
CHB_27893	4-Fluorobenzoate	[4, 5]	[4.192091613801864]	[-1, 0]
CHB_17742	4-hydroxy-2-oxoglutarate	[4, 5, 6]	[3.3300000000000001, 2.4500000000000002]	[-2, -1, 0]
CHB_30763	4-hydroxybenzoic acid	[4, 5, 6]	[9.5683664552074585, 4.5800000000000001]	[-2, -1, 0]
CHB_86433	4-hydroxybenzoic acid adenylate	[15, 16, 17, 18, 19]	[12.460000000000001, 8.4399999999999977, 1.5599999999999987, 0.69999999999999929]	[-3, -2, -1, 0, 1]
CHB_16724	4-hydroxybutanoate	[7, 8]	[4.7439999999999998]	[-1, 0]
PBC_82534	4-hydroxybutyl phosphate	[9, 10, 11]	[6.8300000000000001, 1.8000000000000007]	[-2, -1, 0]
CHB_36242	4-hydroxyphenylpyruvate	[6, 7, 8]	[9.5, 2.9100000000000001]	[-2, -1, 0]
PBC_12085	4-Iodobenzoate	[4, 5]	[4.0499999999999998]	[-1, 0]
CHB_48430	4-methyl-2-oxopentanooate	[9, 10]	[3.5299999999999998]	[-1, 0]
CHB_17957	4-methyl-5-(2'-hydroxyethyl)-thiazole	[9, 10]	[3.1200000000000001]	[0, 1]
CHB_17857	4-methyl-5-(2-phosphonoxyethyl)-thiazole	[8, 9, 10, 11]	[6.6900000000000004, 2.5799999999999992, 1.6099999999999994]	[-2, -1, 0, 1]
CHB_36635	4-methylbenzoic acid	[7, 8]	[4.3570000000000002]	[-1, 0]
MAN_10051	4-methylbenzoic acid adenylate	[18, 19, 20, 21]	[12.460000000000001, 1.5600000000000005, 0.69999999999999929]	[-2, -1, 0, 1]
CHB_16836	4-nitrophenol	[4, 5]	[7.1600000000000001]	[-1, 0]
CHB_35422	4-nitrophenol sulfate	[4]	[]	[-1]
PBC_171562	4-nitrophenyl phenylphosphonate	[9, 10]	[1.6299999999999999]	[-1, 0]
CHB_17440	4-nitrophenyl phosphate	[4, 5, 6]	[5.4783664552074587, 1.7699999999999996]	[-2, -1, 0]
CHS_21468848	4-O--D-glucopyranosyl-D-fructofuranose	[19, 20, 21, 22]	[12.83, 12.139999999999999, 10.280000000000001]	[-3, -2, -1, 0]
CHB_57706	4-oxobutanoate	[5, 6]	[4.1299999999999999]	[-1, 0]
CHB_41500	4-phenylbutanoic acid	[11, 12]	[4.8070916138018642]	[-1, 0]
PBC_74897	4-phenylbutyronitrile	[11]	[]	[0]
CHB_30407	4-phospho-L-aspartate	[5, 6, 7, 8, 9]	[8.5999999999999996, 6.3800000000000008, 1.8900000000000006, 1.0800000000000018]	[-3, -2, -1, 0, 1]
MAN_10085	4-pregnene-11,17,21-triol-3,20-dione	[29, 30]	[12.59]	[-1, 0]
MAN_10056	4-pregnene-11,17-diol-3,20,21-trione	[27, 28]	[12.52]	[-1, 0]
CHS_85042	5-(4-hydroxy)-phenylhydantoin	[6, 7, 8]	[9.5299999999999994, 8.5299999999999994]	[-2, -1, 0]
MAN_10168	5-(4-hydroxyphenyl) D-carbamoylate	[8, 9, 10]	[9.4900000000000002, 3.4000000000000004]	[-2, -1, 0]
CHB_15638	5,10-methenyltetrahydrofolate	[19, 20, 21, 22]	[7.2199999999999998, 4.0499999999999998, 3.2100000000000009]	[-2, -1, 0, 1]
CHB_1989	5,10-methylenetetrahydrofolate	[20, 21, 22, 23, 24]	[7.8099999999999996, 4.1000000000000005, 3.2400000000000002, 0.6899999999999995]	[-3, -2, -1, 0, 1]
CHB_15635	5,6,7,8-tetrahydrofolate	[20, 21, 22, 23, 24, 25]	[7.8200000000000003, 4.1999999999999993, 3.4600000000000009, 2.7800000000000011, 0.73000000000000043]	[-3, -2, -1, 0, 1, 2]
MAN_10152	5,6-dideoxyfructose 1-phosphate	[10, 11, 12, 13]	[12.359999999999999, 6.2100000000000009, 1.1799999999999997]	[-3, -2, -1, 0]
CHB_15901	5,6-dihydrouracil	[5, 6]	[11.73]	[-1, 0]
MAN_10145	5-amino-1--D-ribosyl-4-imidazolecarboxamide 5'-phosphate	[12, 13, 14, 15, 16]	[12.449999999999999, 6.2699999999999996, 4.8000000000000007, 1.2199999999999989]	[-3, -2, -1, 0, 1]
PBC_9679	5-amino-4-imidazolecarboxamide	[6, 7]	[5.2599999999999998]	[0, 1]
MAN_10012	5-androstane-17-ol-3-one	[30]	[]	[0]
PBC_11301	5-androstane-3,17-diol	[32]	[]	[0]
MAN_10082	5-androstane-3,17-dione	[28]	[]	[0]
CHB_541975	5-androstane-3-ol-17-one	[30]	[]	[0]
MAN_10209	5-dehydro-D-fructose	[8, 9, 10]	[12.210000000000001, 10.27]	[-2, -1, 0]
MAN_10177	5-dehydroshikimate	[6, 7, 8]	[12.35, 3.9199999999999999]	[-2, -1, 0]
PBC_164889	5-deoxypyridoxal	[8, 9, 10]	[8.2370000000000001, 4.1650000000000009]	[-1, 0, 1]
PBC_12486188	5-deoxypyridoxamine	[11, 12, 13, 14]	[10.02, 8.0999999999999979, 4.629999999999999]	[-1, 0, 1, 2]
CHB_15639	5-formiminotetrahydrofolate	[21, 22, 23, 24, 25, 26, 27]	[7.7999999999999998, 6.0300000000000002, 3.8600000000000012, 3.0700000000000003, 2.1000000000000014, 0.67999999999999972]	[-3, -2, -1, 0, 1, 2, 3]
MAN_10120	5-hydroxy-N-methylpyroglutamate	[7, 8, 9]	[12.25, 3.0899999999999999]	[-2, -1, 0]
MAN_10146	5-methoxytrimethylene phosphate	[8, 9]	[1.8899999999999999]	[-1, 0]
CHB_15641	5-methyltetrahydrofolate	[22, 23, 24, 25, 26, 27]	[7.8099999999999996, 4.2299999999999995, 3.5299999999999994, 3.0000000000000018, 2.4699999999999989]	[-3, -2, -1, 0, 1, 2]
CHB_17509	5'-methylthioadenosine	[14, 15, 16]	[12.470000000000001, 1.4800000000000004]	[-1, 0, 1]
CHB_27859	5-methylthio-D-ribose 1-phosphate	[10, 11, 12, 13]	[12.300000000000001, 6.2199999999999989, 1.1600000000000001]	[-3, -2, -1, 0]
MAN_10147	5-methyltrimethylene phosphate	[8, 9]	[1.9299999999999999]	[-1, 0]
CHB_45996	5-methyluridine	[12, 13, 14]	[12.619999999999999, 9.9500000000000011]	[-2, -1, 0]
MAN_10099	5-oxo-D-gluconate	[8, 9, 10]	[12.17, 3.2400000000000002]	[-2, -1, 0]
CHB_16924	5-oxo-D-proline	[5, 6, 7]	[12.76, 3.3244290007724455]	[-2, -1, 0]
MAN_10131	5-phenyl D-carbamoylate	[9, 10]	[3.75]	[-1, 0]
PBC_1002	5-phenylhydantoin	[7, 8]	[8.5800000000000001]	[-1, 0]
CHB_17111	5-phospho--D-ribose 1-diphosphate	[7, 8, 9, 10, 11, 12, 13]	[12.279999999999999, 7.6099933356561156, 6.5679946685248929, 3.0999999999999979, 1.7899999999999991, 1.0900000000000034]	[-6, -5, -4, -3, -2, -1, 0]
MAN_10157	5-pregnane-17,21-diol-3,11,20-trione	[29, 30]	[12.58]	[-1, 0]
MAN_10158	5-pregnane-17,21-diol-3,20-dione	[31, 32]	[12.59]	[-1, 0]
MAN_10156	5-pregnane-3,17,21-triol-11,20-dione	[31, 32]	[12.58]	[-1, 0]
MAN_10159	5-pregnane-3,17,21-triol-20-one	[33, 34]	[12.59]	[-1, 0]
MAN_10101	6-amino-D-fructose 6-phosphate	[10, 11, 12, 13, 14]	[12.76, 10.289999999999997, 6.5399999999999991, 2.9299999999999997]	[-4, -3, -2, -1, 0]
MAN_10113	6-amino-D-glucose	[11, 12, 13, 14]	[12.710000000000001, 11.300000000000001, 8.7184999999999953]	[-2, -1, 0, 1]
MAN_10153	6-amino-D-glucose 6-phosphate	[10, 11, 12, 13, 14]	[12.710000000000001, 11.300000000000001, 6.5399999999999991, 2.9300000000000033]	[-4, -3, -2, -1, 0]
CHB_16705	6-aminopenicillanic acid	[11, 12, 13]	[5.0541832276037288, 2.0200000000000005]	[-1, 0, 1]
CHB_15505	6-hydroxycyclohex-1-ene-carboxyl-CoA	[39, 40, 41, 42, 43, 44, 45]	[12.609999999999999, 5.8900000000000006, 3.2899999999999991, 2.0300000000000011, 1.4299999999999997, 0.73000000000000043]	[-5, -4, -3, -2, -1, 0, 1]
MAN_10163	6-O--D-galactopyranosyl-D-galactopyranose	[19, 20, 21, 22]	[12.69, 12.130000000000001, 11.25]	[-3, -2, -1, 0]
MAN_10162	6-O--D-mannopyranose-D-mannopyranose	[19, 20, 21, 22]	[12.69, 12.130000000000001, 11.25]	[-3, -2, -1, 0]
CHB_15925	6-phospho-2-dehydro-3-deoxy-D-gluconate	[8, 9, 10, 11]	[6.6200000000000001, 2.9799999999999995, 1.4800000000000004]	[-3, -2, -1, 0]
CHB_48928	6-phospho-D-gluconate	[9, 10, 11, 12, 13]	[12.6, 6.6100000000000012, 3.4400000000000013, 1.4899999999999984]	[-4, -3, -2, -1, 0]
MAN_10018	6-thioglucose 1-phosphate	[9, 10, 11, 12, 13]	[12.24, 9.9099999999999984, 6.129999999999999, 1.1000000000000014]	[-4, -3, -2, -1, 0]
MAN_10017	6-thioglucose 6-phosphate	[9, 10, 11, 12, 13]	[12.710000000000001, 11.300000000000001, 6.5999999999999979, 1.8500000000000014]	[-4, -3, -2, -1, 0]
CHB_15375	7,8-dihydrobiopterin	[12, 13, 14]	[12.98, 0.40000000000000036]	[-1, 0, 1]
MAN_10023	7-amino-3-((1-methyl-III-tetrazol-5-yl)-thiomethyl)-cephalosporanic acid	[11, 12, 13]	[7.3899999999999997, 3.1000000000000005]	[-1, 0, 1]
MAN_10122	7-amino-3-(1-pyridyl-methyl)-3-cephem-4-carboxylic acid	[13, 14, 15]	[7.3899999999999997, 2.96]	[0, 1, 2]
CHB_2255	7-aminocephalosporanic acid	[11, 12, 13]	[7.3899999999999997, 3.419999999999999]	[-1, 0, 1]
CHB_64984	7-aminodeacetoxycephalosporanic acid	[9, 10, 11]	[7.3899999999999997, 3.6100000000000003]	[-1, 0, 1]
MAN_10089	7-phenylacetamidodeacetoxycephalosporanic acid	[13, 14, 15, 16]	[12.73, 12.059999999999999, 3.740000000000002]	[-3, -2, -1, 0]
PBC_53481912	8-[(aminomethyl)sulfanyl]-6-sulfanyloctanoic acid	[17, 18, 19, 20]	[10.07, 8.3200000000000003, 4.3500000000000014]	[-2, -1, 0, 1]
CHB_32798	9-cis,11-trans-octadecadienoate	[31, 32]	[4.9900000000000002]	[-1, 0]
CHB_17351	9-cis,12-cis-octadecadienoate	[31, 32]	[4.9900000000000002]	[-1, 0]
CHB_35619	ABA (a-aminobutyric acid)	[8, 9, 10]	[9.827980428560755, 2.3250000000000011]	[-1, 0, 1]
CHB_15343	acetaldehyde	[4]	[]	[0]
CHB_27856	acetamide	[5]	[]	[0]
CHB_30089	acetate	[3, 4]	[4.7605000000000004]	[-1, 0]
CHB_13705	acetoacetate	[5, 6]	[3.9020916138018644]	[-1, 0]
CHB_15345	acetoacetyl-CoA	[35, 36, 37, 38, 39, 40, 41]	[10.35, 5.89, 3.29, 2.03, 1.43, 0.73]	[-5, -4, -3, -2, -1, 0, 1]
CHB_15347	acetone	[6]	[]	[0]
CHB_37580	Acetyl chloride	[3]	[]	[0]
CHB_15350	acetyl phosphate	[3, 4, 5]	[5.2683664552074587, 1.2400000000000002]	[-2, -1, 0]
CHB_15355	acetylcholine	[16]	[]	[1]
CHB_15351	acetyl-CoA	[33, 34, 35, 36, 37, 38, 39]	[12.609999999999999, 5.8900000000000006, 3.2899999999999991, 2.0300000000000011, 1.4299999999999997, 0.73000000000000043]	[-5, -4, -3, -2, -1, 0, 1]
MAN_10087	acrylylpantetheine	[23, 24]	[12.68]	[-1, 0]
CHB_16708	adenine	[4, 5, 6]	[9.8279999999999994, 4.0999999999999996]	[-1, 0, 1]
CHB_16335	adenosine	[12, 13, 14]	[12.355810753282892, 3.6099999999999994]	[-1, 0, 1]
CHB_27844	adenosine 2':3'-(cyclic)phosphate	[11, 12, 13]	[1.9399999999999999, 1.29]	[-1, 0, 1]
CHB_17985	adenosine 3',5'-biphosphate	[10, 11, 12, 13, 14, 15, 16]	[12.609999999999999, 6.4100000000000001, 5.7399999999999984, 1.7300000000000004, 1.1900000000000013, 0.64000000000000057]	[-5, -4, -3, -2, -1, 0, 1]
CHB_17489	adenosine 3':5'-(cyclic)phosphate	[10, 11, 12, 13]	[12.59, 3.8588580015448919, 1.3549999999999969]	[-2, -1, 0, 1]
CHB_28931	adenosine 3'-monophosphate	[11, 12, 13, 14, 15]	[12.6, 6.1983664552074575, 3.8441832276037289, 0.77000000000000313]	[-3, -2, -1, 0, 1]
CHB_40730	adenosine 5'-(,-methylene)diphosphate	[13, 14, 15, 16, 17, 18]	[12.460000000000001, 8.240000000000002, 2.0199999999999996, 1.4499999999999993, 0.85999999999999943]	[-4, -3, -2, -1, 0, 1]
MAN_10160	adenosine 5'-(,-methylene)triphosphate	[13, 14, 15, 16, 17, 18, 19]	[12.6, 7.6100000000000012, 3.2300000000000004, 2.0700000000000003, 1.4800000000000004, 0.89000000000000057]	[-5, -4, -3, -2, -1, 0, 1]
CHB_18334	adenosine 5'-tetraphosphate	[12, 13, 14, 15, 16, 17, 18]	[7.8409161380186463, 4.9067329104149175, 2.7400000000000002, 1.879999999999999, 1.3200000000000003, 0.53000000000000114]	[-5, -4, -3, -2, -1, 0, 1]
CHB_15919	adenylosuccinate	[13, 14, 15, 16, 17, 18, 19]	[12.6, 6.2699999999999978, 4.8900000000000006, 3.2199999999999989, 1.5100000000000016, 0.91000000000000014]	[-5, -4, -3, -2, -1, 0, 1]
CHB_17709	adenylyl sulfate	[11, 12, 13, 14]	[12.460000000000001, 2.6600000000000001, 1.4499999999999993]	[-3, -2, -1, 0]
MAN_10090	adenylyl(3'->5')adenosine	[23, 24, 25, 26, 27]	[12.59, 3.1070916138018649, 2.3050000000000015, 1.0899999999999963]	[-2, -1, 0, 1, 2]
PBC_91746281	adenylyl(3'->5')cytidine	[22, 23, 24, 25, 26]	[12.890000000000001, 12.27, 1.9899999999999984, 1.3299999999999983]	[-3, -2, -1, 0, 1]
MAN_10036	adenylyl(3'->5')uridine	[20, 21, 22, 23, 24, 25]	[12.890000000000001, 12.310000000000002, 9.7000000000000028, 1.990000000000002, 1.3200000000000003]	[-4, -3, -2, -1, 0, 1]
CHB_16761	ADP	[11, 12, 13, 14, 15, 16]	[12.460000000000001, 7.0500000000000007, 4.370000000000001, 2.0499999999999972, 1.3000000000000007]	[-4, -3, -2, -1, 0, 1]
MAN_10174	ADP-a--S	[11, 12, 13, 14, 15, 16]	[12.460000000000001, 7.6000000000000014, 3.120000000000001, 1.8900000000000006, 1.2699999999999996]	[-4, -3, -2, -1, 0, 1]
PBC_6912713	ADP-b--S	[11, 12, 13, 14, 15, 16]	[12.460000000000001, 6.5899999999999999, 3.1099999999999994, 1.8399999999999999, 1.2399999999999984]	[-4, -3, -2, -1, 0, 1]
CHB_15751	ADPglucose	[21, 22, 23, 24, 25, 26]	[12.75, 12.109999999999999, 3.1799999999999997, 1.9200000000000017, 1.2800000000000011]	[-4, -3, -2, -1, 0, 1]
MAN_10055	ADP-N-1-oxide	[11, 12, 13, 14, 15, 16]	[12.460000000000001, 7.4200000000000017, 3.2100000000000009, 1.8399999999999999, 0.96000000000000085]	[-4, -3, -2, -1, 0, 1]
CHB_16960	ADPribose	[19, 20, 21, 22, 23, 24]	[12.539999999999999, 11.289999999999999, 3.2800000000000011, 2.0, 1.3299999999999983]	[-4, -3, -2, -1, 0, 1]
MAN_10086	alanylpantetheine	[26, 27, 28]	[12.68, 9.3399999999999999]	[-1, 0, 1]
CHB_17536	allantoate	[6, 7, 8]	[12.93, 3.240000000000002]	[-2, -1, 0]
CHB_15676	allantoin	[4, 5, 6]	[12.41, 8.9600000000000009]	[-2, -1, 0]
PBC_120700	allitol	[13, 14]	[12.59]	[-1, 0]
CHB_36229	allolactose	[19, 20, 21, 22]	[12.69, 12.130000000000001, 11.25]	[-3, -2, -1, 0]
CHB_17898	all-trans-retinal	[28]	[]	[0]
CHB_17665	alpha-D-Glucose 6-phosphate	[9, 10, 11, 12, 13]	[12.69, 11.300000000000002, 6.25, 1.2199999999999989]	[-4, -3, -2, -1, 0]
CHB_28843	Aminoimidazole ribotide	[11, 12, 13, 14, 15]	[12.460000000000001, 7.9200000000000017, 6.240000000000002, 1.2199999999999989]	[-3, -2, -1, 0, 1]
CHB_16134	ammonia	[3, 4]	[9.3300000000000001]	[0, 1]
CHB_2676	amoxicillin	[16, 17, 18, 19, 20]	[12.029999999999999, 9.7146832276037305, 7.1599790345046657, 3.0128874207027962]	[-3, -2, -1, 0, 1]
CHB_16027	AMP	[11, 12, 13, 14, 15]	[12.460000000000001, 6.6383664552074606, 3.3741832276037265, 1.7300000000000004]	[-3, -2, -1, 0, 1]
CHB_28971	ampicillin	[17, 18, 19, 20]	[13.798366455207457, 7.2641832276037306, 2.514999999999997]	[-2, -1, 0, 1]
PBC_6453491	ampicillinoic acid	[18, 19, 20, 21, 22, 23]	[12.640000000000001, 7.5799999999999983, 6.5599999999999987, 3.370000000000001, 2.6300000000000026]	[-3, -2, -1, 0, 1, 2]
CHB_2700	anandamide	[37]	[]	[0]
CHB_17296	aniline	[7, 8]	[4.6299999999999999]	[0, 1]
PBC_123926	AP-NAD	[25, 26, 27, 28, 29, 30]	[12.619999999999999, 11.67, 3.2800000000000011, 2.0, 1.3299999999999983]	[-3, -2, -1, 0, 1, 2]
MAN_10059	AP-NADH	[26, 27, 28, 29, 30, 31]	[12.9, 12.279999999999999, 3.2800000000000011, 2.0, 1.3299999999999983]	[-4, -3, -2, -1, 0, 1]
CHB_15843	arachidonic acid	[31, 32]	[4.8200000000000003]	[-1, 0]
CHB_15422	ATP	[11, 12, 13, 14, 15, 16, 17]	[12.6, 7.4700000000000006, 4.6700000000000017, 2.5599999999999987, 1.5400000000000027, 0.78999999999999915]	[-5, -4, -3, -2, -1, 0, 1]
MAN_10173	ATP-a--S	[11, 12, 13, 14, 15, 16, 17]	[12.6, 7.4199999999999999, 2.9600000000000009, 2.0399999999999991, 1.4899999999999984, 0.92000000000000171]	[-5, -4, -3, -2, -1, 0, 1]
PBC_123766	ATP-b--S	[11, 12, 13, 14, 15, 16, 17]	[12.6, 7.5899999999999981, 3.5799999999999983, 2.7699999999999996, 1.8399999999999999, 1.2399999999999984]	[-5, -4, -3, -2, -1, 0, 1]
PBC_440317	ATP-g--S	[11, 12, 13, 14, 15, 16, 17]	[12.6, 6.1300000000000008, 3.0599999999999987, 1.9600000000000009, 1.4400000000000013, 0.89999999999999858]	[-5, -4, -3, -2, -1, 0, 1]
MAN_10054	ATP-N-1-oxide	[11, 12, 13, 14, 15, 16, 17]	[12.460000000000001, 7.4200000000000017, 3.3000000000000007, 2.5399999999999991, 1.2600000000000016, 0.67999999999999972]	[-5, -4, -3, -2, -1, 0, 1]
CHB_48131	azelaic acid	[14, 15, 16]	[5.5826805618661757, 4.3440902809330888]	[-2, -1, 0]
CHB_17169	benzaldehyde	[6]	[]	[0]
CHB_16716	benzene	[6]	[]	[0]
CHB_30746	benzoic acid	[5, 6]	[4.2110916138018641]	[-1, 0]
MAN_10047	benzoic acid adenylate	[16, 17, 18, 19]	[12.460000000000001, 1.5600000000000005, 0.69999999999999929]	[-2, -1, 0, 1]
CHB_27991	benzonitrile	[5]	[]	[0]
CHB_52051	benzyl acetate	[10]	[]	[0]
CHB_17987	benzyl alcohol	[8]	[]	[0]
CHB_25979	benzyl cyanide	[7]	[]	[0]
CHB_16532	benzyloxycarbonylglycine	[10, 11]	[3.7000000000000002]	[-1, 0]
MAN_10060	benzyloxycarbonylglycyl-L-leucine	[21, 22]	[3.7599999999999998]	[-1, 0]
MAN_10001	benzyloxycarbonylglycyl-L-phenylalaninamide	[20, 21]	[12.35]	[-1, 0]
MAN_10078	benzyloxycarbonylglycyl-L-phenylalanine	[19, 20]	[3.7000000000000002]	[-1, 0]
CHB_16958	beta-alanine	[6, 7, 8]	[10.361591613801865, 3.5999999999999996]	[-1, 0, 1]
CHB_17719	beta-D-Glucose 6-phosphate	[9, 10, 11, 12, 13]	[12.69, 11.300000000000002, 6.25, 1.2199999999999989]	[-4, -3, -2, -1, 0]
CHB_17750	betaine	[11, 12]	[1.9199999999999999]	[0, 1]
PBC_10357	beta-isomaltose	[19, 20, 21, 22]	[12.69, 12.130000000000001, 11.25]	[-3, -2, -1, 0]
CHB_18147	beta-maltose	[19, 20, 21, 22]	[12.799999999999997, 12.170000000000002, 11.25]	[-3, -2, -1, 0]
CHB_61827	beta-melibiose	[19, 20, 21, 22]	[12.689999999999998, 12.130000000000003, 11.25]	[-3, -2, -1, 0]
CHB_15743	butanal	[8]	[]	[0]
CHB_41189	butane-1,4-diol	[10]	[]	[0]
PBC_8012	Butanethiol	[9, 10]	[10.199999999999999]	[-1, 0]
CHB_30772	butanoate	[7, 8]	[4.8455021663794433]	[-1, 0]
CHB_31328	butyl acetate	[12]	[]	[0]
CHB_15517	butyryl-CoA	[37, 38, 39, 40, 41, 42, 43]	[12.609999999999999, 5.8900000000000006, 3.2899999999999991, 2.0300000000000011, 1.4299999999999997, 0.73000000000000043]	[-5, -4, -3, -2, -1, 0, 1]
CHB_13941	carbamate	[2, 3]	[3.9199999999999999]	[-1, 0]
MAN_10167	carbamoyl oxamate	[2, 3, 4]	[11.970000000000001, 2.3499999999999996]	[-2, -1, 0]
CHB_17672	carbamoyl phosphate	[2, 3, 4]	[6.1299999999999999, 1.1000000000000005]	[-2, -1, 0]
CHB_17544	carbon dioxide	[0, 1, 2]	[10.33, 6.3499999999999996]	[-2, -1, 0]
CHB_17245	carbon monoxide	[1]	[]	[1]
CHB_27385	Carbon tetrachloride	[0]	[]	[0]
CHB_17239	CDP	[11, 12, 13, 14, 15]	[12.56, 7.0325496828111884, 4.8783664552074555, 1.4970916138018637]	[-4, -3, -2, -1, 0]
CHB_70802	CDP-3,6-dideoxyD-glucose	[22, 23, 24, 25]	[12.48, 3.1799999999999997, 1.7399999999999984]	[-3, -2, -1, 0]
CHB_17259	CDP-3,6-dideoxy-D-mannose	[22, 23, 24, 25]	[12.48, 3.1799999999999997, 1.7399999999999984]	[-3, -2, -1, 0]
CHB_16436	CDPcholine	[24, 25, 26, 27]	[12.56, 3.2599999999999998, 1.8500000000000014]	[-2, -1, 0, 1]
CHB_16732	CDPethanolamine	[17, 18, 19, 20, 21]	[12.56, 10.000000000000002, 3.259999999999998, 1.8500000000000014]	[-3, -2, -1, 0, 1]
CHB_35242	CDPglucose	[21, 22, 23, 24, 25]	[12.630000000000001, 12.049999999999999, 3.1799999999999997, 1.7399999999999984]	[-4, -3, -2, -1, 0]
CHB_3480	cefamandole	[15, 16, 17, 18]	[12.6, 11.250000000000002, 3.3200000000000003]	[-3, -2, -1, 0]
CHB_17057	cellobiose	[19, 20, 21, 22]	[12.799999999999997, 12.170000000000002, 11.25]	[-3, -2, -1, 0]
CHB_3528	cellotriose	[28, 29, 30, 31, 32]	[12.859999999999999, 12.41, 11.960000000000004, 11.219999999999999]	[-4, -3, -2, -1, 0]
CHB_3534	cephalexin	[14, 15, 16, 17, 18]	[12.720000000000002, 11.91, 7.2300000000000004, 3.4999999999999964]	[-3, -2, -1, 0, 1]
CHB_3537	cephaloridine	[15, 16, 17, 18]	[12.699999999999999, 9.3141832276037313, 3.129999999999999]	[-2, -1, 0, 1]
CHB_124991	cephalothin	[13, 14, 15, 16]	[12.710000000000001, 10.609183227603729, 4.4220916138018644]	[-3, -2, -1, 0]
MAN_10165	CH2-H4PteGlu4	[38, 39, 40, 41, 42, 43, 44]	[7.8099999999999996, 4.4400000000000004, 3.9600000000000009, 3.5899999999999999, 3.2399999999999984, 2.8000000000000007]	[-6, -5, -4, -3, -2, -1, 0]
CHB_28826	CH3F	[3]	[]	[0]
CHB_47554	Chloroethane	[5]	[]	[0]
CHB_35255	Chloroform	[1]	[]	[0]
CHB_33185	Chloromethane	[3]	[]	[0]
CHB_16175	cholest-4-en-3-one	[44]	[]	[0]
CHB_16113	cholesterol	[46]	[]	[0]
CHB_15354	choline	[14]	[]	[1]
CHB_29748	chorismate	[8, 9, 10]	[4.21, 3.3899999999999997]	[-2, -1, 0]
CHB_28805	cis-1,2-dichloroethylene (cis-1,2-DCE)	[2]	[]	[0]
MAN_10015	cis-2-hydroxycyclopentanemethanol cyclic phosphate	[10, 11]	[1.8999999999999999]	[-1, 0]
MAN_10016	cis-2-hydroxycyclopentanemethanol-phosphate	[11, 12, 13]	[6.7800000000000002, 1.7500000000000009]	[-2, -1, 0]
CHB_23292	cis-3-hexenal	[10]	[]	[0]
CHB_28857	cis-3-hexene-1-ol	[12]	[]	[0]
CHB_16231	cis-4-hydroxy-D-proline	[8, 9, 10]	[9.7341832276037294, 1.9499999999999993]	[-1, 0, 1]
CHB_16383	cis-aconitate	[3, 4, 5, 6]	[5.9462748414055939, 4.7965038759102567, 2.8423206483065258]	[-3, -2, -1, 0]
MAN_10169	cis-but-2-enoyl-CoA	[35, 36, 37, 38, 39, 40, 41]	[12.609999999999999, 5.8900000000000006, 3.2899999999999991, 2.0300000000000011, 1.4299999999999997, 0.73000000000000043]	[-5, -4, -3, -2, -1, 0, 1]
CHB_16508	cis-cis-hexadienedioate	[4, 5, 6]	[4.6500000000000004, 3.8699999999999992]	[-2, -1, 0]
MAN_10003	cis-D-3-fluoro-2-pyrrolidone-5-carboxylate	[4, 5, 6]	[10.26, 3.4700000000000006]	[-2, -1, 0]
MAN_10142	cis-hex-2-enoyl-CoA	[39, 40, 41, 42, 43, 44, 45]	[12.609999999999999, 5.8900000000000006, 3.2899999999999991, 2.0300000000000011, 1.4299999999999997, 0.73000000000000043]	[-5, -4, -3, -2, -1, 0, 1]
CHB_27671	cis-trans-hexadienedioate	[4, 5, 6]	[4.6500000000000004, 3.8699999999999992]	[-2, -1, 0]
CHB_30769	citrate	[5, 6, 7, 8]	[6.3225496828111876, 4.6960504960978522, 3.0600478303603005]	[-3, -2, -1, 0]
CHB_17361	CMP	[11, 12, 13, 14]	[12.56, 6.7283664552074587, 4.5590902809330878]	[-3, -2, -1, 0]
CHB_16526	CO2	[0]	[]	[0]
CHB_15346	CoA	[31, 32, 33, 34, 35, 36, 37]	[10.745458069009324, 5.8900000000000006, 3.2899999999999991, 2.0300000000000011, 1.4299999999999997, 0.73000000000000043]	[-5, -4, -3, -2, -1, 0, 1]
CHB_17586	CoA-glutathione	[45, 46, 47, 48, 49, 50, 51, 52, 53]	[9.3100000000000005, 5.9000000000000004, 3.75, 3.129999999999999, 2.1799999999999997, 1.7199999999999989, 1.2699999999999996, 0.67999999999999972]	[-6, -5, -4, -3, -2, -1, 0, 1, 2]
CHB_16848	Coenzyme F420	[29, 30, 31, 32, 33, 34, 35, 36]	[12.77, 9.5599999999999987, 6.3000000000000007, 4.3300000000000018, 3.7100000000000009, 3.1099999999999994, 1.7800000000000011]	[-7, -6, -5, -4, -3, -2, -1, 0]
CHB_17745	coniferyl alcohol	[11, 12]	[9.9800000000000004]	[-1, 0]
CHB_16547	coniferyl aldehyde	[9, 10]	[9.5199999999999996]	[-1, 0]
CHB_16919	creatine	[8, 9, 10]	[12.43, 3.5]	[-1, 0, 1]
CHB_16737	creatinine_0	[5, 6, 7, 8]	[12.27, 9.2100000000000009, 4.9600000000000009]	[-2, -1, 0, 1]
CHB_17677	CTP	[11, 12, 13, 14, 15, 16]	[12.56, 7.4067329104149184, 5.1725496828111872, 2.5300000000000011, 0.93999999999999773]	[-5, -4, -3, -2, -1, 0]
PBC_2896	cyclocreatine	[8, 9, 10]	[11.380000000000001, 3.3699999999999992]	[-1, 0, 1]
CHB_15520	cyclohexa-1,5-diene-1-carboxyl-CoA	[37, 38, 39, 40, 41, 42, 43]	[12.609999999999999, 5.8900000000000006, 3.2899999999999991, 2.0300000000000011, 1.4299999999999997, 0.73000000000000043]	[-5, -4, -3, -2, -1, 0, 1]
CHB_29005	cyclohexane	[12]	[]	[0]
CHB_18099	cyclohexanol	[12]	[]	[0]
CHB_17854	cyclohexanone	[10]	[]	[0]
CHB_495055	cyclomaltoheptaose	[64, 65, 66, 67, 68, 69, 70]	[12.820000000000007, 12.57, 12.359999999999999, 12.130000000000003, 11.880000000000003, 11.509999999999998]	[-6, -5, -4, -3, -2, -1, 0]
CHB_40585	cyclomaltohexaose	[55, 56, 57, 58, 59, 60]	[12.719999999999999, 12.460000000000001, 12.210000000000001, 11.939999999999998, 11.560000000000002]	[-5, -4, -3, -2, -1, 0]
CHB_495056	cyclomaltooctaose	[73, 74, 75, 76, 77, 78, 79, 80]	[12.920000000000002, 12.670000000000002, 12.469999999999999, 12.280000000000001, 12.070000000000007, 11.829999999999998, 11.469999999999999]	[-7, -6, -5, -4, -3, -2, -1, 0]
CHB_16283	cystine_0	[10, 11, 12, 13, 14]	[9.2330412291486184, 8.094032775486049, 2.1700000000000017, 1.0236419984551119]	[-2, -1, 0, 1, 2]
CHB_17562	cytidine	[12, 13]	[12.509499999999999]	[-1, 0]
CHB_27652	cytidine 2':3'-(cyclic)phosphate	[11, 12]	[1.77]	[-1, 0]
PBC_94237	cytidylyl(3'->5')cytidine	[22, 23, 24, 25, 26]	[12.92, 12.33, 4.7199999999999989, 3.6599999999999966]	[-3, -2, -1, 0, 1]
MAN_10116	cytidylyl(3'->5')uridine	[20, 21, 22, 23, 24]	[12.949999999999999, 12.370000000000001, 9.6999999999999957, 1.8400000000000034]	[-4, -3, -2, -1, 0]
CHB_16040	Cytosine	[4, 5, 6]	[11.899183227603729, 4.5799999999999983]	[-1, 0, 1]
CHB_44962	D(-)--aminophenylacetic acid	[8, 9, 10]	[9.1341832276037298, 1.9000000000000004]	[-1, 0, 1]
CHB_15695	D-(4-hydroxyphenyl)glycine	[7, 8, 9, 10]	[9.5500000000000007, 8.5700000000000003, 1.7399999999999984]	[-2, -1, 0, 1]
CHB_30912	D-1-piperidine-2-carboxylate	[8, 9, 10]	[4.0899999999999999, 1.8899999999999997]	[-1, 0, 1]
CHB_36761	D-1-pyrroline-2-carboxylate	[6, 7, 8]	[3.9300000000000002, 1.7200000000000002]	[-1, 0, 1]
CHB_58667	D-1-pyrroline-5-carboxylate	[6, 7, 8]	[6.0700000000000003, 1.8200000000000003]	[-1, 0, 1]
CHB_16174	dADP	[12, 13, 14, 15, 16]	[7.4199999999999999, 3.2200000000000006, 1.9499999999999993, 1.3100000000000005]	[-3, -2, -1, 0, 1]
CHB_15570	D-alanine	[6, 7, 8]	[9.9341832276037305, 2.3599999999999994]	[-1, 0, 1]
CHB_4093	D-allose	[10, 11, 12]	[12.690000000000001, 11.300000000000001]	[-2, -1, 0]
PBC_441032	D-altrose	[10, 11, 12]	[12.69, 11.300000000000002]	[-2, -1, 0]
CHB_28797	D-amino-n-butyrate	[8, 9, 10]	[9.827980428560755, 2.3250000000000011]	[-1, 0, 1]
CHB_17713	dAMP	[12, 13, 14, 15]	[6.4541832276037292, 3.4152290345046614, 1.5731374207027979]	[-2, -1, 0, 1]
CHB_27973	D-arabino-3-hexulose 6-phosphate	[9, 10, 11, 12, 13]	[12.800000000000001, 12.07, 6.5, 1.4800000000000004]	[-4, -3, -2, -1, 0]
CHB_46994	D-arabinose	[8, 9, 10]	[12.790000000000001, 11.31]	[-2, -1, 0]
CHB_86279	D-arabinose 5-phosphate	[7, 8, 9, 10, 11]	[12.91, 11.309999999999999, 6.25, 1.2199999999999989]	[-4, -3, -2, -1, 0]
CHB_18333	D-arabitol	[11, 12]	[12.76]	[-1, 0]
CHB_16284	dATP	[12, 13, 14, 15, 16, 17]	[7.4199999999999999, 3.3100000000000005, 2.5600000000000005, 1.5600000000000005, 0.80000000000000071]	[-4, -3, -2, -1, 0, 1]
CHB_11060	D-carnitine	[15, 16]	[3.7999999999999998]	[0, 1]
CHB_28846	dCDP	[12, 13, 14, 15, 16]	[7.4199999999999999, 3.2099999999999991, 1.7899999999999991, 0.30000000000000071]	[-3, -2, -1, 0, 1]
CHB_15918	dCMP	[12, 13, 14, 15]	[6.4641832276037299, 2.9770916138018642, 0.16000000000000014]	[-2, -1, 0, 1]
CHB_16311	dCTP	[12, 13, 14, 15, 16, 17]	[7.4199999999999999, 3.2999999999999989, 2.5299999999999994, 0.99000000000000021, 0.21000000000000085]	[-4, -3, -2, -1, 0, 1]
CHB_31457	decanal	[20]	[]	[0]
PBC_8917	Decanethiol	[21, 22]	[10.199999999999999]	[-1, 0]
CHB_15698	Deoxycytidine	[13, 14]	[0.31]	[0, 1]
CHB_17172	Deoxyguanosine	[12, 13, 14]	[9.4641832276037299, 2.2850000000000001]	[-1, 0, 1]
MAN_10204	Deoxyribose	[9, 10]	[12.359999999999999]	[-1, 0]
CHB_16450	Deoxyuridine	[11, 12]	[9.7100000000000009]	[-1, 0]
MAN_10212	D-erythrose	[7, 8]	[11.32]	[-1, 0]
CHB_48153	D-erythrose 4-phospahte	[6, 7, 8, 9]	[12.449999999999999, 6.5100000000000016, 1.4800000000000004]	[-3, -2, -1, 0]
CHB_16023	D-erythrulose	[7, 8]	[12.539999999999999]	[-1, 0]
PBC_4481	desamino NAD	[21, 22, 23, 24, 25, 26, 27]	[12.67, 11.750000000000002, 11.280000000000001, 6.9399999999999977, 2.9699999999999989, 1.7999999999999972]	[-5, -4, -3, -2, -1, 0, 1]
PBC_4066204	desamino NADH	[23, 24, 25, 26, 27, 28, 29]	[12.789999999999999, 12.210000000000001, 8.9299999999999997, 2.9699999999999989, 1.8599999999999994, 0.56000000000000227]	[-5, -4, -3, -2, -1, 0, 1]
CHB_37721	D-fructose	[10, 11, 12]	[12.729999999999999, 10.279999999999999]	[-2, -1, 0]
CHB_40595	D-fructose 1,6-bisphosphate	[8, 9, 10, 11, 12, 13, 14]	[12.75, 10.289999999999999, 7.5199999999999996, 6.5899999999999999, 2.75, 2.2800000000000011]	[-6, -5, -4, -3, -2, -1, 0]
CHB_37515	D-fructose 1-phosphate	[9, 10, 11, 12, 13]	[12.74, 10.290000000000001, 6.1900000000000013, 1.1600000000000001]	[-4, -3, -2, -1, 0]
CHB_61553	D-fructose 6-phosphate	[9, 10, 11, 12, 13]	[12.729999999999999, 10.279999999999999, 6.2933664552074582, 1.2470916138018637]	[-4, -3, -2, -1, 0]
CHB_4126	D-fructuronate	[7, 8, 9, 10]	[12.779999999999999, 10.290000000000001, 3.2100000000000009]	[-3, -2, -1, 0]
CHB_15895	D-galactono-1,4-lactone	[9, 10]	[11.619999999999999]	[-1, 0]
CHB_4139	D-galactose	[10, 11, 12]	[12.690000000000001, 11.300000000000001]	[-2, -1, 0]
CHB_37480	D-galactose 1-phosphate	[10, 11, 12, 13]	[12.220000000000001, 6.2200000000000006, 1.1600000000000001]	[-3, -2, -1, 0]
CHB_4141	D-galactose 6-phosphate	[9, 10, 11, 12, 13]	[12.69, 11.300000000000002, 6.25, 1.2199999999999989]	[-4, -3, -2, -1, 0]
CHB_4153	D-galacturonate	[7, 8, 9, 10]	[12.73, 11.89771600308978, 3.4260206145743091]	[-3, -2, -1, 0]
CHB_28862	dGDP	[11, 12, 13, 14, 15, 16]	[10.16, 7.4199999999999982, 3.2100000000000009, 1.7899999999999991, 0.5]	[-4, -3, -2, -1, 0, 1]
CHB_18391	D-gluconate	[10, 11, 12]	[12.59, 3.6840000000000011]	[-2, -1, 0]
CHB_16217	D-glucono-1,5-lactone	[9, 10]	[11.619999999999999]	[-1, 0]
CHB_16938	D-glucono-1,5-lactone 6-phosphate	[8, 9, 10, 11]	[11.619999999999999, 6.3300000000000001, 1.3000000000000007]	[-3, -2, -1, 0]
CHB_27625	D-glucosamine 1-phosphate	[11, 12, 13, 14, 15]	[12.9, 8.6899999999999995, 6.2399999999999984, 1.1799999999999997]	[-3, -2, -1, 0, 1]
CHB_58725	D-glucosamine 6-phosphate	[10, 11, 12, 13, 14, 15]	[12.98, 11.73, 8.2299999999999969, 6.240000000000002, 1.2199999999999989]	[-4, -3, -2, -1, 0, 1]
CHB_4167	D-glucose	[10, 11, 12]	[12.69, 11.926998667131224]	[-2, -1, 0]
CHB_18148	D-glucose 1,6-diphosphate	[9, 10, 11, 12, 13, 14]	[12.220000000000001, 6.5400000000000009, 5.9299999999999997, 1.4899999999999984, 0.89000000000000057]	[-5, -4, -3, -2, -1, 0]
CHB_4170	D-glucose 6-phosphate	[9, 10, 11, 12, 13]	[12.69, 12.271274841405594, 6.504183227603729, 1.3770916138018663]	[-4, -3, -2, -1, 0]
PBC_444791	D-glucuronate	[7, 8, 9, 10]	[12.730000000000002, 11.879, 3.2199999999999989]	[-3, -2, -1, 0]
CHB_29989	D-glutamate	[7, 8, 9, 10]	[9.9891832276037285, 4.4891112433409948, 2.2791112433409939]	[-2, -1, 0, 1]
CHB_29052	D-glyceraldehyde-3-phosphate	[4, 5, 6, 7]	[12.859999999999999, 6.4200000000000017, 1.3999999999999986]	[-3, -2, -1, 0]
PBC_101748	D-glycero-D-glucoheptitol	[15, 16]	[12.460000000000001]	[-1, 0]
CHB_16192	dGMP	[11, 12, 13, 14, 15]	[10.16, 9.9633664552074599, 7.1469332276037285, 2.2327500000000029]	[-3, -2, -1, 0, 1]
CHB_16497	dGTP	[11, 12, 13, 14, 15, 16, 17]	[10.474958069009324, 7.7736071174428876, 4.0156335447925393, 1.8243664552074605, 1.0399999999999991, 0.37000000000000099]	[-5, -4, -3, -2, -1, 0, 1]
CHB_36386	Dichloroacetic acid	[1, 2]	[1.427]	[-1, 0]
CHB_34688	Dichloroacetyl chloride	[1]	[]	[0]
CHB_15767	Dichloromethane	[2]	[]	[0]
CHB_4519	Diethanolamine	[11, 12]	[9.0449999999999999]	[0, 1]
CHB_27708	diethyl phosphate	[10, 11]	[1.95]	[-1, 0]
CHB_85259	diethylamine	[11, 12]	[11.018000000000001]	[0, 1]
CHB_15633	dihydrofolate	[18, 19, 20, 21, 22]	[7.6299999999999999, 4.1700000000000008, 3.370000000000001, 2.0899999999999999]	[-3, -2, -1, 0, 1]
CHB_17694	dihydrolipoamide	[15, 16, 17]	[10.449999999999999, 9.8200000000000003]	[-2, -1, 0]
CHB_18047	dihydro--lipoate	[13, 14, 15, 16]	[10.449999999999999, 9.8200000000000003, 4.9100000000000001]	[-3, -2, -1, 0]
MAN_10148	dihydroxonic acid	[3, 4, 5]	[6.4500000000000002, 2.96]	[-2, -1, 0]
CHB_16016	dihydroxyacetone	[6]	[]	[0]
MAN_10084	dimethylacetothetin	[8, 9]	[2.6200000000000001]	[0, 1]
CHB_16057	dimethylallyl diphosphate	[9, 10, 11, 12]	[7.4199999999999999, 3.2000000000000011, 1.7699999999999996]	[-3, -2, -1, 0]
CHB_17170	Dimethylamine_+1	[7, 8]	[10.77]	[0, 1]
CHB_271436	dimethylethanolamine	[11, 12]	[9.3560000000000016]	[0, 1]
CHB_17081	dimethylmaleate	[6, 7, 8]	[6.1799999999999997, 3.3599999999999994]	[-2, -1, 0]
CHB_16457	dimethylpropiothetin	[10, 11]	[4.2800000000000002]	[0, 1]
CHB_17437	dimethylsulfide	[6]	[]	[0]
PBC_5497164	diolein	[72]	[]	[0]
CHB_18361	diphosphate	[0, 1, 2, 3, 4]	[9.306732910414917, 6.2601470922212012, 2.24685800154489, 0.73126199581899343]	[-4, -3, -2, -1, 0]
CHB_37050	DL-3-hydroxybutanoyl-CoA	[37, 38, 39, 40, 41, 42, 43]	[12.609999999999999, 5.8900000000000006, 3.2899999999999991, 2.0300000000000011, 1.4299999999999997, 0.73000000000000043]	[-5, -4, -3, -2, -1, 0, 1]
CHB_28225	D-leucine	[12, 13, 14]	[9.8391832276037299, 2.3599999999999994]	[-1, 0, 1]
CHB_16855	D-lysine	[13, 14, 15, 16]	[10.82, 9.1020916138018642, 1.9179083861981354]	[-1, 0, 1, 2]
CHB_28543	D-lyxose	[8, 9, 10]	[12.790000000000001, 11.31]	[-2, -1, 0]
CHB_17656	D-mandelic acid	[7, 8]	[3.4140000000000001]	[-1, 0]
CHB_16899	D-mannitol	[13, 14]	[12.694327044069937]	[-1, 0]
CHB_16298	D-mannitol-1-phosphate	[12, 13, 14, 15]	[12.59, 6.5199999999999996, 1.4899999999999984]	[-3, -2, -1, 0]
CHB_4208	D-mannose	[10, 11, 12]	[12.690000000000001, 11.300000000000001]	[-2, -1, 0]
CHB_35374	D-mannose 1-phosphate	[10, 11, 12, 13]	[12.220000000000001, 6.2200000000000006, 1.1600000000000001]	[-3, -2, -1, 0]
CHB_43896	D-mannose 6-phosphate	[9, 10, 11, 12, 13]	[12.69, 11.300000000000002, 6.25, 1.2199999999999989]	[-4, -3, -2, -1, 0]
CHB_28053	D-melibiose	[19, 20, 21, 22]	[12.689999999999998, 12.130000000000003, 11.25]	[-3, -2, -1, 0]
CHB_27836	dodecanal	[24]	[]	[0]
PBC_8195	Dodecanethiol	[25, 26]	[10.199999999999999]	[-1, 0]
CHB_16176	D-ornithine	[11, 12, 13, 14]	[10.773997334262447, 8.7969668501101559, 1.819035815627398]	[-1, 0, 1, 2]
CHS_9553766	D-psicose	[10, 11, 12]	[12.73, 10.279999999999998]	[-2, -1, 0]
CHB_63152	D-rhamnose	[10, 11, 12]	[12.720000000000001, 11.300000000000002]	[-2, -1, 0]
MAN_10214	D-rhamnulose	[10, 11, 12]	[12.77, 10.289999999999999]	[-2, -1, 0]
CHB_45506	D-ribose	[8, 9, 10]	[12.9, 11.31]	[-2, -1, 0]
CHB_35425	D-ribose 1-phosphate	[8, 9, 10, 11]	[12.289999999999999, 6.2199999999999989, 1.1600000000000001]	[-3, -2, -1, 0]
CHB_52742	D-ribose 5-phosphate	[7, 8, 9, 10, 11]	[12.909999999999998, 11.31, 6.6683664552074582, 1.3840902809330906]	[-4, -3, -2, -1, 0]
CHB_28552	D-ribulose	[8, 9, 10]	[12.84, 10.289999999999999]	[-2, -1, 0]
CHB_16710	D-ribulose 1,5-biphosphate	[7, 8, 9, 10, 11, 12]	[12.25, 6.6799999999999997, 6.0300000000000011, 1.6499999999999986, 1.0]	[-5, -4, -3, -2, -1, 0]
CHB_17363	D-ribulose 5-phosphate	[8, 9, 10, 11]	[12.24, 6.5000000000000018, 1.4800000000000004]	[-3, -2, -1, 0]
MAN_10206	D-sedoheptulose	[12, 13, 14]	[12.57, 10.280000000000001]	[-2, -1, 0]
CHB_16523	D-serine	[6, 7, 8]	[9.322000000000001, 2.2300000000000004]	[-1, 0, 1]
CHB_17924	D-sorbitol	[13, 14]	[12.939327044069938]	[-1, 0]
CHB_17044	D-sorbitol 6-phosphate	[12, 13, 14, 15]	[12.59, 6.5199999999999996, 1.4899999999999984]	[-3, -2, -1, 0]
CHB_4249	D-tagatose	[10, 11, 12]	[12.640000000000001, 10.289999999999999]	[-2, -1, 0]
CHB_17886	D-tagaturonate	[8, 9, 10]	[12.17, 3.2400000000000002]	[-2, -1, 0]
CHB_18075	dTDP	[12, 13, 14, 15, 16]	[10.786732910414917, 7.0825496828111891, 2.4691832276037289, 1.7699999999999996]	[-4, -3, -2, -1, 0]
CHB_68523	dTDP-4-amino-4,6-dideoxyD-glucose	[23, 24, 25, 26, 27, 28]	[12.35, 9.9900000000000002, 8.8300000000000018, 3.1799999999999997, 1.7299999999999969]	[-4, -3, -2, -1, 0, 1]
CHB_16128	dTDP-4-dehydro-6-deoxyD-glucose	[20, 21, 22, 23, 24]	[11.93, 9.9600000000000009, 3.1799999999999997, 1.7300000000000004]	[-4, -3, -2, -1, 0]
CHB_45868	dTDP-6-deoxy-L-lyxo-4-hexulose	[20, 21, 22, 23, 24]	[11.93, 9.9600000000000009, 3.1799999999999997, 1.7300000000000004]	[-4, -3, -2, -1, 0]
CHB_15700	dTDPglucose	[22, 23, 24, 25, 26]	[12.199999999999999, 9.9600000000000009, 3.1799999999999997, 1.7300000000000004]	[-4, -3, -2, -1, 0]
CHB_15774	dTDP-L-rhamnose	[22, 23, 24, 25, 26]	[12.220000000000001, 9.9599999999999991, 3.1799999999999997, 1.7300000000000004]	[-4, -3, -2, -1, 0]
CHB_4280	D-threo-2,4-diaminopentanoate	[11, 12, 13, 14]	[10.15, 7.9900000000000002, 2.6400000000000006]	[-1, 0, 1, 2]
MAN_10213	D-threose	[7, 8]	[11.32]	[-1, 0]
CHB_63528	dTMP	[12, 13, 14, 15]	[10.527270842799265, 6.8275398089914354, 1.2691733537839802]	[-3, -2, -1, 0]
CHB_18077	dTTP	[12, 13, 14, 15, 16, 17]	[10.850916138018647, 7.3667329104149175, 2.9712748414055952, 2.5300000000000011, 0.89999999999999858]	[-5, -4, -3, -2, -1, 0]
CHS_4450590	D-turanose	[19, 20, 21, 22]	[12.869999999999997, 12.150000000000002, 10.27]	[-3, -2, -1, 0]
CHB_28850	dUDP2-	[10, 11, 12, 13, 14]	[9.7100000000000009, 7.4200000000000017, 3.2100000000000009, 1.7699999999999996]	[-4, -3, -2, -1, 0]
CHB_17622	dUMP	[10, 11, 12, 13]	[9.7100000000000009, 6.2599999999999998, 1.2299999999999986]	[-3, -2, -1, 0]
CHB_17625	dUTP	[10, 11, 12, 13, 14, 15]	[9.7100000000000009, 7.4200000000000017, 3.3000000000000007, 2.5300000000000011, 0.89999999999999858]	[-5, -4, -3, -2, -1, 0]
CHB_53455	D-xylose	[8, 9, 10]	[12.790000000000001, 11.31]	[-2, -1, 0]
CHS_388344	D-xylulose	[8, 9, 10]	[12.84, 10.289999999999999]	[-2, -1, 0]
CHB_16332	D-xylulose 5-phosphate	[8, 9, 10, 11]	[12.24, 6.5000000000000018, 1.4800000000000004]	[-3, -2, -1, 0]
CHB_17479	enol-oxaloacetate	[1, 2, 3, 4]	[11.59, 3.9000000000000004, 2.9000000000000004]	[-3, -2, -1, 0]
CHB_16815	enol-phenylpyruvate	[7, 8]	[3.3300000000000001]	[-1, 0]
CHB_60893	erythro-3-hydroxyaspartate	[5, 6, 7, 8]	[9.0800000000000001, 3.3599999999999994, 2.5700000000000003]	[-2, -1, 0, 1]
CHB_17063	erythrulose 1-phosphate	[6, 7, 8, 9]	[12.57, 6.2100000000000009, 1.1799999999999997]	[-3, -2, -1, 0]
CHB_16469	estradiol-17	[23, 24]	[10.33]	[-1, 0]
CHB_17263	estrone	[21, 22]	[10.33]	[-1, 0]
CHB_15862	ethanamine (Ethylamine)	[7, 8]	[10.67]	[0, 1]
CHB_23975	ethane	[6]	[]	[0]
PBC_6343	Ethanethiol	[5, 6]	[10.42]	[-1, 0]
CHB_16236	ethanol	[6]	[]	[0]
CHB_16000	ethanolamine	[7, 8]	[9.5399999999999991]	[0, 1]
PBC_5364399	ethyl-(E)-2-octenoate	[18]	[]	[0]
CHB_27750	ethyl_acetate	[8]	[]	[0]
CHB_16101	ethylbenzene	[10]	[]	[0]
PBC_11127487	ethyl-D-glucopyranoside	[15, 16]	[12.210000000000001]	[-1, 0]
CHB_18153	ethylene	[4]	[]	[0]
CHB_30742	ethylene glycol	[6]	[]	[0]
MAN_10175	ethylene glycol phosphate	[5, 6, 7]	[6.5, 1.4800000000000004]	[-2, -1, 0]
MAN_10139	ethylene phosphate	[3, 4, 5]	[6.54, 1.4899999999999993]	[-2, -1, 0]
CHB_27518	ethyne	[2]	[]	[0]
CHB_16238	flavin-adenine dinucleotide	[29, 30, 31, 32, 33, 34]	[12.460000000000001, 5.9699999999999989, 3.2800000000000011, 2.0, 1.3299999999999983]	[-4, -3, -2, -1, 0, 1]
CHB_17621	FMN(oxidized)	[17, 18, 19, 20, 21, 22]	[12.859999999999999, 8.576274841405592, 6.3291832276037319, 1.8370916138018636, 0.67999999999999972]	[-4, -3, -2, -1, 0, 1]
CHB_16048	FMN(reduced)	[18, 19, 20, 21, 22, 23]	[12.92, 11.790000000000001, 8.2100000000000009, 6.509999999999998, 1.5]	[-5, -4, -3, -2, -1, 0]
CHB_16842	formaldehyde	[2]	[]	[0]
CHB_15740	formate	[1, 2]	[3.75]	[-1, 0]
CHB_16729	formyl phosphate	[1, 2, 3]	[6.3099999999999996, 1.2700000000000005]	[-2, -1, 0]
CHB_15522	formyl-CoA	[31, 32, 33, 34, 35, 36, 37]	[12.609999999999999, 5.8900000000000006, 3.2899999999999991, 2.0300000000000011, 1.4299999999999997, 0.73000000000000043]	[-5, -4, -3, -2, -1, 0, 1]
CHB_29806	fumarate	[2, 3, 4]	[4.5674276937362972, 3.1587138468681486]	[-2, -1, 0]
PBC_643402	furylacrylic acid	[5, 6]	[3.2999999999999998]	[-1, 0]
CHB_75305	g-/glutamohydroxamic acid	[8, 9, 10, 11]	[10.033180561866175, 8.8064043875918046, 2.18240705332936]	[-2, -1, 0, 1]
CHB_16813	galactitol	[13, 14]	[12.59]	[-1, 0]
CHB_17552	GDP	[10, 11, 12, 13, 14, 15, 16]	[12.460000000000001, 10.288366455207459, 7.2212748414055952, 3.1541832276037312, 1.7899999999999991, 0.47999999999999687]	[-5, -4, -3, -2, -1, 0, 1]
CHB_62254	GDPglucose	[20, 21, 22, 23, 24, 25]	[12.58, 12.020000000000001, 10.149999999999999, 3.1799999999999997, 1.7299999999999969]	[-5, -4, -3, -2, -1, 0]
CHB_18038	GDP-L-galactose	[20, 21, 22, 23, 24, 25]	[12.58, 12.020000000000001, 10.149999999999999, 3.1799999999999997, 1.7299999999999969]	[-5, -4, -3, -2, -1, 0]
CHB_15820	GDPmannose	[20, 21, 22, 23, 24, 25]	[12.58, 12.020000000000001, 10.149999999999999, 3.1799999999999997, 1.7299999999999969]	[-5, -4, -3, -2, -1, 0]
CHB_28066	gentiobiose	[19, 20, 21, 22]	[12.689999999999998, 12.130000000000003, 11.25]	[-3, -2, -1, 0]
PBC_102871	g-fluoroglutamate	[6, 7, 8, 9]	[9.4499999999999993, 3.6400000000000006, 1.7799999999999994]	[-2, -1, 0, 1]
CHB_16077	glucose 1-phosphate	[10, 11, 12, 13]	[13.06199200278734, 6.517994668524894, 1.4141832276037292]	[-3, -2, -1, 0]
CHB_17859	glutaric acid	[6, 7, 8]	[5.4286810612242862, 4.3767489168102776]	[-2, -1, 0]
CHB_16856	glutathione (reduced)	[13, 14, 15, 16, 17, 18]	[12.779999999999999, 10.248408357116711, 8.9066910085056676, 3.7399999999999949, 1.7080486436469684]	[-4, -3, -2, -1, 0, 1]
MAN_10019	glutathione derivative of (E)-2-octenal	[28, 29, 30, 31, 32]	[12.550000000000001, 9.3099999999999987, 3.759999999999998, 1.8099999999999987]	[-3, -2, -1, 0, 1]
MAN_10020	glutathione derivative of (E)-3-nonen-2-one	[30, 31, 32, 33, 34]	[12.59, 9.3099999999999987, 3.759999999999998, 1.8099999999999987]	[-3, -2, -1, 0, 1]
MAN_10021	glutathione derivative of ethyl (E)-2-octenoate	[32, 33, 34, 35, 36]	[12.539999999999999, 9.3100000000000023, 3.759999999999998, 1.8099999999999987]	[-3, -2, -1, 0, 1]
MAN_10022	glutathione derivative of methyl (E)-2-octenoate	[30, 31, 32, 33, 34]	[12.51, 9.3100000000000005, 3.759999999999998, 1.8099999999999987]	[-3, -2, -1, 0, 1]
CHB_17858	glutathoine(ox)	[28, 29, 30, 31, 32, 33, 34]	[10.495432006179559, 9.6044082670703972, 4.3378087751836105, 3.3941832276037296, 2.2383738697058035, 2.1534793854256833]	[-4, -3, -2, -1, 0, 1, 2]
CHB_16659	glycerate	[5, 6]	[3.525502166379443]	[-1, 0]
CHB_17754	glycerol	[8]	[]	[0]
CHB_16108	glycerone phosphate	[5, 6, 7]	[6.2741832276037295, 1.1900000000000004]	[-2, -1, 0]
CHB_42843	glycinamide	[6, 7]	[8.0299999999999994]	[0, 1]
CHB_15428	glycine	[4, 5, 6]	[9.8239973342624474, 2.359]	[-1, 0, 1]
CHB_17071	glycolaldehyde	[4]	[]	[0]
CHB_29805	glycolate	[3, 4]	[3.827]	[-1, 0]
MAN_10130	glycylanalide	[10, 11]	[7.9800000000000004]	[0, 1]
CHB_17201	glycylglycine_0	[7, 8, 9]	[8.3191832276037303, 3.1699999999999999]	[-1, 0, 1]
PBC_259591	glycyl-L-phenylalaninamide	[14, 15, 16]	[12.630000000000001, 7.8399999999999981]	[-1, 0, 1]
CHB_73912	glycyl-L-phenylalanine	[13, 14, 15]	[8.3559641843726027, 3.0299999999999994]	[-1, 0, 1]
CHB_16891	glyoxylate	[1, 2]	[3.2494978336205569]	[-1, 0]
CHB_15996	GTP	[10, 11, 12, 13, 14, 15, 16]	[12.460000000000001, 10.630916138018648, 7.3567329104149195, 3.5825496828111838, 2.1291832276037326, 0.92000000000000171]	[-6, -5, -4, -3, -2, -1, 0]
CHB_15968	guanadinopropionate	[8, 9, 10]	[12.619999999999999, 3.9799999999999986]	[-1, 0, 1]
CHB_16344	guanidinoacetate	[6, 7, 8]	[11.552091613801865, 3.0950000000000006]	[-1, 0, 1]
CHB_16235	guanine	[3, 4, 5, 6]	[11.26, 9.3800000000000008, 3.0799999999999983]	[-2, -1, 0, 1]
CHB_16750	guanosine	[11, 12, 13, 14]	[12.460000000000001, 9.4341832276037323, 2.1549999999999976]	[-2, -1, 0, 1]
PBC_92823	Guanosine 2',3'-cyclic phosphate	[10, 11, 12, 13]	[7.9800000000000004, 2.6400000000000006, 1.6999999999999993]	[-2, -1, 0, 1]
CHB_28181	guanosine 2':3'-(cyclic)phosphate	[10, 11, 12, 13]	[10.16, 1.7799999999999994, 0.5]	[-2, -1, 0, 1]
CHB_16356	guanosine 3 ',5 '-cyclic phosphate	[9, 10, 11, 12, 13]	[12.59, 10.16, 1.8500000000000014, 0.5]	[-3, -2, -1, 0, 1]
MAN_10024	guanosine 3'-(ethylene glycolphosphate)	[15, 16, 17, 18, 19]	[12.59, 10.16, 1.8599999999999994, 0.48999999999999844]	[-3, -2, -1, 0, 1]
CHB_28072	guanosine 3'-monophosphate	[10, 11, 12, 13, 14, 15]	[12.609999999999999, 10.16, 5.9000000000000021, 1.0300000000000011, 0.35000000000000142]	[-4, -3, -2, -1, 0, 1]
CHB_17345	guanosine 5 '-phosphate	[10, 11, 12, 13, 14, 15]	[12.460000000000001, 10.12254968281119, 6.6730412291486161, 2.604508453662568, 1.2849999999999966]	[-4, -3, -2, -1, 0, 1]
MAN_10008	guanylyl(3'->5')adenosine	[21, 22, 23, 24, 25, 26]	[12.81, 12.220000000000001, 10.149999999999999, 1.990000000000002, 1.3200000000000003]	[-4, -3, -2, -1, 0, 1]
PBC_107595	guanylyl(3'->5')cytidine	[21, 22, 23, 24, 25, 26]	[12.85, 12.269999999999998, 7.9799999999999969, 2.6599999999999966, 1.7700000000000031]	[-4, -3, -2, -1, 0, 1]
PBC_14629610	guanylyl(3'->5')uridine	[19, 20, 21, 22, 23, 24, 25]	[12.890000000000001, 12.310000000000002, 9.7100000000000009, 7.9699999999999989, 2.6499999999999986, 1.759999999999998]	[-5, -4, -3, -2, -1, 0, 1]
CHB_18276	H2	[0]	[]	[0]
CHB_15377	H2O	[2]	[]	[0]
CHB_16240	H2O2	[1, 2]	[11.52]	[-1, 0]
MAN_10005	H4PteGlu4	[38, 39, 40, 41, 42, 43, 44, 45]	[7.8200000000000003, 4.4900000000000002, 4.0299999999999994, 3.6900000000000013, 3.3599999999999994, 3.0, 2.5199999999999996]	[-6, -5, -4, -3, -2, -1, 0, 1]
CHB_30832	H-adipate-	[8, 9, 10]	[5.4583664552074591, 4.4541832276037301]	[-2, -1, 0]
MAN_10114	hemithioacetal	[8]	[]	[0]
CHB_34787	heptanal	[14]	[]	[0]
PBC_15422	Heptanethiol	[15, 16]	[10.199999999999999]	[-1, 0]
CHB_45571	heptanoic acid	[13, 14]	[5.1500000000000004]	[-1, 0]
MAN_10118	heteroanilithiamine	[14, 15, 16]	[6.2699999999999996, 3.379999999999999]	[0, 1, 2]
MAN_10117	heteronicotinathiamine	[13, 14, 15]	[6.2599999999999998, 3.6199999999999992]	[0, 1, 2]
CHB_5692	Hexachlorobenzene	[0]	[]	[0]
CHB_39227	Hexachloroethane	[0]	[]	[0]
CHB_88528	hexanal	[12]	[]	[0]
PBC_8106	Hexanethiol	[13, 14]	[10.199999999999999]	[-1, 0]
CHB_30776	hexanoic acid	[11, 12]	[4.8700000000000001]	[-1, 0]
CHB_18089	hippurate	[8, 9]	[3.8241832276037293]	[-1, 0]
PBC_269632	hippurylanilide	[14]	[]	[0]
CHB_30531	H-pimelate-	[10, 11, 12]	[5.4813664552074588, 4.5301832276037288]	[-2, -1, 0]
CHB_27612	hydantoin	[3, 4]	[9.1441832276037296]	[-1, 0]
PBC_9321	hydrazine	[4, 5, 6]	[8.0299999999999994, 3.5499999999999989]	[0, 1, 2]
CHB_32797	hydroxyglutarate_-2	[6, 7, 8]	[4.1600000000000001, 3.2799999999999994]	[-2, -1, 0]
CHB_15429	hydroxylamine	[3, 4]	[6.0700000000000003]	[0, 1]
CHB_30841	hydroxypyruvate	[3, 4]	[2.5699999999999998]	[-1, 0]
CHB_17368	hypoxanthine	[2, 3, 4]	[11.123999999999999, 9.0379557315217589]	[-2, -1, 0]
CHB_17808	IDP	[9, 10, 11, 12, 13, 14, 15]	[12.460000000000001, 8.9499999999999993, 7.4100000000000001, 3.2100000000000009, 1.7999999999999972, 0.56000000000000227]	[-5, -4, -3, -2, -1, 0, 1]
CHB_16069	imidazole	[4, 5]	[7.0599999999999996]	[0, 1]
CHB_17202	IMP	[9, 10, 11, 12, 13, 14]	[12.460000000000001, 9.6625496828111892, 6.4908664552074562, 1.4066832276037289, 0.56750000000000256]	[-4, -3, -2, -1, 0, 1]
CHB_16881	indole	[7]	[]	[0]
CHB_16411	indole-3-acetic acid	[8, 9]	[4.6699999999999999]	[-1, 0]
CHB_17282	indole-3-lactate	[10, 11]	[4.1399999999999997]	[-1, 0]
CHB_17640	indole-3-pyruvate	[8, 9]	[3.4900000000000002]	[-1, 0]
CHB_50428	indophenol	[8, 9, 10]	[8.8499999999999996, 4.1899999999999995]	[-1, 0, 1]
CHB_17596	inosine	[10, 11, 12]	[12.52, 8.8641832276037285]	[-2, -1, 0]
CHB_27541	inosine 3':5'-(cyclic)phosphate	[8, 9, 10, 11]	[12.640000000000001, 11.619999999999997, 1.8299999999999983]	[-3, -2, -1, 0]
CHB_29780	isochorismate	[8, 9, 10]	[4.1900000000000004, 3.3899999999999997]	[-2, -1, 0]
CHB_16087	isocitrate	[5, 6, 7, 8]	[6.0222748414055935, 5.0119580690093244, 3.4698664552074572]	[-3, -2, -1, 0]
CHB_28189	isomaltose	[19, 20, 21, 22]	[12.69, 12.130000000000001, 11.25]	[-3, -2, -1, 0]
CHB_71421	isomaltotriose	[28, 29, 30, 31, 32]	[12.869999999999999, 12.42, 11.960000000000001, 11.219999999999999]	[-4, -3, -2, -1, 0]
CHB_16584	isopentenyl diphosphate	[9, 10, 11, 12]	[7.4199999999999999, 3.2200000000000006, 1.7799999999999994]	[-3, -2, -1, 0]
CHB_16039	ITP	[9, 10, 11, 12, 13, 14, 15, 16]	[12.460000000000001, 10.155916138018647, 7.3467329104149179, 2.8425496828111925, 1.9841832276037223, 1.0600000000000023, 0.40999999999999659]	[-6, -5, -4, -3, -2, -1, 0, 1]
CHB_30744	keto-oxaloacetate	[2, 3, 4]	[4.3713664552074585, 2.4568405306121432]	[-2, -1, 0]
CHB_16026	L,L-2,6-diaminoheptanedioate	[12, 13, 14, 15, 16]	[9.8300000000000001, 9.2300000000000022, 2.5899999999999999, 1.8500000000000014]	[-2, -1, 0, 1, 2]
CHB_37023	L-2-aminoadipate	[9, 10, 11, 12]	[9.6300000000000008, 4.8609999999999989, 2.4510000000000005]	[-2, -1, 0, 1]
CHB_15836	L-4-aspartyl phosphate	[5, 6, 7, 8, 9]	[8.5999999999999996, 6.3800000000000008, 1.8900000000000006, 1.0800000000000018]	[-3, -2, -1, 0, 1]
CHB_16342	L-5-carboxymethylhydantoin	[4, 5, 6]	[8.9399999999999995, 3.7400000000000002]	[-2, -1, 0]
CHB_57589	L-acetylcarnitine	[17, 18]	[4.0899999999999999]	[0, 1]
CHB_36219	lactose	[19, 20, 21, 22]	[12.799999999999997, 12.170000000000002, 11.25]	[-3, -2, -1, 0]
CHB_6359	lactulose	[19, 20, 21, 22]	[12.83, 12.139999999999999, 10.280000000000001]	[-3, -2, -1, 0]
CHB_16977	L-alanine	[6, 7, 8]	[9.9341832276037305, 2.3599999999999994]	[-1, 0, 1]
CHB_18411	laminaribiose	[19, 20, 21, 22]	[12.77, 12.169999999999998, 11.25]	[-3, -2, -1, 0]
PBC_71312211	laminaritetraose	[37, 38, 39, 40, 41, 42]	[12.92, 12.58, 12.25, 11.859999999999999, 11.189999999999998]	[-5, -4, -3, -2, -1, 0]
CHB_55514	laminaritriose	[28, 29, 30, 31, 32]	[12.76, 12.380000000000001, 11.960000000000001, 11.210000000000001]	[-4, -3, -2, -1, 0]
CHB_17535	L-arabinose	[8, 9, 10]	[12.790000000000001, 11.31]	[-2, -1, 0]
CHB_16467	L-arginine	[13, 14, 15, 16]	[12.254090280933088, 9.0199999999999996, 1.7858167723962701]	[-1, 0, 1, 2]
CHB_17196	L-asparagine	[7, 8, 9]	[8.9395916138018645, 2.1500000000000004]	[-1, 0, 1]
CHB_29991	L-aspartate	[5, 6, 7, 8]	[10.058366455207459, 3.9036832276037288, 1.9205000000000005]	[-2, -1, 0, 1]
CHB_18051	L-aspartate-4-semialdehyde	[6, 7, 8]	[8.9800000000000004, 1.9499999999999993]	[-1, 0, 1]
CHB_21949	L-butyrylcarnitine	[21, 22]	[4.2699999999999996]	[0, 1]
CHB_16347	L-carnitine	[15, 16]	[3.7999999999999998]	[0, 1]
CHB_16349	L-citrulline	[12, 13, 14]	[9.62418322760373, 2.2750000000000004]	[-1, 0, 1]
CHB_17561	L-cysteine	[5, 6, 7, 8]	[10.725181061224287, 8.2704738915599343, 1.8516158900150437]	[-2, -1, 0, 1]
MAN_10092	L-dibromotyrosine ethyl ester	[12, 13, 14]	[7.1699999999999999, 6.5400000000000009]	[-1, 0, 1]
CHB_21282	L-erythro-3,5-diaminohexanoate	[13, 14, 15, 16]	[10.449999999999999, 8.6999999999999993, 4.25]	[-1, 0, 1, 2]
CHB_27913	L-erythrulose	[7, 8]	[12.539999999999999]	[-1, 0]
CHB_37725	L-fructose	[10, 11, 12]	[12.73, 10.279999999999998]	[-2, -1, 0]
CHB_2181	L-fucose	[10, 11, 12]	[12.720000000000001, 11.300000000000002]	[-2, -1, 0]
MAN_10202	L-fuculose	[10, 11, 12]	[12.77, 10.289999999999999]	[-2, -1, 0]
CHB_6220	L-fuculose 1-phosphate	[10, 11, 12, 13]	[12.23, 6.2199999999999989, 1.1600000000000001]	[-3, -2, -1, 0]
CHB_29985	L-glutamate	[7, 8, 9, 10]	[9.9891832276037285, 4.4891112433409948, 2.2791112433409939]	[-2, -1, 0, 1]
CHB_18050	L-glutamine	[9, 10, 11]	[9.1909641843726035, 2.1899999999999995]	[-1, 0, 1]
CHB_15971	L-histidine	[8, 9, 10, 11]	[9.323500000000001, 6.0002499999999994, 1.6062499999999993]	[-1, 0, 1, 2]
CHB_16996	L-histidinol phosphate	[10, 11, 12, 13, 14]	[9.6699999999999999, 6.7299999999999986, 6.0, 1.5899999999999999]	[-2, -1, 0, 1, 2]
CHB_17588	L-homocysteine	[7, 8, 9, 10]	[10.859999999999999, 8.8699999999999974, 2.2199999999999989]	[-2, -1, 0, 1]
CHB_15699	L-homoserine	[8, 9, 10]	[9.5391832276037292, 2.2699999999999996]	[-1, 0, 1]
CHB_18202	L-iditol	[13, 14]	[12.59]	[-1, 0]
CHB_17460	lipoamide	[15]	[]	[0]
CHB_30313	lipoate	[13, 14]	[5.5520916138018643]	[-1, 0]
CHB_17191	L-isoleusine	[12, 13, 14]	[9.9314290007724466, 2.4600000000000009]	[-1, 0, 1]
CHB_15603	L-leucine	[12, 13, 14]	[9.8391832276037299, 2.3599999999999994]	[-1, 0, 1]
CHB_18019	L-lysine	[13, 14, 15, 16]	[10.82, 9.1020916138018642, 1.9179083861981354]	[-1, 0, 1, 2]
CHB_37680	L-mannose	[10, 11, 12]	[12.69, 11.300000000000002]	[-2, -1, 0]
CHB_16643	L-methionine	[10, 11, 12]	[9.3341832276037291, 2.2300000000000004]	[-1, 0, 1]
CHB_18347	L-norleucine	[12, 13, 14]	[9.9141832276037292, 2.3200000000000003]	[-1, 0, 1]
CHB_18314	L-norvaline	[10, 11, 12]	[9.5299999999999994, 2.7099999999999991]	[-1, 0, 1]
CHB_16585	lombricine	[13, 14, 15, 16, 17]	[11.77, 9.3399999999999999, 2.3000000000000007, 1.5800000000000018]	[-2, -1, 0, 1, 2]
CHB_15729	L-ornithine	[11, 12, 13, 14]	[10.773997334262447, 8.7969668501101559, 1.819035815627398]	[-1, 0, 1, 2]
CHB_17490	L-palmitoylcarnitine	[45, 46]	[4.2199999999999998]	[0, 1]
CHB_21371	L-phenylalaninamide	[12, 13]	[7.2599999999999998]	[0, 1]
CHB_17295	L-phenylalanine	[10, 11, 12]	[9.3297489168102778, 2.1899999999999995]	[-1, 0, 1]
CHS_643364	L-phenylalanine methyl ester	[13, 14]	[6.9699999999999998]	[0, 1]
CHB_439819	L-phenylglycine	[8, 9, 10]	[9.1341832276037298, 1.9000000000000004]	[-1, 0, 1]
CHB_30633	L-pipecolate	[10, 11, 12]	[10.594183227603731, 2.0600000000000005]	[-1, 0, 1]
PBC_107738	L-propionylcarnitine	[19, 20]	[4.1900000000000004]	[0, 1]
CHB_62346	L-rhamnose	[10, 11, 12]	[12.720000000000002, 11.300000000000001]	[-2, -1, 0]
MAN_10205	L-rhamnulose	[10, 11, 12]	[12.77, 10.289999999999999]	[-2, -1, 0]
MAN_10211	L-rhamnulose 1-phosphate	[9, 10, 11, 12, 13]	[12.779999999999999, 10.299999999999999, 6.1900000000000013, 1.1600000000000001]	[-4, -3, -2, -1, 0]
MAN_10208	L-ribulose	[8, 9, 10]	[12.84, 10.289999999999999]	[-2, -1, 0]
CHB_17666	L-ribulose 5-phosphate	[8, 9, 10, 11]	[12.24, 6.5000000000000018, 1.4800000000000004]	[-3, -2, -1, 0]
CHB_17115	L-serine	[6, 7, 8]	[9.322000000000001, 2.2300000000000004]	[-1, 0, 1]
CHB_48649	L-sorbose	[10, 11, 12]	[12.640000000000001, 10.289999999999999]	[-2, -1, 0]
PBC_164608	L-tert-leucine	[12, 13, 14]	[9.3200000000000003, 2.7899999999999991]	[-1, 0, 1]
CHB_42090	L-threitol	[10]	[]	[0]
CHB_47980	L-threo-3-methylaspartate	[7, 8, 9, 10]	[9.6799999999999997, 5.2199999999999989, 1.870000000000001]	[-2, -1, 0, 1]
CHB_57561	L-threonate	[7, 8]	[3.3999999999999999]	[-1, 0]
CHB_16857	L-threonine	[8, 9, 10]	[9.1888405306121435, 2.1859999999999999]	[-1, 0, 1]
CHB_16828	L-tryptophan	[11, 12, 13]	[9.6041832276037304, 2.3200000000000003]	[-1, 0, 1]
CHB_17895	L-tyrosine	[9, 10, 11, 12]	[10.569366455207458, 9.2575654395274967, 2.1735681052650477]	[-2, -1, 0, 1]
CHS_5378238	L-tyrosylglycinamide	[13, 14, 15, 16]	[12.970000000000001, 9.5099999999999998, 7.7300000000000004]	[-2, -1, 0, 1]
CHB_16414	L-valine	[10, 11, 12]	[9.7823136589097928, 2.3000000000000007]	[-1, 0, 1]
MAN_10210	L-xylulose	[8, 9, 10]	[12.84, 10.289999999999999]	[-2, -1, 0]
CHB_30780	maleate	[2, 3, 4]	[6.2641832276037288, 2.0124685714285722]	[-2, -1, 0]
CHB_30794	malonic acid	[2, 3, 4]	[5.6983664552074584, 2.8630000000000004]	[-2, -1, 0]
CHB_15531	malonyl-CoA	[33, 34, 35, 36, 37, 38, 39]	[5.9000000000000004, 3.8800000000000008, 3.1699999999999999, 2.0299999999999994, 1.4199999999999982, 0.73000000000000043]	[-5, -4, -3, -2, -1, 0, 1]
CHB_61954	maltoheptaose	[66, 67, 68, 69, 70, 71, 72]	[12.73, 12.48, 12.25, 12.0, 11.68, 11.129999999999995]	[-6, -5, -4, -3, -2, -1, 0]
CHB_27445	maltohexaose	[57, 58, 59, 60, 61, 62]	[12.73, 12.470000000000002, 12.230000000000004, 11.960000000000001, 11.579999999999998]	[-5, -4, -3, -2, -1, 0]
PBC_13489094	maltopentaose	[47, 48, 49, 50, 51, 52]	[12.81, 12.470000000000001, 12.159999999999997, 11.789999999999999, 11.170000000000002]	[-5, -4, -3, -2, -1, 0]
CHB_17306	maltose	[19, 20, 21, 22]	[12.799999999999997, 12.170000000000002, 11.25]	[-3, -2, -1, 0]
PBC_78357834	maltosyl--cyclomaltoheptaose	[83, 84, 85, 86, 87, 88, 89, 90]	[12.92, 12.67, 12.470000000000002, 12.280000000000001, 12.07, 11.830000000000005, 11.469999999999999]	[-7, -6, -5, -4, -3, -2, -1, 0]
CHB_61988	maltotetraose	[38, 39, 40, 41, 42]	[12.619999999999999, 12.26, 11.870000000000001, 11.189999999999998]	[-4, -3, -2, -1, 0]
CHB_27931	maltotriose	[28, 29, 30, 31, 32]	[12.859999999999999, 12.41, 11.960000000000004, 11.219999999999999]	[-4, -3, -2, -1, 0]
CHB_17231	m-cresol	[7, 8]	[10.162091613801866]	[-1, 0]
CHB_30308	meso-diaminoheptanedioate	[12, 13, 14, 15, 16]	[9.8300000000000001, 9.2300000000000022, 2.5899999999999999, 1.8500000000000014]	[-2, -1, 0, 1, 2]
CHB_15673	meso-tartrate	[4, 5, 6]	[4.6194440902158576, 3.1141832276037293]	[-2, -1, 0]
CHB_16183	methane	[4]	[]	[0]
CHB_16007	Methanethiol	[3, 4]	[10.34]	[-1, 0]
CHB_17790	methanol	[4]	[]	[0]
PBC_15939	methyl viologen(ox)	[14]	[]	[2]
MAN_10033	methyl viologen(red)	[14, 15, 16]	[6.71, 6.0999999999999988]	[0, 1, 2]
PBC_5364532	methyl-(E)-2-octenoate	[16]	[]	[0]
CHB_16830	methylamine	[5, 6]	[10.644500000000001]	[0, 1]
MAN_10141	methylbenzene acetic acid	[9, 10]	[4.5899999999999999]	[-1, 0]
CHS_14988	methylbenzylcyanide	[9]	[]	[0]
CHB_320061	methyl-D-glucopyranoside	[13, 14]	[12.210000000000001]	[-1, 0]
MAN_10043	methyl-D-glucopyranoside 4,6-(cyclic)phosphate	[11, 12, 13]	[12.279999999999999, 1.8300000000000001]	[-2, -1, 0]
MAN_10121	methyl-D-glucopyranoside 6-phosphate	[12, 13, 14, 15]	[12.210000000000001, 6.25, 1.2199999999999989]	[-3, -2, -1, 0]
MAN_10166	methyl-D-ribofuranose	[11, 12]	[12.279999999999999]	[-1, 0]
MAN_10014	methyl-D-ribofuranoside 3,5-(cyclic)phosphate	[9, 10, 11]	[12.359999999999999, 1.8300000000000001]	[-2, -1, 0]
MAN_10042	methyl-D-ribofuranoside 5-phosphate	[10, 11, 12, 13]	[12.279999999999999, 6.2500000000000018, 1.2199999999999989]	[-3, -2, -1, 0]
MAN_10010	methylerythrulose 1-phosphate	[8, 9, 10, 11]	[12.380000000000001, 6.2099999999999991, 1.1799999999999997]	[-3, -2, -1, 0]
CHB_17158	methylglyoxal	[4]	[]	[0]
CHB_16093	methylitaconate	[6, 7, 8]	[4.6200000000000001, 3.79]	[-2, -1, 0]
CHB_16625	methylmalonyl-CoA	[35, 36, 37, 38, 39, 40, 41]	[5.9000000000000004, 3.9299999999999997, 3.1799999999999997, 2.0299999999999994, 1.4200000000000017, 0.73000000000000043]	[-5, -4, -3, -2, -1, 0, 1]
CHB_27869	Monochloroacetic acid	[2, 3]	[2.8660000000000001]	[-1, 0]
PBC_6577	Monochloroacetyl chloride	[2]	[]	[0]
CHB_3623	Monochlorobenzene	[5]	[]	[0]
CHB_42383	monoethyl phosphate	[5, 6, 7]	[6.8300000000000001, 1.8000000000000007]	[-2, -1, 0]
PBC_5283468	monoolein	[40]	[]	[0]
CHB_17268	myo-inositol	[10, 11, 12]	[13.553654088139872, 12.899327044069935]	[-2, -1, 0]
CHB_18319	N-(5-amino-1--D-ribosyl-4-imidazoyl-carbonyl)-L-aspartic acid 5'-phosphate	[14, 15, 16, 17, 18, 19, 20]	[12.460000000000001, 6.2800000000000011, 5.129999999999999, 4.5399999999999991, 3.0, 1.2200000000000024]	[-5, -4, -3, -2, -1, 0, 1]
CHS_2006119	N-(benzyloxycarbonyl)-L-aspartic acid	[11, 12, 13]	[5.2199999999999998, 3.4699999999999998]	[-2, -1, 0]
MAN_10127	N-(benzyloxycarbonyl)-L-aspartyl-L-phenylalanine methyl ester	[22, 23, 24]	[12.029999999999999, 4.0000000000000018]	[-2, -1, 0]
CHB_16439	N-(carboxymethyl)-D-alanine	[7, 8, 9, 10]	[8.7799999999999994, 3.0800000000000001, 2.3200000000000003]	[-2, -1, 0, 1]
CHB_15682	N-(L-argino)succinate	[15, 16, 17, 18, 19, 20]	[12.390000000000001, 9.1300000000000026, 5.0199999999999996, 3.2300000000000004, 2.1400000000000006]	[-3, -2, -1, 0, 1, 2]
CHB_17724	N,N-dimethylglycine	[8, 9, 10]	[9.9841832276037294, 1.9900000000000002]	[-1, 0, 1]
CHB_15805	N-2-(D-1-carboxyethyl)-L-arginine	[16, 17, 18, 19, 20]	[12.15, 8.2300000000000022, 3.3999999999999986, 2.6799999999999997]	[-2, -1, 0, 1, 2]
CHB_16543	N-2-acetyl-L-ornithine	[13, 14, 15]	[9.9000000000000004, 3.8200000000000003]	[-1, 0, 1]
PBC_101436	N4-methylcytidine	[14, 15]	[12.550000000000001]	[-1, 0]
CHB_16927	N6-(L-1,3-dicarboxypropyl)-L-lysine	[17, 18, 19, 20, 21, 22]	[10.890000000000001, 9.509999999999998, 4.4699999999999989, 2.379999999999999, 1.4400000000000013]	[-3, -2, -1, 0, 1, 2]
CHB_506227	N-acetyl-D-glucosamine	[13, 14, 15]	[12.81, 11.6]	[-2, -1, 0]
CHB_7125	N-acetyl-D-glucosamine 1-phosphate	[13, 14, 15, 16]	[12.27, 6.2399999999999984, 1.1799999999999997]	[-3, -2, -1, 0]
PBC_440272	N-acetyl--D-glucosamine 1-phosphate	[13, 14, 15, 16]	[12.27, 6.2399999999999984, 1.1799999999999997]	[-3, -2, -1, 0]
CHB_15784	N-acetyl-D-glucosamine 6-phosphate	[12, 13, 14, 15, 16]	[12.83, 11.619999999999999, 6.25, 1.2199999999999989]	[-4, -3, -2, -1, 0]
CHB_63153	N-acetyl-D-mannosamine	[13, 14, 15]	[12.81, 11.6]	[-2, -1, 0]
CHB_62168	N-acetyl-D-mannosamine 6-phosphate	[12, 13, 14, 15, 16]	[12.83, 11.619999999999999, 6.25, 1.2199999999999989]	[-4, -3, -2, -1, 0]
PBC_8880	N-acetylethanolamine	[9]	[]	[0]
MAN_10124	N-acetylethanolamine phosphate	[8, 9, 10]	[6.5599999999999996, 1.54]	[-2, -1, 0]
CHB_16984	N-acetylimidazole	[6, 7]	[2.6899999999999999]	[0, 1]
CHB_40992	N-acetyl-L-alanine	[8, 9]	[3.8900000000000001]	[-1, 0]
CHB_17645	N-acetyl-L-amino-n-butyrate	[10, 11]	[4.4900000000000002]	[-1, 0]
CHB_28939	N-acetyl-L-cysteine	[7, 8, 9]	[10.027994668524892, 3.3115206145743095]	[-2, -1, 0]
CHB_44337	N-acetyl-L-glutamate	[9, 10, 11]	[4.29, 3.4300000000000006]	[-2, -1, 0]
PBC_10972	N-acetyl-L-glycine	[6, 7]	[3.6934788160304892]	[-1, 0]
CHB_21557	N-acetyl-L-methionine	[12, 13]	[4.0199999999999996]	[-1, 0]
PBC_306142	N-acetyl-L-norleucine	[14, 15]	[4.2000000000000002]	[-1, 0]
PBC_5708661	N-acetyl-L-norvaline	[12, 13]	[4.1200000000000001]	[-1, 0]
CHB_16259	N-acetyl-L-phenylalanine	[12, 13]	[4.0199999999999996]	[-1, 0]
MAN_10110	N-acetyl-L-phenylalanine ethyl ester	[16, 17]	[12.6]	[-1, 0]
MAN_10171	N-acetyl-L-phenylalanine methyl ester	[14, 15]	[12.529999999999999]	[-1, 0]
MAN_10150	N-acetyl-L-phenylalanine-L-dibromidetyrosine ethyl ester	[21, 22, 23, 24]	[12.98, 11.620000000000001, 6.759999999999998]	[-3, -2, -1, 0]
CHS_109236	N-acetyl-L-phenylalanylglycinamide	[15, 16, 17]	[12.98, 12.43]	[-2, -1, 0]
CHB_74640	N-acetyl-L-tryptophan	[13, 14]	[3.8812803000717606]	[-1, 0]
MAN_10102	N-acetyl-L-tryptophan ethyl ester	[17, 18]	[12.67]	[-1, 0]
CHB_21563	N-acetyl-L-tyrosine	[11, 12, 13]	[10.15918322760373, 3.3570916138018649]	[-2, -1, 0]
CHB_28828	N-acetyl-L-tyrosine ethyl ester	[15, 16, 17]	[12.67, 9.5000000000000018]	[-2, -1, 0]
MAN_10088	N-acetyl-L-tyrosine hydroxamic acid	[12, 13, 14]	[9.5700000000000003, 8.6499999999999986]	[-2, -1, 0]
PBC_66789	N-acetyl-L-valine	[12, 13]	[4.1100000000000003]	[-1, 0]
CHB_35418	N-acetylneuraminate	[16, 17, 18, 19]	[12.649999999999999, 11.109999999999999, 2.9141832276037292]	[-3, -2, -1, 0]
CHB_15846	NAD	[23, 24, 25, 26, 27, 28, 29]	[12.700000000000001, 11.94, 11.379183227603733, 3.6741832276037272, 2.0, 1.3299999999999983]	[-4, -3, -2, -1, 0, 1, 2]
CHB_16908	NADH	[25, 26, 27, 28, 29, 30]	[12.9, 12.279999999999999, 3.8999999999999986, 2.0, 1.3299999999999983]	[-4, -3, -2, -1, 0, 1]
CHB_18009	NADP	[24, 25, 26, 27, 28, 29, 30]	[11.66, 6.6999999999999993, 4.0799999999999983, 2.0199999999999996, 1.3900000000000006, 0.58999999999999986]	[-4, -3, -2, -1, 0, 1, 2]
CHB_16474	NADPH	[25, 26, 27, 28, 29, 30, 31]	[12.75, 5.7199999999999989, 3.2800000000000011, 2.0199999999999996, 1.3900000000000006, 0.58999999999999986]	[-5, -4, -3, -2, -1, 0, 1]
PBC_188293	N-benzoyl-L-argininamide	[19, 20]	[12.07]	[0, 1]
PBC_97369	N-benzoyl-L-arginine	[17, 18, 19]	[12.07, 3.4100000000000001]	[-1, 0, 1]
MAN_10172	N-benzoyl-L-tyrosinamide	[15, 16]	[9.5]	[-1, 0]
PBC_151021	N-benzoyl-L-tyrosine	[13, 14, 15]	[9.5, 3.5700000000000003]	[-2, -1, 0]
MAN_10067	N-benzoyl-L-tyrosylglycinamide	[17, 18, 19]	[12.65, 9.4999999999999982]	[-2, -1, 0]
MAN_10136	N-benzoyl-L-tyrosylglycinanilide	[21, 22, 23]	[12.59, 9.5]	[-2, -1, 0]
MAN_10068	N-benzoyl-L-tyrosylglycine	[16, 17, 18]	[9.5, 3.5199999999999996]	[-2, -1, 0]
CHB_50724	n-butanamide	[9]	[]	[0]
CHB_25462	n-butane	[10]	[]	[0]
CHB_44194	n-butylbenzene	[14]	[]	[0]
CHB_15859	N-carbamoyl-L-aspartate	[6, 7, 8]	[5.25, 3.3300000000000001]	[-2, -1, 0]
CHB_30813	n-decanoic acid	[19, 20]	[4.9500000000000002]	[-1, 0]
MAN_10034	n-decanoic acid glycerol monoester	[26]	[]	[0]
PBC_69310	n-decanoic acid glycerol triester	[62]	[]	[0]
CHB_18415	N-formiminoglycine	[5, 6, 7]	[11.199999999999999, 2.7699999999999996]	[-1, 0, 1]
CHB_7274	N-formimino-L-glutamate	[8, 9, 10, 11]	[10.880000000000001, 3.9199999999999999, 2.4800000000000004]	[-2, -1, 0, 1]
MAN_10203	N-glycolyl-D-mannosamine	[13, 14, 15]	[12.48, 11.449999999999999]	[-2, -1, 0]
CHB_29025	N-glycolylneuraminate	[15, 16, 17, 18, 19]	[12.970000000000001, 12.200000000000001, 11.079999999999998, 2.9200000000000017]	[-4, -3, -2, -1, 0]
CHB_15891	NH2CH2CH2SO3H	[6, 7]	[9.1609641843726024]	[-1, 0]
CHB_28306	NH2CONHNH2	[4, 5, 6]	[12.85, 3.5099999999999998]	[-1, 0, 1]
PBC_136449	n-heptanamide	[15]	[]	[0]
CHB_32891	n-heptane	[16]	[]	[0]
MAN_10013	n-heptanoyl-CoA	[43, 44, 45, 46, 47, 48, 49]	[12.609999999999999, 5.8900000000000006, 3.2899999999999991, 2.0300000000000011, 1.4299999999999997, 0.73000000000000043]	[-5, -4, -3, -2, -1, 0, 1]
PBC_14115	n-heptylbenzene	[20]	[]	[0]
PBC_12332	n-hexanamide	[13]	[]	[0]
CHB_29021	n-hexane	[14]	[]	[0]
PBC_14109	n-hexylbenzene	[18]	[]	[0]
CHB_17154	nicotinamide	[6, 7]	[3.5]	[0, 1]
CHB_16171	nicotinamide mononucleotide	[12, 13, 14, 15, 16]	[11.99, 11.390000000000002, 6.240000000000002, 1.2100000000000009]	[-3, -2, -1, 0, 1]
CHS_8149841	nicotinamide mononucleotide(reduced)	[14, 15, 16, 17]	[12.56, 6.2500000000000018, 1.2399999999999984]	[-3, -2, -1, 0]
CHB_15927	nicotinamide riboside	[13, 14, 15]	[11.99, 11.390000000000002]	[-1, 0, 1]
CHB_15763	Nicotinate D-ribonucleotide	[11, 12, 13, 14, 15]	[11.720000000000001, 6.2400000000000002, 2.7699999999999996, 1.1999999999999993]	[-3, -2, -1, 0, 1]
CHB_15940	nicotinic acid	[4, 5, 6]	[4.9288580015448904, 2.21]	[-1, 0, 1]
CHB_87321	N-Methylacetamide	[7]	[]	[0]
CHB_7438	N-Methylformamide	[5]	[]	[0]
PBC_69414	n-octanamide	[17]	[]	[0]
CHB_17590	n-octane	[18]	[]	[0]
CHB_28837	n-octanoic acid	[15, 16]	[5.1900000000000004]	[-1, 0]
PBC_150911	n-octanoic acid glycerol diester	[36]	[]	[0]
PBC_3033877	n-octanoic acid glycerol monoester	[22]	[]	[0]
MAN_10079	n-octanoic acid glycerol triester	[50]	[]	[0]
PBC_16607	n-octylbenzene	[22]	[]	[0]
CHB_84268	nonanal	[18]	[]	[0]
PBC_15077	Nonanethiol	[19, 20]	[10.199999999999999]	[-1, 0]
CHB_29019	nonanoic acid	[17, 18]	[5.2300000000000004]	[-1, 0]
MAN_10057	norpyridoxal	[6, 7, 8]	[7.4800000000000004, 3.2699999999999996]	[-1, 0, 1]
MAN_10058	norpyridoxamine	[9, 10, 11, 12]	[9.5500000000000007, 7.3200000000000003, 2.9199999999999982]	[-1, 0, 1, 2]
CHB_16459	n-pentanamide	[11]	[]	[0]
CHB_25888	n-pentane	[12]	[]	[0]
PBC_10864	n-pentylbenzene	[16]	[]	[0]
CHB_42630	n-propylbenzene	[12]	[]	[0]
CHB_35266	N-succinyl-2-L-amino-6-oxoheptanedioate	[12, 13, 14, 15]	[4.3600000000000003, 3.5099999999999998, 2.7800000000000002]	[-3, -2, -1, 0]
CHB_17279	N-succinyl-L-2,6-diaminoheptanedioate	[15, 16, 17, 18, 19]	[9.5299999999999994, 4.3499999999999996, 3.5700000000000003, 1.8900000000000006]	[-3, -2, -1, 0, 1]
CHB_18412	N-w-phospho-L-arginine	[12, 13, 14, 15, 16]	[10.23, 9.1799999999999997, 5.3200000000000003, 2.0899999999999999]	[-3, -2, -1, 0, 1]
CHB_18039	N-w-phospholombricine	[12, 13, 14, 15, 16, 17]	[10.039999999999999, 9.2699999999999996, 5.1600000000000001, 2.2800000000000011, 1.5599999999999987]	[-4, -3, -2, -1, 0, 1]
PBC_439923	N-w-phosphotaurocyamine	[7, 8, 9]	[9.5299999999999994, 5.1399999999999988]	[-3, -2, -1]
CHB_15379	O2	[0]	[]	[0]
CHB_17981	O-acetyl-L-serine	[8, 9, 10]	[8.5999999999999996, 1.8599999999999994]	[-1, 0, 1]
CHB_28054	o-cresol	[7, 8]	[10.369999999999999]	[-1, 0]
CHB_17935	octanal	[16]	[]	[0]
PBC_8144	Octanethiol	[17, 18]	[10.199999999999999]	[-1, 0]
MAN_10154	O--D-galactopyranosyl-(1->6)-O--D-galactopyranosyl-(1->6)--D-glucopyranose	[28, 29, 30, 31, 32]	[12.869999999999999, 12.42, 11.960000000000001, 11.219999999999999]	[-4, -3, -2, -1, 0]
CHB_16196	oleic acid	[33, 34]	[4.9900000000000002]	[-1, 0]
MAN_10135	o-methylpyridoxal	[11, 12]	[3.6800000000000002]	[0, 1]
MAN_10134	o-methylpyridoxamine	[14, 15, 16]	[8.1999999999999993, 3.3300000000000001]	[0, 1, 2]
CHB_18132	O-phosphocholine	[13, 14, 15]	[6.1799999999999997, 1.1500000000000004]	[-1, 0, 1]
CHB_15811	O-phospho-L-serine	[5, 6, 7, 8, 9]	[10.471992002787339, 6.2523720149075217, 2.4532353479275173, 1.0856226536173708]	[-3, -2, -1, 0, 1]
CHB_17553	O-phosphorylethanolamine	[6, 7, 8, 9]	[10.627994668524892, 5.8088580015448912, 1.5399999999999991]	[-2, -1, 0, 1]
CHB_30839	orotate	[2, 3, 4]	[9.8177160030897799, 2.52885800154489]	[-2, -1, 0]
CHB_15842	orotidine 5 '-phosphate	[8, 9, 10, 11, 12, 13]	[12.630000000000003, 9.6799999999999997, 6.3599999999999994, 2.8800000000000026, 1.2100000000000009]	[-5, -4, -3, -2, -1, 0]
CHB_26078	orthophospate	[0, 1, 2, 3]	[12.187549682811188, 7.1799003889854731, 2.1265339337780169]	[-3, -2, -1, 0]
CHB_36632	o-toluic acid	[7, 8]	[3.8969999999999998]	[-1, 0]
CHB_16995	oxalate-2	[0, 1, 2]	[4.2489980003872496, 1.3769986671312235]	[-2, -1, 0]
CHB_16452	oxaloacetate	[2, 3, 4]	[3.5800000000000001, 2.4100000000000001]	[-2, -1, 0]
CHB_7815	oxalosuccinate_-2	[3, 4, 5, 6]	[4.9900000000000002, 3.4399999999999995, 2.379999999999999]	[-3, -2, -1, 0]
CHB_15535	oxalyl-CoA	[31, 32, 33, 34, 35, 36, 37]	[5.8899999999999997, 3.3799999999999999, 2.6699999999999999, 1.9700000000000006, 1.4100000000000001, 0.73000000000000043]	[-5, -4, -3, -2, -1, 0, 1]
CHB_18058	oxamate	[2, 3]	[2.4900000000000002]	[-1, 0]
MAN_10119	oxidized thiocyanate	[0, 1]	[11.970000000000001]	[-1, 0]
CHB_30863	oxonic acid	[0, 1, 2, 3]	[8.5709960013936701, 3.2739973342624467, 2.1400000000000006]	[-3, -2, -1, 0]
CHB_16821	oxoproline_-1	[6, 7, 8]	[6.7999999999999998, 2.4799999999999995]	[-1, 0, 1]
CHB_18394	palatinose	[19, 20, 21, 22]	[12.720000000000001, 12.1, 10.280000000000001]	[-3, -2, -1, 0]
CHB_15756	palmitic acid	[31, 32]	[6.3863872022286241]	[-1, 0]
CHB_15525	palmitoyl-CoA	[61, 62, 63, 64, 65, 66, 67]	[12.609999999999999, 5.8900000000000006, 3.2899999999999991, 2.0300000000000011, 1.4299999999999997, 0.73000000000000043]	[-5, -4, -3, -2, -1, 0, 1]
CHB_71464	palmitoylethanolamide	[37]	[]	[0]
PBC_5288421	panose	[28, 29, 30, 31, 32]	[12.859999999999999, 12.41, 11.960000000000004, 11.219999999999999]	[-4, -3, -2, -1, 0]
CHB_14737	pantoic acid	[11, 12]	[3.7820916138018648]	[-1, 0]
CHB_16454	pantothenate	[15, 16, 17]	[12.69, 4.5059746760051116]	[-2, -1, 0]
CHB_17847	p-cresol	[7, 8]	[10.291748916810278]	[-1, 0]
MAN_10074	penicic acid	[12, 13, 14, 15, 16]	[8.4000000000000004, 5.2200000000000006, 2.9400000000000013, 1.5199999999999996]	[-2, -1, 0, 1, 2]
CHB_18208	penicillin G	[16, 17, 18]	[10.559999999999999, 2.9688580015448895]	[-2, -1, 0]
CHB_61222	penicillinoic acid	[18, 19, 20, 21, 22]	[12.98, 6.6400000000000006, 3.5800000000000018, 2.6900000000000013]	[-2, -1, 0, 1, 2]
CHB_36698	Pentachlorobenzene	[1]	[]	[0]
CHB_76287	Pentachloroethane	[1]	[]	[0]
CHB_45074	pentanal	[10]	[]	[0]
PBC_8067	Pentanethiol	[11, 12]	[10.199999999999999]	[-1, 0]
CHB_17418	pentanoic acid	[9, 10]	[4.8940000000000001]	[-1, 0]
CHB_17300	perchloroethylene (PCE)	[0]	[]	[0]
CHB_15882	phenol	[5, 6]	[10.014183227603731]	[-1, 0]
CHB_8075	phenoxyacetate	[7, 8]	[3.2124685714285715]	[-1, 0]
CHB_27446	phenoxymethylpenicillin	[16, 17, 18]	[11.74, 5.4270916138018652]	[-2, -1, 0]
MAN_10083	phenoxymethylpenicillinoic acid	[17, 18, 19, 20, 21]	[12.390000000000001, 6.629999999999999, 3.3900000000000006, 2.5399999999999991]	[-3, -2, -1, 0, 1]
CHB_37548	phenyl phosphate	[5, 6, 7]	[6.2783664552074585, 1.79]	[-2, -1, 0]
CHB_30745	phenylacetic acid	[7, 8]	[4.3341832276037291]	[-1, 0]
CHB_27480	phenylacetylglycine	[10, 11]	[3.7320916138018649]	[-1, 0]
MAN_10164	phenylacetyl-L-phenylglycine	[13, 14, 15]	[12.9, 3.9199999999999999]	[-2, -1, 0]
PBC_99489	phenyl-D-glucopyranoside	[15, 16]	[12.199999999999999]	[-1, 0]
PBC_3081956	phenyl-maltoside	[24, 25, 26]	[12.48, 11.93]	[-2, -1, 0]
MAN_10026	phenylphosphonate	[5, 6, 7]	[7.5099999999999998, 1.8770916138018645]	[-2, -1, 0]
CHB_30851	phenylpyruvate	[7, 8]	[3.3300000000000001]	[-1, 0]
CHB_17287	phosphocreatine	[7, 8, 9, 10]	[10.851274841405594, 5.0247449999999994, 3.9100000000000001]	[-3, -2, -1, 0]
PBC_124896	phosphocyclocreatine	[7, 8, 9, 10]	[9.9000000000000004, 3.8200000000000003, 3.0800000000000001]	[-3, -2, -1, 0]
CHB_18021	phosphoenolpyruvate	[2, 3, 4, 5]	[6.0199999999999996, 3.5500000000000007, 0.75999999999999979]	[-3, -2, -1, 0]
PBC_529	phosphoglycolate	[2, 3, 4, 5]	[6.3700000000000001, 3.6000000000000005, 1.1400000000000006]	[-3, -2, -1, 0]
MAN_10076	phosphoguanadinopropionate	[8, 9, 10, 11, 12]	[12.17, 6.2400000000000002, 1.2600000000000016, 0.28999999999999915]	[-2, -1, 0, 1, 2]
CHB_16034	phosphoguanidinoacetate	[5, 6, 7, 8, 9]	[6.4900000000000002, 4.8200000000000003, 3.5999999999999996, 2.3200000000000003]	[-3, -2, -1, 0, 1]
MAN_10077	phosphoguanidopropionate	[8, 9, 10, 11, 12]	[12.17, 6.2400000000000002, 1.2600000000000016, 0.28999999999999915]	[-2, -1, 0, 1, 2]
CHB_16215	phosphonate	[1, 2, 3]	[6.7000000000000002, 1.3620916138018648]	[-2, -1, 0]
PBC_6913076	phosphoribosyl-1-O-(2-thiodiphosphate)	[7, 8, 9, 10, 11, 12, 13]	[12.279999999999999, 6.8100000000000005, 6.1099999999999994, 2.9400000000000013, 1.7699999999999996, 1.0800000000000018]	[-6, -5, -4, -3, -2, -1, 0]
CHB_16621	phosphotaurocyamine	[7, 8, 9]	[9.5299999999999994, 5.1399999999999988]	[-3, -2, -1]
CHB_57852	prephenate	[8, 9, 10]	[3.8799999999999999, 2.8899999999999997]	[-2, -1, 0]
CHB_28831	propan-1-ol	[8]	[]	[0]
CHB_17153	propanal	[6]	[]	[0]
CHB_45422	propanamide	[7]	[]	[0]
CHB_32879	propane	[8]	[]	[0]
CHB_8473	Propanethiol	[7, 8]	[10.199999999999999]	[-1, 0]
PBC_92753	propanonyl-CoA	[35, 36, 37, 38, 39, 40, 41]	[12.609999999999999, 5.8900000000000006, 3.2899999999999991, 2.0300000000000011, 1.4299999999999997, 0.73000000000000043]	[-5, -4, -3, -2, -1, 0, 1]
CHB_17272	propionate	[5, 6]	[4.8700000000000001]	[-1, 0]
PBC_75612	propionylcholine	[18]	[]	[1]
CHB_15539	propionyl-CoA	[35, 36, 37, 38, 39, 40, 41]	[12.609999999999999, 5.8900000000000006, 3.2899999999999991, 2.0300000000000011, 1.4299999999999997, 0.73000000000000043]	[-5, -4, -3, -2, -1, 0, 1]
CHB_15544	prostaglandin E1	[33, 34]	[4.8544290007724449]	[-1, 0]
CHB_15551	prostaglandin E2	[31, 32]	[4.2999999999999998]	[-1, 0]
PBC_95054	pteroate	[10, 11, 12, 13]	[7.6100000000000003, 4.7199999999999998, 1.7200000000000006]	[-2, -1, 0, 1]
CHB_27470	pteroylglutamate	[16, 17, 18, 19, 20]	[8.9425496828111886, 5.7783664552074594, 2.6141832276037285, 2.0899999999999999]	[-3, -2, -1, 0, 1]
PBC_6817	pyocyanine	[10, 11]	[0.78000000000000003]	[0, 1]
CHB_16227	pyridine	[5, 6]	[5.3250000000000002]	[0, 1]
CHB_17310	pyridoxal	[8, 9, 10]	[8.7023580015448907, 4.1850000000000005]	[-1, 0, 1]
CHB_16410	pyridoxamine	[11, 12, 13, 14]	[10.645858001544891, 8.0504912645336262, 3.2536507339214822]	[-1, 0, 1, 2]
CHB_16709	pyridoxine	[10, 11, 12]	[9.1894978336205568, 4.870000000000001]	[-1, 0, 1]
CHB_15361	pyruvate	[3, 4]	[2.4900000000000002]	[-1, 0]
CHB_29751	quinate	[11, 12]	[3.5588580015448898]	[-1, 0]
CHB_16634	raffinose	[28, 29, 30, 31, 32]	[12.990000000000002, 12.539999999999999, 12.150000000000006, 11.699999999999996]	[-4, -3, -2, -1, 0]
CHB_15823	Reduced coenzyme F420	[31, 32, 33, 34, 35, 36, 37, 38]	[12.710000000000001, 9.6999999999999993, 8.8499999999999979, 4.3299999999999983, 3.7100000000000009, 3.1099999999999994, 1.7800000000000011]	[-7, -6, -5, -4, -3, -2, -1, 0]
CHB_17877	reduced flavin-adenine dinucleotide	[30, 31, 32, 33, 34, 35, 36]	[12.67, 11.76, 8.1999999999999957, 3.2800000000000011, 2.0, 1.3299999999999983]	[-5, -4, -3, -2, -1, 0, 1]
MAN_10081	reduced indophenol	[9, 10, 11, 12]	[10.279999999999999, 9.6800000000000015, 3.5599999999999987]	[-2, -1, 0, 1]
CHB_8653	reduced pyocyanine	[11, 12, 13]	[9.9700000000000006, 0.61999999999999922]	[-1, 0, 1]
CHB_17616	retinyl palmitate	[60]	[]	[0]
CHB_15963	ribitol	[11, 12]	[12.76]	[-1, 0]
CHB_16680	S-adenosyl-L-homocysteine	[18, 19, 20, 21, 22]	[12.470000000000001, 9.4999999999999982, 1.9800000000000004, 1.3099999999999987]	[-2, -1, 0, 1, 2]
CHB_15414	S-adenosyl-L-methionine	[21, 22, 23, 24, 25]	[12.44, 9.4100000000000019, 1.9100000000000001, 1.2699999999999996]	[-1, 0, 1, 2, 3]
MAN_10149	S-aminomethyldihydro--lipoate	[17, 18, 19, 20]	[10.07, 8.3200000000000003, 4.3500000000000014]	[-2, -1, 0, 1]
CHB_41865	sebacic acid	[16, 17, 18]	[5.6483664552074586, 4.6141832276037285]	[-2, -1, 0]
MAN_10207	sedoheptulose 7-phosphate	[11, 12, 13, 14, 15]	[12.57, 10.280000000000001, 6.25, 1.2199999999999989]	[-4, -3, -2, -1, 0]
CHB_16095	sepiapterin	[10, 11, 12]	[7.6200000000000001, 0.33999999999999986]	[-1, 0, 1]
CHB_16119	shikimate	[9, 10]	[4.2241832276037288]	[-1, 0]
CHB_30023	sinapate	[10, 11, 12]	[9.3100000000000005, 4.0400000000000009]	[-2, -1, 0]
PBC_458	S-methylmethionine	[13, 14, 15]	[9.4100000000000001, 2.2400000000000002]	[0, 1, 2]
MAN_10065	S-methylpropiothetin	[7, 8]	[4.6799999999999997]	[-1, 0]
CHB_47870	S-methylthioglycolate	[5, 6]	[3.844091613801865]	[-1, 0]
CHB_15978	sn-glycerol 3-phosphate	[7, 8, 9]	[6.6583664552074593, 2.4741832276037288]	[-2, -1, 0]
CHB_48674	Sorbose	[10, 11, 12]	[12.640000000000001, 10.289999999999999]	[-2, -1, 0]
CHB_17164	stachyose	[38, 39, 40, 41, 42]	[12.77, 12.390000000000001, 12.050000000000001, 11.630000000000003]	[-4, -3, -2, -1, 0]
CHB_9300	suberic acid	[12, 13, 14]	[5.2881805618661755, 4.2790916138018638]	[-2, -1, 0]
CHB_30031	succinate	[4, 5, 6]	[5.6681805618661762, 4.2085000000000008]	[-2, -1, 0]
MAN_10037	succinylAla-Ala-Pro-Leu	[31, 32, 33, 34]	[12.08, 4.3699999999999992, 3.7600000000000016]	[-3, -2, -1, 0]
PBC_5044311	succinylAla-Ala-Pro-Leu-(4-nitrophenyl)analide	[34, 35, 36, 37, 38]	[12.69, 12.15, 11.669999999999998, 4.0899999999999963]	[-4, -3, -2, -1, 0]
MAN_10039	succinylAla-Ala-Pro--Phe	[29, 30, 31, 32]	[12.08, 4.3300000000000001, 3.7100000000000009]	[-3, -2, -1, 0]
PBC_5496888	succinylAla-Ala-Pro-Phe-(4-nitrophenyl)analide	[32, 33, 34, 35, 36]	[12.67, 12.130000000000001, 11.639999999999997, 4.0900000000000034]	[-4, -3, -2, -1, 0]
CHB_15380	succinyl-CoA	[35, 36, 37, 38, 39, 40, 41]	[5.9000000000000004, 3.9700000000000006, 3.1899999999999995, 2.0299999999999994, 1.4199999999999982, 0.73000000000000043]	[-5, -4, -3, -2, -1, 0, 1]
CHB_17992	sucrose	[20, 21, 22]	[12.390000000000001, 11.84]	[-2, -1, 0]
CHB_16308	sucrose 6-phosphate	[19, 20, 21, 22, 23]	[12.4, 11.840000000000002, 6.25, 1.2199999999999989]	[-4, -3, -2, -1, 0]
CHB_16189	sulfate	[0, 1]	[1.8999999999999999]	[-2, -1]
CHB_17228	taurocyamine	[8, 9]	[12.23]	[-1, 0]
CHB_38825	Tetrafluoromethane	[0]	[]	[0]
CHB_17410	tetrahydroxypteridine	[0, 1, 2, 3]	[12.49, 10.380000000000001, 9.3000000000000007]	[-4, -3, -2, -1]
MAN_10176	tetramethylene phosphate	[8, 9]	[1.9399999999999999]	[-1, 0]
CHB_18385	thiamine	[17, 18]	[4.7779083861981348]	[1, 2]
CHB_9533	thiamine monophosphate	[16, 17, 18, 19]	[6.5441832276037291, 4.9299999999999988, 1.3979083861981358]	[-1, 0, 1, 2]
CHB_18022	thiocyanate	[0, 1]	[0.88449783362055678]	[-1, 0]
PBC_5289158	thiopyrophosphate	[0, 1, 2, 3, 4]	[8.0299999999999994, 6.8200000000000003, 3.0400000000000009, 1.8099999999999987]	[-4, -3, -2, -1, 0]
CHB_17748	thymidine	[13, 14]	[9.7141832276037299]	[-1, 0]
CHB_17821	thymine	[5, 6]	[9.8320916138018646]	[-1, 0]
PBC_4156341	TNAD	[23, 24, 25, 26, 27, 28, 29]	[12.66, 11.699999999999999, 9.6300000000000026, 3.2800000000000011, 2.0, 1.3299999999999983]	[-4, -3, -2, -1, 0, 1, 2]
MAN_10151	TNADH	[25, 26, 27, 28, 29, 30]	[12.630000000000001, 12.140000000000002, 3.2800000000000011, 2.0, 1.3299999999999983]	[-4, -3, -2, -1, 0, 1]
CHB_17578	toluene	[8]	[]	[0]
CHB_29027	trans-1,2-dichloroethylene (trans-1,2,-DCE)	[2]	[]	[0]
PBC_5281168	trans-2-hexenal	[10]	[]	[0]
PBC_5318042	trans-2-hexene-1-ol	[12]	[]	[0]
MAN_10071	trans-2-hydroxycyclopentanemethanol cyclic phosphate	[10, 11]	[1.8999999999999999]	[-1, 0]
MAN_10072	trans-2-hydroxycyclopentanemethanol-phosphate	[11, 12, 13]	[6.7800000000000002, 1.7500000000000009]	[-2, -1, 0]
MAN_10069	trans-2-hydroxytetrahydrofuranmethanol cyclic phosphate	[8, 9]	[1.8600000000000001]	[-1, 0]
MAN_10070	trans-2-hydroxytetrahydrofuranmethanol-phosphate	[9, 10, 11]	[6.2599999999999998, 1.2400000000000002]	[-2, -1, 0]
CHB_18095	trans-4-hydroxy-L-proline	[8, 9, 10]	[9.7341832276037294, 1.9499999999999993]	[-1, 0, 1]
CHB_15473	trans-but-2-enoyl-CoA	[35, 36, 37, 38, 39, 40, 41]	[12.609999999999999, 5.8900000000000006, 3.2899999999999991, 2.0300000000000011, 1.4299999999999997, 0.73000000000000043]	[-5, -4, -3, -2, -1, 0, 1]
CHB_36926	trans-but-2-enoyl-coenzyme A	[35, 36, 37, 38, 39, 40, 41]	[12.609999999999999, 5.8900000000000006, 3.2899999999999991, 2.0300000000000011, 1.4299999999999997, 0.73000000000000043]	[-5, -4, -3, -2, -1, 0, 1]
CHB_35697	trans-cinnamate	[7, 8]	[4.5049999999999999]	[-1, 0]
MAN_10004	trans-D-3-fluoro-2-pyrrolidone-5-carboxylate	[4, 5, 6]	[10.26, 3.4700000000000006]	[-2, -1, 0]
CHB_28706	trans-hex-2-enoyl-CoA	[39, 40, 41, 42, 43, 44, 45]	[12.609999999999999, 5.8900000000000006, 3.2899999999999991, 2.0300000000000011, 1.4299999999999997, 0.73000000000000043]	[-5, -4, -3, -2, -1, 0, 1]
CHB_30956	Trichloroacetic acid	[0, 1]	[0.44674999999999998]	[-1, 0]
PBC_6420	Trichloroacetyl chloride	[0]	[]	[0]
CHB_16602	trichloroethylene (TCE)	[1]	[]	[0]
CHB_35026	triethylamine	[15, 16]	[10.720000000000001]	[0, 1]
CHB_16517	trimetaphosphate	[0, 1, 2, 3]	[2.0499999999999998, 1.2999999999999998, 0.39999999999999991]	[-3, -2, -1, 0]
CHB_18139	Trimethylamine	[9, 10]	[9.8049999999999997]	[0, 1]
CHB_15724	trimethylamine N-oxide	[9, 10]	[4.6600000000000001]	[0, 1]
MAN_10032	trimethylene phosphate	[6, 7]	[1.9399999999999999]	[-1, 0]
CHB_17434	trimethylsulfonium	[9]	[]	[1]
PBC_5497163	triolein	[104]	[]	[0]
CHB_18036	triphosphate	[0, 1, 2, 3, 4, 5]	[7.7300000000000004, 7.120000000000001, 3.240000000000002, 2.4499999999999993, 0.89000000000000057]	[-5, -4, -3, -2, -1, 0]
CHB_17659	UDP	[9, 10, 11, 12, 13, 14]	[12.619999999999999, 10.326732910414917, 7.0325496828111866, 2.4491832276037329, 1.769999999999996]	[-5, -4, -3, -2, -1, 0]
CHB_28131	UDP-3-O-(3-hydroxytetradecanoyl)-N-acetyl-D-glucosamine	[48, 49, 50, 51, 52, 53]	[12.640000000000001, 12.060000000000002, 9.7000000000000028, 3.1799999999999997, 1.740000000000002]	[-5, -4, -3, -2, -1, 0]
CHS_24785053	UDP-D-fucose	[19, 20, 21, 22, 23, 24]	[12.68, 12.079999999999998, 9.6999999999999957, 3.1799999999999997, 1.7299999999999969]	[-5, -4, -3, -2, -1, 0]
CHB_16085	UDP-D-galacturonate	[16, 17, 18, 19, 20, 21, 22]	[12.82, 12.189999999999998, 9.6999999999999957, 3.5600000000000023, 2.9099999999999966, 1.7199999999999989]	[-6, -5, -4, -3, -2, -1, 0]
CHB_17200	UDP-D-glucuronate	[16, 17, 18, 19, 20, 21, 22]	[12.819999999999999, 12.19, 9.9783664552074569, 3.796274841405598, 2.3691832276037275, 1.7199999999999989]	[-6, -5, -4, -3, -2, -1, 0]
MAN_10028	UDP-D-quinovose	[19, 20, 21, 22, 23, 24]	[12.68, 12.079999999999998, 9.6999999999999957, 3.1799999999999997, 1.7299999999999969]	[-5, -4, -3, -2, -1, 0]
CHB_16082	UDP-D-xylose	[17, 18, 19, 20, 21, 22]	[12.699999999999999, 12.09, 9.6999999999999957, 3.1799999999999997, 1.7299999999999969]	[-5, -4, -3, -2, -1, 0]
CHB_18307	UDPgalactose	[19, 20, 21, 22, 23, 24]	[12.66, 12.07, 9.6999999999999993, 3.1799999999999997, 1.7299999999999969]	[-5, -4, -3, -2, -1, 0]
CHB_18066	UDPglucose	[19, 20, 21, 22, 23, 24]	[12.66, 12.07, 9.8499999999999979, 3.1799999999999997, 1.730000000000004]	[-5, -4, -3, -2, -1, 0]
CHB_17983	UDP-L-arabinose	[17, 18, 19, 20, 21, 22]	[12.699999999999999, 12.09, 9.6999999999999957, 3.1799999999999997, 1.7299999999999969]	[-5, -4, -3, -2, -1, 0]
CHB_16650	UDP-N-acetyl-D-galactosamine	[22, 23, 24, 25, 26, 27]	[12.59, 12.029999999999998, 9.6999999999999957, 3.1799999999999997, 1.740000000000002]	[-5, -4, -3, -2, -1, 0]
CHB_16264	UDP-N-acetyl-D-glucosamine	[22, 23, 24, 25, 26, 27]	[12.59, 12.029999999999998, 9.6999999999999957, 3.1799999999999997, 1.740000000000002]	[-5, -4, -3, -2, -1, 0]
CHB_16695	UMP	[9, 10, 11, 12, 13]	[12.630000000000001, 10.092549682811187, 6.5783664552074619, 0.91418322760372916]	[-4, -3, -2, -1, 0]
MAN_10064	UMPimidazole	[12, 13, 14, 15, 16]	[12.619999999999999, 9.7000000000000011, 4.2100000000000009, 0.76999999999999957]	[-3, -2, -1, 0, 1]
PBC_62570	Undecanethiol	[23, 24]	[10.199999999999999]	[-1, 0]
CHB_32368	undecanoic acid	[21, 22]	[4.9500000000000002]	[-1, 0]
CHB_17568	uracil	[3, 4]	[9.3841832276037298]	[-1, 0]
CHB_17775	urate	[1, 2, 3, 4]	[12.6, 9.8300000000000001, 5.5191671552218153]	[-3, -2, -1, 0]
CHB_16199	urea	[4]	[]	[0]
PBC_10020	ureidoacetic acid	[5, 6]	[3.6400000000000001]	[-1, 0]
CHB_16704	uridine	[10, 11, 12]	[12.625999999999999, 9.3941832276037314]	[-2, -1, 0]
CHB_28637	uridine 2':3'-(cyclic)phosphate	[9, 10, 11]	[9.6999999999999993, 1.7599999999999998]	[-2, -1, 0]
CHB_75175	uridine 3':5'-(cyclic)phosphate	[8, 9, 10, 11]	[12.83, 9.7000000000000011, 1.8299999999999983]	[-3, -2, -1, 0]
CHB_28895	uridine 3'-monophosphate	[9, 10, 11, 12, 13]	[12.84, 9.6999999999999993, 5.9100000000000001, 0.87000000000000099]	[-4, -3, -2, -1, 0]
PBC_97549	uridylyl(3'->5')cytidine	[20, 21, 22, 23, 24]	[12.98, 12.370000000000001, 9.6999999999999957, 1.8400000000000034]	[-4, -3, -2, -1, 0]
MAN_10029	uridylyl(3'->5')uridine	[19, 20, 21, 22, 23]	[12.41, 10.126274841405593, 9.4191832276037282, 1.8300000000000018]	[-4, -3, -2, -1, 0]
CHB_27247	urocanate	[5, 6, 7]	[6.1299999999999999, 4.0499999999999998]	[-1, 0, 1]
CHB_15713	UTP	[9, 10, 11, 12, 13, 14, 15]	[12.619999999999999, 10.67, 7.3100000000000023, 3.2999999999999972, 2.5300000000000011, 0.89999999999999858]	[-6, -5, -4, -3, -2, -1, 0]
CHB_28509	vinyl chloride (VC)	[3]	[]	[0]
CHB_50211	vitamin A alcohol	[30]	[]	[0]
CHB_17712	xanthine	[2, 3, 4, 5]	[10.56, 7.6560818280822414, 0.52999999999999758]	[-2, -1, 0, 1]
CHB_16806	xanthine-8-carboxylate	[1, 2, 3, 4]	[10.91, 7.7899999999999991, 2.8900000000000006]	[-3, -2, -1, 0]
CHB_18107	xanthosine	[10, 11, 12, 13]	[10.328366455207458, 5.757931034482759, 1.2100000000000009]	[-2, -1, 0, 1]
CHB_17151	xylitol	[11, 12]	[12.76]	[-1, 0]

## Sheet: pKMgs_updated
species_id	names	pKMg	pKMg2 (binding the second Mg)	data or predicted
CHB_15573_-1	(2-aminoethyl)phosphonate	1.86337		data			(2-aminoethyl)phosphonate
CHB_15573_-2	(2-aminoethyl)phosphonate	3.12136		data			(aminomethyl)phosphonate
CHS_10454824_-1	(aminomethyl)phosphonate	1.77337		data			(chloromethyl)phosphonate
CHS_10454824_-2	(aminomethyl)phosphonate	2.87173		data			(ethyl)phosphonate
MAN_10112_-2	(chloromethyl)phosphonate	2.47673		data			(methyl)phosphonate
MAN_10170_-2	(ethyl)phosphonate	2.70673		data			(R)-3-hydroxybutanoate
CHS_10449628_-2	(methyl)phosphonate	2.71673		data			(R)-3-phosphoglycerate
CHB_10983_-1	(R)-3-hydroxybutanoate	1.10799		data			(R)-lactate
CHB_17794_-3	(R)-3-phosphoglycerate	3.53919		data			2-Chlorobenzoate
CHB_16004_-1	(R)-lactate	1.43799		data			2-phospho-D-glycerate
CHB_30793_-1	2-Chlorobenzoate	1.28883		data			3,4,5-trihydroxybenzoate
CHB_17835_-3	2-phospho-D-glycerate	3.927		data			3-hydroxybenzoic acid
CHB_16918_-1	3,4,5-trihydroxybenzoate	1.476		data			4-Bromobenzoate
CHB_30764_-1	3-hydroxybenzoic acid	1.148		data			4-methylbenzoic acid
PBC_11464_-1	4-Bromobenzoate	1.65		data			4-nitrophenyl phosphate
CHB_36635_-1	4-methylbenzoic acid	1.21267		data			5-phospho--D-ribose 1-diphosphate
CHB_17440_-2	4-nitrophenyl phosphate	2.14673		data			acetate
CHB_17111_-3	5-phospho--D-ribose 1-diphosphate	0.631972		data			acetyl phosphate
CHB_17111_-4	5-phospho--D-ribose 1-diphosphate	5.09197		data			adenine
CHB_17111_-5	5-phospho--D-ribose 1-diphosphate	5.73997	3.12398	data			adenosine 3'-monophosphate
CHB_30089_-1	acetate	1.03494		data			adenosine 5'-tetraphosphate
CHB_15350_-1	acetyl phosphate	2.31772		data			ADP
CHB_15350_-2	acetyl phosphate	2.37423		data			ammonia
CHB_16708_0	adenine	2.71		data			AMP
CHB_16708_-1	adenine	3.47837		data			ATP
CHB_28931_-2	adenosine 3'-monophosphate	2.74673		data			azelaic acid
CHB_18334_-4	adenosine 5'-tetraphosphate	4.43847		data			benzoic acid
CHB_18334_-5	adenosine 5'-tetraphosphate	6.36183		data			beta-alanine
CHB_16761_-2	ADP	2.75928		data			butanoate
CHB_16761_-3	ADP	4.5551	1.80126	data			CDP
CHB_16761_-4	ADP	11.1638
CHB_16134_0	ammonia	0.21		data			citrate
CHB_16027_-1	AMP	0.428366		data			CMP
CHB_16027_-2	AMP	2.80837		data			CTP
CHB_15422_-1	ATP	3.25846		data			cytidine
CHB_15422_-2	ATP	3.54448		data			Cytosine
CHB_15422_-3	ATP	3.68342		data			dCMP
CHB_15422_-4	ATP	5.97599	2.78798	data			Deoxyguanosine
CHB_15422_-5	ATP	13.2134
CHB_48131_-1	azelaic acid	1.21732		data			D-fructose 1,6-bisphosphate
CHB_48131_-2	azelaic acid	2.1		data			D-fructose 6-phosphate
CHB_30746_-1	benzoic acid	0.951608		data			D-gluconate
CHB_16958_-1	beta-alanine	1.919		data			D-glucose 6-phosphate
CHB_30772_-1	butanoate	1.16233		data			D-glucuronate
CHB_17239_-2	CDP	2.45673		data			D-glutamate
CHB_17239_-3	CDP	4.5351	1.42837	data			dGMP
CHB_30769_-1	citrate	1.4214		data			diphosphate
CHB_30769_-2	citrate	2.51745		data			D-leucine
CHB_30769_-3	citrate	4.71		data			D-ornithine
CHB_17361_-2	CMP	2.60673		data			D-ribose 5-phosphate
CHB_17677_-3	CTP	3.5226		data			D-serine
CHB_17677_-4	CTP	5.84847	2.68923	data			dTDP
CHB_17562_0	cytidine	2.42		data			dTMP
CHB_16040_0	Cytosine	2.08		data			dTTP
CHB_16040_-1	Cytosine	2.87837		data			flavin-adenine dinucleotide
CHB_15918_-1	dCMP	0.898366		data			formate
CHB_15918_-2	dCMP	2.43673		data			GDP
CHB_17172_0	Deoxyguanosine	0.35		data			glucose 1-phosphate
CHB_17172_-1	Deoxyguanosine	1.36837		data			glutaric acid
CHB_40595_-3	D-fructose 1,6-bisphosphate	3.3117		data			glycerate
CHB_40595_-4	D-fructose 1,6-bisphosphate	4.8762		data			glycerone phosphate
CHB_61553_-2	D-fructose 6-phosphate	3.31173		data			glycine
CHB_18391_-1	D-gluconate	1.20799		data			glycolate
CHB_4170_-2	D-glucose 6-phosphate	2.48		data			glycylglycine_0
PBC_444791_-1	D-glucuronate	1.03		data			GTP
CHB_29989_0	D-glutamate	1.11428		data			guanine
CHB_29989_-1	D-glutamate	2.04725		data			guanosine
CHB_29989_-2	D-glutamate	3.15143		data			guanosine 5 '-phosphate
CHB_16192_-2	dGMP	2.66673		data			hypoxanthine
CHB_18361_-2	diphosphate	2.23427		data			imidazole
CHB_18361_-3	diphosphate	4.08077		data			IMP
CHB_18361_-4	diphosphate	7.04741	3.06773	data			isocitrate
CHB_28225_-1	D-leucine	3.24304		data			ITP
CHB_16176_0	D-ornithine	1.50697		data			keto-oxaloacetate
CHB_52742_-2	D-ribose 5-phosphate	2.49673		data			L-arginine
CHB_16523_-1	D-serine	0.487308		data			L-asparagine
CHB_18075_-3	dTDP	4.6251		data			L-aspartate
CHB_63528_-2	dTMP	2.65091		data			L-citrulline
CHB_18077_-4	dTTP	5.94347		data			L-cysteine
CHB_16238_-2	flavin-adenine dinucleotide	2.87673		data			L-histidine
CHB_15740_-1	formate	1.02667		data			L-isoleusine
CHB_17552_-3	GDP	4.94398		data			L-norleucine
CHB_16077_-2	glucose 1-phosphate	2.31919		data			L-phenylalanine
CHB_17859_-1	glutaric acid	1.02799		data			L-tryptophan
CHB_17859_-2	glutaric acid	2.09599		data			L-tyrosine
CHB_16659_-1	glycerate	1.36799		data			maleate
CHB_16108_-2	glycerone phosphate	2.42673		data			malonic acid
CHB_15428_0	glycine	0.894681		data			Monochloroacetic acid
CHB_15428_-1	glycine	2.80772		data			N-acetyl-L-glycine
CHB_29805_-1	glycolate	1.569		data			NAD
CHB_17201_-1	glycylglycine_0	1.52304		data			NADP
CHB_15996_-3	GTP	3.7938		data			N-w-phospho-L-arginine
CHB_15996_-4	GTP	5.92216		data			O-phospho-L-serine
CHB_16235_-1	guanine	3.92837		data			O-phosphorylethanolamine
CHB_16750_0	guanosine	2.31		data			orotate
CHB_16750_-1	guanosine	3.17586		data			orotidine 5 '-phosphate
CHB_17345_-2	guanosine 5 '-phosphate	2.73115		data			orthophospate
CHB_17368_0	hypoxanthine	2.25		data			o-toluic acid
CHB_17368_-1	hypoxanthine	4.87337		data			oxalate-2
CHB_16069_0	imidazole	0.13		data			phenoxyacetate
CHB_17202_-2	IMP	2.45337		data			phenyl phosphate
CHB_16087_-2	isocitrate	0.956825		data			phenylphosphonate
CHB_16087_-3	isocitrate	2.7151		data			phosphocreatine
CHB_16039_-3	ITP	3.5801		data			propionate
CHB_16039_-4	ITP	5.89847		data			pyridine
CHB_30744_-1	keto-oxaloacetate	2.38837		data			pyruvate
CHB_30744_-2	keto-oxaloacetate	7.06463		data			sn-glycerol 3-phosphate
CHB_16467_-1	L-arginine	2.63837		data			suberic acid
CHB_17196_-1	L-asparagine	1.738		data			succinate
CHB_29991_0	L-aspartate	0.828524		data			thiamine monophosphate
CHB_29991_-1	L-aspartate	1.39807		data			thiocyanate
CHB_29991_-2	L-aspartate	3.48173		data			thymine
CHB_16349_-1	L-citrulline	2.08837		data			trimetaphosphate
CHB_17561_-1	L-cysteine	0.201616		data			UDP
CHB_15971_-1	L-histidine	3.22837		data			UMP
CHB_15971_0	L-histidine	3.30025		data			uracil
CHB_17191_-1	L-isoleusine	2.32772		data			urea
CHB_18347_-1	L-norleucine	2.37772		data			uridine
CHB_17295_-1	L-phenylalanine	2.10772		data			UTP
CHB_16828_-1	L-tryptophan	2.44837		data			xanthosine
CHB_17895_-1	L-tyrosine	2.14943		data
CHB_30780_-2	maleate	2.3		data
CHB_30794_-1	malonic acid	1.25837		data
CHB_30794_-2	malonic acid	2.90173		data
CHB_27869_-1	Monochloroacetic acid	0.775549		data
PBC_10972_-1	N-acetyl-L-glycine	0.865549		data
CHB_15846_-1	NAD	2.12734		data
CHB_15846_-2	NAD	2.25673		data
CHB_18009_-2	NADP	2.63473		data
CHB_18009_-3	NADP	3.5661		data
CHB_18412_-2	N-w-phospho-L-arginine	2.8545		data
CHB_15811_-1	O-phospho-L-serine	1.79306		data
CHB_15811_-2	O-phospho-L-serine	2.63515		data
CHB_15811_-3	O-phospho-L-serine	3.83315		data
CHB_17553_-1	O-phosphorylethanolamine	1.70529		data
CHB_17553_-2	O-phosphorylethanolamine	2.61571		data
CHB_30839_0	orotate	2.58		data
CHB_30839_-1	orotate	3.62836		data
CHB_15842_-3	orotidine 5 '-phosphate	3.2151		data
CHB_15842_-2	orotidine 5 '-phosphate	4.37301		data
CHB_26078_-1	orthophospate	1.07772		data
CHB_26078_-2	orthophospate	3.45695		data
CHB_26078_-3	orthophospate	4.65398		data
CHB_36632_-1	o-toluic acid	1.63		data
CHB_16995_-2	oxalate-2	3.51599		data
CHB_8075_-1	phenoxyacetate	1		data
CHB_37548_-2	phenyl phosphate	2.38673		data
MAN_10026_-2	phenylphosphonate	2.79667		data
CHB_17287_-2	phosphocreatine	2.30073		data
CHB_17287_-3	phosphocreatine	2.8851		data
CHB_17272_-1	propionate	1.16733		data
CHB_16227_0	pyridine	0.03		data
CHB_15361_-1	pyruvate	2.458		data
CHB_15978_-2	sn-glycerol 3-phosphate	2.57173		data
CHB_9300_-2	suberic acid	2.1		data
CHB_30031_-1	succinate	1.13855		data
CHB_30031_-2	succinate	2.27136		data
CHB_9533_0	thiamine monophosphate	0.335		data
CHB_9533_-1	thiamine monophosphate	3.04837		data
CHB_18022_-1	thiocyanate	-1.54269		data
CHB_17821_-1	thymine	3.48837		data
CHB_16517_-3	trimetaphosphate	2.85255		data
CHB_17659_-2	UDP	2.46173		data
CHB_17659_-3	UDP	4.6301		data
CHB_16695_-2	UMP	2.68636		data
CHB_17568_-1	uracil	3.35837		data
CHB_16199_0	urea	-0.31		data
CHB_16704_-1	uridine	2.13337		data
CHB_15713_-2	UTP	1.70145		data
CHB_15713_-3	UTP	2.23056		data
CHB_15713_-4	UTP	4.20892		data
CHB_18107_-1	xanthosine	2.65837		data
MAN_10155_-1	((2R,3S,4R,5R)-5-(2-amino-5-formamido-6-oxo-3,6-dihydropyrimidin-4-ylamino)-3,4-dihydroxytetrahydrofuran-2-yl)methyl tetrahydrogen triphosphate	2.45082		predicted
MAN_10155_-2	((2R,3S,4R,5R)-5-(2-amino-5-formamido-6-oxo-3,6-dihydropyrimidin-4-ylamino)-3,4-dihydroxytetrahydrofuran-2-yl)methyl tetrahydrogen triphosphate	2.95678		predicted
MAN_10155_-3	((2R,3S,4R,5R)-5-(2-amino-5-formamido-6-oxo-3,6-dihydropyrimidin-4-ylamino)-3,4-dihydroxytetrahydrofuran-2-yl)methyl tetrahydrogen triphosphate	3.37572		predicted
MAN_10155_-4	((2R,3S,4R,5R)-5-(2-amino-5-formamido-6-oxo-3,6-dihydropyrimidin-4-ylamino)-3,4-dihydroxytetrahydrofuran-2-yl)methyl tetrahydrogen triphosphate	5.39583		predicted
MAN_10155_-5	((2R,3S,4R,5R)-5-(2-amino-5-formamido-6-oxo-3,6-dihydropyrimidin-4-ylamino)-3,4-dihydroxytetrahydrofuran-2-yl)methyl tetrahydrogen triphosphate	5.81418		predicted
MAN_10155_-6	((2R,3S,4R,5R)-5-(2-amino-5-formamido-6-oxo-3,6-dihydropyrimidin-4-ylamino)-3,4-dihydroxytetrahydrofuran-2-yl)methyl tetrahydrogen triphosphate	6.23253		predicted
MAN_10123_-1	(-)-4-carboxymethyl----but-2-en-4-olide	1.79914		predicted
MAN_10123_-2	(-)-4-carboxymethyl----but-2-en-4-olide	1.8942		predicted
CHB_15412_-1	(-)-ureidoglycolate	1.55512		predicted
CHB_15412_-2	(-)-ureidoglycolate	1.8942		predicted
CHB_15404_-1	(1R,2S)-1-hydroxybutane-1,2,4-tricarboxylate	1.75973		predicted
CHB_15404_-2	(1R,2S)-1-hydroxybutane-1,2,4-tricarboxylate	2.9517		predicted
CHB_15404_-3	(1R,2S)-1-hydroxybutane-1,2,4-tricarboxylate	4.42754		predicted
PBC_161843_-1	(2R,3R)-erythro-fluoromalate	1.74285		predicted
PBC_161843_-2	(2R,3R)-erythro-fluoromalate	2.9517		predicted
CHB_15582_-1	(2R,3S)-2,3-dimethylmalate	1.59965		predicted
CHB_15582_-2	(2R,3S)-2,3-dimethylmalate	2.9517		predicted
CHB_16122_-1	(3,5-diiodo-4-hydroxyphenyl)lactate	0.66285		predicted
CHB_16122_-2	(3,5-diiodo-4-hydroxyphenyl)lactate	1.8942		predicted
CHB_17131_-1	(3,5-diiodo-4-hydroxyphenyl)pyruvate	1.28923		predicted
CHB_17131_-2	(3,5-diiodo-4-hydroxyphenyl)pyruvate	1.8942		predicted
MAN_10105_-1	(3-phospho-D-glycerol-aminomethyl)phosphonate	0.50596		predicted
MAN_10105_-2	(3-phospho-D-glycerol-aminomethyl)phosphonate	2.52606		predicted
MAN_10105_-3	(3-phospho-D-glycerol-aminomethyl)phosphonate	2.94442		predicted
MAN_10105_-4	(3-phospho-D-glycerol-aminomethyl)phosphonate	3.36277		predicted
MAN_10107_-1	(3-phospho-D-glycerol-chloroethyl)phosphonate	0.50596		predicted
MAN_10107_-2	(3-phospho-D-glycerol-chloroethyl)phosphonate	0.924314		predicted
MAN_10107_-3	(3-phospho-D-glycerol-chloroethyl)phosphonate	2.94442		predicted
MAN_10107_-4	(3-phospho-D-glycerol-chloroethyl)phosphonate	3.36277		predicted
MAN_10104_-2	(3-phospho-D-glycerol-chloromethyl)phosphonate	0.924314		predicted
MAN_10104_-3	(3-phospho-D-glycerol-chloromethyl)phosphonate	2.94442		predicted
MAN_10104_-4	(3-phospho-D-glycerol-chloromethyl)phosphonate	3.36277		predicted
MAN_10108_-1	(3-phospho-D-glycerol-ethyl)phosphonate	0.50596		predicted
MAN_10108_-2	(3-phospho-D-glycerol-ethyl)phosphonate	0.924314		predicted
MAN_10108_-3	(3-phospho-D-glycerol-ethyl)phosphonate	2.94442		predicted
MAN_10108_-4	(3-phospho-D-glycerol-ethyl)phosphonate	3.36277		predicted
MAN_10109_-1	(3-phospho-D-glycerol-methoxy)phosphonate	2.17772		predicted
MAN_10109_-2	(3-phospho-D-glycerol-methoxy)phosphonate	2.68368		predicted
MAN_10109_-3	(3-phospho-D-glycerol-methoxy)phosphonate	4.70378		predicted
MAN_10109_-4	(3-phospho-D-glycerol-methoxy)phosphonate	5.12213		predicted
MAN_10106_-1	(3-phospho-D-glycerol-methyl)phosphonate	0.50596		predicted
MAN_10106_-2	(3-phospho-D-glycerol-methyl)phosphonate	0.924314		predicted
MAN_10106_-3	(3-phospho-D-glycerol-methyl)phosphonate	2.94442		predicted
MAN_10106_-4	(3-phospho-D-glycerol-methyl)phosphonate	3.36277		predicted
MAN_10006_-2	(3-phospho-D-glyceroyl)phosphonate	0.924314		predicted
MAN_10006_-3	(3-phospho-D-glyceroyl)phosphonate	2.94442		predicted
MAN_10006_-4	(3-phospho-D-glyceroyl)phosphonate	3.36277		predicted
CHB_15452_1	(3R)-3-hydroxybutanoyl-CoA	-0.330748		predicted
CHB_15452_0	(3R)-3-hydroxybutanoyl-CoA	0.0876062		predicted
CHB_15452_-1	(3R)-3-hydroxybutanoyl-CoA	0.50596		predicted
CHB_15452_-2	(3R)-3-hydroxybutanoyl-CoA	2.39656		predicted
CHB_15452_-3	(3R)-3-hydroxybutanoyl-CoA	4.41667		predicted
CHB_15452_-4	(3R)-3-hydroxybutanoyl-CoA	4.83502		predicted
CHB_15452_-5	(3R)-3-hydroxybutanoyl-CoA	5.25338		predicted
CHB_74474_1	(3R)-3-hydroxyhexanoyl-CoA	-0.330748		predicted
CHB_74474_0	(3R)-3-hydroxyhexanoyl-CoA	0.0876062		predicted
CHB_74474_-1	(3R)-3-hydroxyhexanoyl-CoA	0.50596		predicted
CHB_74474_-2	(3R)-3-hydroxyhexanoyl-CoA	2.39656		predicted
CHB_74474_-3	(3R)-3-hydroxyhexanoyl-CoA	4.41667		predicted
CHB_74474_-4	(3R)-3-hydroxyhexanoyl-CoA	4.83502		predicted
CHB_74474_-5	(3R)-3-hydroxyhexanoyl-CoA	5.25338		predicted
PBC_193291_-1	(3R)-fluorooxalacetate	2.03155		predicted
PBC_193291_-2	(3R)-fluorooxalacetate	2.9517		predicted
PBC_193291_-3	(3R)-fluorooxalacetate	3.37005		predicted
CHB_15613_1	(3S)-3,6-diaminohexanoate	0.63914		predicted
CHB_15613_0	(3S)-3,6-diaminohexanoate	1.05749		predicted
CHB_15613_-1	(3S)-3,6-diaminohexanoate	2.38097		predicted
CHB_28276_1	(3S)-3-hydroxyhexanoyl-CoA	-0.330748		predicted
CHB_28276_0	(3S)-3-hydroxyhexanoyl-CoA	0.0876062		predicted
CHB_28276_-1	(3S)-3-hydroxyhexanoyl-CoA	0.50596		predicted
CHB_28276_-2	(3S)-3-hydroxyhexanoyl-CoA	2.39656		predicted
CHB_28276_-3	(3S)-3-hydroxyhexanoyl-CoA	4.41667		predicted
CHB_28276_-4	(3S)-3-hydroxyhexanoyl-CoA	4.83502		predicted
CHB_28276_-5	(3S)-3-hydroxyhexanoyl-CoA	5.25338		predicted
CHB_15453_1	(3S)-hydroxybutanoyl-coenzyme A	-0.330748		predicted
CHB_15453_0	(3S)-hydroxybutanoyl-coenzyme A	0.0876062		predicted
CHB_15453_-1	(3S)-hydroxybutanoyl-coenzyme A	0.50596		predicted
CHB_15453_-2	(3S)-hydroxybutanoyl-coenzyme A	2.39656		predicted
CHB_15453_-3	(3S)-hydroxybutanoyl-coenzyme A	4.41667		predicted
CHB_15453_-4	(3S)-hydroxybutanoyl-coenzyme A	4.83502		predicted
CHB_15453_-5	(3S)-hydroxybutanoyl-coenzyme A	5.25338		predicted
CHS_5422719_-2	(chloroethyl)phosphonate	2.60383		predicted
CHB_4593_-1	(E)-dihydroxyfumarate	1.19951		predicted
CHB_4593_-2	(E)-dihydroxyfumarate	2.9517		predicted
CHB_4593_-3	(E)-dihydroxyfumarate	3.37005		predicted
MAN_10007_-1	(methoxy)phosphonate	0.50596		predicted
MAN_10007_-2	(methoxy)phosphonate	2.52606		predicted
MAN_10128_1	(R)-2-(4-isobutylphenyl)propionyl-CoA	-0.330748		predicted
MAN_10128_0	(R)-2-(4-isobutylphenyl)propionyl-CoA	0.0876062		predicted
MAN_10128_-1	(R)-2-(4-isobutylphenyl)propionyl-CoA	0.50596		predicted
MAN_10128_-2	(R)-2-(4-isobutylphenyl)propionyl-CoA	2.39656		predicted
MAN_10128_-3	(R)-2-(4-isobutylphenyl)propionyl-CoA	4.41667		predicted
MAN_10128_-4	(R)-2-(4-isobutylphenyl)propionyl-CoA	4.83502		predicted
MAN_10128_-5	(R)-2-(4-isobutylphenyl)propionyl-CoA	5.25338		predicted
CHB_32796_-1	(R)-2-hydroxyglutarate	1.41911		predicted
CHB_32796_-2	(R)-2-hydroxyglutarate	2.9517		predicted
CHB_30934_-1	(R)-2-methylmalate	1.54891		predicted
CHB_30934_-2	(R)-2-methylmalate	2.9517		predicted
CHB_17794_-1	(R)-3-phosphoglycerate	0.50596		predicted
CHB_17794_-2	(R)-3-phosphoglycerate	1.98181		predicted
CHB_15899_-1	(R)-5-diphosphomevalonate	0.50596		predicted
CHB_15899_-2	(R)-5-diphosphomevalonate	2.12715		predicted
CHB_15899_-3	(R)-5-diphosphomevalonate	3.603		predicted
CHB_15899_-4	(R)-5-diphosphomevalonate	5.62311		predicted
CHB_17436_-1	(R)-5-phosphomevalonate	0.50596		predicted
CHB_17436_-2	(R)-5-phosphomevalonate	1.98181		predicted
CHB_17436_-3	(R)-5-phosphomevalonate	4.00191		predicted
CHB_15588_-1	(R)-malate	1.50586		predicted
CHB_15588_-2	(R)-malate	2.9517		predicted
CHB_15465_1	(R)-methylmalonyl-CoA	-0.330748		predicted
CHB_15465_0	(R)-methylmalonyl-CoA	0.0876062		predicted
CHB_15465_-1	(R)-methylmalonyl-CoA	0.50596		predicted
CHB_15465_-2	(R)-methylmalonyl-CoA	2.39656		predicted
CHB_15465_-3	(R)-methylmalonyl-CoA	3.87241		predicted
CHB_15465_-4	(R)-methylmalonyl-CoA	5.89252		predicted
CHB_15465_-5	(R)-methylmalonyl-CoA	6.31087		predicted
CHB_15980_-1	(R)-pantoate	1.03952		predicted
CHB_15694_0	(R)-S-lactoylglutathione	1.05749		predicted
CHB_15694_-1	(R)-S-lactoylglutathione	2.53334		predicted
CHB_15694_-2	(R)-S-lactoylglutathione	2.9517		predicted
CHB_15694_-3	(R)-S-lactoylglutathione	3.37005		predicted
PBC_11966145_1	(R,S)-malyl-CoA	-0.330748		predicted
PBC_11966145_0	(R,S)-malyl-CoA	0.0876062		predicted
PBC_11966145_-1	(R,S)-malyl-CoA	0.50596		predicted
PBC_11966145_-2	(R,S)-malyl-CoA	2.39656		predicted
PBC_11966145_-3	(R,S)-malyl-CoA	3.87241		predicted
PBC_11966145_-4	(R,S)-malyl-CoA	5.89252		predicted
PBC_11966145_-5	(R,S)-malyl-CoA	6.31087		predicted
MAN_10129_1	(S)-2-(4-isobutylphenyl)propionyl-CoA	-0.330748		predicted
MAN_10129_0	(S)-2-(4-isobutylphenyl)propionyl-CoA	0.0876062		predicted
MAN_10129_-1	(S)-2-(4-isobutylphenyl)propionyl-CoA	0.50596		predicted
MAN_10129_-2	(S)-2-(4-isobutylphenyl)propionyl-CoA	2.39656		predicted
MAN_10129_-3	(S)-2-(4-isobutylphenyl)propionyl-CoA	4.41667		predicted
MAN_10129_-4	(S)-2-(4-isobutylphenyl)propionyl-CoA	4.83502		predicted
MAN_10129_-5	(S)-2-(4-isobutylphenyl)propionyl-CoA	5.25338		predicted
CHB_30936_-1	(S)-2-methylmalate	1.54891		predicted
CHB_30936_-2	(S)-2-methylmalate	2.9517		predicted
CHB_27713_0	(S)-5-amino-3-oxohexanoate	1.05749		predicted
CHB_27713_-1	(S)-5-amino-3-oxohexanoate	2.3683		predicted
CHB_30864_-2	(S)-dihydroorotate	1.8942		predicted
CHB_30864_-1	(S)-dihydroorotate	2.15397		predicted
CHB_16651_-1	(S)-lactate	1.43799		predicted
CHB_15589_-1	(S)-malate	1.50586		predicted
CHB_15589_-2	(S)-malate	2.9517		predicted
CHB_15466_1	(S)-methylmalonyl-CoA	-0.330748		predicted
CHB_15466_0	(S)-methylmalonyl-CoA	0.0876062		predicted
CHB_15466_-1	(S)-methylmalonyl-CoA	0.50596		predicted
CHB_15466_-2	(S)-methylmalonyl-CoA	2.39656		predicted
CHB_15466_-3	(S)-methylmalonyl-CoA	3.87241		predicted
CHB_15466_-4	(S)-methylmalonyl-CoA	5.89252		predicted
CHB_15466_-5	(S)-methylmalonyl-CoA	6.31087		predicted
CHB_17203_0	(S)-proline	1.05749		predicted
CHB_17203_-1	(S)-proline	1.97323		predicted
MAN_10098_-2	(Z)-enolbutyryl-UDP-N-acetylglucosamine	2.30896		predicted
MAN_10098_-3	(Z)-enolbutyryl-UDP-N-acetylglucosamine	3.78481		predicted
MAN_10098_-4	(Z)-enolbutyryl-UDP-N-acetylglucosamine	4.20316		predicted
MAN_10098_-5	(Z)-enolbutyryl-UDP-N-acetylglucosamine	4.62151		predicted
MAN_10098_-6	(Z)-enolbutyryl-UDP-N-acetylglucosamine	5.03987		predicted
PBC_447809_-1	(Z)-phosphoenolbutyrate	0.50596		predicted
PBC_447809_-2	(Z)-phosphoenolbutyrate	1.98181		predicted
PBC_447809_-3	(Z)-phosphoenolbutyrate	4.00191		predicted
CHB_18283_-1	,-trehalose 6-phosphate	0.50596		predicted
CHB_18283_-2	,-trehalose 6-phosphate	2.52606		predicted
CHB_18283_-3	,-trehalose 6-phosphate	2.94442		predicted
CHB_18283_-4	,-trehalose 6-phosphate	3.36277		predicted
CHB_18283_-5	,-trehalose 6-phosphate	3.78113		predicted
CHB_28413_0	1-(5-Phospho-D-ribosyl)-5-amino-4-imidazolecarboxylate	0.0876062		predicted
CHB_28413_-1	1-(5-Phospho-D-ribosyl)-5-amino-4-imidazolecarboxylate	1.56345		predicted
CHB_28413_-2	1-(5-Phospho-D-ribosyl)-5-amino-4-imidazolecarboxylate	3.58356		predicted
CHB_28413_-3	1-(5-Phospho-D-ribosyl)-5-amino-4-imidazolecarboxylate	4.00191		predicted
CHB_28413_-4	1-(5-Phospho-D-ribosyl)-5-amino-4-imidazolecarboxylate	4.42027		predicted
CHB_18406_0	1-(5'-Phosphoribosyl)-5-amino-4-imidazolecarboxamide	0.0876062		predicted
CHB_18406_-1	1-(5'-Phosphoribosyl)-5-amino-4-imidazolecarboxamide	0.50596		predicted
CHB_18406_-2	1-(5'-Phosphoribosyl)-5-amino-4-imidazolecarboxamide	2.52606		predicted
CHB_18406_-3	1-(5'-Phosphoribosyl)-5-amino-4-imidazolecarboxamide	2.94442		predicted
CHB_18381_0	1-(5'-Phosphoribosyl)-5-formamido-4-imidazolecarboxamide	0.0876062		predicted
CHB_18381_-1	1-(5'-Phosphoribosyl)-5-formamido-4-imidazolecarboxamide	0.50596		predicted
CHB_18381_-2	1-(5'-Phosphoribosyl)-5-formamido-4-imidazolecarboxamide	2.52606		predicted
CHB_18381_-3	1-(5'-Phosphoribosyl)-5-formamido-4-imidazolecarboxamide	2.94442		predicted
CHB_18381_-4	1-(5'-Phosphoribosyl)-5-formamido-4-imidazolecarboxamide	3.36277		predicted
CHB_18299_-1	1-(indol-3-yl)glycerol 3-phosphate	0.50596		predicted
CHB_18299_-2	1-(indol-3-yl)glycerol 3-phosphate	2.52606		predicted
CHB_15637_-2	10-formyltetrahydrofolate	2.9517		predicted
CHB_15637_-3	10-formyltetrahydrofolate	3.37005		predicted
CHB_15637_-1	10-formyltetrahydrofolate	3.73587		predicted
CHB_15548_-1	15-oxo-prostaglandin E1	2.06035		predicted
CHB_57400_-1	15-oxo-prostaglandin E2	2.08001		predicted
CHB_30805_-1	1-dodecanoic acid	1.48478		predicted
CHB_75442_-1	1-naphthyl phosphate	0.50596		predicted
CHB_75442_-2	1-naphthyl phosphate	2.52606		predicted
CHB_16787_-1	1-phospho--D-glucuronate	0.50596		predicted
CHB_16787_-2	1-phospho--D-glucuronate	1.98181		predicted
CHB_16787_-3	1-phospho--D-glucuronate	4.00191		predicted
CHB_16787_-4	1-phospho--D-glucuronate	4.42027		predicted
CHB_857_0	2,2'-iminodipropanoate	1.05749		predicted
CHB_857_-1	2,2'-iminodipropanoate	2.53334		predicted
CHB_857_-2	2,2'-iminodipropanoate	2.9517		predicted
PBC_66121_-1	2,3,5-Trichlorobenzoate	0.55931		predicted
CHB_28907_-1	2,3-bpg_-4	0.50596		predicted
CHB_28907_-2	2,3-bpg_-4	1.01192		predicted
CHB_28907_-3	2,3-bpg_-4	2.48777		predicted
CHB_28907_-4	2,3-bpg_-4	4.50787		predicted
CHB_28907_-5	2,3-bpg_-4	6.52798		predicted
PBC_5765_-1	2,3-Dichlorobenzoate	0.866319		predicted
CHB_18026_-1	2,3-dihydroxybenzoic acid	0.966296		predicted
CHB_18026_-2	2,3-dihydroxybenzoic acid	1.8942		predicted
MAN_10046_0	2,3-dihydroxybenzoic acid adenylate	1.75936		predicted
MAN_10046_-1	2,3-dihydroxybenzoic acid adenylate	2.17772		predicted
MAN_10046_-2	2,3-dihydroxybenzoic acid adenylate	2.59607		predicted
MAN_10046_-3	2,3-dihydroxybenzoic acid adenylate	3.01442		predicted
MAN_10046_-4	2,3-dihydroxybenzoic acid adenylate	3.43278		predicted
CHB_15590_-1	2,3-dimethylmalate	1.59965		predicted
CHB_15590_-2	2,3-dimethylmalate	2.9517		predicted
CHB_16594_1	2,4-diaminopentanoate	0.63914		predicted
CHB_16594_0	2,4-diaminopentanoate	1.05749		predicted
CHB_16594_-1	2,4-diaminopentanoate	2.49585		predicted
CHB_30748_-1	2,4-Dichlorobenzoate	0.680619		predicted
CHS_10613168_-1	2,4-dihydroxybutanoate	0.946401		predicted
PBC_5784_-1	2,5-Dichlorobenzoate	0.649416		predicted
CHB_18080_-1	2,5-dihydro-5-oxofuran-2-acetate	1.79914		predicted
CHB_18080_-2	2,5-dihydro-5-oxofuran-2-acetate	1.8942		predicted
CHB_11449_-2	2,5-diketo-D-gluconate	1.8942		predicted
CHB_11449_-1	2,5-diketo-D-gluconate	2.04122		predicted
CHB_48624_-1	2,6-Dichlorobenzoate	0.734535		predicted
PBC_64315160_-1	2-acetamidohept-6-enoic acid	1.76255		predicted
CHB_49197_0	2-amino-2-deoxyisochorismate	1.05749		predicted
CHB_49197_-1	2-amino-2-deoxyisochorismate	2.53334		predicted
CHB_49197_-2	2-amino-2-deoxyisochorismate	2.9517		predicted
CHB_15914_0	2-amino-4-oxopentanoate	1.05749		predicted
CHB_15914_-1	2-amino-4-oxopentanoate	2.34604		predicted
PBC_12476_-1	2-Amino-5-chlorobenzoate	0.881788		predicted
CHB_30754_-1	2-aminobenzoic acid	1.69123		predicted
MAN_10049_1	2-aminobenzoic acid adenylate	1.34101		predicted
MAN_10049_0	2-aminobenzoic acid adenylate	1.75936		predicted
MAN_10049_-1	2-aminobenzoic acid adenylate	2.17772		predicted
MAN_10049_-2	2-aminobenzoic acid adenylate	2.59607		predicted
CHS_10466228_0	2-aminohept-6-enoic acid	1.05749		predicted
CHS_10466228_-1	2-aminohept-6-enoic acid	2.04501		predicted
PBC_6940_-1	2-Bromobenzoate	1.35448		predicted
CHB_18150_-1	2-dehydro-3-deoxy-D-arabino-heptonate 7-phosphate	0.50596		predicted
CHB_18150_-2	2-dehydro-3-deoxy-D-arabino-heptonate 7-phosphate	1.98181		predicted
CHB_18150_-3	2-dehydro-3-deoxy-D-arabino-heptonate 7-phosphate	4.00191		predicted
CHB_18150_-4	2-dehydro-3-deoxy-D-arabino-heptonate 7-phosphate	4.42027		predicted
CHB_18104_-1	2-dehydro-3-deoxy-D-fuconate	1.39421		predicted
CHB_17860_-1	2-dehydro-3-deoxy-D-galactonate 6-phosphate	0.50596		predicted
CHB_17860_-2	2-dehydro-3-deoxy-D-galactonate 6-phosphate	1.98181		predicted
CHB_17860_-3	2-dehydro-3-deoxy-D-galactonate 6-phosphate	4.00191		predicted
CHB_17647_-1	2-dehydro-3-deoxy-L-pentonate	1.35235		predicted
CHB_17094_-1	2-dehydropantoate	1.53986		predicted
CHB_16622_-1	2-deoxy-3-dehydro-D-gluconate	1.56249		predicted
CHB_16622_-2	2-deoxy-3-dehydro-D-gluconate	1.8942		predicted
CHB_16138_-1	2-deoxy-D-gluconate	0.830435		predicted
CHB_16138_-2	2-deoxy-D-gluconate	1.8942		predicted
CHB_11563_-1	2-deoxy--D-ribose 1-phosphate	0.50596		predicted
CHB_11563_-2	2-deoxy--D-ribose 1-phosphate	2.52606		predicted
MAN_10201_-1	2-deoxy-D-ribose 5-phosphate	0.50596		predicted
MAN_10201_-2	2-deoxy-D-ribose 5-phosphate	2.52606		predicted
MAN_10201_-3	2-deoxy-D-ribose 5-phosphate	2.94442		predicted
CHB_27839_-1	2-Fluorobenzoate	1.2746		predicted
CHB_16992_-1	2-hydroxy-3-oxopropanoate	1.7099		predicted
CHB_16992_-2	2-hydroxy-3-oxopropanoate	1.8942		predicted
CHB_420128_-1	2-Hydroxy-5-chlorobenzoate	0.357864		predicted
CHB_420128_-2	2-Hydroxy-5-chlorobenzoate	1.8942		predicted
CHB_1148_-1	2-hydroxybutanoate	1.23612		predicted
PBC_21488_-1	2-hydroxydecanoic acid	1.31523		predicted
PBC_74689_-1	2-hydroxyethyl phosphate	0.50596		predicted
PBC_74689_-2	2-hydroxyethyl phosphate	2.52606		predicted
CHB_73752_-1	2-hydroxyheptanoic acid	1.2743		predicted
CHB_86542_-1	2-hydroxyhexanoic acid	1.26116		predicted
CHB_28187_0	2-hydroxymethylserine	1.05749		predicted
CHB_28187_-1	2-hydroxymethylserine	1.67735		predicted
CHB_73753_-1	2-hydroxynonanoic acid	1.30209		predicted
CHB_86543_-1	2-hydroxyoctanoic acid	1.28894		predicted
CHB_60647_-1	2-hydroxypentanoic acid	1.24951		predicted
CHB_59122_-1	2-Iodobenzoate	1.36345		predicted
MAN_10040_-1	2-keto-3-deoxy-D-glycero-D-galacto-nonopyranulosonate	1.00395		predicted
MAN_10040_-2	2-keto-3-deoxy-D-glycero-D-galacto-nonopyranulosonate	1.8942		predicted
MAN_10040_-3	2-keto-3-deoxy-D-glycero-D-galacto-nonopyranulosonate	2.31256		predicted
CHB_36602_-1	2-keto-L-gulonate	1.31665		predicted
CHB_36602_-2	2-keto-L-gulonate	1.8942		predicted
MAN_10061_-1	2-methoxy-3-hydroxypropyl phosphate	0.50596		predicted
MAN_10061_-2	2-methoxy-3-hydroxypropyl phosphate	2.52606		predicted
MAN_10031_-1	2-methyl-3-hydroxypropyl phosphate	0.50596		predicted
MAN_10031_-2	2-methyl-3-hydroxypropyl phosphate	2.52606		predicted
CHB_16256_-1	2-methyl-3-oxopropanoate	1.7798		predicted
CHB_16629_0	2-methyl-4-amino-5-hydroxymethylpyrimidine diphosphate	0.0876062		predicted
CHB_16629_-1	2-methyl-4-amino-5-hydroxymethylpyrimidine diphosphate	1.7088		predicted
CHB_16629_-2	2-methyl-4-amino-5-hydroxymethylpyrimidine diphosphate	2.12715		predicted
CHB_16629_-3	2-methyl-4-amino-5-hydroxymethylpyrimidine diphosphate	4.14726		predicted
PBC_82009_-1	2-Methyl-5-chlorobenzoate	0.662302		predicted
CHB_17207_-1	2-methyleneglutarate	1.47434		predicted
CHB_17207_-2	2-methyleneglutarate	2.9517		predicted
CHB_36986_-1	2-methylfumarate	1.50506		predicted
CHB_36986_-2	2-methylfumarate	2.9517		predicted
CHB_30719_-1	2-methylmaleate	1.50506		predicted
CHB_30719_-2	2-methylmaleate	2.9517		predicted
CHB_74819_0	2-methylserine	1.05749		predicted
CHB_74819_-1	2-methylserine	1.83409		predicted
CHB_17032_-1	2-oxo-3-deoxy-D-gluconate	1.26777		predicted
CHB_17778_-1	2-oxo-3-hydroxybutanedioic acid	2.02994		predicted
CHB_17778_-2	2-oxo-3-hydroxybutanedioic acid	2.9517		predicted
CHB_17778_-3	2-oxo-3-hydroxybutanedioic acid	3.37005		predicted
CHS_13906764_-1	2-oxo-3-hydroxysuccinate	2.02994		predicted
CHS_13906764_-2	2-oxo-3-hydroxysuccinate	2.9517		predicted
CHS_13906764_-3	2-oxo-3-hydroxysuccinate	3.37005		predicted
MAN_10137_-1	2-oxo-4-hydroxybutanoate	1.44168		predicted
PBC_473_-1	2-oxo-4-methiolbutyrate	1.45864		predicted
CHB_15753_-1	2-oxoadipate	1.84036		predicted
CHB_15753_-2	2-oxoadipate	2.9517		predicted
CHB_16763_-1	2-oxobutanoate	1.63873		predicted
CHB_27469_-1	2-oxo-D-gluconate	1.31665		predicted
CHB_27469_-2	2-oxo-D-gluconate	1.8942		predicted
CHB_16769_-1	2-oxoglutaramate	1.9063		predicted
CHB_16810_-1	2-oxoglutarate	1.87382		predicted
CHB_16810_-2	2-oxoglutarate	2.9517		predicted
CHB_11851_-1	2-oxoisovalerate	1.68224		predicted
CHB_28644_-1	2-oxovalerate	1.66085		predicted
CHB_17835_-1	2-phospho-D-glycerate	0.50596		predicted
CHB_17835_-2	2-phospho-D-glycerate	1.98181		predicted
CHB_18124_-2	2-phosphonoacetaldehyde	2.60383		predicted
CHB_45807_-1	2-thienylacetic acid	1.19745		predicted
MAN_10035_-2	2-thio-5-diphosphomevalonate	2.03955		predicted
MAN_10035_-3	2-thio-5-diphosphomevalonate	3.5154		predicted
MAN_10035_-4	2-thio-5-diphosphomevalonate	3.93375		predicted
CHB_16426_0	3-(imidazol-4-yl)-2-oxopropyl phosphate	0.0876062		predicted
CHB_16426_-1	3-(imidazol-4-yl)-2-oxopropyl phosphate	2.10771		predicted
CHB_16426_-2	3-(imidazol-4-yl)-2-oxopropyl phosphate	2.52606		predicted
CHB_16426_-3	3-(imidazol-4-yl)-2-oxopropyl phosphate	2.94442		predicted
CHS_15334833_-1	3,3-dimethyl-2-oxobutanoate	1.72625		predicted
PBC_5812_-1	3,4,5-Trichlorobenzoate	0.724007		predicted
CHB_16918_-2	3,4,5-trihydroxybenzoate	1.8942		predicted
CHB_16918_-3	3,4,5-trihydroxybenzoate	2.31256		predicted
CHB_83287_-1	3,4-Dichlorobenzoate	0.827416		predicted
PBC_5811_-1	3,5-Dichlorobenzoate	0.659844		predicted
PBC_123927_-1	3-acetylpyridine adenine dinucleotide	1.8906		predicted
PBC_123927_-2	3-acetylpyridine adenine dinucleotide	2.30896		predicted
PBC_123927_-3	3-acetylpyridine adenine dinucleotide	2.72731		predicted
MAN_10009_-2	3-acetylpyridine adenine dinucleotide(red)	2.30896		predicted
MAN_10009_-3	3-acetylpyridine adenine dinucleotide(red)	2.72731		predicted
MAN_10009_-4	3-acetylpyridine adenine dinucleotide(red)	3.14567		predicted
MAN_10115_0	3-acetylpyridine mononucleotide	0.0876062		predicted
MAN_10115_-1	3-acetylpyridine mononucleotide	2.10771		predicted
MAN_10115_-2	3-acetylpyridine mononucleotide	2.52606		predicted
CHB_42682_-1	3-aminobenzoic acid	1.68982		predicted
MAN_10053_1	3-aminobenzoic acid adenylate	1.34101		predicted
MAN_10053_0	3-aminobenzoic acid adenylate	1.75936		predicted
MAN_10053_-1	3-aminobenzoic acid adenylate	2.17772		predicted
MAN_10053_-2	3-aminobenzoic acid adenylate	2.59607		predicted
PBC_11456_-1	3-Bromobenzoate	1.35454		predicted
CHB_19984_-1	3-Chlorobenzoate	1.04158		predicted
CHB_53013_-1	3'-CMP	0.50596		predicted
CHB_53013_-2	3'-CMP	2.52606		predicted
CHB_53013_-3	3'-CMP	2.94442		predicted
CHB_16758_0	3-dehydrocarnitine	1.05749		predicted
CHB_32364_-1	3-dehydroquinate	1.61828		predicted
CHB_32364_-2	3-dehydroquinate	1.8942		predicted
CHB_30918_-1	3-dehydroshikimate	1.57245		predicted
CHB_30918_-2	3-dehydroshikimate	1.8942		predicted
CHB_57328_-2	3'-dephospho-CoA	2.30896		predicted
CHB_57328_-3	3'-dephospho-CoA	2.72731		predicted
CHB_57328_-4	3'-dephospho-CoA	3.14567		predicted
CHB_57328_-5	3'-dephospho-CoA	3.56402		predicted
CHB_28665_-1	3-Fluorobenzoate	1.24785		predicted
CHB_11805_-1	3-hydroxy-2-methylpropanoate	1.13567		predicted
CHS_61787_-1	3-hydroxy-4-methylbenzoic acid	1.15018		predicted
CHS_61787_-2	3-hydroxy-4-methylbenzoic acid	1.8942		predicted
MAN_10052_0	3-hydroxy-4-methylbenzoic acid adenylate	1.75936		predicted
MAN_10052_-1	3-hydroxy-4-methylbenzoic acid adenylate	2.17772		predicted
MAN_10052_-2	3-hydroxy-4-methylbenzoic acid adenylate	2.59607		predicted
MAN_10052_-3	3-hydroxy-4-methylbenzoic acid adenylate	3.01442		predicted
CHB_15793_0	3-hydroxyanthranilic acid	1.05749		predicted
CHB_15793_-1	3-hydroxyanthranilic acid	1.3572		predicted
CHB_15793_-2	3-hydroxyanthranilic acid	1.8942		predicted
MAN_10045_1	3-hydroxyanthranilic acid adenylate	1.34101		predicted
MAN_10045_0	3-hydroxyanthranilic acid adenylate	1.75936		predicted
MAN_10045_-1	3-hydroxyanthranilic acid adenylate	2.17772		predicted
MAN_10045_-2	3-hydroxyanthranilic acid adenylate	2.59607		predicted
MAN_10045_-3	3-hydroxyanthranilic acid adenylate	3.01442		predicted
CHB_30764_-2	3-hydroxybenzoic acid	1.8942		predicted
MAN_10050_0	3-hydroxybenzoic acid adenylate	1.75936		predicted
MAN_10050_-1	3-hydroxybenzoic acid adenylate	2.17772		predicted
MAN_10050_-2	3-hydroxybenzoic acid adenylate	2.59607		predicted
MAN_10050_-3	3-hydroxybenzoic acid adenylate	3.01442		predicted
CHB_16510_-1	3-hydroxypropanoate	1.08717		predicted
PBC_151809_-1	3-hydroxypropyl phosphate	0.50596		predicted
PBC_151809_-2	3-hydroxypropyl phosphate	2.52606		predicted
PBC_12060_-1	3-Iodobenzoate	1.36052		predicted
CHB_10589_-1	3-methylbenzoic acid	1.44815		predicted
MAN_10044_0	3-methylbenzoic acid adenylate	1.75936		predicted
MAN_10044_-1	3-methylbenzoic acid adenylate	2.17772		predicted
MAN_10044_-2	3-methylbenzoic acid adenylate	2.59607		predicted
CHB_57286_1b	3-oxobutanoyl-CoA	-0.330748		predicted
CHB_57286_1a	3-oxobutanoyl-CoA	-0.330748		predicted
CHB_57286_0a	3-oxobutanoyl-CoA	0.0876062		predicted
CHB_57286_0b	3-oxobutanoyl-CoA	0.0876062		predicted
CHB_57286_-1a	3-oxobutanoyl-CoA	0.50596		predicted
CHB_57286_-1b	3-oxobutanoyl-CoA	0.50596		predicted
CHB_57286_-2b	3-oxobutanoyl-CoA	2.39656		predicted
CHB_57286_-2a	3-oxobutanoyl-CoA	2.39656		predicted
CHB_57286_-3a	3-oxobutanoyl-CoA	4.41667		predicted
CHB_57286_-3b	3-oxobutanoyl-CoA	4.41667		predicted
CHB_57286_-4b	3-oxobutanoyl-CoA	4.83502		predicted
CHB_57286_-4a	3-oxobutanoyl-CoA	4.83502		predicted
CHB_57286_-5a	3-oxobutanoyl-CoA	5.25338		predicted
CHB_57286_-5b	3-oxobutanoyl-CoA	5.25338		predicted
CHB_27648_1a	3-oxohexanoyl-CoA	-0.330748		predicted
CHB_27648_1b	3-oxohexanoyl-CoA	-0.330748		predicted
CHB_27648_0b	3-oxohexanoyl-CoA	0.0876062		predicted
CHB_27648_0a	3-oxohexanoyl-CoA	0.0876062		predicted
CHB_27648_-1b	3-oxohexanoyl-CoA	0.50596		predicted
CHB_27648_-1a	3-oxohexanoyl-CoA	0.50596		predicted
CHB_27648_-2a	3-oxohexanoyl-CoA	2.39656		predicted
CHB_27648_-2b	3-oxohexanoyl-CoA	2.39656		predicted
CHB_27648_-3b	3-oxohexanoyl-CoA	4.41667		predicted
CHB_27648_-3a	3-oxohexanoyl-CoA	4.41667		predicted
CHB_27648_-4b	3-oxohexanoyl-CoA	4.83502		predicted
CHB_27648_-4a	3-oxohexanoyl-CoA	4.83502		predicted
CHB_27648_-5a	3-oxohexanoyl-CoA	5.25338		predicted
CHB_27648_-5b	3-oxohexanoyl-CoA	5.25338		predicted
CHB_16943_-1	3-oxo-L-threonate	1.70138		predicted
CHB_16943_-2	3-oxo-L-threonate	1.8942		predicted
CHB_33190_-1	3-oxopropanoate	1.73486		predicted
CHB_28631_-1	3-phenylpropanoic acid	1.44107		predicted
CHB_17980_0	3'-phosphoadenylylsulfate	0.0876062		predicted
CHB_17980_-1	3'-phosphoadenylylsulfate	0.50596		predicted
CHB_17980_-2	3'-phosphoadenylylsulfate	0.924314		predicted
CHB_17980_-3	3'-phosphoadenylylsulfate	2.94442		predicted
CHB_17980_-4	3'-phosphoadenylylsulfate	3.36277		predicted
CHB_17980_-5	3'-phosphoadenylylsulfate	3.78113		predicted
CHB_16001_-1	3-phospho-D-glyceroyl phosphate	0.50596		predicted
CHB_16001_-2	3-phospho-D-glyceroyl phosphate	2.68368		predicted
CHB_16001_-3	3-phospho-D-glyceroyl phosphate	4.70378		predicted
CHB_16001_-4	3-phospho-D-glyceroyl phosphate	4.76029		predicted
CHB_16001_-5	3-phospho-D-glyceroyl phosphate	5.17865		predicted
CHB_18110_-1	3-phosphonooxypyruvate	0.50596		predicted
CHB_18110_-2	3-phosphonooxypyruvate	1.98181		predicted
CHB_18110_-3	3-phosphonooxypyruvate	4.00191		predicted
CHB_30935_-2	3-phosphonopyruvate	1.8942		predicted
CHB_30935_-3	3-phosphonopyruvate	4.07968		predicted
CHB_18261_-1	3-ureidopropanoic acid	1.55102		predicted
MAN_10125_0	4-(glutathionyl)-4-phenyl-2-butanone	1.05749		predicted
MAN_10125_-1	4-(glutathionyl)-4-phenyl-2-butanone	2.53334		predicted
MAN_10125_-2	4-(glutathionyl)-4-phenyl-2-butanone	2.9517		predicted
MAN_10125_-3	4-(glutathionyl)-4-phenyl-2-butanone	3.37005		predicted
CHB_1774_0	4-(trimethylammonio)but-2-enoate	1.05749		predicted
CHB_27384_-2	4,5-dihydro-4-oxo-5-imidazolepropanoate	1.8942		predicted
CHB_27384_-1	4,5-dihydro-4-oxo-5-imidazolepropanoate	2.48251		predicted
CHB_35181_0	4-amino-4-deoxychorismate	1.05749		predicted
CHB_35181_-1	4-amino-4-deoxychorismate	2.53334		predicted
CHB_35181_-2	4-amino-4-deoxychorismate	2.9517		predicted
CHB_30753_-1	4-aminobenzoic acid	1.68662		predicted
MAN_10048_1	4-aminobenzoic acid adenylate	1.34101		predicted
MAN_10048_0	4-aminobenzoic acid adenylate	1.75936		predicted
MAN_10048_-1	4-aminobenzoic acid adenylate	2.17772		predicted
MAN_10048_-2	4-aminobenzoic acid adenylate	2.59607		predicted
CHB_30566_0	4-aminobutanoate	1.05749		predicted
CHB_30566_-1	4-aminobutanoate	1.86447		predicted
CHB_30747_-1	4-Chlorobenzoate	1.03401		predicted
CHB_27893_-1	4-Fluorobenzoate	1.2314		predicted
CHB_17742_-1	4-hydroxy-2-oxoglutarate	1.90975		predicted
CHB_17742_-2	4-hydroxy-2-oxoglutarate	2.9517		predicted
CHB_30763_-1	4-hydroxybenzoic acid	1.1198		predicted
CHB_30763_-2	4-hydroxybenzoic acid	1.8942		predicted
CHB_86433_0	4-hydroxybenzoic acid adenylate	1.75936		predicted
CHB_86433_-1	4-hydroxybenzoic acid adenylate	2.17772		predicted
CHB_86433_-2	4-hydroxybenzoic acid adenylate	2.59607		predicted
CHB_86433_-3	4-hydroxybenzoic acid adenylate	3.01442		predicted
CHB_16724_-1	4-hydroxybutanoate	1.07471		predicted
PBC_82534_-1	4-hydroxybutyl phosphate	0.50596		predicted
PBC_82534_-2	4-hydroxybutyl phosphate	2.52606		predicted
CHB_36242_-1	4-hydroxyphenylpyruvate	1.47916		predicted
CHB_36242_-2	4-hydroxyphenylpyruvate	1.8942		predicted
PBC_12085_-1	4-Iodobenzoate	1.35902		predicted
CHB_48430_-1	4-methyl-2-oxopentanooate	1.68173		predicted
CHB_17857_0	4-methyl-5-(2-phosphonoxyethyl)-thiazole	0.0876062		predicted
CHB_17857_-1	4-methyl-5-(2-phosphonoxyethyl)-thiazole	0.50596		predicted
CHB_17857_-2	4-methyl-5-(2-phosphonoxyethyl)-thiazole	2.52606		predicted
MAN_10051_0	4-methylbenzoic acid adenylate	1.75936		predicted
MAN_10051_-1	4-methylbenzoic acid adenylate	2.17772		predicted
MAN_10051_-2	4-methylbenzoic acid adenylate	2.59607		predicted
PBC_171562_-1	4-nitrophenyl phenylphosphonate	1.62119		predicted
CHB_17440_-1	4-nitrophenyl phosphate	0.50596		predicted
CHB_57706_-1	4-oxobutanoate	1.63247		predicted
CHB_41500_-1	4-phenylbutanoic acid	1.45701		predicted
CHB_30407_0	4-phospho-L-aspartate	1.75936		predicted
CHB_30407_-1	4-phospho-L-aspartate	3.23521		predicted
CHB_30407_-2	4-phospho-L-aspartate	3.29172		predicted
CHB_30407_-3	4-phospho-L-aspartate	3.71008		predicted
MAN_10168_-1	5-(4-hydroxyphenyl) D-carbamoylate	1.51809		predicted
MAN_10168_-2	5-(4-hydroxyphenyl) D-carbamoylate	1.8942		predicted
CHB_15638_0	5,10-methenyltetrahydrofolate	1.05749		predicted
CHB_15638_-1	5,10-methenyltetrahydrofolate	2.53334		predicted
CHB_15638_-2	5,10-methenyltetrahydrofolate	2.9517		predicted
CHB_1989_-2	5,10-methylenetetrahydrofolate	2.9517		predicted
CHB_1989_-3	5,10-methylenetetrahydrofolate	3.37005		predicted
CHB_1989_-1	5,10-methylenetetrahydrofolate	3.5853		predicted
CHB_15635_0	5,6,7,8-tetrahydrofolate	1.05749		predicted
CHB_15635_-2	5,6,7,8-tetrahydrofolate	2.9517		predicted
CHB_15635_-3	5,6,7,8-tetrahydrofolate	3.37005		predicted
CHB_15635_-1	5,6,7,8-tetrahydrofolate	3.44528		predicted
MAN_10152_-1	5,6-dideoxyfructose 1-phosphate	0.50596		predicted
MAN_10152_-2	5,6-dideoxyfructose 1-phosphate	2.52606		predicted
MAN_10152_-3	5,6-dideoxyfructose 1-phosphate	2.94442		predicted
MAN_10145_0	5-amino-1--D-ribosyl-4-imidazolecarboxamide 5'-phosphate	0.0876062		predicted
MAN_10145_-1	5-amino-1--D-ribosyl-4-imidazolecarboxamide 5'-phosphate	0.50596		predicted
MAN_10145_-2	5-amino-1--D-ribosyl-4-imidazolecarboxamide 5'-phosphate	2.52606		predicted
MAN_10145_-3	5-amino-1--D-ribosyl-4-imidazolecarboxamide 5'-phosphate	2.94442		predicted
MAN_10177_-1	5-dehydroshikimate	1.74917		predicted
MAN_10177_-2	5-dehydroshikimate	1.8942		predicted
CHB_15639_0	5-formiminotetrahydrofolate	1.05749		predicted
CHB_15639_-1	5-formiminotetrahydrofolate	2.53334		predicted
CHB_15639_-2	5-formiminotetrahydrofolate	2.9517		predicted
CHB_15639_-3	5-formiminotetrahydrofolate	3.37005		predicted
MAN_10120_-1	5-hydroxy-N-methylpyroglutamate	1.65762		predicted
MAN_10120_-2	5-hydroxy-N-methylpyroglutamate	1.8942		predicted
CHB_15641_1	5-methyltetrahydrofolate	0.63914		predicted
CHB_15641_0	5-methyltetrahydrofolate	1.05749		predicted
CHB_15641_-2	5-methyltetrahydrofolate	2.9517		predicted
CHB_15641_-3	5-methyltetrahydrofolate	3.37005		predicted
CHB_15641_-1	5-methyltetrahydrofolate	3.44668		predicted
CHB_27859_-1	5-methylthio-D-ribose 1-phosphate	0.50596		predicted
CHB_27859_-2	5-methylthio-D-ribose 1-phosphate	2.52606		predicted
CHB_27859_-3	5-methylthio-D-ribose 1-phosphate	2.94442		predicted
MAN_10099_-1	5-oxo-D-gluconate	1.54512		predicted
MAN_10099_-2	5-oxo-D-gluconate	1.8942		predicted
CHB_16924_-1	5-oxo-D-proline	1.73118		predicted
CHB_16924_-2	5-oxo-D-proline	1.8942		predicted
MAN_10131_-1	5-phenyl D-carbamoylate	1.83674		predicted
CHB_17111_-1	5-phospho--D-ribose 1-diphosphate	0.50596		predicted
CHB_17111_-2	5-phospho--D-ribose 1-diphosphate	2.12715		predicted
CHB_17111_-6	5-phospho--D-ribose 1-diphosphate	7.09168		predicted
MAN_10101_-2	6-amino-D-fructose 6-phosphate	1.43652		predicted
MAN_10101_-3	6-amino-D-fructose 6-phosphate	1.85488		predicted
MAN_10101_-4	6-amino-D-fructose 6-phosphate	2.27323		predicted
MAN_10153_-2	6-amino-D-glucose 6-phosphate	1.43652		predicted
MAN_10153_-3	6-amino-D-glucose 6-phosphate	1.85488		predicted
MAN_10153_-4	6-amino-D-glucose 6-phosphate	2.27323		predicted
CHB_16705_0	6-aminopenicillanic acid	1.05749		predicted
CHB_16705_-1	6-aminopenicillanic acid	2.67233		predicted
CHB_15505_1	6-hydroxycyclohex-1-ene-carboxyl-CoA	-0.330748		predicted
CHB_15505_0	6-hydroxycyclohex-1-ene-carboxyl-CoA	0.0876062		predicted
CHB_15505_-1	6-hydroxycyclohex-1-ene-carboxyl-CoA	0.50596		predicted
CHB_15505_-2	6-hydroxycyclohex-1-ene-carboxyl-CoA	2.39656		predicted
CHB_15505_-3	6-hydroxycyclohex-1-ene-carboxyl-CoA	4.41667		predicted
CHB_15505_-4	6-hydroxycyclohex-1-ene-carboxyl-CoA	4.83502		predicted
CHB_15505_-5	6-hydroxycyclohex-1-ene-carboxyl-CoA	5.25338		predicted
CHB_15925_-1	6-phospho-2-dehydro-3-deoxy-D-gluconate	0.50596		predicted
CHB_15925_-2	6-phospho-2-dehydro-3-deoxy-D-gluconate	1.98181		predicted
CHB_15925_-3	6-phospho-2-dehydro-3-deoxy-D-gluconate	4.00191		predicted
CHB_48928_-1	6-phospho-D-gluconate	0.50596		predicted
CHB_48928_-2	6-phospho-D-gluconate	1.98181		predicted
CHB_48928_-3	6-phospho-D-gluconate	4.00191		predicted
CHB_48928_-4	6-phospho-D-gluconate	4.42027		predicted
MAN_10018_-1	6-thioglucose 1-phosphate	0.50596		predicted
MAN_10018_-2	6-thioglucose 1-phosphate	2.52606		predicted
MAN_10018_-3	6-thioglucose 1-phosphate	2.94442		predicted
MAN_10018_-4	6-thioglucose 1-phosphate	3.36277		predicted
MAN_10023_0	7-amino-3-((1-methyl-III-tetrazol-5-yl)-thiomethyl)-cephalosporanic acid	1.05749		predicted
MAN_10023_-1	7-amino-3-((1-methyl-III-tetrazol-5-yl)-thiomethyl)-cephalosporanic acid	3.69126		predicted
MAN_10122_1	7-amino-3-(1-pyridyl-methyl)-3-cephem-4-carboxylic acid	0.63914		predicted
MAN_10122_0	7-amino-3-(1-pyridyl-methyl)-3-cephem-4-carboxylic acid	1.05749		predicted
CHB_2255_0	7-aminocephalosporanic acid	1.05749		predicted
CHB_2255_-1	7-aminocephalosporanic acid	2.99321		predicted
CHB_64984_0	7-aminodeacetoxycephalosporanic acid	1.05749		predicted
CHB_64984_-1	7-aminodeacetoxycephalosporanic acid	2.58673		predicted
MAN_10089_-2	7-phenylacetamidodeacetoxycephalosporanic acid	1.8942		predicted
MAN_10089_-3	7-phenylacetamidodeacetoxycephalosporanic acid	2.31256		predicted
MAN_10089_-1	7-phenylacetamidodeacetoxycephalosporanic acid	2.50682		predicted
PBC_53481912_0	8-[(aminomethyl)sulfanyl]-6-sulfanyloctanoic acid	1.05749		predicted
PBC_53481912_-1	8-[(aminomethyl)sulfanyl]-6-sulfanyloctanoic acid	1.60222		predicted
PBC_53481912_-2	8-[(aminomethyl)sulfanyl]-6-sulfanyloctanoic acid	1.8942		predicted
CHB_32798_-1	9-cis,11-trans-octadecadienoate	1.57555		predicted
CHB_17351_-1	9-cis,12-cis-octadecadienoate	1.57604		predicted
CHB_35619_0	ABA (a-aminobutyric acid)	1.05749		predicted
CHB_35619_-1	ABA (a-aminobutyric acid)	1.99093		predicted
CHB_13705_-1	acetoacetate	1.76765		predicted
CHB_15345_1b	acetoacetyl-CoA	-0.330748		predicted
CHB_15345_1a	acetoacetyl-CoA	-0.330748		predicted
CHB_15345_0b	acetoacetyl-CoA	0.0876062		predicted
CHB_15345_0a	acetoacetyl-CoA	0.0876062		predicted
CHB_15345_-1a	acetoacetyl-CoA	0.50596		predicted
CHB_15345_-1b	acetoacetyl-CoA	0.50596		predicted
CHB_15345_-2a	acetoacetyl-CoA	2.39656		predicted
CHB_15345_-2b	acetoacetyl-CoA	2.39656		predicted
CHB_15345_-3a	acetoacetyl-CoA	4.41667		predicted
CHB_15345_-3b	acetoacetyl-CoA	4.41667		predicted
CHB_15345_-4a	acetoacetyl-CoA	4.83502		predicted
CHB_15345_-4b	acetoacetyl-CoA	4.83502		predicted
CHB_15345_-5b	acetoacetyl-CoA	5.25338		predicted
CHB_15345_-5a	acetoacetyl-CoA	5.25338		predicted
CHB_15351_1	acetyl-CoA	-0.330748		predicted
CHB_15351_0	acetyl-CoA	0.0876062		predicted
CHB_15351_-1	acetyl-CoA	0.50596		predicted
CHB_15351_-2	acetyl-CoA	2.39656		predicted
CHB_15351_-3	acetyl-CoA	4.41667		predicted
CHB_15351_-4	acetyl-CoA	4.83502		predicted
CHB_15351_-5	acetyl-CoA	5.25338		predicted
CHB_17985_0	adenosine 3',5'-biphosphate	0.0876062		predicted
CHB_17985_-1	adenosine 3',5'-biphosphate	0.593566		predicted
CHB_17985_-2	adenosine 3',5'-biphosphate	1.01192		predicted
CHB_17985_-3	adenosine 3',5'-biphosphate	3.03202		predicted
CHB_17985_-4	adenosine 3',5'-biphosphate	5.05213		predicted
CHB_17985_-5	adenosine 3',5'-biphosphate	5.47048		predicted
CHB_28931_0	adenosine 3'-monophosphate	0.0876062		predicted
CHB_28931_-1	adenosine 3'-monophosphate	0.50596		predicted
CHB_28931_-3	adenosine 3'-monophosphate	2.94442		predicted
CHB_40730_-3	adenosine 5'-(,-methylene)diphosphate	3.02218		predicted
CHB_40730_-4	adenosine 5'-(,-methylene)diphosphate	3.44054		predicted
MAN_10160_-4	adenosine 5'-(,-methylene)triphosphate	3.49338		predicted
MAN_10160_-5	adenosine 5'-(,-methylene)triphosphate	3.91173		predicted
CHB_18334_0	adenosine 5'-tetraphosphate	2.03247		predicted
CHB_18334_-1	adenosine 5'-tetraphosphate	3.65366		predicted
CHB_18334_-2	adenosine 5'-tetraphosphate	4.07201		predicted
CHB_18334_-3	adenosine 5'-tetraphosphate	4.57797		predicted
CHB_15919_-1	adenylosuccinate	0.50596		predicted
CHB_15919_-2	adenylosuccinate	1.98181		predicted
CHB_15919_-3	adenylosuccinate	3.45766		predicted
CHB_15919_-4	adenylosuccinate	5.47776		predicted
CHB_15919_-5	adenylosuccinate	5.89611		predicted
CHB_16761_-1	ADP	0.50596		predicted
MAN_10174_-2	ADP-a--S	0.924314		predicted
MAN_10174_-3	ADP-a--S	2.94442		predicted
MAN_10174_-4	ADP-a--S	3.36277		predicted
PBC_6912713_-2	ADP-b--S	2.03955		predicted
PBC_6912713_-3	ADP-b--S	2.4579		predicted
PBC_6912713_-4	ADP-b--S	2.87626		predicted
CHB_15751_-2	ADPglucose	2.30896		predicted
CHB_15751_-3	ADPglucose	2.72731		predicted
CHB_15751_-4	ADPglucose	3.14567		predicted
MAN_10055_-1	ADP-N-1-oxide	0.50596		predicted
MAN_10055_-2	ADP-N-1-oxide	2.12715		predicted
MAN_10055_-3	ADP-N-1-oxide	4.14726		predicted
MAN_10055_-4	ADP-N-1-oxide	4.56561		predicted
CHB_16960_-2	ADPribose	2.30896		predicted
CHB_16960_-3	ADPribose	2.72731		predicted
CHB_16960_-4	ADPribose	3.14567		predicted
CHB_17536_-2	allantoate	1.8942		predicted
CHB_17536_-1	allantoate	2.0082		predicted
CHB_17665_-1	alpha-D-Glucose 6-phosphate	0.50596		predicted
CHB_17665_-2	alpha-D-Glucose 6-phosphate	2.52606		predicted
CHB_17665_-3	alpha-D-Glucose 6-phosphate	2.94442		predicted
CHB_17665_-4	alpha-D-Glucose 6-phosphate	3.36277		predicted
CHB_28843_0	Aminoimidazole ribotide	0.0876062		predicted
CHB_28843_-1	Aminoimidazole ribotide	2.10771		predicted
CHB_28843_-2	Aminoimidazole ribotide	2.52606		predicted
CHB_28843_-3	Aminoimidazole ribotide	2.94442		predicted
CHB_2676_0	amoxicillin	1.05749		predicted
CHB_2676_-3	amoxicillin	2.31256		predicted
CHB_2676_-1	amoxicillin	2.93064		predicted
CHB_16027_0	AMP	0.0876062		predicted
CHB_16027_-3	AMP	2.94442		predicted
CHB_28971_0	ampicillin	1.05749		predicted
CHB_28971_-2	ampicillin	1.8942		predicted
PBC_6453491_1	ampicillinoic acid	0.63914		predicted
PBC_6453491_0	ampicillinoic acid	2.11499		predicted
PBC_6453491_-1	ampicillinoic acid	2.53334		predicted
PBC_6453491_-2	ampicillinoic acid	2.9517		predicted
PBC_6453491_-3	ampicillinoic acid	3.37005		predicted
PBC_123926_-1	AP-NAD	1.8906		predicted
PBC_123926_-2	AP-NAD	2.30896		predicted
PBC_123926_-3	AP-NAD	2.72731		predicted
MAN_10059_-2	AP-NADH	2.30896		predicted
MAN_10059_-3	AP-NADH	2.72731		predicted
MAN_10059_-4	AP-NADH	3.14567		predicted
CHB_15843_-1	arachidonic acid	1.60849		predicted
CHB_15422_0	ATP	2.03247		predicted
MAN_10173_0	ATP-a--S	1.20284		predicted
MAN_10173_-1	ATP-a--S	1.62119		predicted
MAN_10173_-2	ATP-a--S	2.03955		predicted
MAN_10173_-3	ATP-a--S	2.54551		predicted
MAN_10173_-4	ATP-a--S	4.56561		predicted
MAN_10173_-5	ATP-a--S	4.98397		predicted
PBC_123766_-2	ATP-b--S	0.924314		predicted
PBC_123766_-3	ATP-b--S	2.54551		predicted
PBC_123766_-4	ATP-b--S	4.56561		predicted
PBC_123766_-5	ATP-b--S	4.98397		predicted
PBC_440317_0	ATP-g--S	2.03247		predicted
PBC_440317_-1	ATP-g--S	2.45082		predicted
PBC_440317_-2	ATP-g--S	2.86917		predicted
PBC_440317_-3	ATP-g--S	3.28812		predicted
PBC_440317_-4	ATP-g--S	3.70647		predicted
PBC_440317_-5	ATP-g--S	4.12482		predicted
MAN_10054_-1	ATP-N-1-oxide	2.45082		predicted
MAN_10054_-2	ATP-N-1-oxide	2.95678		predicted
MAN_10054_-3	ATP-N-1-oxide	3.37572		predicted
MAN_10054_-4	ATP-N-1-oxide	5.39583		predicted
MAN_10054_-5	ATP-N-1-oxide	5.81418		predicted
MAN_10047_0	benzoic acid adenylate	1.75936		predicted
MAN_10047_-1	benzoic acid adenylate	2.17772		predicted
MAN_10047_-2	benzoic acid adenylate	2.59607		predicted
CHB_16532_-1	benzyloxycarbonylglycine	1.72051		predicted
MAN_10060_-1	benzyloxycarbonylglycyl-L-leucine	2.19419		predicted
MAN_10078_-1	benzyloxycarbonylglycyl-L-phenylalanine	2.24111		predicted
CHB_16958_0	beta-alanine	1.05749		predicted
CHB_17719_-1	beta-D-Glucose 6-phosphate	0.50596		predicted
CHB_17719_-2	beta-D-Glucose 6-phosphate	2.52606		predicted
CHB_17719_-3	beta-D-Glucose 6-phosphate	2.94442		predicted
CHB_17719_-4	beta-D-Glucose 6-phosphate	3.36277		predicted
CHB_17750_0	betaine	1.05749		predicted
CHB_15517_1	butyryl-CoA	-0.330748		predicted
CHB_15517_0	butyryl-CoA	0.0876062		predicted
CHB_15517_-1	butyryl-CoA	0.50596		predicted
CHB_15517_-2	butyryl-CoA	2.39656		predicted
CHB_15517_-3	butyryl-CoA	4.41667		predicted
CHB_15517_-4	butyryl-CoA	4.83502		predicted
CHB_15517_-5	butyryl-CoA	5.25338		predicted
MAN_10167_-1	carbamoyl oxamate	1.87284		predicted
MAN_10167_-2	carbamoyl oxamate	1.8942		predicted
CHB_17672_-1	carbamoyl phosphate	2.17772		predicted
CHB_17672_-2	carbamoyl phosphate	2.23423		predicted
CHB_17239_-1	CDP	0.50596		predicted
CHB_17239_-4	CDP	4.56561		predicted
CHB_70802_-2	CDP-3,6-dideoxyD-glucose	2.30896		predicted
CHB_70802_-3	CDP-3,6-dideoxyD-glucose	2.72731		predicted
CHB_17259_-2	CDP-3,6-dideoxy-D-mannose	2.30896		predicted
CHB_17259_-3	CDP-3,6-dideoxy-D-mannose	2.72731		predicted
CHB_16436_-1	CDPcholine	1.8906		predicted
CHB_16436_-2	CDPcholine	2.30896		predicted
CHB_16732_-1	CDPethanolamine	1.8906		predicted
CHB_16732_-2	CDPethanolamine	2.30896		predicted
CHB_16732_-3	CDPethanolamine	2.72731		predicted
CHB_35242_-2	CDPglucose	2.30896		predicted
CHB_35242_-3	CDPglucose	2.72731		predicted
CHB_35242_-4	CDPglucose	3.14567		predicted
CHB_3480_-2	cefamandole	1.8942		predicted
CHB_3480_-3	cefamandole	2.31256		predicted
CHB_3480_-1	cefamandole	3.54681		predicted
CHB_3534_0	cephalexin	1.05749		predicted
CHB_3534_-2	cephalexin	1.8942		predicted
CHB_3534_-3	cephalexin	2.31256		predicted
CHB_3534_-1	cephalexin	3.16562		predicted
CHB_3537_0	cephaloridine	1.05749		predicted
CHB_3537_-2	cephaloridine	1.8942		predicted
CHB_124991_-3	cephalothin	2.31256		predicted
CHB_124991_-1	cephalothin	2.44092		predicted
MAN_10165_0	CH2-H4PteGlu4	1.05749		predicted
MAN_10165_-1	CH2-H4PteGlu4	2.53334		predicted
MAN_10165_-2	CH2-H4PteGlu4	4.00919		predicted
MAN_10165_-3	CH2-H4PteGlu4	5.48504		predicted
MAN_10165_-4	CH2-H4PteGlu4	6.96089		predicted
MAN_10165_-5	CH2-H4PteGlu4	7.37924		predicted
MAN_10165_-6	CH2-H4PteGlu4	7.7976		predicted
CHB_29748_-1	chorismate	1.4385		predicted
CHB_29748_-2	chorismate	2.9517		predicted
MAN_10016_-1	cis-2-hydroxycyclopentanemethanol-phosphate	0.50596		predicted
MAN_10016_-2	cis-2-hydroxycyclopentanemethanol-phosphate	2.52606		predicted
CHB_16231_0	cis-4-hydroxy-D-proline	1.05749		predicted
CHB_16231_-1	cis-4-hydroxy-D-proline	1.8136		predicted
CHB_16383_-1	cis-aconitate	1.7649		predicted
CHB_16383_-2	cis-aconitate	2.9517		predicted
CHB_16383_-3	cis-aconitate	4.42754		predicted
MAN_10169_1	cis-but-2-enoyl-CoA	-0.330748		predicted
MAN_10169_0	cis-but-2-enoyl-CoA	0.0876062		predicted
MAN_10169_-1	cis-but-2-enoyl-CoA	0.50596		predicted
MAN_10169_-2	cis-but-2-enoyl-CoA	2.39656		predicted
MAN_10169_-3	cis-but-2-enoyl-CoA	4.41667		predicted
MAN_10169_-4	cis-but-2-enoyl-CoA	4.83502		predicted
MAN_10169_-5	cis-but-2-enoyl-CoA	5.25338		predicted
CHB_16508_-1	cis-cis-hexadienedioate	1.51173		predicted
CHB_16508_-2	cis-cis-hexadienedioate	2.9517		predicted
MAN_10003_-1	cis-D-3-fluoro-2-pyrrolidone-5-carboxylate	1.65794		predicted
MAN_10003_-2	cis-D-3-fluoro-2-pyrrolidone-5-carboxylate	1.8942		predicted
MAN_10142_1	cis-hex-2-enoyl-CoA	-0.330748		predicted
MAN_10142_0	cis-hex-2-enoyl-CoA	0.0876062		predicted
MAN_10142_-1	cis-hex-2-enoyl-CoA	0.50596		predicted
MAN_10142_-2	cis-hex-2-enoyl-CoA	2.39656		predicted
MAN_10142_-3	cis-hex-2-enoyl-CoA	4.41667		predicted
MAN_10142_-4	cis-hex-2-enoyl-CoA	4.83502		predicted
MAN_10142_-5	cis-hex-2-enoyl-CoA	5.25338		predicted
CHB_27671_-1	cis-trans-hexadienedioate	1.51173		predicted
CHB_27671_-2	cis-trans-hexadienedioate	2.9517		predicted
CHB_17361_-1	CMP	0.50596		predicted
CHB_17361_-3	CMP	2.94442		predicted
CHB_15346_1	CoA	-0.330748		predicted
CHB_15346_0	CoA	0.0876062		predicted
CHB_15346_-1	CoA	0.50596		predicted
CHB_15346_-2	CoA	2.39656		predicted
CHB_15346_-3	CoA	4.41667		predicted
CHB_15346_-4	CoA	4.83502		predicted
CHB_15346_-5	CoA	5.25338		predicted
CHB_17586_1	CoA-glutathione	-0.330748		predicted
CHB_17586_0	CoA-glutathione	1.1451		predicted
CHB_17586_-1	CoA-glutathione	1.56345		predicted
CHB_17586_-2	CoA-glutathione	1.98181		predicted
CHB_17586_-3	CoA-glutathione	3.87241		predicted
CHB_17586_-4	CoA-glutathione	5.34826		predicted
CHB_17586_-5	CoA-glutathione	7.36837		predicted
CHB_17586_-6	CoA-glutathione	7.78672		predicted
CHB_16848_-1	Coenzyme F420	1.47585		predicted
CHB_16848_-2	Coenzyme F420	2.9517		predicted
CHB_16848_-3	Coenzyme F420	3.37005		predicted
CHB_16848_-4	Coenzyme F420	4.8459		predicted
CHB_16848_-5	Coenzyme F420	5.26425		predicted
CHB_16848_-6	Coenzyme F420	5.68261		predicted
CHB_16848_-7	Coenzyme F420	6.10096		predicted
CHB_16919_0	creatine	1.05749		predicted
CHB_16919_-1	creatine	2.30499		predicted
CHB_17677_-1	CTP	2.45082		predicted
CHB_17677_-2	CTP	2.95678		predicted
CHB_17677_-5	CTP	5.81418		predicted
PBC_2896_0	cyclocreatine	1.05749		predicted
PBC_2896_-1	cyclocreatine	2.49615		predicted
CHB_15520_1	cyclohexa-1,5-diene-1-carboxyl-CoA	-0.330748		predicted
CHB_15520_0	cyclohexa-1,5-diene-1-carboxyl-CoA	0.0876062		predicted
CHB_15520_-1	cyclohexa-1,5-diene-1-carboxyl-CoA	0.50596		predicted
CHB_15520_-2	cyclohexa-1,5-diene-1-carboxyl-CoA	2.39656		predicted
CHB_15520_-3	cyclohexa-1,5-diene-1-carboxyl-CoA	4.41667		predicted
CHB_15520_-4	cyclohexa-1,5-diene-1-carboxyl-CoA	4.83502		predicted
CHB_15520_-5	cyclohexa-1,5-diene-1-carboxyl-CoA	5.25338		predicted
CHB_16283_1	cystine_0	0.63914		predicted
CHB_16283_0	cystine_0	2.11499		predicted
CHB_16283_-1	cystine_0	2.53334		predicted
CHB_16283_-2	cystine_0	2.9517		predicted
CHB_44962_0	D(-)--aminophenylacetic acid	1.05749		predicted
CHB_44962_-1	D(-)--aminophenylacetic acid	2.11609		predicted
CHB_15695_0	D-(4-hydroxyphenyl)glycine	1.05749		predicted
CHB_15695_-1	D-(4-hydroxyphenyl)glycine	1.80042		predicted
CHB_15695_-2	D-(4-hydroxyphenyl)glycine	1.8942		predicted
CHB_30912_0	D-1-piperidine-2-carboxylate	1.05749		predicted
CHB_30912_-1	D-1-piperidine-2-carboxylate	1.91582		predicted
CHB_36761_0	D-1-pyrroline-2-carboxylate	1.05749		predicted
CHB_36761_-1	D-1-pyrroline-2-carboxylate	1.90139		predicted
CHB_58667_0	D-1-pyrroline-5-carboxylate	1.05749		predicted
CHB_58667_-1	D-1-pyrroline-5-carboxylate	2.04274		predicted
CHB_16174_-1	dADP	0.50596		predicted
CHB_16174_-2	dADP	2.12715		predicted
CHB_16174_-3	dADP	4.14726		predicted
CHB_15570_0	D-alanine	1.05749		predicted
CHB_15570_-1	D-alanine	1.97056		predicted
CHB_28797_0	D-amino-n-butyrate	1.05749		predicted
CHB_28797_-1	D-amino-n-butyrate	1.99093		predicted
CHB_17713_0	dAMP	0.0876062		predicted
CHB_17713_-1	dAMP	0.50596		predicted
CHB_17713_-2	dAMP	2.52606		predicted
CHB_27973_-1	D-arabino-3-hexulose 6-phosphate	0.50596		predicted
CHB_27973_-2	D-arabino-3-hexulose 6-phosphate	2.52606		predicted
CHB_27973_-3	D-arabino-3-hexulose 6-phosphate	2.94442		predicted
CHB_27973_-4	D-arabino-3-hexulose 6-phosphate	3.36277		predicted
CHB_86279_-1	D-arabinose 5-phosphate	0.50596		predicted
CHB_86279_-2	D-arabinose 5-phosphate	2.52606		predicted
CHB_86279_-3	D-arabinose 5-phosphate	2.94442		predicted
CHB_86279_-4	D-arabinose 5-phosphate	3.36277		predicted
CHB_16284_0	dATP	2.03247		predicted
CHB_16284_-1	dATP	2.45082		predicted
CHB_16284_-2	dATP	2.95678		predicted
CHB_16284_-3	dATP	3.37572		predicted
CHB_16284_-4	dATP	5.39583		predicted
CHB_11060_0	D-carnitine	1.05749		predicted
CHB_28846_-1	dCDP	0.50596		predicted
CHB_28846_-2	dCDP	2.12715		predicted
CHB_28846_-3	dCDP	4.14726		predicted
CHB_16311_-1	dCTP	2.45082		predicted
CHB_16311_-2	dCTP	2.95678		predicted
CHB_16311_-3	dCTP	3.37572		predicted
CHB_16311_-4	dCTP	5.39583		predicted
CHB_48153_-1	D-erythrose 4-phospahte	0.50596		predicted
CHB_48153_-2	D-erythrose 4-phospahte	2.52606		predicted
CHB_48153_-3	D-erythrose 4-phospahte	2.94442		predicted
PBC_4481_-1	desamino NAD	1.8906		predicted
PBC_4481_-2	desamino NAD	2.30896		predicted
PBC_4481_-3	desamino NAD	2.72731		predicted
PBC_4481_-4	desamino NAD	3.14567		predicted
PBC_4481_-5	desamino NAD	3.56402		predicted
PBC_4066204_-2	desamino NADH	2.30896		predicted
PBC_4066204_-3	desamino NADH	2.72731		predicted
PBC_4066204_-4	desamino NADH	3.14567		predicted
PBC_4066204_-5	desamino NADH	3.56402		predicted
CHB_40595_-1	D-fructose 1,6-bisphosphate	0.50596		predicted
CHB_40595_-2	D-fructose 1,6-bisphosphate	1.01192		predicted
CHB_40595_-5	D-fructose 1,6-bisphosphate	5.47048		predicted
CHB_40595_-6	D-fructose 1,6-bisphosphate	5.88884		predicted
CHB_37515_-1	D-fructose 1-phosphate	0.50596		predicted
CHB_37515_-2	D-fructose 1-phosphate	2.52606		predicted
CHB_37515_-3	D-fructose 1-phosphate	2.94442		predicted
CHB_37515_-4	D-fructose 1-phosphate	3.36277		predicted
CHB_61553_-1	D-fructose 6-phosphate	0.50596		predicted
CHB_61553_-3	D-fructose 6-phosphate	2.94442		predicted
CHB_61553_-4	D-fructose 6-phosphate	3.36277		predicted
CHB_4126_-1	D-fructuronate	1.39191		predicted
CHB_4126_-2	D-fructuronate	1.8942		predicted
CHB_4126_-3	D-fructuronate	2.31256		predicted
CHB_37480_-1	D-galactose 1-phosphate	0.50596		predicted
CHB_37480_-2	D-galactose 1-phosphate	2.52606		predicted
CHB_37480_-3	D-galactose 1-phosphate	2.94442		predicted
CHB_4141_-1	D-galactose 6-phosphate	0.50596		predicted
CHB_4141_-2	D-galactose 6-phosphate	2.52606		predicted
CHB_4141_-3	D-galactose 6-phosphate	2.94442		predicted
CHB_4141_-4	D-galactose 6-phosphate	3.36277		predicted
CHB_4153_-1	D-galacturonate	1.3051		predicted
CHB_4153_-2	D-galacturonate	1.8942		predicted
CHB_4153_-3	D-galacturonate	2.31256		predicted
CHB_28862_-1	dGDP	0.50596		predicted
CHB_28862_-2	dGDP	2.12715		predicted
CHB_28862_-3	dGDP	4.14726		predicted
CHB_28862_-4	dGDP	4.56561		predicted
CHB_18391_-2	D-gluconate	1.8942		predicted
CHB_16938_-1	D-glucono-1,5-lactone 6-phosphate	0.50596		predicted
CHB_16938_-2	D-glucono-1,5-lactone 6-phosphate	2.52606		predicted
CHB_16938_-3	D-glucono-1,5-lactone 6-phosphate	2.94442		predicted
CHB_27625_0	D-glucosamine 1-phosphate	0.0876062		predicted
CHB_27625_-1	D-glucosamine 1-phosphate	2.10771		predicted
CHB_27625_-2	D-glucosamine 1-phosphate	2.52606		predicted
CHB_27625_-3	D-glucosamine 1-phosphate	2.94442		predicted
CHB_58725_0	D-glucosamine 6-phosphate	0.0876062		predicted
CHB_58725_-1	D-glucosamine 6-phosphate	2.10771		predicted
CHB_58725_-2	D-glucosamine 6-phosphate	2.52606		predicted
CHB_58725_-3	D-glucosamine 6-phosphate	2.94442		predicted
CHB_58725_-4	D-glucosamine 6-phosphate	3.36277		predicted
CHB_18148_-1	D-glucose 1,6-diphosphate	0.50596		predicted
CHB_18148_-2	D-glucose 1,6-diphosphate	1.01192		predicted
CHB_18148_-3	D-glucose 1,6-diphosphate	3.03202		predicted
CHB_18148_-4	D-glucose 1,6-diphosphate	5.05213		predicted
CHB_18148_-5	D-glucose 1,6-diphosphate	5.47048		predicted
CHB_4170_-1	D-glucose 6-phosphate	0.50596		predicted
CHB_4170_-3	D-glucose 6-phosphate	2.94442		predicted
CHB_4170_-4	D-glucose 6-phosphate	3.36277		predicted
PBC_444791_-2	D-glucuronate	1.8942		predicted
PBC_444791_-3	D-glucuronate	2.31256		predicted
CHB_29052_-1	D-glyceraldehyde-3-phosphate	0.50596		predicted
CHB_29052_-2	D-glyceraldehyde-3-phosphate	2.52606		predicted
CHB_29052_-3	D-glyceraldehyde-3-phosphate	2.94442		predicted
CHB_16192_-1	dGMP	0.50596		predicted
CHB_16192_-3	dGMP	2.94442		predicted
CHB_16497_-1	dGTP	2.45082		predicted
CHB_16497_-2	dGTP	2.95678		predicted
CHB_16497_-3	dGTP	3.37572		predicted
CHB_16497_-4	dGTP	5.39583		predicted
CHB_16497_-5	dGTP	5.81418		predicted
CHB_36386_-1	Dichloroacetic acid	0.83812		predicted
CHB_15633_-2	dihydrofolate	2.9517		predicted
CHB_15633_-3	dihydrofolate	3.37005		predicted
CHB_15633_-1	dihydrofolate	4.0477		predicted
CHB_18047_-1	dihydro--lipoate	0.962868		predicted
CHB_18047_-2	dihydro--lipoate	1.8942		predicted
CHB_18047_-3	dihydro--lipoate	2.31256		predicted
MAN_10148_-2	dihydroxonic acid	1.8942		predicted
MAN_10148_-1	dihydroxonic acid	2.06992		predicted
MAN_10084_0	dimethylacetothetin	1.05749		predicted
CHB_16057_-1	dimethylallyl diphosphate	0.50596		predicted
CHB_16057_-2	dimethylallyl diphosphate	2.12715		predicted
CHB_16057_-3	dimethylallyl diphosphate	4.14726		predicted
CHB_17081_-1	dimethylmaleate	1.54106		predicted
CHB_17081_-2	dimethylmaleate	2.9517		predicted
CHB_16457_0	dimethylpropiothetin	1.05749		predicted
CHB_37050_1	DL-3-hydroxybutanoyl-CoA	-0.330748		predicted
CHB_37050_0	DL-3-hydroxybutanoyl-CoA	0.0876062		predicted
CHB_37050_-1	DL-3-hydroxybutanoyl-CoA	0.50596		predicted
CHB_37050_-2	DL-3-hydroxybutanoyl-CoA	2.39656		predicted
CHB_37050_-3	DL-3-hydroxybutanoyl-CoA	4.41667		predicted
CHB_37050_-4	DL-3-hydroxybutanoyl-CoA	4.83502		predicted
CHB_37050_-5	DL-3-hydroxybutanoyl-CoA	5.25338		predicted
CHB_28225_0	D-leucine	1.05749		predicted
CHB_16855_1	D-lysine	0.63914		predicted
CHB_16855_0	D-lysine	1.05749		predicted
CHB_16855_-1	D-lysine	2.50555		predicted
CHB_17656_-1	D-mandelic acid	1.36494		predicted
CHB_16298_-1	D-mannitol-1-phosphate	0.50596		predicted
CHB_16298_-2	D-mannitol-1-phosphate	2.52606		predicted
CHB_16298_-3	D-mannitol-1-phosphate	2.94442		predicted
CHB_35374_-1	D-mannose 1-phosphate	0.50596		predicted
CHB_35374_-2	D-mannose 1-phosphate	2.52606		predicted
CHB_35374_-3	D-mannose 1-phosphate	2.94442		predicted
CHB_43896_-1	D-mannose 6-phosphate	0.50596		predicted
CHB_43896_-2	D-mannose 6-phosphate	2.52606		predicted
CHB_43896_-3	D-mannose 6-phosphate	2.94442		predicted
CHB_43896_-4	D-mannose 6-phosphate	3.36277		predicted
CHB_16176_1	D-ornithine	0.63914		predicted
CHB_16176_-1	D-ornithine	2.49241		predicted
CHB_35425_-1	D-ribose 1-phosphate	0.50596		predicted
CHB_35425_-2	D-ribose 1-phosphate	2.52606		predicted
CHB_35425_-3	D-ribose 1-phosphate	2.94442		predicted
CHB_52742_-1	D-ribose 5-phosphate	0.50596		predicted
CHB_52742_-3	D-ribose 5-phosphate	2.94442		predicted
CHB_52742_-4	D-ribose 5-phosphate	3.36277		predicted
CHB_16710_-1	D-ribulose 1,5-biphosphate	0.50596		predicted
CHB_16710_-2	D-ribulose 1,5-biphosphate	1.01192		predicted
CHB_16710_-3	D-ribulose 1,5-biphosphate	3.03202		predicted
CHB_16710_-4	D-ribulose 1,5-biphosphate	5.05213		predicted
CHB_16710_-5	D-ribulose 1,5-biphosphate	5.47048		predicted
CHB_17363_-1	D-ribulose 5-phosphate	0.50596		predicted
CHB_17363_-2	D-ribulose 5-phosphate	2.52606		predicted
CHB_17363_-3	D-ribulose 5-phosphate	2.94442		predicted
CHB_16523_0	D-serine	1.05749		predicted
CHB_17044_-1	D-sorbitol 6-phosphate	0.50596		predicted
CHB_17044_-2	D-sorbitol 6-phosphate	2.52606		predicted
CHB_17044_-3	D-sorbitol 6-phosphate	2.94442		predicted
CHB_17886_-1	D-tagaturonate	1.54512		predicted
CHB_17886_-2	D-tagaturonate	1.8942		predicted
CHB_18075_-1	dTDP	0.50596		predicted
CHB_18075_-2	dTDP	2.12715		predicted
CHB_18075_-4	dTDP	4.56561		predicted
CHB_68523_-1	dTDP-4-amino-4,6-dideoxyD-glucose	1.8906		predicted
CHB_68523_-2	dTDP-4-amino-4,6-dideoxyD-glucose	2.30896		predicted
CHB_68523_-3	dTDP-4-amino-4,6-dideoxyD-glucose	2.72731		predicted
CHB_68523_-4	dTDP-4-amino-4,6-dideoxyD-glucose	3.14567		predicted
CHB_16128_-2	dTDP-4-dehydro-6-deoxyD-glucose	2.30896		predicted
CHB_16128_-3	dTDP-4-dehydro-6-deoxyD-glucose	2.72731		predicted
CHB_16128_-4	dTDP-4-dehydro-6-deoxyD-glucose	3.14567		predicted
CHB_45868_-2	dTDP-6-deoxy-L-lyxo-4-hexulose	2.30896		predicted
CHB_45868_-3	dTDP-6-deoxy-L-lyxo-4-hexulose	2.72731		predicted
CHB_45868_-4	dTDP-6-deoxy-L-lyxo-4-hexulose	3.14567		predicted
CHB_15700_-2	dTDPglucose	2.30896		predicted
CHB_15700_-3	dTDPglucose	2.72731		predicted
CHB_15700_-4	dTDPglucose	3.14567		predicted
CHB_15774_-2	dTDP-L-rhamnose	2.30896		predicted
CHB_15774_-3	dTDP-L-rhamnose	2.72731		predicted
CHB_15774_-4	dTDP-L-rhamnose	3.14567		predicted
CHB_4280_1	D-threo-2,4-diaminopentanoate	0.63914		predicted
CHB_4280_0	D-threo-2,4-diaminopentanoate	1.05749		predicted
CHB_4280_-1	D-threo-2,4-diaminopentanoate	2.49585		predicted
CHB_63528_-1	dTMP	0.50596		predicted
CHB_63528_-3	dTMP	2.94442		predicted
CHB_18077_-1	dTTP	2.45082		predicted
CHB_18077_-2	dTTP	2.95678		predicted
CHB_18077_-3	dTTP	3.37572		predicted
CHB_18077_-5	dTTP	5.81418		predicted
CHB_28850_-1	dUDP2-	0.50596		predicted
CHB_28850_-2	dUDP2-	2.12715		predicted
CHB_28850_-3	dUDP2-	4.14726		predicted
CHB_28850_-4	dUDP2-	4.56561		predicted
CHB_17622_-1	dUMP	0.50596		predicted
CHB_17622_-2	dUMP	2.52606		predicted
CHB_17622_-3	dUMP	2.94442		predicted
CHB_17625_-1	dUTP	2.45082		predicted
CHB_17625_-2	dUTP	2.95678		predicted
CHB_17625_-3	dUTP	3.37572		predicted
CHB_17625_-4	dUTP	5.39583		predicted
CHB_17625_-5	dUTP	5.81418		predicted
CHB_16332_-1	D-xylulose 5-phosphate	0.50596		predicted
CHB_16332_-2	D-xylulose 5-phosphate	2.52606		predicted
CHB_16332_-3	D-xylulose 5-phosphate	2.94442		predicted
CHB_17479_-1	enol-oxaloacetate	1.33153		predicted
CHB_17479_-2	enol-oxaloacetate	2.9517		predicted
CHB_17479_-3	enol-oxaloacetate	3.37005		predicted
CHB_16815_-1	enol-phenylpyruvate	1.79632		predicted
CHB_60893_0	erythro-3-hydroxyaspartate	1.05749		predicted
CHB_60893_-1	erythro-3-hydroxyaspartate	2.53334		predicted
CHB_60893_-2	erythro-3-hydroxyaspartate	2.9517		predicted
CHB_17063_-1	erythrulose 1-phosphate	0.50596		predicted
CHB_17063_-2	erythrulose 1-phosphate	2.52606		predicted
CHB_17063_-3	erythrulose 1-phosphate	2.94442		predicted
MAN_10175_-1	ethylene glycol phosphate	0.50596		predicted
MAN_10175_-2	ethylene glycol phosphate	2.52606		predicted
MAN_10139_-1	ethylene phosphate	0.50596		predicted
MAN_10139_-2	ethylene phosphate	2.52606		predicted
CHB_16238_-3	flavin-adenine dinucleotide	2.72731		predicted
CHB_16238_-4	flavin-adenine dinucleotide	3.14567		predicted
CHB_17621_-1	FMN(oxidized)	0.50596		predicted
CHB_17621_-2	FMN(oxidized)	2.52606		predicted
CHB_17621_-4	FMN(oxidized)	3.36277		predicted
CHB_16048_-1	FMN(reduced)	0.50596		predicted
CHB_16048_-2	FMN(reduced)	2.52606		predicted
CHB_16048_-3	FMN(reduced)	2.94442		predicted
CHB_16048_-4	FMN(reduced)	3.36277		predicted
CHB_16048_-5	FMN(reduced)	3.78113		predicted
CHB_15522_1	formyl-CoA	-0.330748		predicted
CHB_15522_0	formyl-CoA	0.0876062		predicted
CHB_15522_-1	formyl-CoA	0.50596		predicted
CHB_15522_-2	formyl-CoA	2.39656		predicted
CHB_15522_-3	formyl-CoA	4.41667		predicted
CHB_15522_-4	formyl-CoA	4.83502		predicted
CHB_15522_-5	formyl-CoA	5.25338		predicted
CHB_29806_-1	fumarate	1.48029		predicted
CHB_29806_-2	fumarate	2.9517		predicted
PBC_643402_-1	furylacrylic acid	1.19719		predicted
CHB_75305_0	g-/glutamohydroxamic acid	1.05749		predicted
CHB_75305_-1	g-/glutamohydroxamic acid	1.06723		predicted
CHB_75305_-2	g-/glutamohydroxamic acid	1.8942		predicted
CHB_17552_-1	GDP	0.50596		predicted
CHB_17552_-2	GDP	2.12715		predicted
CHB_17552_-4	GDP	4.56561		predicted
CHB_17552_-5	GDP	4.98397		predicted
CHB_62254_-2	GDPglucose	2.30896		predicted
CHB_62254_-3	GDPglucose	2.72731		predicted
CHB_62254_-4	GDPglucose	3.14567		predicted
CHB_62254_-5	GDPglucose	3.56402		predicted
CHB_18038_-2	GDP-L-galactose	2.30896		predicted
CHB_18038_-3	GDP-L-galactose	2.72731		predicted
CHB_18038_-4	GDP-L-galactose	3.14567		predicted
CHB_18038_-5	GDP-L-galactose	3.56402		predicted
CHB_15820_-2	GDPmannose	2.30896		predicted
CHB_15820_-3	GDPmannose	2.72731		predicted
CHB_15820_-4	GDPmannose	3.14567		predicted
CHB_15820_-5	GDPmannose	3.56402		predicted
PBC_102871_0	g-fluoroglutamate	1.05749		predicted
PBC_102871_-1	g-fluoroglutamate	2.53334		predicted
PBC_102871_-2	g-fluoroglutamate	2.9517		predicted
CHB_16077_-1	glucose 1-phosphate	0.50596		predicted
CHB_16077_-3	glucose 1-phosphate	2.94442		predicted
CHB_16856_0	glutathione (reduced)	1.05749		predicted
CHB_16856_-1	glutathione (reduced)	2.53334		predicted
CHB_16856_-2	glutathione (reduced)	2.9517		predicted
CHB_16856_-4	glutathione (reduced)	3.7884		predicted
MAN_10019_0	glutathione derivative of (E)-2-octenal	1.05749		predicted
MAN_10019_-1	glutathione derivative of (E)-2-octenal	2.53334		predicted
MAN_10019_-2	glutathione derivative of (E)-2-octenal	2.9517		predicted
MAN_10019_-3	glutathione derivative of (E)-2-octenal	3.37005		predicted
MAN_10020_0	glutathione derivative of (E)-3-nonen-2-one	1.05749		predicted
MAN_10020_-1	glutathione derivative of (E)-3-nonen-2-one	2.53334		predicted
MAN_10020_-2	glutathione derivative of (E)-3-nonen-2-one	2.9517		predicted
MAN_10020_-3	glutathione derivative of (E)-3-nonen-2-one	3.37005		predicted
MAN_10021_0	glutathione derivative of ethyl (E)-2-octenoate	1.05749		predicted
MAN_10021_-1	glutathione derivative of ethyl (E)-2-octenoate	2.53334		predicted
MAN_10021_-2	glutathione derivative of ethyl (E)-2-octenoate	2.9517		predicted
MAN_10021_-3	glutathione derivative of ethyl (E)-2-octenoate	3.37005		predicted
MAN_10022_0	glutathione derivative of methyl (E)-2-octenoate	1.05749		predicted
MAN_10022_-1	glutathione derivative of methyl (E)-2-octenoate	2.53334		predicted
MAN_10022_-2	glutathione derivative of methyl (E)-2-octenoate	2.9517		predicted
MAN_10022_-3	glutathione derivative of methyl (E)-2-octenoate	3.37005		predicted
CHB_17858_1	glutathoine(ox)	0.63914		predicted
CHB_17858_0	glutathoine(ox)	2.11499		predicted
CHB_17858_-1	glutathoine(ox)	3.59084		predicted
CHB_17858_-2	glutathoine(ox)	5.06669		predicted
CHB_17858_-3	glutathoine(ox)	5.48504		predicted
CHB_17858_-4	glutathoine(ox)	5.90339		predicted
CHB_16108_-1	glycerone phosphate	0.50596		predicted
CHB_17201_0	glycylglycine_0	1.05749		predicted
CHB_73912_0	glycyl-L-phenylalanine	1.05749		predicted
CHB_73912_-1	glycyl-L-phenylalanine	2.45239		predicted
CHB_16891_-1	glyoxylate	1.58494		predicted
CHB_15996_-1	GTP	2.45082		predicted
CHB_15996_-2	GTP	2.95678		predicted
CHB_15996_-6	GTP	6.23253		predicted
CHB_15968_0	guanadinopropionate	1.05749		predicted
CHB_15968_-1	guanadinopropionate	2.20163		predicted
CHB_16344_0	guanidinoacetate	1.05749		predicted
CHB_16344_-1	guanidinoacetate	2.31534		predicted
CHB_28072_-1	guanosine 3'-monophosphate	0.50596		predicted
CHB_28072_-2	guanosine 3'-monophosphate	2.52606		predicted
CHB_28072_-3	guanosine 3'-monophosphate	2.94442		predicted
CHB_28072_-4	guanosine 3'-monophosphate	3.36277		predicted
CHB_17345_-1	guanosine 5 '-phosphate	0.50596		predicted
CHB_17345_-4	guanosine 5 '-phosphate	3.36277		predicted
MAN_10005_0	H4PteGlu4	1.05749		predicted
MAN_10005_-2	H4PteGlu4	2.9517		predicted
MAN_10005_-3	H4PteGlu4	4.42754		predicted
MAN_10005_-1	H4PteGlu4	5.36722		predicted
MAN_10005_-4	H4PteGlu4	5.90339		predicted
MAN_10005_-5	H4PteGlu4	7.37924		predicted
MAN_10005_-6	H4PteGlu4	7.7976		predicted
CHB_30832_-1	H-adipate-	1.5663		predicted
CHB_30832_-2	H-adipate-	2.9517		predicted
CHB_45571_-1	heptanoic acid	1.41906		predicted
CHB_30776_-1	hexanoic acid	1.40442		predicted
CHB_18089_-1	hippurate	1.60553		predicted
CHB_30531_-1	H-pimelate-	1.58094		predicted
CHB_30531_-2	H-pimelate-	2.9517		predicted
CHB_32797_-1	hydroxyglutarate_-2	1.41911		predicted
CHB_32797_-2	hydroxyglutarate_-2	2.9517		predicted
CHB_30841_-1	hydroxypyruvate	1.55979		predicted
CHB_17808_-1	IDP	0.50596		predicted
CHB_17808_-2	IDP	2.12715		predicted
CHB_17808_-3	IDP	4.14726		predicted
CHB_17808_-4	IDP	4.56561		predicted
CHB_17808_-5	IDP	4.98397		predicted
CHB_17202_-1	IMP	0.50596		predicted
CHB_17202_-4	IMP	3.36277		predicted
CHB_16411_-1	indole-3-acetic acid	1.60809		predicted
CHB_17282_-1	indole-3-lactate	1.45068		predicted
CHB_17640_-1	indole-3-pyruvate	1.94215		predicted
CHB_29780_-1	isochorismate	1.58849		predicted
CHB_29780_-2	isochorismate	2.9517		predicted
CHB_16087_-1	isocitrate	1.81537		predicted
CHB_16584_-1	isopentenyl diphosphate	0.50596		predicted
CHB_16584_-2	isopentenyl diphosphate	2.12715		predicted
CHB_16584_-3	isopentenyl diphosphate	4.14726		predicted
CHB_16039_-1	ITP	2.45082		predicted
CHB_16039_-2	ITP	2.95678		predicted
CHB_16039_-6	ITP	6.23253		predicted
CHB_16026_1	L,L-2,6-diaminoheptanedioate	0.63914		predicted
CHB_16026_0	L,L-2,6-diaminoheptanedioate	2.11499		predicted
CHB_16026_-1	L,L-2,6-diaminoheptanedioate	2.53334		predicted
CHB_16026_-2	L,L-2,6-diaminoheptanedioate	2.9517		predicted
CHB_37023_0	L-2-aminoadipate	1.05749		predicted
CHB_37023_-1	L-2-aminoadipate	2.53334		predicted
CHB_37023_-2	L-2-aminoadipate	2.9517		predicted
CHB_15836_0	L-4-aspartyl phosphate	1.75936		predicted
CHB_15836_-1	L-4-aspartyl phosphate	3.23521		predicted
CHB_15836_-2	L-4-aspartyl phosphate	3.29172		predicted
CHB_15836_-3	L-4-aspartyl phosphate	3.71008		predicted
CHB_16342_-2	L-5-carboxymethylhydantoin	1.8942		predicted
CHB_16342_-1	L-5-carboxymethylhydantoin	2.18399		predicted
CHB_57589_0	L-acetylcarnitine	1.05749		predicted
CHB_16977_0	L-alanine	1.05749		predicted
CHB_16977_-1	L-alanine	1.97056		predicted
CHB_16467_1	L-arginine	0.63914		predicted
CHB_16467_0	L-arginine	1.05749		predicted
CHB_17196_0	L-asparagine	1.05749		predicted
CHB_18051_0	L-aspartate-4-semialdehyde	1.05749		predicted
CHB_18051_-1	L-aspartate-4-semialdehyde	2.316		predicted
CHB_21949_0	L-butyrylcarnitine	1.05749		predicted
CHB_16347_0	L-carnitine	1.05749		predicted
CHB_16349_0	L-citrulline	1.05749		predicted
CHB_17561_0	L-cysteine	1.05749		predicted
CHB_21282_1	L-erythro-3,5-diaminohexanoate	0.63914		predicted
CHB_21282_0	L-erythro-3,5-diaminohexanoate	1.05749		predicted
CHB_21282_-1	L-erythro-3,5-diaminohexanoate	2.38616		predicted
CHB_6220_-1	L-fuculose 1-phosphate	0.50596		predicted
CHB_6220_-2	L-fuculose 1-phosphate	2.52606		predicted
CHB_6220_-3	L-fuculose 1-phosphate	2.94442		predicted
CHB_29985_0	L-glutamate	1.11428		predicted
CHB_29985_-1	L-glutamate	2.04725		predicted
CHB_29985_-2	L-glutamate	3.15143		predicted
CHB_18050_0	L-glutamine	1.05749		predicted
CHB_18050_-1	L-glutamine	2.2064		predicted
CHB_15971_1	L-histidine	0.63914		predicted
CHB_16996_1	L-histidinol phosphate	-0.330748		predicted
CHB_16996_0	L-histidinol phosphate	0.0876062		predicted
CHB_16996_-1	L-histidinol phosphate	2.10771		predicted
CHB_16996_-2	L-histidinol phosphate	2.52606		predicted
CHB_17588_0	L-homocysteine	1.05749		predicted
CHB_17588_-1	L-homocysteine	1.75526		predicted
CHB_17588_-2	L-homocysteine	1.8942		predicted
CHB_15699_0	L-homoserine	1.05749		predicted
CHB_15699_-1	L-homoserine	1.70097		predicted
CHB_30313_-1	lipoate	1.21834		predicted
CHB_17191_0	L-isoleusine	1.05749		predicted
CHB_15603_0	L-leucine	1.05749		predicted
CHB_15603_-1	L-leucine	3.24304		predicted
CHB_18019_1	L-lysine	0.63914		predicted
CHB_18019_0	L-lysine	1.05749		predicted
CHB_18019_-1	L-lysine	2.50555		predicted
CHB_16643_0	L-methionine	1.05749		predicted
CHB_16643_-1	L-methionine	1.77495		predicted
CHB_18347_0	L-norleucine	1.05749		predicted
CHB_18314_0	L-norvaline	1.05749		predicted
CHB_18314_-1	L-norvaline	2.00582		predicted
CHB_16585_0	lombricine	1.05749		predicted
CHB_16585_-1	lombricine	1.47585		predicted
CHB_16585_-2	lombricine	1.8942		predicted
CHB_15729_1	L-ornithine	0.63914		predicted
CHB_15729_0	L-ornithine	1.50697		predicted
CHB_15729_-1	L-ornithine	2.49241		predicted
CHB_17490_0	L-palmitoylcarnitine	1.05749		predicted
CHB_17295_0	L-phenylalanine	1.05749		predicted
CHB_439819_0	L-phenylglycine	1.05749		predicted
CHB_439819_-1	L-phenylglycine	2.11609		predicted
CHB_30633_0	L-pipecolate	1.05749		predicted
CHB_30633_-1	L-pipecolate	1.98637		predicted
PBC_107738_0	L-propionylcarnitine	1.05749		predicted
MAN_10211_-1	L-rhamnulose 1-phosphate	0.50596		predicted
MAN_10211_-2	L-rhamnulose 1-phosphate	2.52606		predicted
MAN_10211_-3	L-rhamnulose 1-phosphate	2.94442		predicted
MAN_10211_-4	L-rhamnulose 1-phosphate	3.36277		predicted
CHB_17666_-1	L-ribulose 5-phosphate	0.50596		predicted
CHB_17666_-2	L-ribulose 5-phosphate	2.52606		predicted
CHB_17666_-3	L-ribulose 5-phosphate	2.94442		predicted
CHB_17115_-1	L-serine	0.487308		predicted
CHB_17115_0	L-serine	1.05749		predicted
PBC_164608_0	L-tert-leucine	1.05749		predicted
PBC_164608_-1	L-tert-leucine	2.02815		predicted
CHB_47980_0	L-threo-3-methylaspartate	1.05749		predicted
CHB_47980_-1	L-threo-3-methylaspartate	2.53334		predicted
CHB_47980_-2	L-threo-3-methylaspartate	2.9517		predicted
CHB_57561_-1	L-threonate	0.98622		predicted
CHB_16857_0	L-threonine	1.05749		predicted
CHB_16857_-1	L-threonine	1.83598		predicted
CHB_16828_0	L-tryptophan	1.05749		predicted
CHB_17895_0	L-tyrosine	1.05749		predicted
CHB_17895_-2	L-tyrosine	1.8942		predicted
CHB_16414_0	L-valine	1.05749		predicted
CHB_16414_-1	L-valine	2.01175		predicted
CHB_30780_-1	maleate	1.48029		predicted
CHB_15531_1	malonyl-CoA	-0.330748		predicted
CHB_15531_0	malonyl-CoA	0.0876062		predicted
CHB_15531_-1	malonyl-CoA	0.50596		predicted
CHB_15531_-2	malonyl-CoA	2.39656		predicted
CHB_15531_-3	malonyl-CoA	3.87241		predicted
CHB_15531_-4	malonyl-CoA	5.89252		predicted
CHB_15531_-5	malonyl-CoA	6.31087		predicted
CHB_30308_1	meso-diaminoheptanedioate	0.63914		predicted
CHB_30308_0	meso-diaminoheptanedioate	2.11499		predicted
CHB_30308_-1	meso-diaminoheptanedioate	2.53334		predicted
CHB_30308_-2	meso-diaminoheptanedioate	2.9517		predicted
CHB_15673_-1	meso-tartrate	1.5428		predicted
CHB_15673_-2	meso-tartrate	2.9517		predicted
MAN_10141_-1	methylbenzene acetic acid	1.50277		predicted
MAN_10121_-1	methyl-D-glucopyranoside 6-phosphate	0.50596		predicted
MAN_10121_-2	methyl-D-glucopyranoside 6-phosphate	2.52606		predicted
MAN_10121_-3	methyl-D-glucopyranoside 6-phosphate	2.94442		predicted
MAN_10042_-1	methyl-D-ribofuranoside 5-phosphate	0.50596		predicted
MAN_10042_-2	methyl-D-ribofuranoside 5-phosphate	2.52606		predicted
MAN_10042_-3	methyl-D-ribofuranoside 5-phosphate	2.94442		predicted
MAN_10010_-1	methylerythrulose 1-phosphate	0.50596		predicted
MAN_10010_-2	methylerythrulose 1-phosphate	2.52606		predicted
MAN_10010_-3	methylerythrulose 1-phosphate	2.94442		predicted
CHB_16093_-1	methylitaconate	1.55299		predicted
CHB_16093_-2	methylitaconate	2.9517		predicted
CHB_16625_1	methylmalonyl-CoA	-0.330748		predicted
CHB_16625_0	methylmalonyl-CoA	0.0876062		predicted
CHB_16625_-1	methylmalonyl-CoA	0.50596		predicted
CHB_16625_-2	methylmalonyl-CoA	2.39656		predicted
CHB_16625_-3	methylmalonyl-CoA	3.87241		predicted
CHB_16625_-4	methylmalonyl-CoA	5.89252		predicted
CHB_16625_-5	methylmalonyl-CoA	6.31087		predicted
CHB_42383_-1	monoethyl phosphate	0.50596		predicted
CHB_42383_-2	monoethyl phosphate	2.52606		predicted
CHB_18319_0	N-(5-amino-1--D-ribosyl-4-imidazoyl-carbonyl)-L-aspartic acid 5'-phosphate	0.0876062		predicted
CHB_18319_-1	N-(5-amino-1--D-ribosyl-4-imidazoyl-carbonyl)-L-aspartic acid 5'-phosphate	1.56345		predicted
CHB_18319_-2	N-(5-amino-1--D-ribosyl-4-imidazoyl-carbonyl)-L-aspartic acid 5'-phosphate	3.0393		predicted
CHB_18319_-3	N-(5-amino-1--D-ribosyl-4-imidazoyl-carbonyl)-L-aspartic acid 5'-phosphate	3.45766		predicted
CHB_18319_-4	N-(5-amino-1--D-ribosyl-4-imidazoyl-carbonyl)-L-aspartic acid 5'-phosphate	5.47776		predicted
CHB_18319_-5	N-(5-amino-1--D-ribosyl-4-imidazoyl-carbonyl)-L-aspartic acid 5'-phosphate	5.89611		predicted
CHS_2006119_-1	N-(benzyloxycarbonyl)-L-aspartic acid	2.0167		predicted
CHS_2006119_-2	N-(benzyloxycarbonyl)-L-aspartic acid	2.9517		predicted
MAN_10127_-2	N-(benzyloxycarbonyl)-L-aspartyl-L-phenylalanine methyl ester	1.8942		predicted
MAN_10127_-1	N-(benzyloxycarbonyl)-L-aspartyl-L-phenylalanine methyl ester	2.6984		predicted
CHB_16439_0	N-(carboxymethyl)-D-alanine	1.05749		predicted
CHB_16439_-1	N-(carboxymethyl)-D-alanine	2.53334		predicted
CHB_16439_-2	N-(carboxymethyl)-D-alanine	2.9517		predicted
CHB_15682_1	N-(L-argino)succinate	0.63914		predicted
CHB_15682_0	N-(L-argino)succinate	2.11499		predicted
CHB_15682_-1	N-(L-argino)succinate	3.59084		predicted
CHB_15682_-2	N-(L-argino)succinate	4.00919		predicted
CHB_15682_-3	N-(L-argino)succinate	4.42754		predicted
CHB_17724_0	N,N-dimethylglycine	1.05749		predicted
CHB_17724_-1	N,N-dimethylglycine	1.92814		predicted
CHB_15805_1	N-2-(D-1-carboxyethyl)-L-arginine	0.63914		predicted
CHB_15805_0	N-2-(D-1-carboxyethyl)-L-arginine	2.11499		predicted
CHB_15805_-1	N-2-(D-1-carboxyethyl)-L-arginine	2.53334		predicted
CHB_15805_-2	N-2-(D-1-carboxyethyl)-L-arginine	2.9517		predicted
CHB_16543_0	N-2-acetyl-L-ornithine	1.05749		predicted
CHB_16543_-1	N-2-acetyl-L-ornithine	2.20996		predicted
CHB_16927_1	N6-(L-1,3-dicarboxypropyl)-L-lysine	0.63914		predicted
CHB_16927_0	N6-(L-1,3-dicarboxypropyl)-L-lysine	2.11499		predicted
CHB_16927_-1	N6-(L-1,3-dicarboxypropyl)-L-lysine	3.59084		predicted
CHB_16927_-2	N6-(L-1,3-dicarboxypropyl)-L-lysine	4.00919		predicted
CHB_16927_-3	N6-(L-1,3-dicarboxypropyl)-L-lysine	4.42754		predicted
CHB_7125_-1	N-acetyl-D-glucosamine 1-phosphate	0.50596		predicted
CHB_7125_-2	N-acetyl-D-glucosamine 1-phosphate	2.52606		predicted
CHB_7125_-3	N-acetyl-D-glucosamine 1-phosphate	2.94442		predicted
PBC_440272_-1	N-acetyl--D-glucosamine 1-phosphate	0.50596		predicted
PBC_440272_-2	N-acetyl--D-glucosamine 1-phosphate	2.52606		predicted
PBC_440272_-3	N-acetyl--D-glucosamine 1-phosphate	2.94442		predicted
CHB_15784_-1	N-acetyl-D-glucosamine 6-phosphate	0.50596		predicted
CHB_15784_-2	N-acetyl-D-glucosamine 6-phosphate	2.52606		predicted
CHB_15784_-3	N-acetyl-D-glucosamine 6-phosphate	2.94442		predicted
CHB_15784_-4	N-acetyl-D-glucosamine 6-phosphate	3.36277		predicted
CHB_62168_-1	N-acetyl-D-mannosamine 6-phosphate	0.50596		predicted
CHB_62168_-2	N-acetyl-D-mannosamine 6-phosphate	2.52606		predicted
CHB_62168_-3	N-acetyl-D-mannosamine 6-phosphate	2.94442		predicted
CHB_62168_-4	N-acetyl-D-mannosamine 6-phosphate	3.36277		predicted
MAN_10124_-1	N-acetylethanolamine phosphate	0.50596		predicted
MAN_10124_-2	N-acetylethanolamine phosphate	2.52606		predicted
CHB_40992_-1	N-acetyl-L-alanine	1.68836		predicted
CHB_17645_-1	N-acetyl-L-amino-n-butyrate	1.55964		predicted
CHB_28939_-1	N-acetyl-L-cysteine	1.50001		predicted
CHB_44337_-1	N-acetyl-L-glutamate	1.89123		predicted
CHB_44337_-2	N-acetyl-L-glutamate	2.9517		predicted
CHB_21557_-1	N-acetyl-L-methionine	1.49399		predicted
PBC_306142_-1	N-acetyl-L-norleucine	1.73651		predicted
PBC_5708661_-1	N-acetyl-L-norvaline	1.72337		predicted
CHB_16259_-1	N-acetyl-L-phenylalanine	1.78369		predicted
CHB_74640_-1	N-acetyl-L-tryptophan	1.92628		predicted
CHB_21563_-1	N-acetyl-L-tyrosine	1.46653		predicted
CHB_21563_-2	N-acetyl-L-tyrosine	1.8942		predicted
PBC_66789_-1	N-acetyl-L-valine	1.73086		predicted
CHB_35418_-1	N-acetylneuraminate	1.40826		predicted
CHB_35418_-2	N-acetylneuraminate	1.8942		predicted
CHB_35418_-3	N-acetylneuraminate	2.31256		predicted
CHB_15846_-3	NAD	2.72731		predicted
CHB_15846_-4	NAD	3.14567		predicted
CHB_16908_-2	NADH	2.30896		predicted
CHB_16908_-3	NADH	2.72731		predicted
CHB_16908_-4	NADH	3.14567		predicted
CHB_18009_1	NADP	-0.330748		predicted
CHB_18009_0	NADP	0.0876062		predicted
CHB_18009_-1	NADP	0.50596		predicted
CHB_18009_-4	NADP	1.98363		predicted
CHB_16474_0	NADPH	0.0876062		predicted
CHB_16474_-1	NADPH	0.50596		predicted
CHB_16474_-2	NADPH	0.924314		predicted
CHB_16474_-4	NADPH	1.94743		predicted
CHB_16474_-3	NADPH	2.81492		predicted
CHB_16474_-5	NADPH	5.25338		predicted
PBC_97369_0	N-benzoyl-L-arginine	1.05749		predicted
PBC_97369_-1	N-benzoyl-L-arginine	2.51317		predicted
PBC_151021_-1	N-benzoyl-L-tyrosine	1.41689		predicted
PBC_151021_-2	N-benzoyl-L-tyrosine	1.8942		predicted
MAN_10068_-1	N-benzoyl-L-tyrosylglycine	1.8057		predicted
MAN_10068_-2	N-benzoyl-L-tyrosylglycine	1.8942		predicted
CHB_15859_-1	N-carbamoyl-L-aspartate	1.95417		predicted
CHB_15859_-2	N-carbamoyl-L-aspartate	2.9517		predicted
CHB_30813_-1	n-decanoic acid	1.45849		predicted
CHB_18415_0	N-formiminoglycine	1.05749		predicted
CHB_18415_-1	N-formiminoglycine	2.13377		predicted
CHB_7274_0	N-formimino-L-glutamate	1.05749		predicted
CHB_7274_-1	N-formimino-L-glutamate	2.53334		predicted
CHB_7274_-2	N-formimino-L-glutamate	2.9517		predicted
CHB_29025_-1	N-glycolylneuraminate	1.34221		predicted
CHB_29025_-2	N-glycolylneuraminate	1.8942		predicted
CHB_29025_-3	N-glycolylneuraminate	2.31256		predicted
CHB_29025_-4	N-glycolylneuraminate	2.73091		predicted
MAN_10013_1	n-heptanoyl-CoA	-0.330748		predicted
MAN_10013_0	n-heptanoyl-CoA	0.0876062		predicted
MAN_10013_-1	n-heptanoyl-CoA	0.50596		predicted
MAN_10013_-2	n-heptanoyl-CoA	2.39656		predicted
MAN_10013_-3	n-heptanoyl-CoA	4.41667		predicted
MAN_10013_-4	n-heptanoyl-CoA	4.83502		predicted
MAN_10013_-5	n-heptanoyl-CoA	5.25338		predicted
CHB_16171_0	nicotinamide mononucleotide	0.0876062		predicted
CHB_16171_-1	nicotinamide mononucleotide	2.10771		predicted
CHB_16171_-2	nicotinamide mononucleotide	2.52606		predicted
CHB_16171_-3	nicotinamide mononucleotide	2.94442		predicted
CHS_8149841_-1	nicotinamide mononucleotide(reduced)	0.50596		predicted
CHS_8149841_-2	nicotinamide mononucleotide(reduced)	2.52606		predicted
CHS_8149841_-3	nicotinamide mononucleotide(reduced)	2.94442		predicted
CHB_15763_0	Nicotinate D-ribonucleotide	0.0876062		predicted
CHB_15763_-1	Nicotinate D-ribonucleotide	1.56345		predicted
CHB_15763_-2	Nicotinate D-ribonucleotide	3.58356		predicted
CHB_15763_-3	Nicotinate D-ribonucleotide	4.00191		predicted
CHB_15940_0	nicotinic acid	1.05749		predicted
CHB_15940_-1	nicotinic acid	1.77181		predicted
CHB_28837_-1	n-octanoic acid	1.4322		predicted
CHB_29019_-1	nonanoic acid	1.44535		predicted
CHB_35266_-1	N-succinyl-2-L-amino-6-oxoheptanedioate	2.52687		predicted
CHB_35266_-2	N-succinyl-2-L-amino-6-oxoheptanedioate	2.9517		predicted
CHB_35266_-3	N-succinyl-2-L-amino-6-oxoheptanedioate	4.42754		predicted
CHB_17279_0	N-succinyl-L-2,6-diaminoheptanedioate	1.05749		predicted
CHB_17279_-1	N-succinyl-L-2,6-diaminoheptanedioate	2.53334		predicted
CHB_17279_-2	N-succinyl-L-2,6-diaminoheptanedioate	4.00919		predicted
CHB_17279_-3	N-succinyl-L-2,6-diaminoheptanedioate	4.42754		predicted
CHB_18412_0	N-w-phospho-L-arginine	1.05749		predicted
CHB_18412_-1	N-w-phospho-L-arginine	2.07566		predicted
CHB_18412_-3	N-w-phospho-L-arginine	2.91237		predicted
CHB_18039_-1	N-w-phospholombricine	1.47585		predicted
CHB_18039_-2	N-w-phospholombricine	2.49402		predicted
CHB_18039_-3	N-w-phospholombricine	2.91237		predicted
CHB_18039_-4	N-w-phospholombricine	3.33072		predicted
PBC_439923_-2	N-w-phosphotaurocyamine	1.43652		predicted
PBC_439923_-3	N-w-phosphotaurocyamine	1.85488		predicted
CHB_17981_0	O-acetyl-L-serine	1.05749		predicted
CHB_17981_-1	O-acetyl-L-serine	2.41122		predicted
CHB_16196_-1	oleic acid	1.57059		predicted
CHB_18132_0	O-phosphocholine	0.0876062		predicted
CHB_18132_-1	O-phosphocholine	2.10771		predicted
CHB_15811_0	O-phospho-L-serine	0.0876062		predicted
CHB_17553_0	O-phosphorylethanolamine	0.0876062		predicted
CHB_15842_-1	orotidine 5 '-phosphate	0.50596		predicted
CHB_15842_-5	orotidine 5 '-phosphate	4.83862		predicted
CHB_16995_-1	oxalate-2	1.46766		predicted
CHB_16452_-1	oxaloacetate	2.00413		predicted
CHB_16452_-2	oxaloacetate	2.9517		predicted
CHB_7815_-1	oxalosuccinate_-2	2.32075		predicted
CHB_7815_-2	oxalosuccinate_-2	2.9517		predicted
CHB_7815_-3	oxalosuccinate_-2	4.42754		predicted
CHB_15535_0	oxalyl-CoA	0.0876062		predicted
CHB_15535_-1	oxalyl-CoA	0.50596		predicted
CHB_15535_-2	oxalyl-CoA	0.924314		predicted
CHB_15535_-3	oxalyl-CoA	2.40016		predicted
CHB_15535_-4	oxalyl-CoA	4.29077		predicted
CHB_15535_-5	oxalyl-CoA	6.31087		predicted
CHB_18058_-1	oxamate	1.52122		predicted
CHB_30863_-2	oxonic acid	1.8942		predicted
CHB_30863_-1	oxonic acid	2.53537		predicted
CHB_16821_0	oxoproline_-1	1.05749		predicted
CHB_16821_-1	oxoproline_-1	2.51104		predicted
CHB_15756_-1	palmitic acid	1.53736		predicted
CHB_15525_1	palmitoyl-CoA	-0.330748		predicted
CHB_15525_0	palmitoyl-CoA	0.0876062		predicted
CHB_15525_-1	palmitoyl-CoA	0.50596		predicted
CHB_15525_-2	palmitoyl-CoA	2.39656		predicted
CHB_15525_-3	palmitoyl-CoA	4.41667		predicted
CHB_15525_-4	palmitoyl-CoA	4.83502		predicted
CHB_15525_-5	palmitoyl-CoA	5.25338		predicted
CHB_14737_-1	pantoic acid	1.03952		predicted
CHB_16454_-1	pantothenate	1.36559		predicted
CHB_16454_-2	pantothenate	1.8942		predicted
MAN_10074_1	penicic acid	0.63914		predicted
MAN_10074_0	penicic acid	2.11499		predicted
MAN_10074_-1	penicic acid	2.53334		predicted
MAN_10074_-2	penicic acid	2.9517		predicted
CHB_18208_-2	penicillin G	1.8942		predicted
CHB_18208_-1	penicillin G	2.59199		predicted
CHB_61222_0	penicillinoic acid	1.05749		predicted
CHB_61222_-1	penicillinoic acid	2.53334		predicted
CHB_61222_-2	penicillinoic acid	2.9517		predicted
CHB_17418_-1	pentanoic acid	1.38978		predicted
CHB_27446_-2	phenoxymethylpenicillin	1.8942		predicted
CHB_27446_-1	phenoxymethylpenicillin	2.53946		predicted
MAN_10083_0	phenoxymethylpenicillinoic acid	1.05749		predicted
MAN_10083_-1	phenoxymethylpenicillinoic acid	2.53334		predicted
MAN_10083_-2	phenoxymethylpenicillinoic acid	2.9517		predicted
MAN_10083_-3	phenoxymethylpenicillinoic acid	3.37005		predicted
CHB_37548_-1	phenyl phosphate	0.50596		predicted
CHB_30745_-1	phenylacetic acid	1.4665		predicted
CHB_27480_-1	phenylacetylglycine	1.84399		predicted
MAN_10164_-2	phenylacetyl-L-phenylglycine	1.8942		predicted
MAN_10164_-1	phenylacetyl-L-phenylglycine	2.02869		predicted
CHB_30851_-1	phenylpyruvate	1.79632		predicted
CHB_17287_-1	phosphocreatine	1.01817		predicted
PBC_124896_-1	phosphocyclocreatine	1.01817		predicted
PBC_124896_-2	phosphocyclocreatine	2.49402		predicted
PBC_124896_-3	phosphocyclocreatine	2.91237		predicted
CHB_18021_-1	phosphoenolpyruvate	0.50596		predicted
CHB_18021_-2	phosphoenolpyruvate	1.98181		predicted
CHB_18021_-3	phosphoenolpyruvate	4.00191		predicted
PBC_529_-1	phosphoglycolate	0.50596		predicted
PBC_529_-2	phosphoglycolate	1.98181		predicted
PBC_529_-3	phosphoglycolate	4.00191		predicted
MAN_10076_0	phosphoguanadinopropionate	1.75936		predicted
MAN_10076_-1	phosphoguanadinopropionate	1.81587		predicted
MAN_10076_-2	phosphoguanadinopropionate	2.23423		predicted
CHB_16034_-1	phosphoguanidinoacetate	1.47585		predicted
CHB_16034_-2	phosphoguanidinoacetate	1.8942		predicted
CHB_16034_-3	phosphoguanidinoacetate	2.91237		predicted
MAN_10077_0	phosphoguanidopropionate	1.75936		predicted
MAN_10077_-1	phosphoguanidopropionate	1.81587		predicted
MAN_10077_-2	phosphoguanidopropionate	2.23423		predicted
PBC_6913076_-1	phosphoribosyl-1-O-(2-thiodiphosphate)	0.50596		predicted
PBC_6913076_-2	phosphoribosyl-1-O-(2-thiodiphosphate)	0.924314		predicted
PBC_6913076_-3	phosphoribosyl-1-O-(2-thiodiphosphate)	2.54551		predicted
PBC_6913076_-4	phosphoribosyl-1-O-(2-thiodiphosphate)	4.56561		predicted
PBC_6913076_-5	phosphoribosyl-1-O-(2-thiodiphosphate)	4.98397		predicted
PBC_6913076_-6	phosphoribosyl-1-O-(2-thiodiphosphate)	5.40232		predicted
CHB_16621_-2	phosphotaurocyamine	1.43652		predicted
CHB_16621_-3	phosphotaurocyamine	1.85488		predicted
CHB_57852_-1	prephenate	2.02072		predicted
CHB_57852_-2	prephenate	2.9517		predicted
PBC_92753_1	propanonyl-CoA	-0.330748		predicted
PBC_92753_0	propanonyl-CoA	0.0876062		predicted
PBC_92753_-1	propanonyl-CoA	0.50596		predicted
PBC_92753_-2	propanonyl-CoA	2.39656		predicted
PBC_92753_-3	propanonyl-CoA	4.41667		predicted
PBC_92753_-4	propanonyl-CoA	4.83502		predicted
PBC_92753_-5	propanonyl-CoA	5.25338		predicted
CHB_15539_1	propionyl-CoA	-0.330748		predicted
CHB_15539_0	propionyl-CoA	0.0876062		predicted
CHB_15539_-1	propionyl-CoA	0.50596		predicted
CHB_15539_-2	propionyl-CoA	2.39656		predicted
CHB_15539_-3	propionyl-CoA	4.41667		predicted
CHB_15539_-4	propionyl-CoA	4.83502		predicted
CHB_15539_-5	propionyl-CoA	5.25338		predicted
CHB_15544_-1	prostaglandin E1	1.63066		predicted
CHB_15551_-1	prostaglandin E2	1.64883		predicted
PBC_95054_-2	pteroate	1.8942		predicted
PBC_95054_-1	pteroate	4.35326		predicted
CHB_27470_-2	pteroylglutamate	2.9517		predicted
CHB_27470_-3	pteroylglutamate	3.37005		predicted
CHB_27470_-1	pteroylglutamate	4.55876		predicted
CHB_29751_-1	quinate	0.869727		predicted
CHB_15823_-1	Reduced coenzyme F420	1.47585		predicted
CHB_15823_-2	Reduced coenzyme F420	2.9517		predicted
CHB_15823_-3	Reduced coenzyme F420	3.37005		predicted
CHB_15823_-4	Reduced coenzyme F420	4.8459		predicted
CHB_15823_-5	Reduced coenzyme F420	5.26425		predicted
CHB_15823_-6	Reduced coenzyme F420	5.68261		predicted
CHB_15823_-7	Reduced coenzyme F420	6.10096		predicted
CHB_17877_-2	reduced flavin-adenine dinucleotide	2.30896		predicted
CHB_17877_-3	reduced flavin-adenine dinucleotide	2.72731		predicted
CHB_17877_-4	reduced flavin-adenine dinucleotide	3.14567		predicted
CHB_17877_-5	reduced flavin-adenine dinucleotide	3.56402		predicted
CHB_16680_0	S-adenosyl-L-homocysteine	1.05749		predicted
CHB_16680_-2	S-adenosyl-L-homocysteine	1.8942		predicted
CHB_16680_-1	S-adenosyl-L-homocysteine	4.18187		predicted
CHB_15414_1	S-adenosyl-L-methionine	0.63914		predicted
CHB_15414_0	S-adenosyl-L-methionine	1.05749		predicted
CHB_15414_-1	S-adenosyl-L-methionine	4.22527		predicted
MAN_10149_0	S-aminomethyldihydro--lipoate	1.05749		predicted
MAN_10149_-1	S-aminomethyldihydro--lipoate	1.60222		predicted
MAN_10149_-2	S-aminomethyldihydro--lipoate	1.8942		predicted
CHB_41865_-1	sebacic acid	1.62186		predicted
CHB_41865_-2	sebacic acid	2.9517		predicted
MAN_10207_-1	sedoheptulose 7-phosphate	0.50596		predicted
MAN_10207_-2	sedoheptulose 7-phosphate	2.52606		predicted
MAN_10207_-3	sedoheptulose 7-phosphate	2.94442		predicted
MAN_10207_-4	sedoheptulose 7-phosphate	3.36277		predicted
CHB_16119_-1	shikimate	1.03158		predicted
CHB_30023_-1	sinapate	1.14792		predicted
CHB_30023_-2	sinapate	1.8942		predicted
PBC_458_1	S-methylmethionine	0.63914		predicted
PBC_458_0	S-methylmethionine	1.05749		predicted
MAN_10065_-1	S-methylpropiothetin	1.14296		predicted
CHB_47870_-1	S-methylthioglycolate	1.23034		predicted
CHB_15978_-1	sn-glycerol 3-phosphate	0.50596		predicted
CHB_9300_-1	suberic acid	1.59558		predicted
MAN_10037_-2	succinylAla-Ala-Pro-Leu	2.9517		predicted
MAN_10037_-1	succinylAla-Ala-Pro-Leu	3.33378		predicted
MAN_10037_-3	succinylAla-Ala-Pro-Leu	3.37005		predicted
PBC_5044311_-2	succinylAla-Ala-Pro-Leu-(4-nitrophenyl)analide	1.8942		predicted
PBC_5044311_-3	succinylAla-Ala-Pro-Leu-(4-nitrophenyl)analide	2.31256		predicted
PBC_5044311_-4	succinylAla-Ala-Pro-Leu-(4-nitrophenyl)analide	2.73091		predicted
PBC_5044311_-1	succinylAla-Ala-Pro-Leu-(4-nitrophenyl)analide	4.39285		predicted
MAN_10039_-2	succinylAla-Ala-Pro--Phe	2.9517		predicted
MAN_10039_-3	succinylAla-Ala-Pro--Phe	3.37005		predicted
MAN_10039_-1	succinylAla-Ala-Pro--Phe	3.3807		predicted
PBC_5496888_-2	succinylAla-Ala-Pro-Phe-(4-nitrophenyl)analide	1.8942		predicted
PBC_5496888_-3	succinylAla-Ala-Pro-Phe-(4-nitrophenyl)analide	2.31256		predicted
PBC_5496888_-4	succinylAla-Ala-Pro-Phe-(4-nitrophenyl)analide	2.73091		predicted
PBC_5496888_-1	succinylAla-Ala-Pro-Phe-(4-nitrophenyl)analide	4.44525		predicted
CHB_15380_1	succinyl-CoA	-0.330748		predicted
CHB_15380_0	succinyl-CoA	0.0876062		predicted
CHB_15380_-1	succinyl-CoA	0.50596		predicted
CHB_15380_-2	succinyl-CoA	2.39656		predicted
CHB_15380_-3	succinyl-CoA	3.87241		predicted
CHB_15380_-4	succinyl-CoA	5.89252		predicted
CHB_15380_-5	succinyl-CoA	6.31087		predicted
CHB_16308_-1	sucrose 6-phosphate	0.50596		predicted
CHB_16308_-2	sucrose 6-phosphate	2.52606		predicted
CHB_16308_-3	sucrose 6-phosphate	2.94442		predicted
CHB_16308_-4	sucrose 6-phosphate	3.36277		predicted
CHB_9533_1	thiamine monophosphate	-0.330748		predicted
PBC_4156341_-1	TNAD	1.8906		predicted
PBC_4156341_-2	TNAD	2.30896		predicted
PBC_4156341_-3	TNAD	2.72731		predicted
PBC_4156341_-4	TNAD	3.14567		predicted
MAN_10151_-2	TNADH	2.30896		predicted
MAN_10151_-3	TNADH	2.72731		predicted
MAN_10151_-4	TNADH	3.14567		predicted
MAN_10072_-1	trans-2-hydroxycyclopentanemethanol-phosphate	0.50596		predicted
MAN_10072_-2	trans-2-hydroxycyclopentanemethanol-phosphate	2.52606		predicted
MAN_10070_-1	trans-2-hydroxytetrahydrofuranmethanol-phosphate	0.50596		predicted
MAN_10070_-2	trans-2-hydroxytetrahydrofuranmethanol-phosphate	2.52606		predicted
CHB_18095_0	trans-4-hydroxy-L-proline	1.05749		predicted
CHB_18095_-1	trans-4-hydroxy-L-proline	1.8136		predicted
CHB_15473_1	trans-but-2-enoyl-CoA	-0.330748		predicted
CHB_15473_0	trans-but-2-enoyl-CoA	0.0876062		predicted
CHB_15473_-1	trans-but-2-enoyl-CoA	0.50596		predicted
CHB_15473_-2	trans-but-2-enoyl-CoA	2.39656		predicted
CHB_15473_-3	trans-but-2-enoyl-CoA	4.41667		predicted
CHB_15473_-4	trans-but-2-enoyl-CoA	4.83502		predicted
CHB_15473_-5	trans-but-2-enoyl-CoA	5.25338		predicted
CHB_36926_1	trans-but-2-enoyl-coenzyme A	-0.330748		predicted
CHB_36926_0	trans-but-2-enoyl-coenzyme A	0.0876062		predicted
CHB_36926_-1	trans-but-2-enoyl-coenzyme A	0.50596		predicted
CHB_36926_-2	trans-but-2-enoyl-coenzyme A	2.39656		predicted
CHB_36926_-3	trans-but-2-enoyl-coenzyme A	4.41667		predicted
CHB_36926_-4	trans-but-2-enoyl-coenzyme A	4.83502		predicted
CHB_36926_-5	trans-but-2-enoyl-coenzyme A	5.25338		predicted
CHB_35697_-1	trans-cinnamate	1.46123		predicted
MAN_10004_-1	trans-D-3-fluoro-2-pyrrolidone-5-carboxylate	1.65794		predicted
MAN_10004_-2	trans-D-3-fluoro-2-pyrrolidone-5-carboxylate	1.8942		predicted
CHB_28706_1	trans-hex-2-enoyl-CoA	-0.330748		predicted
CHB_28706_0	trans-hex-2-enoyl-CoA	0.0876062		predicted
CHB_28706_-1	trans-hex-2-enoyl-CoA	0.50596		predicted
CHB_28706_-2	trans-hex-2-enoyl-CoA	2.39656		predicted
CHB_28706_-3	trans-hex-2-enoyl-CoA	4.41667		predicted
CHB_28706_-4	trans-hex-2-enoyl-CoA	4.83502		predicted
CHB_28706_-5	trans-hex-2-enoyl-CoA	5.25338		predicted
CHB_30956_-1	Trichloroacetic acid	0.893732		predicted
CHB_17659_-1	UDP	0.50596		predicted
CHB_17659_-5	UDP	4.98397		predicted
CHB_28131_-2	UDP-3-O-(3-hydroxytetradecanoyl)-N-acetyl-D-glucosamine	2.30896		predicted
CHB_28131_-3	UDP-3-O-(3-hydroxytetradecanoyl)-N-acetyl-D-glucosamine	2.72731		predicted
CHB_28131_-4	UDP-3-O-(3-hydroxytetradecanoyl)-N-acetyl-D-glucosamine	3.14567		predicted
CHB_28131_-5	UDP-3-O-(3-hydroxytetradecanoyl)-N-acetyl-D-glucosamine	3.56402		predicted
CHS_24785053_-2	UDP-D-fucose	2.30896		predicted
CHS_24785053_-3	UDP-D-fucose	2.72731		predicted
CHS_24785053_-4	UDP-D-fucose	3.14567		predicted
CHS_24785053_-5	UDP-D-fucose	3.56402		predicted
CHB_16085_-2	UDP-D-galacturonate	2.30896		predicted
CHB_16085_-3	UDP-D-galacturonate	3.78481		predicted
CHB_16085_-4	UDP-D-galacturonate	4.20316		predicted
CHB_16085_-5	UDP-D-galacturonate	4.62151		predicted
CHB_16085_-6	UDP-D-galacturonate	5.03987		predicted
CHB_17200_-2	UDP-D-glucuronate	2.30896		predicted
CHB_17200_-3	UDP-D-glucuronate	3.78481		predicted
CHB_17200_-4	UDP-D-glucuronate	4.20316		predicted
CHB_17200_-5	UDP-D-glucuronate	4.62151		predicted
CHB_17200_-6	UDP-D-glucuronate	5.03987		predicted
MAN_10028_-2	UDP-D-quinovose	2.30896		predicted
MAN_10028_-3	UDP-D-quinovose	2.72731		predicted
MAN_10028_-4	UDP-D-quinovose	3.14567		predicted
MAN_10028_-5	UDP-D-quinovose	3.56402		predicted
CHB_16082_-2	UDP-D-xylose	2.30896		predicted
CHB_16082_-3	UDP-D-xylose	2.72731		predicted
CHB_16082_-4	UDP-D-xylose	3.14567		predicted
CHB_16082_-5	UDP-D-xylose	3.56402		predicted
CHB_18307_-2	UDPgalactose	2.30896		predicted
CHB_18307_-3	UDPgalactose	2.72731		predicted
CHB_18307_-4	UDPgalactose	3.14567		predicted
CHB_18307_-5	UDPgalactose	3.56402		predicted
CHB_18066_-2	UDPglucose	2.30896		predicted
CHB_18066_-3	UDPglucose	2.72731		predicted
CHB_18066_-4	UDPglucose	3.14567		predicted
CHB_18066_-5	UDPglucose	3.56402		predicted
CHB_17983_-2	UDP-L-arabinose	2.30896		predicted
CHB_17983_-3	UDP-L-arabinose	2.72731		predicted
CHB_17983_-4	UDP-L-arabinose	3.14567		predicted
CHB_17983_-5	UDP-L-arabinose	3.56402		predicted
CHB_16650_-2	UDP-N-acetyl-D-galactosamine	2.30896		predicted
CHB_16650_-3	UDP-N-acetyl-D-galactosamine	2.72731		predicted
CHB_16650_-4	UDP-N-acetyl-D-galactosamine	3.14567		predicted
CHB_16650_-5	UDP-N-acetyl-D-galactosamine	3.56402		predicted
CHB_16264_-2	UDP-N-acetyl-D-glucosamine	2.30896		predicted
CHB_16264_-3	UDP-N-acetyl-D-glucosamine	2.72731		predicted
CHB_16264_-4	UDP-N-acetyl-D-glucosamine	3.14567		predicted
CHB_16264_-5	UDP-N-acetyl-D-glucosamine	3.56402		predicted
CHB_16695_-1	UMP	0.50596		predicted
CHB_16695_-4	UMP	3.36277		predicted
MAN_10064_0	UMPimidazole	1.20284		predicted
MAN_10064_-1	UMPimidazole	1.62119		predicted
MAN_10064_-2	UMPimidazole	2.03955		predicted
MAN_10064_-3	UMPimidazole	2.4579		predicted
CHB_32368_-1	undecanoic acid	1.47163		predicted
PBC_10020_-1	ureidoacetic acid	1.66096		predicted
CHB_28895_-1	uridine 3'-monophosphate	0.50596		predicted
CHB_28895_-2	uridine 3'-monophosphate	2.52606		predicted
CHB_28895_-3	uridine 3'-monophosphate	2.94442		predicted
CHB_28895_-4	uridine 3'-monophosphate	3.36277		predicted
CHB_27247_0	urocanate	1.05749		predicted
CHB_27247_-1	urocanate	1.90141		predicted
CHB_15713_-1	UTP	2.45082		predicted
CHB_15713_-6	UTP	6.23253		predicted
CHB_16806_-2	xanthine-8-carboxylate	1.8942		predicted
CHB_16806_-3	xanthine-8-carboxylate	2.31256		predicted
CHB_16806_-1	xanthine-8-carboxylate	2.74836		predicted
