# Supplementary material for: The quantitative metabolome is shaped by abiotic constraints
Source: Nat Commun. 2021 May 26;12:3178. doi: 10.1038/s41467-021-23214-9 (PMC8155068; doi:10.1038/s41467-021-23214-9)
Supplement: Supplementary file 9 — Supplementary Code 1 [file 41467_2021_23214_MOESM9_ESM.zip › Codes/Core/Input-data-sheets/RxnName2EC.xlsx]

## Sheet: bigg2ec
rxn_biggid	EC
GTHOr	1.8.1.7
CS	[2.3.3.3,2.3.3.1]
ICDHyr	1.1.1.42
PPA	3.6.1.1
PPCK	4.1.1.49
ASPTA	2.6.1.1
GLGC	2.7.7.27
PYK	2.7.1.40
ENO	4.2.1.11
FBA	4.1.2.13
PGI	5.3.1.9
PGK	2.7.2.3
EDA	4.1.2.14
PGL	3.1.1.31
RPE	5.1.3.1
TALA	2.2.1.2
TKT1	2.2.1.1
PTAr	2.3.1.8
ACKr	2.7.2.1
EDD	4.2.1.12
MDH	1.1.1.37
FUM	4.2.1.2
PGAMT	5.4.2.5
UAGDP	2.7.7.23
PPC	4.1.1.31
TRE6PS	2.4.1.15
NDPK2	2.7.4.6
NDPK3	2.7.4.6
NDPK4	2.7.4.6
NDPK1	2.7.4.6
PGMT	5.4.2.2
BETALDHx_CHOLD	[1.2.1.8,1.1.99.1]
NADTRHD	1.6.1.2
TRE6PP	3.1.3.12
GALUi	2.7.7.9
AKGDH	1.2.4.2
GAPD	1.2.1.12
GND	1.1.1.44
G1PACT	2.3.1.157
GF6PTA	2.6.1.16
MDH2	1.1.1.37
G6PDH2r	1.1.1.49
THD2pp	1.6.1.1
TKT2	2.2.1.1
CO2tpp
ACt2rpp
ATPS4rpp	7.1.2.2
GLCptspp	x.x.x.x
GLUDy	1.4.1.4
PDH	1.2.4.1
SUCOAS	6.2.1.5
PFK	2.7.1.11
PGM	5.4.2.1
TPI	5.3.1.1
RPI	5.3.1.6
GLNS	6.3.1.2
CYTBO3_4pp	7.1.1.3
SUCDi	1.3.5.1
ACONTb	4.2.1.3
ACONTa	4.2.1.3
NADH16pp	1.6.99.3
CHLt2pp
NH4tpp
PIt2rpp
GLYBt2pp
GLUN	3.5.1.2
GLUSy	1.4.1.13

## Sheet: ec2rxn_ind
EC	rxn_ind
1.8.1.7	1
2.3.3.3	2
2.3.3.1	2
1.1.1.42	3
3.6.1.1	4
4.1.1.49	5
2.6.1.1	6
2.7.7.27	7
2.7.1.40	8
4.2.1.11	9
4.1.2.13	10
5.3.1.9	11
2.7.2.3	12
4.1.2.14	13
3.1.1.31	14
5.1.3.1	15
2.2.1.2	16
2.2.1.1	[17,44]
2.3.1.8	18
2.7.2.1	19
4.2.1.12	20
1.1.1.37	[21,41]
4.2.1.2	22
5.4.2.5	23
2.7.7.23	24
4.1.1.31	25
2.4.1.15	26
2.7.4.6	[27,28,29,30]
5.4.2.2	31
1.2.1.8	32
1.1.99.1	32
1.6.1.2	33
3.1.3.12	34
2.7.7.9	35
1.2.4.2	36
1.2.1.12	37
1.1.1.44	38
2.3.1.157	39
2.6.1.16	40
1.1.1.49	42
1.6.1.1	43
7.1.2.2	47
x.x.x.x	48
1.4.1.4	49
1.2.4.1	50
6.2.1.5	51
2.7.1.11	52
5.4.2.1	53
5.3.1.1	54
5.3.1.6	55
6.3.1.2	56
7.1.1.3	57
1.3.5.1	58
4.2.1.3	[59,60]
1.6.99.3	61
3.5.1.2	66
1.4.1.13	67
