# Supplementary material for: The quantitative metabolome is shaped by abiotic constraints
Source: Nat Commun. 2021 May 26;12:3178. doi: 10.1038/s41467-021-23214-9 (PMC8155068; doi:10.1038/s41467-021-23214-9)
Supplement: Supplementary file 9 — Supplementary Code 1 [file 41467_2021_23214_MOESM9_ESM.zip › Codes/Core/Input-data-sheets/tf_gene.xlsx]

## Sheet: readme
	COLUMN	DESCRIPTION
	TF	Transcription factor
	TF_id	TF locus tag
	gene	gene name
	gene_id	gene locus tag
	effect	regulatory effect (bias)
	evidence	regulonDB evidence classifications
	ev_level	numeric value to identify confidence level or data source: low confidence (1), high confidence (2), interactions added in this work (Inf)
	SHEET	DESCRIPTION
	GENE	the hiTRN organized by gene
	TU	the hiTRN organized by transcription unit

## Sheet: GENE
TF	TF_id	gene	gene_id	effect	evidence	ev_level
nhaR	b0020	nhaA	b0019	+	[BCE, BPP, GEA]	1
nhaR	b0020	nhaR	b0020	+	[BCE, BPP, GEA]	1
nhaR	b0020	pgaD	b1021	+	[BPP, GEA, HIBSCS]	2
nhaR	b0020	pgaC	b1022	+	[BPP, GEA, HIBSCS]	2
nhaR	b0020	pgaB	b1023	+	[BPP, GEA, HIBSCS]	2
nhaR	b0020	pgaA	b1024	+	[BPP, GEA, HIBSCS]	2
nhaR	b0020	osmC	b1482	+	[BCE, GEA, SM]	1
caiF	b0034	caiE	b0035	+	[BPP, GEA, HIBSCS]	2
caiF	b0034	caiD	b0036	+	[BPP, GEA, HIBSCS]	2
caiF	b0034	caiC	b0037	+	[BPP, GEA, HIBSCS]	2
caiF	b0034	caiB	b0038	+	[BPP, GEA, HIBSCS]	2
caiF	b0034	caiA	b0039	+	[BPP, GEA, HIBSCS]	2
caiF	b0034	caiT	b0040	+	[BPP, GEA, HIBSCS]	2
caiF	b0034	fixA	b0041	+	[BPP, GEA, HIBSCS]	2
caiF	b0034	fixB	b0042	+	[BPP, GEA, HIBSCS]	2
caiF	b0034	fixC	b0043	+	[BPP, GEA, HIBSCS]	2
caiF	b0034	fixX	b0044	+	[BPP, GEA, HIBSCS]	2
araC	b0064	araD	b0061	+	[BPP, GEA, HIBSCS, SM, BCE]	2
araC	b0064	araA	b0062	+	[BPP, GEA, HIBSCS, SM, BCE]	2
araC	b0064	araB	b0063	+	[BPP, GEA, HIBSCS, SM, BCE]	2
araC	b0064	araC	b0064	+	[BPP, GEA, HIBSCS, SM, BCE]	2
araC	b0064	araJ	b0396	+	[AIBSCS, BPP, HIBSCS]	1
araC	b0064	ydeM	b1497	-	[GEA]	1
araC	b0064	ydeN	b1498	-	[GEA]	1
araC	b0064	araG	b1900	+	[AIBSCS, BPP, HIBSCS, SM]	1
araC	b0064	araF	b1901	+	[AIBSCS, BPP, HIBSCS, SM]	1
araC	b0064	araE	b2841	+	[BPP, HIBSCS]	2
araC	b0064	ygeA	b2840	+	[BPP, HIBSCS]	2
araC	b0064	xylB	b3564	-	[BCE, GEA, HIBSCS]	1
araC	b0064	xylA	b3565	-	[BCE, GEA, HIBSCS]	1
araC	b0064	araH	b4460	+	[AIBSCS, BPP, HIBSCS, SM]	1
sgrR	b0069	sroA	G0-9381	-	[BPP, GEA, HIBSCS, SM]	2
sgrR	b0069	thiQ	b0066	-	[BPP, GEA, HIBSCS, SM]	2
sgrR	b0069	thiP	b0067	-	[BPP, GEA, HIBSCS, SM]	2
sgrR	b0069	tbpA	b0068	-	[BPP, GEA, HIBSCS, SM]	2
sgrR	b0069	sgrR	b0069	-	[BPP, GEA, HIBSCS, SM]	2
sgrR	b0069	setA	b0070	+	[BPP, GEA, HIBSCS, SM]	2
sgrR	b0069	alaC	b2379	+	[GEA, HIBSCS, SM]	1
sgrR	b0069	sgrS	b4577	+	[BPP, GEA, HIBSCS, SM]	2
sgrR	b0069	sgrT	b4662	+	[BPP, GEA, HIBSCS, SM]	2
leuO	b0076	leuD	b0071	+	[GEA]	1
leuO	b0076	leuC	b0072	+	[GEA]	1
leuO	b0076	leuB	b0073	+	[GEA]	1
leuO	b0076	leuA	b0074	+	[GEA]	1
leuO	b0076	leuL	b0075	+	[GEA]	1
leuO	b0076	leuO	b0076	+	[BPP, GEA, IC]	2
leuO	b0076	leuO	b0076	-	[BPP, GEA, IC]	2
leuO	b0076	dsrA	b1954	-	[GEA]	1
leuO	b0076	casA	b2760	+	[BPP, GEA, IC]	2
leuO	b0076	casB	b2759	+	[BPP, GEA, IC]	2
leuO	b0076	casC	b2758	+	[BPP, GEA, IC]	2
leuO	b0076	casD	b2757	+	[BPP, GEA, IC]	2
leuO	b0076	casE	b2756	+	[BPP, GEA, IC]	2
leuO	b0076	cas1	b2755	+	[BPP, GEA, IC]	2
leuO	b0076	cas2	b2754	+	[BPP, GEA, IC]	2
leuO	b0076	bglG	b3723	+	[BPP, GEA, IC]	2
leuO	b0076	bglF	b3722	+	[BPP, GEA, IC]	2
leuO	b0076	bglB	b3721	+	[BPP, GEA, IC]	2
leuO	b0076	cadC	b4133	-	[GEA]	1
leuO	b0076	yjjQ	b4365	+	[BPP]	2
leuO	b0076	bglJ	b4366	+	[BPP]	2
cra	b0080	setA	b0070	-	[AIBSCS, GEA]	1
cra	b0080	aroP	b0112	+	[AIBSCS, GEA]	1
cra	b0080	aroP	b0112	+	[AIBSCS, GEA, ICWHO]	1
cra	b0080	pdhR	b0113	-	[AIBSCS, GEA]	1
cra	b0080	aceE	b0114	-	[AIBSCS, GEA]	1
cra	b0080	aceF	b0115	-	[AIBSCS, GEA]	1
cra	b0080	lpd	b0116	-	[AIBSCS, GEA]	1
cra	b0080	pdhR	b0113	-	CHIP-SV, MSI	inf
cra	b0080	aceE	b0114	-	CHIP-SV, MSI	inf
cra	b0080	aceF	b0115	-	CHIP-SV, MSI	inf
cra	b0080	lpd	b0116	-	CHIP-SV, MSI	inf
cra	b0080	acnB	b0118	-	[GEA]	1
cra	b0080	acnB	b0118	+	CHIP-SV, MSI	inf
cra	b0080	betA	b0311	+	[GEA]	1
cra	b0080	betB	b0312	+	[GEA]	1
cra	b0080	betI	b0313	+	[GEA]	1
cra	b0080	betT	b0314	+	[GEA]	1
cra	b0080	pdeL	b0315	-	[AIBSCS, BPP, GEA, HIBSCS]	1
cra	b0080	yahA	b0315	+	CHIP-SV, MSI	inf
cra	b0080	prpB	b0331	-	[AIBSCS, GEA]	1
cra	b0080	prpC	b0333	-	[AIBSCS, GEA]	1
cra	b0080	prpD	b0334	-	[AIBSCS, GEA]	1
cra	b0080	prpE	b0335	-	[AIBSCS, GEA]	1
cra	b0080	cyoE	b0428	-	[AIBSCS, GEA]	1
cra	b0080	cyoE	b0428	+	CHIP-SV, MSI	inf
cra	b0080	cyoD	b0429	-	[AIBSCS, GEA]	1
cra	b0080	cyoD	b0429	+	CHIP-SV, MSI	inf
cra	b0080	cyoC	b0430	-	[AIBSCS, GEA]	1
cra	b0080	cyoC	b0430	+	CHIP-SV, MSI	inf
cra	b0080	cyoB	b0431	-	[AIBSCS, GEA]	1
cra	b0080	cyoB	b0431	+	CHIP-SV, MSI	inf
cra	b0080	cyoA	b0432	-	[AIBSCS, GEA]	1
cra	b0080	cyoA	b0432	+	CHIP-SV, MSI	inf
cra	b0080	cydA	b0733	+	[AIBSCS, BPP, GEA]	1
cra	b0080	cydB	b0734	+	[AIBSCS, BPP, GEA]	1
cra	b0080	poxB	b0871	+	[GEA]	1
cra	b0080	ssuB	b0933	-	CHIP-SV, MSI	inf
cra	b0080	ssuC	b0934	-	CHIP-SV, MSI	inf
cra	b0080	ssuD	b0935	-	CHIP-SV, MSI	inf
cra	b0080	ssuA	b0936	-	CHIP-SV, MSI	inf
cra	b0080	ssuE	b0937	-	CHIP-SV, MSI	inf
cra	b0080	csgG	b1037	+	[AIBSCS, BPP, GEA, SM]	1
cra	b0080	csgF	b1038	+	[AIBSCS, BPP, GEA, SM]	1
cra	b0080	csgE	b1039	+	[AIBSCS, BPP, GEA, SM]	1
cra	b0080	csgD	b1040	+	[AIBSCS, BPP, GEA, SM]	1
cra	b0080	icd	b1136	+	[BPP]	2
cra	b0080	adhE	b1241	-	[BCE, GEA, ICWHO, SM]	1
cra	b0080	adhE	b1241	-	CHIP-SV, MSI	inf
cra	b0080	ychE	b1242	-	CHIP-SV, MSI	inf
cra	b0080	acnA	b1276	+	[GEA]	1
cra	b0080	marR	b1530	-	[AIBSCS, GEA]	1
cra	b0080	marA	b1531	-	[AIBSCS, GEA]	1
cra	b0080	marB	b1532	-	[AIBSCS, GEA]	1
cra	b0080	ydhZ	b1675	-	CHIP-SV, MSI	inf
cra	b0080	pykF	b1676	-	[BCE, SM]	1
cra	b0080	pykF	b1676	-	CHIP-SV, MSI	inf
cra	b0080	ppsA	b1702	+	[AIBSCS, BPP, GEA, ICWHO]	1
cra	b0080	ppsA	b1702	+	CHIP-SV, MSI	inf
cra	b0080	ppsR	b1703	+	CHIP-SV, MSI	inf
cra	b0080	msrB	b1778	+	CHIP-SV, MSI	inf
cra	b0080	gapA	b1779	-	[AIBSCS, BPP, GEA, HIBSCS]	1
cra	b0080	gapA	b1779	-	CHIP-SV, MSI	inf
cra	b0080	yeaD	b1780	-	[AIBSCS, BPP, GEA, HIBSCS]	1
cra	b0080	manX	b1817	-	[AIBSCS, GEA]	1
cra	b0080	manX	b1817	+	CHIP-SV, MSI	inf
cra	b0080	manY	b1818	-	[AIBSCS, GEA]	1
cra	b0080	manY	b1818	+	CHIP-SV, MSI	inf
cra	b0080	manZ	b1819	-	[AIBSCS, GEA]	1
cra	b0080	manZ	b1819	+	CHIP-SV, MSI	inf
cra	b0080	edd	b1851	-	[BPP, GEA, HIBSCS, SM]	2
cra	b0080	eda	b1850	-	[BPP, GEA, HIBSCS, SM]	2
cra	b0080	zwf	b1852	-	[AIBSCS, GEA]	1
cra	b0080	yeeX	b2007	+	CHIP-SV, MSI	inf
cra	b0080	hisG	b2019	+	CHIP-SV, MSI	inf
cra	b0080	hisG	b2019	-	CHIP-SV, MSI	inf
cra	b0080	hisD	b2020	+	CHIP-SV, MSI	inf
cra	b0080	hisD	b2020	-	CHIP-SV, MSI	inf
cra	b0080	hisC	b2021	+	CHIP-SV, MSI	inf
cra	b0080	hisC	b2021	-	CHIP-SV, MSI	inf
cra	b0080	hisB	b2022	+	CHIP-SV, MSI	inf
cra	b0080	hisB	b2022	-	CHIP-SV, MSI	inf
cra	b0080	hisH	b2023	+	CHIP-SV, MSI	inf
cra	b0080	hisH	b2023	-	CHIP-SV, MSI	inf
cra	b0080	hisA	b2024	+	CHIP-SV, MSI	inf
cra	b0080	hisA	b2024	-	CHIP-SV, MSI	inf
cra	b0080	hisF	b2025	+	CHIP-SV, MSI	inf
cra	b0080	hisF	b2025	-	CHIP-SV, MSI	inf
cra	b0080	hisI	b2026	+	CHIP-SV, MSI	inf
cra	b0080	hisI	b2026	-	CHIP-SV, MSI	inf
cra	b0080	mdtA	b2074	+	CHIP-SV, MSI	inf
cra	b0080	mdtB	b2075	+	CHIP-SV, MSI	inf
cra	b0080	mdtC	b2076	+	CHIP-SV, MSI	inf
cra	b0080	mdtD	b2077	+	CHIP-SV, MSI	inf
cra	b0080	baeS	b2078	+	CHIP-SV, MSI	inf
cra	b0080	baeR	b2079	+	CHIP-SV, MSI	inf
cra	b0080	fbaB	b2097	-	[AIBSCS, GEA]	1
cra	b0080	fruA	b2167	-	[AIBSCS, GEA, NTAS]	1
cra	b0080	fruA	b2167	-	CHIP-SV, MSI	inf
cra	b0080	fruK	b2168	-	[AIBSCS, GEA, NTAS]	1
cra	b0080	fruK	b2168	-	CHIP-SV, MSI	inf
cra	b0080	fruB	b2169	-	[AIBSCS, GEA, NTAS]	1
cra	b0080	fruB	b2169	-	CHIP-SV, MSI	inf
cra	b0080	mepS	b2175	+	CHIP-SV, MSI	inf
cra	b0080	nuoN	b2276	+	CHIP-SV, MSI	inf
cra	b0080	nuoM	b2277	+	CHIP-SV, MSI	inf
cra	b0080	nuoL	b2278	+	CHIP-SV, MSI	inf
cra	b0080	nuoK	b2279	+	CHIP-SV, MSI	inf
cra	b0080	nuoJ	b2280	+	CHIP-SV, MSI	inf
cra	b0080	nuoI	b2281	+	CHIP-SV, MSI	inf
cra	b0080	nuoH	b2282	+	CHIP-SV, MSI	inf
cra	b0080	nuoG	b2283	+	CHIP-SV, MSI	inf
cra	b0080	nuoF	b2284	+	CHIP-SV, MSI	inf
cra	b0080	nuoE	b2285	+	CHIP-SV, MSI	inf
cra	b0080	nuoC	b2286	+	CHIP-SV, MSI	inf
cra	b0080	nuoB	b2287	+	CHIP-SV, MSI	inf
cra	b0080	nuoA	b2288	+	CHIP-SV, MSI	inf
cra	b0080	glk	b2388	-	[AIBSCS, GEA, HIBSCS]	1
cra	b0080	glk	b2388	+	CHIP-SV, MSI	inf
cra	b0080	glk	b2388	-	CHIP-SV, MSI	inf
cra	b0080	ptsH	b2415	+	[AIBSCS, BPP, GEA, HIBSCS]	1
cra	b0080	ptsI	b2416	+	[AIBSCS, BPP, GEA, HIBSCS]	1
cra	b0080	crr	b2417	+	[AIBSCS, BPP, GEA, HIBSCS]	1
cra	b0080	ptsH	b2415	-	[AIBSCS, BPP, GEA, HIBSCS]	1
cra	b0080	ptsI	b2416	-	[AIBSCS, BPP, GEA, HIBSCS]	1
cra	b0080	crr	b2417	-	[AIBSCS, BPP, GEA, HIBSCS]	1
cra	b0080	raiA	b2597	+	CHIP-SV, MSI	inf
cra	b0080	raiA	b2597	-	CHIP-SV, MSI	inf
cra	b0080	nrdH	b2673	-	CHIP-SV, MSI	inf
cra	b0080	nrdI	b2674	-	CHIP-SV, MSI	inf
cra	b0080	nrdE	b2675	-	CHIP-SV, MSI	inf
cra	b0080	nrdF	b2676	-	CHIP-SV, MSI	inf
cra	b0080	hypF	b2712	-	[BPP, GEA, HIBSCS]	2
cra	b0080	eno	b2779	-	[BPP, GEA, HIBSCS]	2
cra	b0080	eno	b2779	-	CHIP-SV, MSI	inf
cra	b0080	epd	b2927	-	[BPP, GEA, HIBSCS, SM]	2
cra	b0080	pgk	b2926	-	[BPP, GEA, HIBSCS, SM]	2
cra	b0080	fbaA	b2925	-	[BPP, GEA, HIBSCS, SM]	2
cra	b0080	epd	b2927	-	CHIP-SV, MSI	inf
cra	b0080	pgk	b2926	-	CHIP-SV, MSI	inf
cra	b0080	fbaA	b2925	-	CHIP-SV, MSI	inf
cra	b0080	glcC	b2980	-	[AIBSCS, GEA]	1
cra	b0080	crp	b3357	+	[BPP, GEA, SM]	2
cra	b0080	nirB	b3365	-	[BCE, GEA, HIBSCS]	1
cra	b0080	nirB	b3365	-	CHIP-SV, MSI	inf
cra	b0080	nirD	b3366	-	[BCE, GEA, HIBSCS]	1
cra	b0080	nirD	b3366	-	CHIP-SV, MSI	inf
cra	b0080	nirC	b3367	-	[BCE, GEA, HIBSCS]	1
cra	b0080	nirC	b3367	-	CHIP-SV, MSI	inf
cra	b0080	cysG	b3368	-	[BCE, GEA, HIBSCS]	1
cra	b0080	cysG	b3368	-	CHIP-SV, MSI	inf
cra	b0080	yhfS	b3376	-	CHIP-SV, MSI	inf
cra	b0080	yhfT	b3377	-	CHIP-SV, MSI	inf
cra	b0080	yhfU	b3378	-	CHIP-SV, MSI	inf
cra	b0080	php	b3379	-	CHIP-SV, MSI	inf
cra	b0080	yhfW	b3380	-	CHIP-SV, MSI	inf
cra	b0080	yhfX	b3381	-	CHIP-SV, MSI	inf
cra	b0080	pck	b3403	+	[BPP, GEA, HIBSCS, SM]	2
cra	b0080	nikA	b3476	+	CHIP-SV, MSI	inf
cra	b0080	nikB	b3477	+	CHIP-SV, MSI	inf
cra	b0080	nikC	b3478	+	CHIP-SV, MSI	inf
cra	b0080	nikD	b3479	+	CHIP-SV, MSI	inf
cra	b0080	nikE	b3480	+	CHIP-SV, MSI	inf
cra	b0080	nikR	b3481	+	CHIP-SV, MSI	inf
cra	b0080	mtlA	b3599	-	[BPP, GEA]	2
cra	b0080	mtlD	b3600	-	[BPP, GEA]	2
cra	b0080	mtlR	b3601	-	[BPP, GEA]	2
cra	b0080	gpmM	b3612	-	[AIBSCS, GEA]	1
cra	b0080	gpmM	b3612	-	CHIP-SV, MSI	inf
cra	b0080	envC	b3613	-	[AIBSCS, GEA]	1
cra	b0080	envC	b3613	-	CHIP-SV, MSI	inf
cra	b0080	yibQ	b3614	-	[AIBSCS, GEA]	1
cra	b0080	yibQ	b3614	-	CHIP-SV, MSI	inf
cra	b0080	metE	b3829	+	CHIP-SV, MSI	inf
cra	b0080	pfkA	b3916	-	[BPP]	2
cra	b0080	pfkA	b3916	-	CHIP-SV, MSI	inf
cra	b0080	tpiA	b3919	-	[AIBSCS, GEA]	1
cra	b0080	tpiA	b3919	-	CHIP-SV, MSI	inf
cra	b0080	ppc	b3956	-	[AIBSCS, GEA]	1
cra	b0080	aceB	b4014	+	[BPP, GEA, SM]	2
cra	b0080	aceA	b4015	+	[BPP, GEA, SM]	2
cra	b0080	aceK	b4016	+	[BPP, GEA, SM]	2
cra	b0080	aceB	b4014	+	CHIP-SV, MSI	inf
cra	b0080	aceA	b4015	+	CHIP-SV, MSI	inf
cra	b0080	aceK	b4016	+	CHIP-SV, MSI	inf
cra	b0080	fbp	b4232	+	CHIP-SV, MSI	inf
cra	b0080	mpl	b4233	-	[AIBSCS, GEA]	1
cra	b0080	treB	b4240	+	CHIP-SV, MSI	inf
cra	b0080	treC	b4239	+	CHIP-SV, MSI	inf
cra	b0080	sgrS	b4577	-	[AIBSCS, GEA]	1
cra	b0080	sgrT	b4662	-	[AIBSCS, GEA]	1
mraZ	b0081	mraZ	b0081	-	[AIBSCS, BPP, GEA, SM]	1
mraZ	b0081	rsmH	b0082	-	[AIBSCS, BPP, GEA, SM]	1
mraZ	b0081	ftsL	b0083	-	[AIBSCS, BPP, GEA, SM]	1
mraZ	b0081	ftsI	b0084	-	[AIBSCS, BPP, GEA, SM]	1
mraZ	b0081	murE	b0085	-	[AIBSCS, BPP, GEA, SM]	1
mraZ	b0081	murF	b0086	-	[AIBSCS, BPP, GEA, SM]	1
mraZ	b0081	mraY	b0087	-	[AIBSCS, BPP, GEA, SM]	1
mraZ	b0081	murD	b0088	-	[AIBSCS, BPP, GEA, SM]	1
mraZ	b0081	ftsW	b0089	-	[AIBSCS, BPP, GEA, SM]	1
mraZ	b0081	murG	b0090	-	[AIBSCS, BPP, GEA, SM]	1
mraZ	b0081	murC	b0091	-	[AIBSCS, BPP, GEA, SM]	1
mraZ	b0081	ddlB	b0092	-	[AIBSCS, BPP, GEA, SM]	1
mraZ	b0081	ftsQ	b0093	-	[AIBSCS, BPP, GEA, SM]	1
mraZ	b0081	ftsA	b0094	-	[AIBSCS, BPP, GEA, SM]	1
mraZ	b0081	ftsZ	b0095	-	[AIBSCS, BPP, GEA, SM]	1
mraZ	b0081	lpxC	b0096	-	[AIBSCS, BPP, GEA, SM]	1
mraZ	b0081	mioC	b3742	-	[AIBSCS, BPP, GEA]	1
pdhR	b0113	mraZ	b0081	-	[AIBSCS, BPP, GEA]	1
pdhR	b0113	rsmH	b0082	-	[AIBSCS, BPP, GEA]	1
pdhR	b0113	ftsL	b0083	-	[AIBSCS, BPP, GEA]	1
pdhR	b0113	ftsI	b0084	-	[AIBSCS, BPP, GEA]	1
pdhR	b0113	murE	b0085	-	[AIBSCS, BPP, GEA]	1
pdhR	b0113	murF	b0086	-	[AIBSCS, BPP, GEA]	1
pdhR	b0113	mraY	b0087	-	[AIBSCS, BPP, GEA]	1
pdhR	b0113	murD	b0088	-	[AIBSCS, BPP, GEA]	1
pdhR	b0113	ftsW	b0089	-	[AIBSCS, BPP, GEA]	1
pdhR	b0113	murG	b0090	-	[AIBSCS, BPP, GEA]	1
pdhR	b0113	murC	b0091	-	[AIBSCS, BPP, GEA]	1
pdhR	b0113	ddlB	b0092	-	[AIBSCS, BPP, GEA]	1
pdhR	b0113	ftsQ	b0093	-	[AIBSCS, BPP, GEA]	1
pdhR	b0113	ftsA	b0094	-	[AIBSCS, BPP, GEA]	1
pdhR	b0113	ftsZ	b0095	-	[AIBSCS, BPP, GEA]	1
pdhR	b0113	lpxC	b0096	-	[AIBSCS, BPP, GEA]	1
pdhR	b0113	pdhR	b0113	-	[AIBSCS, BCE, BPP, GEA, HIBSCS]	1
pdhR	b0113	aceE	b0114	-	[AIBSCS, BCE, BPP, GEA, HIBSCS]	1
pdhR	b0113	aceF	b0115	-	[AIBSCS, BCE, BPP, GEA, HIBSCS]	1
pdhR	b0113	lpd	b0116	-	[AIBSCS, BCE, BPP, GEA, HIBSCS]	1
pdhR	b0113	hemL	b0154	-	[AIBSCS]	1
pdhR	b0113	cyoE	b0428	-	[BPP, GEA, HIBSCS]	2
pdhR	b0113	cyoD	b0429	-	[BPP, GEA, HIBSCS]	2
pdhR	b0113	cyoC	b0430	-	[BPP, GEA, HIBSCS]	2
pdhR	b0113	cyoB	b0431	-	[BPP, GEA, HIBSCS]	2
pdhR	b0113	cyoA	b0432	-	[BPP, GEA, HIBSCS]	2
pdhR	b0113	hha	b0460	-	[AIBSCS]	1
pdhR	b0113	tomB	b0461	-	[AIBSCS]	1
pdhR	b0113	ndh	b1109	-	[BPP, GEA, HIBSCS]	2
pdhR	b0113	grcA	b2579	-	[GEA, HIBSCS]	1
pdhR	b0113	glcD	b2979	-	[AIBSCS, BPP, GEA]	1
pdhR	b0113	glcE	b4468	-	[AIBSCS, BPP, GEA]	1
pdhR	b0113	glcF	b4467	-	[AIBSCS, BPP, GEA]	1
pdhR	b0113	glcG	b2977	-	[AIBSCS, BPP, GEA]	1
pdhR	b0113	glcB	b2976	-	[AIBSCS, BPP, GEA]	1
pdhR	b0113	glcA	b2975	-	[AIBSCS, BPP, GEA]	1
pdhR	b0113	fecA	b4291	+	[AIBSCS, GEA]	1
pdhR	b0113	fecB	b4290	+	[AIBSCS, GEA]	1
pdhR	b0113	fecC	b4289	+	[AIBSCS, GEA]	1
pdhR	b0113	fecD	b4288	+	[AIBSCS, GEA]	1
pdhR	b0113	fecE	b4287	+	[AIBSCS, GEA]	1
cdaR	b0162	cdaR	b0162	+	[GEA]	1
cdaR	b0162	gudD	b2787	+	[GEA]	1
cdaR	b0162	gudX	b2788	+	[GEA]	1
cdaR	b0162	gudP	b2789	+	[GEA]	1
cdaR	b0162	garP	b3127	+	[GEA]	1
cdaR	b0162	garL	b3126	+	[GEA]	1
cdaR	b0162	garR	b3125	+	[GEA]	1
cdaR	b0162	garK	b3124	+	[GEA]	1
cdaR	b0162	rnpB	b3123	+	[GEA]	1
cdaR	b0162	garD	b3128	+	[GEA]	1
dinJ;yafQ	b0226;b0225	yafQ	b0225	-	[BPP, HIBSCS, SM]	2
dinJ;yafQ	b0226;b0225	dinJ	b0226	-	[BPP, HIBSCS, SM]	2
dinJ;yafQ	b0226;b0225	cspE	b0623	-	[BPP, GEA, SM]	2
matA	b0294	ecpA	b0293	+	[BPP]	2
matA	b0294	ecpR	b0294	+	[BPP]	2
matA	b0294	flhD	b1892	-	[BPP, GEA]	2
matA	b0294	flhC	b1891	-	[BPP, GEA]	2
matA	b0294	fliA	b1922	-	[BPP]	2
matA	b0294	fliZ	b1921	-	[BPP]	2
matA	b0294	tcyJ	b1920	-	[BPP]	2
matA	b0294	fliC	b1923	-	[BPP]	2
rclR	b0305	rclC	b0301	+	[BPP, GEA]	2
rclR	b0305	rclB	b0303	+	[BPP, GEA]	2
rclR	b0305	rclA	b0304	+	[BPP, GEA]	2
betI	b0313	betA	b0311	-	[GEA, HIBSCS]	1
betI	b0313	betB	b0312	-	[GEA, HIBSCS]	1
betI	b0313	betI	b0313	-	[GEA, HIBSCS]	1
betI	b0313	betT	b0314	-	[GEA, HIBSCS]	1
pdeL	b0315	pdeL	b0315	+	[BPP, GEA, IHBCE]	2
prpR	b0330	prpR	b0330	-	[GEA, HIBSCS]	1
prpR	b0330	prpB	b0331	+	[GEA, HIBSCS]	1
prpR	b0330	prpC	b0333	+	[GEA, HIBSCS]	1
prpR	b0330	prpD	b0334	+	[GEA, HIBSCS]	1
prpR	b0330	prpE	b0335	+	[GEA, HIBSCS]	1
cynR	b0338	cynR	b0338	-	[BPP, HIBSCS]	2
cynR	b0338	cynT	b0339	+	[BPP, GEA, HIBSCS]	2
cynR	b0338	cynS	b0340	+	[BPP, GEA, HIBSCS]	2
cynR	b0338	cynX	b0341	+	[BPP, GEA, HIBSCS]	2
lacI	b0345	lacZ	b0344	-	[HIBSCS, SM]	1
lacI	b0345	lacY	b0343	-	[HIBSCS, SM]	1
lacI	b0345	lacA	b0342	-	[HIBSCS, SM]	1
mhpR	b0346	mhpA	b0347	+	[BCE, GEA, HIBSCS, SM]	1
mhpR	b0346	mhpB	b0348	+	[BCE, GEA, HIBSCS, SM]	1
mhpR	b0346	mhpC	b0349	+	[BCE, GEA, HIBSCS, SM]	1
mhpR	b0346	mhpD	b0350	+	[BCE, GEA, HIBSCS, SM]	1
mhpR	b0346	mhpF	b0351	+	[BCE, GEA, HIBSCS, SM]	1
mhpR	b0346	mhpE	b0352	+	[BCE, GEA, HIBSCS, SM]	1
phoB	b0399	cra	b0080	-	[GEA]	1
phoB	b0399	phoE	b0241	+	[BCE, GEA, SM]	1
phoB	b0399	prpR	b0330	-	[BPP, GEA, HIBSCS]	2
phoB	b0399	phoA	b0383	+	[BCE, GEA, SM]	1
phoB	b0399	psiF	b0384	+	[BCE, GEA, SM]	1
phoB	b0399	sbcC	b0397	-	[BPP, GEA, HIBSCS]	2
phoB	b0399	sbcD	b0398	-	[BPP, GEA, HIBSCS]	2
phoB	b0399	phoB	b0399	+	[BPP, GEA, HIBSCS]	2
phoB	b0399	phoR	b0400	+	[BPP, GEA, HIBSCS]	2
phoB	b0399	cusR	b0571	+	[BPP, GEA, HIBSCS]	2
phoB	b0399	cusS	b0570	+	[BPP, GEA, HIBSCS]	2
phoB	b0399	cusC	b0572	+	[BPP, GEA, HIBSCS]	2
phoB	b0399	cusF	b0573	+	[BPP, GEA, HIBSCS]	2
phoB	b0399	cusB	b0574	+	[BPP, GEA, HIBSCS]	2
phoB	b0399	cusA	b0575	+	[BPP, GEA, HIBSCS]	2
phoB	b0399	ompF	b0929	+	[GEA]	1
phoB	b0399	phoH	b1020	+	[BPP, GEA, HIBSCS]	2
phoB	b0399	phoQ	b1129	+	[GEA]	1
phoB	b0399	feaR	b1384	-	[BPP, GEA, HIBSCS]	2
phoB	b0399	ydfH	b1540	+	[BPP, GEA, HIBSCS]	2
phoB	b0399	asr	b1597	+	[BCE, GEA, HIBSCS]	1
phoB	b0399	mipA	b1782	+	[BPP, GEA, HIBSCS]	2
phoB	b0399	eda	b1850	-	[BPP, GEA, HIBSCS]	2
phoB	b0399	yedX	b1970	+	[BPP, GEA, HIBSCS]	2
phoB	b0399	amn	b1982	+	[AIBSCS, GEA]	1
phoB	b0399	yegH	b2063	+	[BPP, GEA, HIBSCS]	2
phoB	b0399	tktB	b2465	+	[GEA]	1
phoB	b0399	argP	b2916	+	[GEA, HIBSCS]	1
phoB	b0399	pitB	b2987	-	[IMP]	1
phoB	b0399	ugpQ	b3449	-	[BPP, GEA, HIBSCS]	2
phoB	b0399	ugpQ	b3449	+	[BPP, GEA, HIBSCS]	2
phoB	b0399	ugpC	b3450	-	[BPP, GEA, HIBSCS]	2
phoB	b0399	ugpC	b3450	+	[BPP, GEA, HIBSCS]	2
phoB	b0399	ugpE	b3451	-	[BPP, GEA, HIBSCS]	2
phoB	b0399	ugpE	b3451	+	[BPP, GEA, HIBSCS]	2
phoB	b0399	ugpA	b3452	-	[BPP, GEA, HIBSCS]	2
phoB	b0399	ugpA	b3452	+	[BPP, GEA, HIBSCS]	2
phoB	b0399	ugpB	b3453	-	[BPP, GEA, HIBSCS]	2
phoB	b0399	ugpB	b3453	+	[BPP, GEA, HIBSCS]	2
phoB	b0399	gadX	b3516	+	[GEA]	1
phoB	b0399	gadW	b3515	+	[GEA]	1
phoB	b0399	yhjC	b3521	+	[BPP, GEA, HIBSCS]	2
phoB	b0399	waaH	b3615	+	[AIBSCS, GEA]	1
phoB	b0399	phoU	b3724	+	[GEA]	1
phoB	b0399	pstA	b3726	+	[BCE, GEA, HIBSCS, SM]	1
phoB	b0399	pstC	b3727	+	[BCE, GEA, HIBSCS, SM]	1
phoB	b0399	pstS	b3728	+	[BCE, GEA, HIBSCS, SM]	1
phoB	b0399	pstB	b3725	+	[BCE, GEA, HIBSCS, SM]	1
phoB	b0399	phoU	b3724	+	[BCE, GEA, HIBSCS, SM]	1
phoB	b0399	psiE	b4030	+	[BPP, GEA, HIBSCS]	2
phoB	b0399	phnP	b4092	+	[BPP, GEA, HIBSCS]	2
phoB	b0399	phnO	b4093	+	[BPP, GEA, HIBSCS]	2
phoB	b0399	phnN	b4094	+	[BPP, GEA, HIBSCS]	2
phoB	b0399	phnM	b4095	+	[BPP, GEA, HIBSCS]	2
phoB	b0399	phnL	b4096	+	[BPP, GEA, HIBSCS]	2
phoB	b0399	phnK	b4097	+	[BPP, GEA, HIBSCS]	2
phoB	b0399	phnJ	b4098	+	[BPP, GEA, HIBSCS]	2
phoB	b0399	phnI	b4099	+	[BPP, GEA, HIBSCS]	2
phoB	b0399	phnH	b4100	+	[BPP, GEA, HIBSCS]	2
phoB	b0399	phnG	b4101	+	[BPP, GEA, HIBSCS]	2
phoB	b0399	phnF	b4102	+	[BPP, GEA, HIBSCS]	2
phoB	b0399	phnE_2	b4103	+	[BPP, GEA, HIBSCS]	2
phoB	b0399	phnE_1	b4104	+	[BPP, GEA, HIBSCS]	2
phoB	b0399	phnD	b4105	+	[BPP, GEA, HIBSCS]	2
phoB	b0399	phnC	b4106	+	[BPP, GEA, HIBSCS]	2
phoB	b0399	adiC	b4115	+	[GEA]	1
nrdR	b0413	nrdA	b2234	-	[BPP, GEA, HIBSCS, SM]	2
nrdR	b0413	nrdB	b2235	-	[BPP, GEA, HIBSCS, SM]	2
nrdR	b0413	yfaE	b2236	-	[BPP, GEA, HIBSCS, SM]	2
nrdR	b0413	nrdH	b2673	-	[BPP, GEA, HIBSCS]	2
nrdR	b0413	nrdI	b2674	-	[BPP, GEA, HIBSCS]	2
nrdR	b0413	nrdE	b2675	-	[BPP, GEA, HIBSCS]	2
nrdR	b0413	nrdF	b2676	-	[BPP, GEA, HIBSCS]	2
nrdR	b0413	nrdG	b4237	-	[BPP, GEA, HIBSCS]	2
nrdR	b0413	nrdD	b4238	-	[BPP, GEA, HIBSCS]	2
bolA	b0435	dacC	b0839	-	[GEA, IMP]	1
bolA	b0435	dacC	b0839	+	[GEA, IMP]	1
bolA	b0435	ampC	b4150	+	[GEA, IMP]	1
bolA	b0435	ampC	b4150	-	[GEA, IMP]	1
acrR	b0464	acrA	b0463	-	[BCE, BPP, GEA, HIBSCS]	1
acrR	b0464	acrB	b0462	-	[BCE, BPP, GEA, HIBSCS]	1
acrR	b0464	acrR	b0464	-	[AIBSCS, BCE, BPP, GEA, HIBSCS]	1
acrR	b0464	marR	b1530	-	[BPP, GEA, HIBSCS]	2
acrR	b0464	marA	b1531	-	[BPP, GEA, HIBSCS]	2
acrR	b0464	marB	b1532	-	[BPP, GEA, HIBSCS]	2
acrR	b0464	flhD	b1892	-	[GEA, HIBSCS]	1
acrR	b0464	flhC	b1891	-	[GEA, HIBSCS]	1
acrR	b0464	soxS	b4062	-	[BPP, GEA, HIBSCS]	2
acrR	b0464	soxR	b4063	-	[BPP, GEA, HIBSCS]	2
acrR	b0464	micF	b4439	-	[AIBSCS]	1
cueR	b0487	cueO	b0123	+	[BPP, GEA, HIBSCS]	2
cueR	b0487	copA	b0484	+	[BPP, HIBSCS, SM]	2
cueR	b0487	moaA	b0781	-	[GEA, HIBSCS]	1
cueR	b0487	moaB	b0782	-	[GEA, HIBSCS]	1
cueR	b0487	moaC	b0783	-	[GEA, HIBSCS]	1
cueR	b0487	moaD	b0784	-	[GEA, HIBSCS]	1
cueR	b0487	moaE	b0785	-	[GEA, HIBSCS]	1
allS	b0504	allE	b0515	+	[BCE, HIBSCS]	1
allS	b0504	allC	b0516	+	[BCE, HIBSCS]	1
allS	b0504	allD	b0517	+	[BCE, HIBSCS]	1
allR	b0506	allS	b0504	-	[BCE, BPP, GEA, SM]	1
allR	b0506	allA	b0505	-	[BCE, BPP, GEA, SM]	1
allR	b0506	gcl	b0507	-	[BCE, BPP, GEA, SM]	1
allR	b0506	hyi	b0508	-	[BCE, BPP, GEA, SM]	1
allR	b0506	glxR	b0509	-	[BCE, BPP, GEA, SM]	1
allR	b0506	ybbW	b0511	-	[BCE, BPP, GEA, SM]	1
allR	b0506	allB	b0512	-	[BCE, BPP, GEA, SM]	1
allR	b0506	ybbY	b0513	-	[BCE, BPP, GEA, SM]	1
allR	b0506	glxK	b0514	-	[BCE, BPP, GEA, SM]	1
appY	b0564	hyaA	b0972	+	[GEA]	1
appY	b0564	hyaB	b0973	+	[GEA]	1
appY	b0564	hyaC	b0974	+	[GEA]	1
appY	b0564	hyaD	b0975	+	[GEA]	1
appY	b0564	hyaE	b0976	+	[GEA]	1
appY	b0564	hyaF	b0977	+	[GEA]	1
appY	b0564	appC	b0978	+	[GEA]	1
appY	b0564	appB	b0979	+	[GEA]	1
appY	b0564	appX	b4592	+	[GEA]	1
appY	b0564	appA	b0980	+	[GEA]	1
envY	b0566	ompF	b0929	+	[IMP]	1
envY	b0566	ompC	b2215	+	[IMP]	1
cusR	b0571	cyoE	b0428	+	[HIBSCS]	1
cusR	b0571	cyoD	b0429	+	[HIBSCS]	1
cusR	b0571	cyoC	b0430	+	[HIBSCS]	1
cusR	b0571	cyoB	b0431	+	[HIBSCS]	1
cusR	b0571	cyoA	b0432	+	[HIBSCS]	1
cusR	b0571	cusR	b0571	+	[BPP, GEA, HIBSCS]	2
cusR	b0571	cusS	b0570	+	[BPP, GEA, HIBSCS]	2
cusR	b0571	cusC	b0572	+	[BPP, GEA, HIBSCS]	2
cusR	b0571	cusF	b0573	+	[BPP, GEA, HIBSCS]	2
cusR	b0571	cusB	b0574	+	[BPP, GEA, HIBSCS]	2
cusR	b0571	cusA	b0575	+	[BPP, GEA, HIBSCS]	2
cusR	b0571	yedX	b1970	+	[AIBSCS, BPP, GEA]	1
dpiA	b0620	appY	b0564	-	[GEA, HIBSCS]	1
dpiA	b0620	citG	b0613	+	[BPP, GEA, HIBSCS]	2
dpiA	b0620	citX	b0614	+	[BPP, GEA, HIBSCS]	2
dpiA	b0620	citF	b0615	+	[BPP, GEA, HIBSCS]	2
dpiA	b0620	citE	b0616	+	[BPP, GEA, HIBSCS]	2
dpiA	b0620	citD	b0617	+	[BPP, GEA, HIBSCS]	2
dpiA	b0620	citC	b0618	+	[BPP, GEA, HIBSCS]	2
dpiA	b0620	dpiB	b0619	+	[BPP, GEA, HIBSCS]	2
dpiA	b0620	dpiA	b0620	+	[BPP, GEA, HIBSCS]	2
dpiA	b0620	exuT	b3093	+	[BPP, GEA]	2
dpiA	b0620	mdh	b3236	+	[BPP, GEA]	2
nagC	b0676	nagB	b0678	-	[BPP, GEA, SM]	2
nagC	b0676	nagA	b0677	-	[BPP, GEA, SM]	2
nagC	b0676	nagC	b0676	-	[BPP, GEA, SM]	2
nagC	b0676	umpH	b0675	-	[BPP, GEA, SM]	2
nagC	b0676	nagE	b0679	-	[BPP, GEA, SM]	2
nagC	b0676	chiP	b0681	-	[AIBSCS, BPP, GEA]	1
nagC	b0676	ybfN	b0682	-	[AIBSCS, BPP, GEA]	1
nagC	b0676	dinI	b1061	-	[AIBSCS]	1
nagC	b0676	ydeM	b1497	-	[AIBSCS]	1
nagC	b0676	ydeN	b1498	-	[AIBSCS]	1
nagC	b0676	ydeP	b1501	-	[AIBSCS]	1
nagC	b0676	chbG	b1733	-	[AIBSCS, BPP, GEA, HIBSCS, SM]	1
nagC	b0676	chbF	b1734	-	[AIBSCS, BPP, GEA, HIBSCS, SM]	1
nagC	b0676	chbR	b1735	-	[AIBSCS, BPP, GEA, HIBSCS, SM]	1
nagC	b0676	chbA	b1736	-	[AIBSCS, BPP, GEA, HIBSCS, SM]	1
nagC	b0676	chbC	b1737	-	[AIBSCS, BPP, GEA, HIBSCS, SM]	1
nagC	b0676	chbB	b1738	-	[AIBSCS, BPP, GEA, HIBSCS, SM]	1
nagC	b0676	manX	b1817	-	[AIBSCS, BCE, GEA, HIBSCS]	1
nagC	b0676	manY	b1818	-	[AIBSCS, BCE, GEA, HIBSCS]	1
nagC	b0676	manZ	b1819	-	[AIBSCS, BCE, GEA, HIBSCS]	1
nagC	b0676	ptsH	b2415	-	[AIBSCS]	1
nagC	b0676	ptsI	b2416	-	[AIBSCS]	1
nagC	b0676	crr	b2417	-	[AIBSCS]	1
nagC	b0676	galP	b2943	-	[AIBSCS, BPP, SM]	1
nagC	b0676	feoA	b3408	-	[AIBSCS]	1
nagC	b0676	feoB	b3409	-	[AIBSCS]	1
nagC	b0676	feoC	b3410	-	[AIBSCS]	1
nagC	b0676	feoA	b3408	+	[AIBSCS]	1
nagC	b0676	feoB	b3409	+	[AIBSCS]	1
nagC	b0676	feoC	b3410	+	[AIBSCS]	1
nagC	b0676	glmU	b3730	-	[BPP, HIBSCS, SM]	2
nagC	b0676	glmS	b3729	-	[BPP, HIBSCS, SM]	2
nagC	b0676	glmU	b3730	+	[BPP, HIBSCS, SM]	2
nagC	b0676	glmS	b3729	+	[BPP, HIBSCS, SM]	2
nagC	b0676	nanS	b4309	-	[AIBSCS, BPP, GEA, HIBSCS, SM]	1
nagC	b0676	nanM	b4310	-	[AIBSCS, BPP, GEA, HIBSCS, SM]	1
nagC	b0676	nanC	b4311	-	[AIBSCS, BPP, GEA, HIBSCS, SM]	1
nagC	b0676	fimB	b4312	+	[AIBSCS, BPP, GEA, HIBSCS, SM]	1
nagC	b0676	creA	b4397	-	[AIBSCS]	1
nagC	b0676	creB	b4398	-	[AIBSCS]	1
nagC	b0676	creC	b4399	-	[AIBSCS]	1
nagC	b0676	creD	b4400	-	[AIBSCS]	1
fur	b0683	lpd	b0116	-	[GEA]	1
fur	b0683	lpd	b0116	+	[GEA]	1
fur	b0683	fhuA	b0150	-	[BPP, GEA, HIBSCS]	2
fur	b0683	fhuA	b0150	-	CHIP-SV, MSI	inf
fur	b0683	fhuC	b0151	-	[BPP, GEA, HIBSCS]	2
fur	b0683	fhuC	b0151	-	CHIP-SV, MSI	inf
fur	b0683	fhuD	b0152	-	[BPP, GEA, HIBSCS]	2
fur	b0683	fhuD	b0152	-	CHIP-SV, MSI	inf
fur	b0683	fhuB	b0153	-	[BPP, GEA, HIBSCS]	2
fur	b0683	fhuB	b0153	-	CHIP-SV, MSI	inf
fur	b0683	glnD	b0167	-	[GEA]	1
fur	b0683	crl	b0240	-	[BPP, GEA]	2
fur	b0683	yagI	b0272	+	CHIP-SV, MSI	inf
fur	b0683	argF	b0273	+	CHIP-SV, MSI	inf
fur	b0683	cyoE	b0428	-	[AIBSCS, GEA]	1
fur	b0683	cyoD	b0429	-	[AIBSCS, GEA]	1
fur	b0683	cyoC	b0430	-	[AIBSCS, GEA]	1
fur	b0683	cyoB	b0431	-	[AIBSCS, GEA]	1
fur	b0683	cyoA	b0432	-	[AIBSCS, GEA]	1
fur	b0683	glnK	b0450	-	[GEA]	1
fur	b0683	glnK	b0450	+	[GEA]	1
fur	b0683	amtB	b0451	-	[GEA]	1
fur	b0683	amtB	b0451	+	[GEA]	1
fur	b0683	ybaN	b0468	-	CHIP-SV, MSI	inf
fur	b0683	adk	b0474	+	CHIP-SV, MSI	inf
fur	b0683	entD	b0583	-	[AIBSCS, BPP, GEA, HIBSCS]	1
fur	b0683	entD	b0583	-	CHIP-SV, MSI	inf
fur	b0683	fepA	b0584	-	[AIBSCS, BPP, GEA, HIBSCS]	1
fur	b0683	fepA	b0584	-	CHIP-SV, MSI	inf
fur	b0683	fes	b0585	-	[AIBSCS, BPP, GEA, HIBSCS]	1
fur	b0683	fes	b0585	-	CHIP-SV, MSI	inf
fur	b0683	entF	b0586	-	[AIBSCS, BPP, GEA, HIBSCS]	1
fur	b0683	entF	b0586	-	CHIP-SV, MSI	inf
fur	b0683	fepE	b0587	-	[AIBSCS, BPP, GEA, HIBSCS]	1
fur	b0683	fepE	b0587	-	CHIP-SV, MSI	inf
fur	b0683	fepC	b0588	-	[BPP, GEA, HIBSCS]	2
fur	b0683	fepC	b0588	-	CHIP-SV, MSI	inf
fur	b0683	fepG	b0589	-	[BPP, GEA, HIBSCS]	2
fur	b0683	fepG	b0589	-	CHIP-SV, MSI	inf
fur	b0683	fepD	b0590	-	[BPP, GEA, HIBSCS]	2
fur	b0683	fepD	b0590	-	CHIP-SV, MSI	inf
fur	b0683	entS	b0591	-	[BPP, GEA, HIBSCS]	2
fur	b0683	entS	b0591	+	[BPP, GEA, HIBSCS]	2
fur	b0683	entS	b0591	-	CHIP-SV, MSI	inf
fur	b0683	fepB	b0592	-	[AIBSCS, BPP, GEA, HIBSCS, SM]	1
fur	b0683	fepB	b0592	-	CHIP-SV, MSI	inf
fur	b0683	entC	b0593	-	[AIBSCS, BPP, GEA, HIBSCS]	1
fur	b0683	entE	b0594	-	[AIBSCS, BPP, GEA, HIBSCS]	1
fur	b0683	entB	b0595	-	[AIBSCS, BPP, GEA, HIBSCS]	1
fur	b0683	entA	b0596	-	[AIBSCS, BPP, GEA, HIBSCS]	1
fur	b0683	entH	b0597	-	[AIBSCS, BPP, GEA, HIBSCS]	1
fur	b0683	entC	b0593	-	CHIP-SV, MSI	inf
fur	b0683	entE	b0594	-	CHIP-SV, MSI	inf
fur	b0683	entB	b0595	-	CHIP-SV, MSI	inf
fur	b0683	entA	b0596	-	CHIP-SV, MSI	inf
fur	b0683	entH	b0597	-	CHIP-SV, MSI	inf
fur	b0683	fur	b0683	-	[BPP, HIBSCS]	2
fur	b0683	sdhC	b0721	+	[AIBSCS, GEA]	1
fur	b0683	sdhD	b0722	+	[AIBSCS, GEA]	1
fur	b0683	sdhA	b0723	+	[AIBSCS, GEA]	1
fur	b0683	sdhB	b0724	+	[AIBSCS, GEA]	1
fur	b0683	sucA	b0726	+	[AIBSCS, GEA]	1
fur	b0683	sucB	b0727	+	[AIBSCS, GEA]	1
fur	b0683	sucC	b0728	+	[AIBSCS, GEA]	1
fur	b0683	sucD	b0729	+	[AIBSCS, GEA]	1
fur	b0683	gpmA	b0755	-	[AIBSCS, BPP, GEA, HIBSCS]	1
fur	b0683	gpmA	b0755	-	CHIP-SV, MSI	inf
fur	b0683	ybiX	b0804	-	CHIP-SV, MSI	inf
fur	b0683	fiu	b0805	-	[HIBSCS]	1
fur	b0683	fiu	b0805	-	CHIP-SV, MSI	inf
fur	b0683	aspC	b0928	-	[GEA]	1
fur	b0683	ompF	b0929	+	[GEA]	1
fur	b0683	efeU_1	b1016	-	CHIP-SV, MSI	inf
fur	b0683	efeU_2	b1017	-	CHIP-SV, MSI	inf
fur	b0683	efeO	b1018	-	CHIP-SV, MSI	inf
fur	b0683	efeB	b1019	-	CHIP-SV, MSI	inf
fur	b0683	pyrC	b1062	-	[BPP, GEA, HIBSCS]	2
fur	b0683	fhuE	b1102	-	[AIBSCS, HIBSCS]	1
fur	b0683	fhuE	b1102	-	CHIP-SV, MSI	inf
fur	b0683	ndh	b1109	-	[GEA]	1
fur	b0683	ycgZ	b1164	+	CHIP-SV, MSI	inf
fur	b0683	oppA	b1243	-	[BPP, HIBSCS]	2
fur	b0683	oppB	b1244	-	[BPP, HIBSCS]	2
fur	b0683	oppC	b1245	-	[BPP, HIBSCS]	2
fur	b0683	oppD	b1246	-	[BPP, HIBSCS]	2
fur	b0683	oppF	b1247	-	[BPP, HIBSCS]	2
fur	b0683	tonB	b1252	+	[AIBSCS, BPP, HIBSCS, BCE]	1
fur	b0683	tonB	b1252	-	CHIP-SV, MSI	inf
fur	b0683	acnA	b1276	+	CHIP-SV, MSI	inf
fur	b0683	fnr	b1334	-	[GEA]	1
fur	b0683	yncE	b1452	-	CHIP-SV, MSI	inf
fur	b0683	adhP	b1478	-	CHIP-SV, MSI	inf
fur	b0683	yddB	b1495	-	CHIP-SV, MSI	inf
fur	b0683	yddA	b1496	-	CHIP-SV, MSI	inf
fur	b0683	tfaQ	b1546	-	[BPP, GEA, HIBSCS]	2
fur	b0683	ydfN	b1547	-	[BPP, GEA, HIBSCS]	2
fur	b0683	nohA	b1548	-	[BPP, GEA, HIBSCS]	2
fur	b0683	ynfD	b1586	-	CHIP-SV, MSI	inf
fur	b0683	fumC	b1611	-	[GEA]	1
fur	b0683	purR	b1658	-	[AIBSCS]	1
fur	b0683	sufE	b1679	-	[BPP, GEA, HIBSCS, SM]	2
fur	b0683	sufE	b1679	-	CHIP-SV, MSI	inf
fur	b0683	sufS	b1680	-	[BPP, GEA, HIBSCS, SM]	2
fur	b0683	sufS	b1680	-	CHIP-SV, MSI	inf
fur	b0683	sufD	b1681	-	[BPP, GEA, HIBSCS, SM]	2
fur	b0683	sufD	b1681	-	CHIP-SV, MSI	inf
fur	b0683	sufC	b1682	-	[BPP, GEA, HIBSCS, SM]	2
fur	b0683	sufC	b1682	-	CHIP-SV, MSI	inf
fur	b0683	sufB	b1683	-	[BPP, GEA, HIBSCS, SM]	2
fur	b0683	sufB	b1683	-	CHIP-SV, MSI	inf
fur	b0683	sufA	b1684	-	[BPP, GEA, HIBSCS, SM]	2
fur	b0683	sufA	b1684	-	CHIP-SV, MSI	inf
fur	b0683	ydiE	b1705	-	CHIP-SV, MSI	inf
fur	b0683	katE	b1732	+	[IEP]	1
fur	b0683	gdhA	b1761	-	[GEA]	1
fur	b0683	gdhA	b1761	+	[GEA]	1
fur	b0683	mntP	b1821	+	[AIBSCS]	1
fur	b0683	zwf	b1852	-	[GEA]	1
fur	b0683	flhD	b1892	-	[AIBSCS]	1
fur	b0683	flhC	b1891	-	[AIBSCS]	1
fur	b0683	ftnB	b1902	+	CHIP-SV, MSI	inf
fur	b0683	ftnA	b1905	+	[BPP, GEA, HIBSCS]	2
fur	b0683	ftnA	b1905	+	CHIP-SV, MSI	inf
fur	b0683	zinT	b1973	+	[GEA]	1
fur	b0683	nac	b1988	-	[GEA]	1
fur	b0683	yoeA	b1995	-	CHIP-SV, MSI	inf
fur	b0683	gnd	b2029	-	[GEA]	1
fur	b0683	rcnA	b2106	-	[AIBSCS, GEA, HIBSCS]	1
fur	b0683	rcnB	b2107	-	[AIBSCS, GEA, HIBSCS]	1
fur	b0683	cirA	b2155	-	[AIBSCS, BCE, BPP, GEA, HIBSCS]	1
fur	b0683	cirA	b2155	-	[AIBSCS, BPP, GEA, HIBSCS]	1
fur	b0683	cirA	b2155	-	CHIP-SV, MSI	inf
fur	b0683	yojI	b2211	-	CHIP-SV, MSI	inf
fur	b0683	mntH	b2392	-	[AIBSCS, HIBSCS, IGI]	1
fur	b0683	mntH	b2392	-	CHIP-SV, MSI	inf
fur	b0683	hmp	b2552	-	[AS, GEA, HIBSCS, IMP]	1
fur	b0683	grcA	b2579	-	[GEA]	1
fur	b0683	ygaC	b2671	-	[AIBSCS, GEA]	1
fur	b0683	nrdH	b2673	-	[AIBSCS, GEA]	1
fur	b0683	nrdI	b2674	-	[AIBSCS, GEA]	1
fur	b0683	nrdE	b2675	-	[AIBSCS, GEA]	1
fur	b0683	nrdF	b2676	-	[AIBSCS, GEA]	1
fur	b0683	nrdH	b2673	-	CHIP-SV, MSI	inf
fur	b0683	nrdI	b2674	-	CHIP-SV, MSI	inf
fur	b0683	nrdE	b2675	-	CHIP-SV, MSI	inf
fur	b0683	nrdF	b2676	-	CHIP-SV, MSI	inf
fur	b0683	rpoS	b2741	-	[GEA, IEP]	1
fur	b0683	hybO	b2997	+	CHIP-SV, MSI	inf
fur	b0683	hybA	b2996	+	CHIP-SV, MSI	inf
fur	b0683	hybB	b2995	+	CHIP-SV, MSI	inf
fur	b0683	hybC	b2994	+	CHIP-SV, MSI	inf
fur	b0683	hybD	b2993	+	CHIP-SV, MSI	inf
fur	b0683	hybE	b2992	+	CHIP-SV, MSI	inf
fur	b0683	hybF	b2991	+	CHIP-SV, MSI	inf
fur	b0683	hybG	b2990	+	CHIP-SV, MSI	inf
fur	b0683	exbD	b3005	-	[AIBSCS, BPP, HIBSCS]	1
fur	b0683	exbD	b3005	-	[HIBSCS]	1
fur	b0683	exbD	b3005	-	CHIP-SV, MSI	inf
fur	b0683	exbB	b3006	-	[AIBSCS, BPP, HIBSCS]	1
fur	b0683	exbB	b3006	-	CHIP-SV, MSI	inf
fur	b0683	yqjH	b3070	-	[AIBSCS, GEA, HIBSCS]	1
fur	b0683	yqjH	b3070	-	CHIP-SV, MSI	inf
fur	b0683	garP	b3127	-	[BPP, HIBSCS]	2
fur	b0683	garL	b3126	-	[BPP, HIBSCS]	2
fur	b0683	garR	b3125	-	[BPP, HIBSCS]	2
fur	b0683	garK	b3124	-	[BPP, HIBSCS]	2
fur	b0683	rnpB	b3123	-	[BPP, HIBSCS]	2
fur	b0683	gltB	b3212	-	[GEA]	1
fur	b0683	gltD	b3213	-	[GEA]	1
fur	b0683	gltF	b3214	-	[GEA]	1
fur	b0683	gspC	b3324	-	[BPP, HIBSCS]	2
fur	b0683	gspD	b3325	-	[BPP, HIBSCS]	2
fur	b0683	gspE	b3326	-	[BPP, HIBSCS]	2
fur	b0683	gspF	b3327	-	[BPP, HIBSCS]	2
fur	b0683	gspG	b3328	-	[BPP, HIBSCS]	2
fur	b0683	gspH	b3329	-	[BPP, HIBSCS]	2
fur	b0683	gspI	b3330	-	[BPP, HIBSCS]	2
fur	b0683	gspJ	b3331	-	[BPP, HIBSCS]	2
fur	b0683	gspK	b3332	-	[BPP, HIBSCS]	2
fur	b0683	gspL	b3333	-	[BPP, HIBSCS]	2
fur	b0683	gspM	b3334	-	[BPP, HIBSCS]	2
fur	b0683	gspO	b3335	-	[BPP, HIBSCS]	2
fur	b0683	feoA	b3408	-	[GEA, HIBSCS]	1
fur	b0683	feoB	b3409	-	[GEA, HIBSCS]	1
fur	b0683	feoC	b3410	-	[GEA, HIBSCS]	1
fur	b0683	feoA	b3408	-	CHIP-SV, MSI	inf
fur	b0683	feoB	b3409	-	CHIP-SV, MSI	inf
fur	b0683	feoC	b3410	-	CHIP-SV, MSI	inf
fur	b0683	yhhY	b3441	-	[AIBSCS, GEA, HIBSCS]	1
fur	b0683	sodA	b3908	-	[BCE, BPP, GEA, HIBSCS]	1
fur	b0683	zapB	b3928	+	CHIP-SV, MSI	inf
fur	b0683	metJ	b3938	-	[AIBSCS]	1
fur	b0683	katG	b3942	+	[IEP]	1
fur	b0683	metH	b4019	-	[AIBSCS]	1
fur	b0683	soxS	b4062	-	[GEA]	1
fur	b0683	soxR	b4063	-	[GEA]	1
fur	b0683	fumB	b4122	+	[GEA]	1
fur	b0683	fecA	b4291	-	[AIBSCS, BPP, GEA, HIBSCS]	1
fur	b0683	fecB	b4290	-	[AIBSCS, BPP, GEA, HIBSCS]	1
fur	b0683	fecC	b4289	-	[AIBSCS, BPP, GEA, HIBSCS]	1
fur	b0683	fecD	b4288	-	[AIBSCS, BPP, GEA, HIBSCS]	1
fur	b0683	fecE	b4287	-	[AIBSCS, BPP, GEA, HIBSCS]	1
fur	b0683	fecA	b4291	-	CHIP-SV, MSI	inf
fur	b0683	fecB	b4290	-	CHIP-SV, MSI	inf
fur	b0683	fecC	b4289	-	CHIP-SV, MSI	inf
fur	b0683	fecD	b4288	-	CHIP-SV, MSI	inf
fur	b0683	fecE	b4287	-	CHIP-SV, MSI	inf
fur	b0683	fecI	b4293	-	[AIBSCS, BPP, GEA, HIBSCS, SM]	1
fur	b0683	fecR	b4292	-	[AIBSCS, BPP, GEA, HIBSCS, SM]	1
fur	b0683	fecI	b4293	-	CHIP-SV, MSI	inf
fur	b0683	fecR	b4292	-	CHIP-SV, MSI	inf
fur	b0683	uxuA	b4322	+	CHIP-SV, MSI	inf
fur	b0683	uxuB	b4323	+	CHIP-SV, MSI	inf
fur	b0683	yjiT	b4342	-	CHIP-SV, MSI	inf
fur	b0683	fhuF	b4367	-	[AIBSCS, BPP, GEA, HIBSCS]	1
fur	b0683	fhuF	b4367	-	CHIP-SV, MSI	inf
fur	b0683	ryhB	b4451	-	[AIBSCS, BPP, GEA, HIBSCS]	1
fur	b0683	ryhB	b4451	-	CHIP-SV, MSI	inf
fur	b0683	ybdZ	b4511	-	[AIBSCS, BPP, GEA, HIBSCS]	1
fur	b0683	ybdZ	b4511	-	CHIP-SV, MSI	inf
fur	b0683	yjjZ	b4567	-	[AIBSCS, BPP, GEA, HIBSCS]	1
fur	b0683	yjjZ	b4567	-	CHIP-SV, MSI	inf
kdpE	b0694	kdpF	b4513	+	[BPP, GEA, HIBSCS, SM]	2
kdpE	b0694	kdpA	b0698	+	[BPP, GEA, HIBSCS, SM]	2
kdpE	b0694	kdpB	b0697	+	[BPP, GEA, HIBSCS, SM]	2
kdpE	b0694	kdpC	b0696	+	[BPP, GEA, HIBSCS, SM]	2
mngR	b0730	mngR	b0730	-	[BPP, GEA, HIBSCS]	2
mngR	b0730	mngA	b0731	-	[BPP, GEA, HIBSCS]	2
mngR	b0730	mngB	b0732	-	[BPP, GEA, HIBSCS]	2
modE	b0761	modA	b0763	-	[BPP, GEA, SM]	2
modE	b0761	modB	b0764	-	[BPP, GEA, SM]	2
modE	b0761	modC	b0765	-	[BPP, GEA, SM]	2
modE	b0761	moaA	b0781	+	[BPP, GEA]	2
modE	b0761	moaB	b0782	+	[BPP, GEA]	2
modE	b0761	moaC	b0783	+	[BPP, GEA]	2
modE	b0761	moaD	b0784	+	[BPP, GEA]	2
modE	b0761	moaE	b0785	+	[BPP, GEA]	2
modE	b0761	dmsA	b0894	-	[BPP, GEA, HIBSCS, SM]	2
modE	b0761	dmsB	b0895	-	[BPP, GEA, HIBSCS, SM]	2
modE	b0761	dmsC	b0896	-	[BPP, GEA, HIBSCS, SM]	2
modE	b0761	narL	b1221	+	[BPP, GEA, HIBSCS]	2
modE	b0761	narX	b1222	+	[BPP, GEA, HIBSCS]	2
modE	b0761	oppA	b1243	-	[GEA]	1
modE	b0761	oppB	b1244	-	[GEA]	1
modE	b0761	oppC	b1245	-	[GEA]	1
modE	b0761	oppD	b1246	-	[GEA]	1
modE	b0761	oppF	b1247	-	[GEA]	1
modE	b0761	ccmH	b2194	+	[BPP, GEA, HIBSCS, SM]	2
modE	b0761	ccmG	b2195	+	[BPP, GEA, HIBSCS, SM]	2
modE	b0761	ccmF	b2196	+	[BPP, GEA, HIBSCS, SM]	2
modE	b0761	ccmE	b2197	+	[BPP, GEA, HIBSCS, SM]	2
modE	b0761	ccmD	b2198	+	[BPP, GEA, HIBSCS, SM]	2
modE	b0761	ccmC	b2199	+	[BPP, GEA, HIBSCS, SM]	2
modE	b0761	ccmB	b2200	+	[BPP, GEA, HIBSCS, SM]	2
modE	b0761	ccmA	b2201	+	[BPP, GEA, HIBSCS, SM]	2
modE	b0761	napC	b2202	+	[BPP, GEA, HIBSCS, SM]	2
modE	b0761	napB	b2203	+	[BPP, GEA, HIBSCS, SM]	2
modE	b0761	napH	b2204	+	[BPP, GEA, HIBSCS, SM]	2
modE	b0761	napG	b2205	+	[BPP, GEA, HIBSCS, SM]	2
modE	b0761	napA	b2206	+	[BPP, GEA, HIBSCS, SM]	2
modE	b0761	napD	b2207	+	[BPP, GEA, HIBSCS, SM]	2
modE	b0761	napF	b2208	+	[BPP, GEA, HIBSCS, SM]	2
modE	b0761	hycI	b2717	+	[BPP, GEA]	2
modE	b0761	hycH	b2718	+	[BPP, GEA]	2
modE	b0761	hycG	b2719	+	[BPP, GEA]	2
modE	b0761	hycF	b2720	+	[BPP, GEA]	2
modE	b0761	hycE	b2721	+	[BPP, GEA]	2
modE	b0761	hycD	b2722	+	[BPP, GEA]	2
modE	b0761	hycC	b2723	+	[BPP, GEA]	2
modE	b0761	hycB	b2724	+	[BPP, GEA]	2
modE	b0761	hycA	b2725	+	[BPP, GEA]	2
modE	b0761	deoC	b4381	-	[BPP, GEA, HIBSCS]	2
modE	b0761	deoA	b4382	-	[BPP, GEA, HIBSCS]	2
modE	b0761	deoB	b4383	-	[BPP, GEA, HIBSCS]	2
modE	b0761	deoD	b4384	-	[BPP, GEA, HIBSCS]	2
cecR	b0796	ybhR	b0792	-	[BPP, GEA, HIBSCS]	2
cecR	b0796	ybhS	b0793	-	[BPP, GEA, HIBSCS]	2
cecR	b0796	ybhF	b0794	-	[BPP, GEA, HIBSCS]	2
cecR	b0796	ybhG	b0795	-	[BPP, GEA, HIBSCS]	2
cecR	b0796	cecR	b0796	-	[BPP, GEA, HIBSCS]	2
mntR	b0817	dps	b0812	-	[GEA, HIBSCS]	1
mntR	b0817	mntP	b1821	+	[GEA, HIBSCS]	1
mntR	b0817	mntH	b2392	-	[AIBSCS, BPP, GEA]	1
mntR	b0817	rybA	b4416	-	[GEA, HIBSCS]	1
mntR	b0817	mntS	b4705	-	[GEA, HIBSCS]	1
deoR	b0840	tsx	b0411	-	[BCE, GEA]	1
deoR	b0840	nupG	b2964	-	[GEA, HIBSCS]	1
deoR	b0840	deoC	b4381	-	[HIBSCS, SM]	1
deoR	b0840	deoA	b4382	-	[HIBSCS, SM]	1
deoR	b0840	deoB	b4383	-	[HIBSCS, SM]	1
deoR	b0840	deoD	b4384	-	[HIBSCS, SM]	1
rcdA	b0846	yagK	b0277	-	[BPP]	2
rcdA	b0846	sulA	b0958	-	[BPP, GEA, HIBSCS]	2
rcdA	b0846	csgG	b1037	+	[BPP, GEA, IC]	2
rcdA	b0846	csgF	b1038	+	[BPP, GEA, IC]	2
rcdA	b0846	csgE	b1039	+	[BPP, GEA, IC]	2
rcdA	b0846	csgD	b1040	+	[BPP, GEA, IC]	2
rcdA	b0846	bluF	b1163	+	[BPP, GEA, HIBSCS]	2
rcdA	b0846	ydeI	b1536	+	[BPP, GEA]	2
rcdA	b0846	asr	b1597	+	[BPP, GEA, IC]	2
lrp	b0889	thrL	b0001	-	CHIP-SV, MSI	inf
lrp	b0889	thrA	b0002	-	CHIP-SV, MSI	inf
lrp	b0889	thrB	b0003	-	CHIP-SV, MSI	inf
lrp	b0889	thrC	b0004	-	CHIP-SV, MSI	inf
lrp	b0889	thrL	b0001	+	CHIP-SV, MSI	inf
lrp	b0889	thrA	b0002	+	CHIP-SV, MSI	inf
lrp	b0889	thrB	b0003	+	CHIP-SV, MSI	inf
lrp	b0889	thrC	b0004	+	CHIP-SV, MSI	inf
lrp	b0889	leuD	b0071	-	CHIP-SV, MSI	inf
lrp	b0889	leuD	b0071	+	CHIP-SV, MSI	inf
lrp	b0889	leuC	b0072	-	CHIP-SV, MSI	inf
lrp	b0889	leuC	b0072	+	CHIP-SV, MSI	inf
lrp	b0889	leuB	b0073	-	CHIP-SV, MSI	inf
lrp	b0889	leuB	b0073	+	CHIP-SV, MSI	inf
lrp	b0889	leuA	b0074	-	CHIP-SV, MSI	inf
lrp	b0889	leuA	b0074	+	CHIP-SV, MSI	inf
lrp	b0889	leuL	b0075	-	CHIP-SV, MSI	inf
lrp	b0889	leuL	b0075	+	CHIP-SV, MSI	inf
lrp	b0889	ilvI	b0077	-	[BCE, BPP, GEA, HIBSCS, SM]	1
lrp	b0889	ilvH	b0078	-	[BCE, BPP, GEA, HIBSCS, SM]	1
lrp	b0889	ilvI	b0077	+	[BCE, BPP, GEA, HIBSCS, SM]	1
lrp	b0889	ilvH	b0078	+	[BCE, BPP, GEA, HIBSCS, SM]	1
lrp	b0889	ilvI	b0077	-	CHIP-SV, MSI	inf
lrp	b0889	ilvH	b0078	-	CHIP-SV, MSI	inf
lrp	b0889	ilvI	b0077	+	CHIP-SV, MSI	inf
lrp	b0889	ilvH	b0078	+	CHIP-SV, MSI	inf
lrp	b0889	ftsQ	b0093	-	CHIP-SV, MSI	inf
lrp	b0889	ftsA	b0094	-	CHIP-SV, MSI	inf
lrp	b0889	ftsZ	b0095	-	CHIP-SV, MSI	inf
lrp	b0889	yadV	b0140	-	CHIP-SV, MSI	inf
lrp	b0889	htrE	b0139	-	CHIP-SV, MSI	inf
lrp	b0889	yadV	b0140	+	CHIP-SV, MSI	inf
lrp	b0889	htrE	b0139	+	CHIP-SV, MSI	inf
lrp	b0889	rrsH	b0201	-	[GEA]	1
lrp	b0889	ileV	b0202	-	[GEA]	1
lrp	b0889	alaV	b0203	-	[GEA]	1
lrp	b0889	rrlH	b0204	-	[GEA]	1
lrp	b0889	rrfH	b0205	-	[GEA]	1
lrp	b0889	pepD	b0237	-	CHIP-SV, MSI	inf
lrp	b0889	pepD	b0237	+	CHIP-SV, MSI	inf
lrp	b0889	ecpR	b0294	+	CHIP-SV, MSI	inf
lrp	b0889	ecpR	b0294	-	CHIP-SV, MSI	inf
lrp	b0889	ykgE	b0306	-	CHIP-SV, MSI	inf
lrp	b0889	ykgE	b0306	+	CHIP-SV, MSI	inf
lrp	b0889	ykgF	b0307	-	CHIP-SV, MSI	inf
lrp	b0889	ykgF	b0307	+	CHIP-SV, MSI	inf
lrp	b0889	ykgG	b0308	-	CHIP-SV, MSI	inf
lrp	b0889	ykgG	b0308	+	CHIP-SV, MSI	inf
lrp	b0889	brnQ	b0401	-	CHIP-SV, MSI	inf
lrp	b0889	brnQ	b0401	+	CHIP-SV, MSI	inf
lrp	b0889	proY	b0402	-	CHIP-SV, MSI	inf
lrp	b0889	proY	b0402	+	CHIP-SV, MSI	inf
lrp	b0889	ribE	b0415	+	CHIP-SV, MSI	inf
lrp	b0889	ribE	b0415	-	CHIP-SV, MSI	inf
lrp	b0889	nusB	b0416	-	CHIP-SV, MSI	inf
lrp	b0889	nusB	b0416	+	CHIP-SV, MSI	inf
lrp	b0889	ompT	b0565	+	CHIP-SV, MSI	inf
lrp	b0889	ompT	b0565	-	CHIP-SV, MSI	inf
lrp	b0889	ybgS	b0753	+	CHIP-SV, MSI	inf
lrp	b0889	ybgS	b0753	-	CHIP-SV, MSI	inf
lrp	b0889	aroG	b0754	-	CHIP-SV, MSI	inf
lrp	b0889	aroG	b0754	+	CHIP-SV, MSI	inf
lrp	b0889	ybhN	b0788	-	CHIP-SV, MSI	inf
lrp	b0889	ybhN	b0788	+	CHIP-SV, MSI	inf
lrp	b0889	clsB	b0789	-	CHIP-SV, MSI	inf
lrp	b0889	clsB	b0789	+	CHIP-SV, MSI	inf
lrp	b0889	ybhP	b0790	-	CHIP-SV, MSI	inf
lrp	b0889	ybhP	b0790	+	CHIP-SV, MSI	inf
lrp	b0889	ybiJ	b0802	-	CHIP-SV, MSI	inf
lrp	b0889	ybiJ	b0802	+	CHIP-SV, MSI	inf
lrp	b0889	potF	b0854	-	CHIP-SV, MSI	inf
lrp	b0889	potG	b0855	-	CHIP-SV, MSI	inf
lrp	b0889	potH	b0856	-	CHIP-SV, MSI	inf
lrp	b0889	potI	b0857	-	CHIP-SV, MSI	inf
lrp	b0889	potF	b0854	+	CHIP-SV, MSI	inf
lrp	b0889	potG	b0855	+	CHIP-SV, MSI	inf
lrp	b0889	potH	b0856	+	CHIP-SV, MSI	inf
lrp	b0889	potI	b0857	+	CHIP-SV, MSI	inf
lrp	b0889	artM	b0861	-	CHIP-SV, MSI	inf
lrp	b0889	artM	b0861	+	CHIP-SV, MSI	inf
lrp	b0889	artQ	b0862	-	CHIP-SV, MSI	inf
lrp	b0889	artQ	b0862	+	CHIP-SV, MSI	inf
lrp	b0889	artI	b0863	-	CHIP-SV, MSI	inf
lrp	b0889	artI	b0863	+	CHIP-SV, MSI	inf
lrp	b0889	artP	b0864	-	CHIP-SV, MSI	inf
lrp	b0889	artP	b0864	+	CHIP-SV, MSI	inf
lrp	b0889	ybjS	b0868	+	CHIP-SV, MSI	inf
lrp	b0889	ybjS	b0868	-	CHIP-SV, MSI	inf
lrp	b0889	lrp	b0889	-	[AIBSCS, BCE, GEA, HIBSCS, SM]	1
lrp	b0889	ycaM	b0899	+	CHIP-SV, MSI	inf
lrp	b0889	ycaM	b0899	-	CHIP-SV, MSI	inf
lrp	b0889	serC	b0907	+	[GEA, HIBSCS, SM]	1
lrp	b0889	aroA	b0908	+	[GEA, HIBSCS, SM]	1
lrp	b0889	serC	b0907	+	CHIP-SV, MSI	inf
lrp	b0889	aroA	b0908	+	CHIP-SV, MSI	inf
lrp	b0889	serC	b0907	-	CHIP-SV, MSI	inf
lrp	b0889	aroA	b0908	-	CHIP-SV, MSI	inf
lrp	b0889	aspC	b0928	+	CHIP-SV, MSI	inf
lrp	b0889	aspC	b0928	-	CHIP-SV, MSI	inf
lrp	b0889	yceB	b1063	+	CHIP-SV, MSI	inf
lrp	b0889	yceB	b1063	-	CHIP-SV, MSI	inf
lrp	b0889	lolC	b1116	-	CHIP-SV, MSI	inf
lrp	b0889	lolC	b1116	+	CHIP-SV, MSI	inf
lrp	b0889	lolD	b1117	-	CHIP-SV, MSI	inf
lrp	b0889	lolD	b1117	+	CHIP-SV, MSI	inf
lrp	b0889	lolE	b1118	-	CHIP-SV, MSI	inf
lrp	b0889	lolE	b1118	+	CHIP-SV, MSI	inf
lrp	b0889	nagK	b1119	+	CHIP-SV, MSI	inf
lrp	b0889	nagK	b1119	-	CHIP-SV, MSI	inf
lrp	b0889	ycgH_1	b1169	-	CHIP-SV, MSI	inf
lrp	b0889	ycgH_1	b1169	+	CHIP-SV, MSI	inf
lrp	b0889	ycgH_2	b1170	-	CHIP-SV, MSI	inf
lrp	b0889	ycgH_2	b1170	+	CHIP-SV, MSI	inf
lrp	b0889	dadA	b1189	-	[BPP, GEA, HIBSCS, SM]	2
lrp	b0889	dadA	b1189	+	CHIP-SV, MSI	inf
lrp	b0889	dadA	b1189	-	CHIP-SV, MSI	inf
lrp	b0889	dadX	b1190	-	[BPP, GEA, HIBSCS, SM]	2
lrp	b0889	dadX	b1190	+	CHIP-SV, MSI	inf
lrp	b0889	dadX	b1190	-	CHIP-SV, MSI	inf
lrp	b0889	dhaM	b1198	-	CHIP-SV, MSI	inf
lrp	b0889	dhaM	b1198	+	CHIP-SV, MSI	inf
lrp	b0889	dhaL	b1199	-	CHIP-SV, MSI	inf
lrp	b0889	dhaL	b1199	+	CHIP-SV, MSI	inf
lrp	b0889	dhaK	b1200	-	CHIP-SV, MSI	inf
lrp	b0889	dhaK	b1200	+	CHIP-SV, MSI	inf
lrp	b0889	adhE	b1241	-	[AIBSCS, GEA]	1
lrp	b0889	adhE	b1241	+	CHIP-SV, MSI	inf
lrp	b0889	adhE	b1241	-	CHIP-SV, MSI	inf
lrp	b0889	oppA	b1243	-	[BPP]	2
lrp	b0889	oppA	b1243	+	CHIP-SV, MSI	inf
lrp	b0889	oppA	b1243	-	CHIP-SV, MSI	inf
lrp	b0889	oppB	b1244	-	[BPP]	2
lrp	b0889	oppB	b1244	+	CHIP-SV, MSI	inf
lrp	b0889	oppB	b1244	-	CHIP-SV, MSI	inf
lrp	b0889	oppC	b1245	-	[BPP]	2
lrp	b0889	oppC	b1245	+	CHIP-SV, MSI	inf
lrp	b0889	oppC	b1245	-	CHIP-SV, MSI	inf
lrp	b0889	oppD	b1246	-	[BPP]	2
lrp	b0889	oppD	b1246	+	CHIP-SV, MSI	inf
lrp	b0889	oppD	b1246	-	CHIP-SV, MSI	inf
lrp	b0889	oppF	b1247	-	[BPP]	2
lrp	b0889	oppF	b1247	+	CHIP-SV, MSI	inf
lrp	b0889	oppF	b1247	-	CHIP-SV, MSI	inf
lrp	b0889	yciN	b1273	+	CHIP-SV, MSI	inf
lrp	b0889	yciN	b1273	-	CHIP-SV, MSI	inf
lrp	b0889	yciT	b1284	-	CHIP-SV, MSI	inf
lrp	b0889	yciT	b1284	+	CHIP-SV, MSI	inf
lrp	b0889	tyrR	b1323	+	CHIP-SV, MSI	inf
lrp	b0889	tyrR	b1323	-	CHIP-SV, MSI	inf
lrp	b0889	uspE	b1333	-	CHIP-SV, MSI	inf
lrp	b0889	uspE	b1333	+	CHIP-SV, MSI	inf
lrp	b0889	osmC	b1482	+	[BPP, GEA, HIBSCS, SM]	2
lrp	b0889	osmC	b1482	-	[BPP, GEA, HIBSCS, SM]	2
lrp	b0889	ydeN	b1498	-	CHIP-SV, MSI	inf
lrp	b0889	ydgI	b1605	+	CHIP-SV, MSI	inf
lrp	b0889	ydgI	b1605	-	CHIP-SV, MSI	inf
lrp	b0889	folM	b1606	+	CHIP-SV, MSI	inf
lrp	b0889	folM	b1606	-	CHIP-SV, MSI	inf
lrp	b0889	dtpA	b1634	-	CHIP-SV, MSI	inf
lrp	b0889	dtpA	b1634	+	CHIP-SV, MSI	inf
lrp	b0889	astE	b1744	+	CHIP-SV, MSI	inf
lrp	b0889	astE	b1744	-	CHIP-SV, MSI	inf
lrp	b0889	astB	b1745	+	CHIP-SV, MSI	inf
lrp	b0889	astB	b1745	-	CHIP-SV, MSI	inf
lrp	b0889	astD	b1746	+	CHIP-SV, MSI	inf
lrp	b0889	astD	b1746	-	CHIP-SV, MSI	inf
lrp	b0889	astA	b1747	+	CHIP-SV, MSI	inf
lrp	b0889	astA	b1747	-	CHIP-SV, MSI	inf
lrp	b0889	astC	b1748	+	CHIP-SV, MSI	inf
lrp	b0889	astC	b1748	-	CHIP-SV, MSI	inf
lrp	b0889	leuE	b1798	-	[AIBSCS]	1
lrp	b0889	leuE	b1798	-	CHIP-SV, MSI	inf
lrp	b0889	leuE	b1798	+	CHIP-SV, MSI	inf
lrp	b0889	sdaA	b1814	-	[AIBSCS]	1
lrp	b0889	sdaA	b1814	-	CHIP-SV, MSI	inf
lrp	b0889	sdaA	b1814	+	CHIP-SV, MSI	inf
lrp	b0889	tyrP	b1907	+	CHIP-SV, MSI	inf
lrp	b0889	tyrP	b1907	-	CHIP-SV, MSI	inf
lrp	b0889	yodC	b1957	-	CHIP-SV, MSI	inf
lrp	b0889	yodC	b1957	+	CHIP-SV, MSI	inf
lrp	b0889	yeeD	b2012	+	CHIP-SV, MSI	inf
lrp	b0889	yeeD	b2012	-	CHIP-SV, MSI	inf
lrp	b0889	yeeE	b2013	+	CHIP-SV, MSI	inf
lrp	b0889	yeeE	b2013	-	CHIP-SV, MSI	inf
lrp	b0889	yehL	b2119	+	CHIP-SV, MSI	inf
lrp	b0889	yehL	b2119	-	CHIP-SV, MSI	inf
lrp	b0889	yehM	b2120	+	CHIP-SV, MSI	inf
lrp	b0889	yehM	b2120	-	CHIP-SV, MSI	inf
lrp	b0889	yehP	b2121	+	CHIP-SV, MSI	inf
lrp	b0889	yehP	b2121	-	CHIP-SV, MSI	inf
lrp	b0889	yehQ	b2122	+	CHIP-SV, MSI	inf
lrp	b0889	yehQ	b2122	-	CHIP-SV, MSI	inf
lrp	b0889	lysP	b2156	+	[BPP, GEA]	2
lrp	b0889	yeiL	b2163	+	[GEA, HIBSCS]	1
lrp	b0889	mepS	b2175	-	CHIP-SV, MSI	inf
lrp	b0889	mepS	b2175	+	CHIP-SV, MSI	inf
lrp	b0889	napC	b2202	+	CHIP-SV, MSI	inf
lrp	b0889	napC	b2202	-	CHIP-SV, MSI	inf
lrp	b0889	napB	b2203	+	CHIP-SV, MSI	inf
lrp	b0889	napB	b2203	-	CHIP-SV, MSI	inf
lrp	b0889	napH	b2204	+	CHIP-SV, MSI	inf
lrp	b0889	napH	b2204	-	CHIP-SV, MSI	inf
lrp	b0889	napG	b2205	+	CHIP-SV, MSI	inf
lrp	b0889	napG	b2205	-	CHIP-SV, MSI	inf
lrp	b0889	napA	b2206	+	CHIP-SV, MSI	inf
lrp	b0889	napA	b2206	-	CHIP-SV, MSI	inf
lrp	b0889	napD	b2207	+	CHIP-SV, MSI	inf
lrp	b0889	napD	b2207	-	CHIP-SV, MSI	inf
lrp	b0889	napF	b2208	+	CHIP-SV, MSI	inf
lrp	b0889	napF	b2208	-	CHIP-SV, MSI	inf
lrp	b0889	eco	b2209	+	CHIP-SV, MSI	inf
lrp	b0889	eco	b2209	-	CHIP-SV, MSI	inf
lrp	b0889	mqo	b2210	+	CHIP-SV, MSI	inf
lrp	b0889	mqo	b2210	-	CHIP-SV, MSI	inf
lrp	b0889	yojI	b2211	+	[GEA, ICWHO]	1
lrp	b0889	ompC	b2215	-	[AIBSCS, BPP, GEA]	1
lrp	b0889	lrhA	b2289	-	CHIP-SV, MSI	inf
lrp	b0889	lrhA	b2289	+	CHIP-SV, MSI	inf
lrp	b0889	alaA	b2290	-	[GEA]	1
lrp	b0889	alaA	b2290	+	CHIP-SV, MSI	inf
lrp	b0889	alaA	b2290	-	CHIP-SV, MSI	inf
lrp	b0889	yfcC	b2298	+	CHIP-SV, MSI	inf
lrp	b0889	yfcC	b2298	-	CHIP-SV, MSI	inf
lrp	b0889	fadJ	b2341	+	CHIP-SV, MSI	inf
lrp	b0889	fadI	b2342	+	CHIP-SV, MSI	inf
lrp	b0889	yfcZ	b2343	+	CHIP-SV, MSI	inf
lrp	b0889	yfcZ	b2343	-	CHIP-SV, MSI	inf
lrp	b0889	yffQ	b2448	+	CHIP-SV, MSI	inf
lrp	b0889	yffQ	b2448	-	CHIP-SV, MSI	inf
lrp	b0889	yffR	b2449	+	CHIP-SV, MSI	inf
lrp	b0889	yffR	b2449	-	CHIP-SV, MSI	inf
lrp	b0889	upp	b2498	-	CHIP-SV, MSI	inf
lrp	b0889	uraA	b2497	-	CHIP-SV, MSI	inf
lrp	b0889	purM	b2499	-	CHIP-SV, MSI	inf
lrp	b0889	purN	b2500	-	CHIP-SV, MSI	inf
lrp	b0889	ppx	b2502	+	CHIP-SV, MSI	inf
lrp	b0889	ppx	b2502	-	CHIP-SV, MSI	inf
lrp	b0889	csiE	b2535	-	CHIP-SV, MSI	inf
lrp	b0889	csiE	b2535	+	CHIP-SV, MSI	inf
lrp	b0889	rrfG	b2588	-	[GEA]	1
lrp	b0889	rrlG	b2589	-	[GEA]	1
lrp	b0889	gltW	b2590	-	[GEA]	1
lrp	b0889	rrsG	b2591	-	[GEA]	1
lrp	b0889	csiD	b2659	+	[BPP, GEA]	2
lrp	b0889	lhgO	b2660	+	[BPP, GEA]	2
lrp	b0889	gabD	b2661	+	[BPP, GEA]	2
lrp	b0889	gabT	b2662	+	[BPP, GEA]	2
lrp	b0889	gabP	b2663	+	[BPP, GEA]	2
lrp	b0889	stpA	b2669	+	[BCE, BPP, GEA, HIBSCS]	1
lrp	b0889	stpA	b2669	-	CHIP-SV, MSI	inf
lrp	b0889	stpA	b2669	+	CHIP-SV, MSI	inf
lrp	b0889	sdaC	b2796	+	CHIP-SV, MSI	inf
lrp	b0889	sdaC	b2796	-	CHIP-SV, MSI	inf
lrp	b0889	sdaB	b2797	+	CHIP-SV, MSI	inf
lrp	b0889	sdaB	b2797	-	CHIP-SV, MSI	inf
lrp	b0889	yqeF	b2844	-	CHIP-SV, MSI	inf
lrp	b0889	yqeF	b2844	+	CHIP-SV, MSI	inf
lrp	b0889	gcvP	b2903	+	[GEA, SM]	1
lrp	b0889	gcvP	b2903	+	CHIP-SV, MSI	inf
lrp	b0889	gcvH	b2904	+	[GEA, SM]	1
lrp	b0889	gcvH	b2904	+	CHIP-SV, MSI	inf
lrp	b0889	gcvT	b2905	+	[GEA, SM]	1
lrp	b0889	gcvT	b2905	+	CHIP-SV, MSI	inf
lrp	b0889	ssrS	b2911	-	[BPP, GEA]	2
lrp	b0889	fau	b2912	-	[BPP, GEA]	2
lrp	b0889	serA	b2913	+	[BPP, GEA]	2
lrp	b0889	serA	b2913	-	[BPP, GEA]	2
lrp	b0889	serA	b2913	+	CHIP-SV, MSI	inf
lrp	b0889	serA	b2913	-	CHIP-SV, MSI	inf
lrp	b0889	argO	b2923	+	[BPP, GEA, HIBSCS]	2
lrp	b0889	metK	b2942	-	CHIP-SV, MSI	inf
lrp	b0889	metK	b2942	+	CHIP-SV, MSI	inf
lrp	b0889	ansB	b2957	+	CHIP-SV, MSI	inf
lrp	b0889	ansB	b2957	-	CHIP-SV, MSI	inf
lrp	b0889	patA	b3073	-	CHIP-SV, MSI	inf
lrp	b0889	sstT	b3089	+	CHIP-SV, MSI	inf
lrp	b0889	sstT	b3089	-	CHIP-SV, MSI	inf
lrp	b0889	tdcA	b3118	-	CHIP-SV, MSI	inf
lrp	b0889	tdcB	b3117	-	CHIP-SV, MSI	inf
lrp	b0889	tdcC	b3116	-	CHIP-SV, MSI	inf
lrp	b0889	tdcD	b3115	-	CHIP-SV, MSI	inf
lrp	b0889	tdcE	b3114	-	CHIP-SV, MSI	inf
lrp	b0889	tdcF	b3113	-	CHIP-SV, MSI	inf
lrp	b0889	tdcG	b4471	-	CHIP-SV, MSI	inf
lrp	b0889	tdcA	b3118	+	CHIP-SV, MSI	inf
lrp	b0889	tdcB	b3117	+	CHIP-SV, MSI	inf
lrp	b0889	tdcC	b3116	+	CHIP-SV, MSI	inf
lrp	b0889	tdcD	b3115	+	CHIP-SV, MSI	inf
lrp	b0889	tdcE	b3114	+	CHIP-SV, MSI	inf
lrp	b0889	tdcF	b3113	+	CHIP-SV, MSI	inf
lrp	b0889	tdcG	b4471	+	CHIP-SV, MSI	inf
lrp	b0889	mtr	b3161	+	CHIP-SV, MSI	inf
lrp	b0889	mtr	b3161	-	CHIP-SV, MSI	inf
lrp	b0889	gltB	b3212	+	[AIBSCS, BPP, GEA, HIBSCS, SM]	1
lrp	b0889	gltD	b3213	+	[AIBSCS, BPP, GEA, HIBSCS, SM]	1
lrp	b0889	gltF	b3214	+	[AIBSCS, BPP, GEA, HIBSCS, SM]	1
lrp	b0889	gltB	b3212	+	CHIP-SV, MSI	inf
lrp	b0889	gltD	b3213	+	CHIP-SV, MSI	inf
lrp	b0889	gltF	b3214	+	CHIP-SV, MSI	inf
lrp	b0889	gltB	b3212	-	CHIP-SV, MSI	inf
lrp	b0889	gltD	b3213	-	CHIP-SV, MSI	inf
lrp	b0889	gltF	b3214	-	CHIP-SV, MSI	inf
lrp	b0889	yhcN	b3238	-	CHIP-SV, MSI	inf
lrp	b0889	yhcN	b3238	+	CHIP-SV, MSI	inf
lrp	b0889	rrfF	b3272	-	[GEA]	1
lrp	b0889	thrV	b3273	-	[GEA]	1
lrp	b0889	rrfD	b3274	-	[GEA]	1
lrp	b0889	rrlD	b3275	-	[GEA]	1
lrp	b0889	alaU	b3276	-	[GEA]	1
lrp	b0889	ileU	b3277	-	[GEA]	1
lrp	b0889	rrsD	b3278	-	[GEA]	1
lrp	b0889	malT	b3418	+	[GEA]	1
lrp	b0889	yzgL	b3427	+	CHIP-SV, MSI	inf
lrp	b0889	yzgL	b3427	-	CHIP-SV, MSI	inf
lrp	b0889	yhhW	b3439	-	CHIP-SV, MSI	inf
lrp	b0889	yhhW	b3439	+	CHIP-SV, MSI	inf
lrp	b0889	livK	b3458	-	[GEA]	1
lrp	b0889	livH	b3457	-	[GEA]	1
lrp	b0889	livM	b3456	-	[GEA]	1
lrp	b0889	livG	b3455	-	[GEA]	1
lrp	b0889	livF	b3454	-	[GEA]	1
lrp	b0889	livK	b3458	-	CHIP-SV, MSI	inf
lrp	b0889	livH	b3457	-	CHIP-SV, MSI	inf
lrp	b0889	livM	b3456	-	CHIP-SV, MSI	inf
lrp	b0889	livG	b3455	-	CHIP-SV, MSI	inf
lrp	b0889	livF	b3454	-	CHIP-SV, MSI	inf
lrp	b0889	livJ	b3460	-	[BPP, GEA, HIBSCS, SM]	2
lrp	b0889	livJ	b3460	-	CHIP-SV, MSI	inf
lrp	b0889	dtpB	b3496	-	CHIP-SV, MSI	inf
lrp	b0889	dtpB	b3496	+	CHIP-SV, MSI	inf
lrp	b0889	hdeA	b3510	-	[AIBSCS, GEA]	1
lrp	b0889	hdeB	b3509	-	[AIBSCS, GEA]	1
lrp	b0889	yhiD	b3508	-	[AIBSCS, GEA]	1
lrp	b0889	yhjE	b3523	-	CHIP-SV, MSI	inf
lrp	b0889	yhjE	b3523	+	CHIP-SV, MSI	inf
lrp	b0889	dppA	b3544	+	CHIP-SV, MSI	inf
lrp	b0889	dppB	b3543	+	CHIP-SV, MSI	inf
lrp	b0889	dppC	b3542	+	CHIP-SV, MSI	inf
lrp	b0889	dppD	b3541	+	CHIP-SV, MSI	inf
lrp	b0889	dppF	b3540	+	CHIP-SV, MSI	inf
lrp	b0889	dppA	b3544	-	CHIP-SV, MSI	inf
lrp	b0889	dppB	b3543	-	CHIP-SV, MSI	inf
lrp	b0889	dppC	b3542	-	CHIP-SV, MSI	inf
lrp	b0889	dppD	b3541	-	CHIP-SV, MSI	inf
lrp	b0889	dppF	b3540	-	CHIP-SV, MSI	inf
lrp	b0889	avtA	b3572	-	[GEA]	1
lrp	b0889	avtA	b3572	-	CHIP-SV, MSI	inf
lrp	b0889	avtA	b3572	+	CHIP-SV, MSI	inf
lrp	b0889	tdh	b3616	+	[AIBSCS, BPP, GEA, HIBSCS]	1
lrp	b0889	tdh	b3616	-	CHIP-SV, MSI	inf
lrp	b0889	tdh	b3616	+	CHIP-SV, MSI	inf
lrp	b0889	kbl	b3617	+	[AIBSCS, BPP, GEA, HIBSCS]	1
lrp	b0889	kbl	b3617	-	CHIP-SV, MSI	inf
lrp	b0889	kbl	b3617	+	CHIP-SV, MSI	inf
lrp	b0889	uhpC	b3667	+	CHIP-SV, MSI	inf
lrp	b0889	uhpC	b3667	-	CHIP-SV, MSI	inf
lrp	b0889	uhpB	b3668	+	CHIP-SV, MSI	inf
lrp	b0889	uhpB	b3668	-	CHIP-SV, MSI	inf
lrp	b0889	uhpA	b3669	+	CHIP-SV, MSI	inf
lrp	b0889	uhpA	b3669	-	CHIP-SV, MSI	inf
lrp	b0889	ilvN	b3670	+	CHIP-SV, MSI	inf
lrp	b0889	ilvN	b3670	-	CHIP-SV, MSI	inf
lrp	b0889	ilvB	b3671	+	CHIP-SV, MSI	inf
lrp	b0889	ilvB	b3671	-	CHIP-SV, MSI	inf
lrp	b0889	ivbL	b3672	+	CHIP-SV, MSI	inf
lrp	b0889	ivbL	b3672	-	CHIP-SV, MSI	inf
lrp	b0889	emrD	b3673	-	CHIP-SV, MSI	inf
lrp	b0889	emrD	b3673	+	CHIP-SV, MSI	inf
lrp	b0889	rrsC	b3756	-	[BPP, IDA]	2
lrp	b0889	gltU	b3757	-	[BPP, IDA]	2
lrp	b0889	rrlC	b3758	-	[BPP, IDA]	2
lrp	b0889	rrfC	b3759	-	[BPP, IDA]	2
lrp	b0889	ilvL	b3766	-	[HIBSCS, SM]	1
lrp	b0889	ilvX	b4669	-	[HIBSCS, SM]	1
lrp	b0889	ilvG_1	b3767	-	[HIBSCS, SM]	1
lrp	b0889	ilvG_2	b3768	-	[HIBSCS, SM]	1
lrp	b0889	ilvM	b3769	-	[HIBSCS, SM]	1
lrp	b0889	ilvE	b3770	-	[HIBSCS, SM]	1
lrp	b0889	ilvD	b3771	-	[HIBSCS, SM]	1
lrp	b0889	ilvA	b3772	-	[HIBSCS, SM]	1
lrp	b0889	ilvG_1	b3767	+	CHIP-SV, MSI	inf
lrp	b0889	ilvG_1	b3767	-	CHIP-SV, MSI	inf
lrp	b0889	ilvG_2	b3768	-	CHIP-SV, MSI	inf
lrp	b0889	ilvG_2	b3768	+	CHIP-SV, MSI	inf
lrp	b0889	ilvM	b3769	+	CHIP-SV, MSI	inf
lrp	b0889	ilvM	b3769	-	CHIP-SV, MSI	inf
lrp	b0889	ilvE	b3770	+	CHIP-SV, MSI	inf
lrp	b0889	ilvE	b3770	-	CHIP-SV, MSI	inf
lrp	b0889	ilvD	b3771	+	CHIP-SV, MSI	inf
lrp	b0889	ilvD	b3771	-	CHIP-SV, MSI	inf
lrp	b0889	ilvA	b3772	+	CHIP-SV, MSI	inf
lrp	b0889	ilvA	b3772	-	CHIP-SV, MSI	inf
lrp	b0889	rrsA	b3851	-	[BCE, BPP]	1
lrp	b0889	ileT	b3852	-	[BCE, BPP]	1
lrp	b0889	alaT	b3853	-	[BCE, BPP]	1
lrp	b0889	rrlA	b3854	-	[BCE, BPP]	1
lrp	b0889	rrfA	b3855	-	[BCE, BPP]	1
lrp	b0889	rrsB	b3968	-	[BPP, GEA, IEP]	2
lrp	b0889	gltT	b3969	-	[BPP, GEA, IEP]	2
lrp	b0889	rrlB	b3970	-	[BPP, GEA, IEP]	2
lrp	b0889	rrfB	b3971	-	[BPP, GEA, IEP]	2
lrp	b0889	rrsE	b4007	-	[GEA]	1
lrp	b0889	gltV	b4008	-	[GEA]	1
lrp	b0889	rrlE	b4009	-	[GEA]	1
lrp	b0889	rrfE	b4010	-	[GEA]	1
lrp	b0889	aceB	b4014	+	CHIP-SV, MSI	inf
lrp	b0889	aceA	b4015	+	CHIP-SV, MSI	inf
lrp	b0889	aceK	b4016	+	CHIP-SV, MSI	inf
lrp	b0889	aceB	b4014	-	CHIP-SV, MSI	inf
lrp	b0889	aceA	b4015	-	CHIP-SV, MSI	inf
lrp	b0889	aceK	b4016	-	CHIP-SV, MSI	inf
lrp	b0889	yjbJ	b4045	+	CHIP-SV, MSI	inf
lrp	b0889	yjbJ	b4045	-	CHIP-SV, MSI	inf
lrp	b0889	yjbQ	b4056	-	CHIP-SV, MSI	inf
lrp	b0889	yjbQ	b4056	+	CHIP-SV, MSI	inf
lrp	b0889	dcuB	b4123	+	CHIP-SV, MSI	inf
lrp	b0889	fumB	b4122	+	CHIP-SV, MSI	inf
lrp	b0889	dcuB	b4123	-	CHIP-SV, MSI	inf
lrp	b0889	fumB	b4122	-	CHIP-SV, MSI	inf
lrp	b0889	lysU	b4129	-	[HIBSCS, SM]	1
lrp	b0889	lysU	b4129	-	CHIP-SV, MSI	inf
lrp	b0889	lysU	b4129	+	CHIP-SV, MSI	inf
lrp	b0889	cadB	b4132	+	[BPP, GEA]	2
lrp	b0889	cadA	b4131	+	[BPP, GEA]	2
lrp	b0889	aspA	b4139	+	CHIP-SV, MSI	inf
lrp	b0889	dcuA	b4138	+	CHIP-SV, MSI	inf
lrp	b0889	aspA	b4139	-	CHIP-SV, MSI	inf
lrp	b0889	dcuA	b4138	-	CHIP-SV, MSI	inf
lrp	b0889	yjeM	b4156	-	CHIP-SV, MSI	inf
lrp	b0889	yjeM	b4156	+	CHIP-SV, MSI	inf
lrp	b0889	aidB	b4187	-	[BPP, HIBSCS]	2
lrp	b0889	cycA	b4208	+	CHIP-SV, MSI	inf
lrp	b0889	cycA	b4208	-	CHIP-SV, MSI	inf
lrp	b0889	ytfK	b4217	-	CHIP-SV, MSI	inf
lrp	b0889	ytfK	b4217	+	CHIP-SV, MSI	inf
lrp	b0889	fimE	b4313	+	[GEA]	1
lrp	b0889	fimA	b4314	+	[BPP, HIBSCS, SM]	2
lrp	b0889	fimA	b4314	+	CHIP-SV, MSI	inf
lrp	b0889	fimI	b4315	+	[BPP, HIBSCS, SM]	2
lrp	b0889	fimI	b4315	+	CHIP-SV, MSI	inf
lrp	b0889	fimC	b4316	+	[BPP, HIBSCS, SM]	2
lrp	b0889	fimC	b4316	+	CHIP-SV, MSI	inf
lrp	b0889	fimD	b4317	+	[BPP, HIBSCS, SM]	2
lrp	b0889	fimD	b4317	+	CHIP-SV, MSI	inf
lrp	b0889	fimF	b4318	+	[BPP, HIBSCS, SM]	2
lrp	b0889	fimF	b4318	+	CHIP-SV, MSI	inf
lrp	b0889	fimG	b4319	+	[BPP, HIBSCS, SM]	2
lrp	b0889	fimG	b4319	+	CHIP-SV, MSI	inf
lrp	b0889	fimH	b4320	+	[BPP, HIBSCS, SM]	2
lrp	b0889	fimH	b4320	+	CHIP-SV, MSI	inf
lrp	b0889	yjiC	b4325	+	CHIP-SV, MSI	inf
lrp	b0889	yjiC	b4325	-	CHIP-SV, MSI	inf
lrp	b0889	osmY	b4376	-	[BPP, GEA, HIBSCS]	2
lrp	b0889	osmY	b4376	+	CHIP-SV, MSI	inf
lrp	b0889	osmY	b4376	-	CHIP-SV, MSI	inf
lrp	b0889	serB	b4388	+	CHIP-SV, MSI	inf
lrp	b0889	radA	b4389	+	CHIP-SV, MSI	inf
lrp	b0889	serB	b4388	-	CHIP-SV, MSI	inf
lrp	b0889	radA	b4389	-	CHIP-SV, MSI	inf
lrp	b0889	micF	b4439	-	[BPP, GEA]	2
torR	b0995	torR	b0995	-	[BCE, BPP, GEA, HIBSCS, SM]	1
torR	b0995	torC	b0996	+	[BCE, BPP, GEA, HIBSCS, SM]	1
torR	b0995	torA	b0997	+	[BCE, BPP, GEA, HIBSCS, SM]	1
torR	b0995	torD	b0998	+	[BCE, BPP, GEA, HIBSCS, SM]	1
torR	b0995	hdeA	b3510	+	[AIBSCS, GEA]	1
torR	b0995	hdeB	b3509	+	[AIBSCS, GEA]	1
torR	b0995	yhiD	b3508	+	[AIBSCS, GEA]	1
torR	b0995	gadA	b3517	-	[AIBSCS, GEA]	1
torR	b0995	gadX	b3516	-	[AIBSCS, GEA]	1
torR	b0995	tnaC	b3707	+	[BPP, GEA]	2
torR	b0995	tnaA	b3708	+	[BPP, GEA]	2
torR	b0995	tnaB	b3709	+	[BPP, GEA]	2
rutR	b1013	carA	b0032	+	[AIBSCS, BPP, GEA, SM]	1
rutR	b1013	carB	b0033	+	[AIBSCS, BPP, GEA, SM]	1
rutR	b1013	fepB	b0592	-	[AIBSCS, BPP, GEA]	1
rutR	b1013	rutG	b1006	-	[AIBSCS, BPP, GEA, SM]	1
rutR	b1013	rutF	b1007	-	[AIBSCS, BPP, GEA, SM]	1
rutR	b1013	rutE	b1008	-	[AIBSCS, BPP, GEA, SM]	1
rutR	b1013	rutD	b1009	-	[AIBSCS, BPP, GEA, SM]	1
rutR	b1013	rutC	b1010	-	[AIBSCS, BPP, GEA, SM]	1
rutR	b1013	rutB	b1011	-	[AIBSCS, BPP, GEA, SM]	1
rutR	b1013	rutA	b1012	-	[AIBSCS, BPP, GEA, SM]	1
rutR	b1013	rutR	b1013	-	[AIBSCS, BPP, GEA, SM]	1
rutR	b1013	pdeR	b1285	-	[GEA]	1
rutR	b1013	nemR	b1649	-	[AIBSCS, BPP, GEA]	1
rutR	b1013	nemA	b1650	-	[AIBSCS, BPP, GEA]	1
rutR	b1013	gloA	b1651	-	[AIBSCS, BPP, GEA]	1
rutR	b1013	gadX	b3516	-	[BPP, GEA]	2
rutR	b1013	gadW	b3515	-	[BPP, GEA]	2
putA	b1014	putA	b1014	-	[BPP, GEA, SM]	2
putA	b1014	putP	b1015	-	[BPP, GEA, SM]	2
csgD	b1040	pepD	b0237	-	[AIBSCS, GEA]	1
csgD	b1040	iraP	b0382	+	[GEA]	1
csgD	b1040	dgcC	b0385	+	[AIBSCS, BPP, GEA, HIBSCS, SM]	1
csgD	b1040	yccT	b0964	+	[BPP, GEA, HIBSCS]	2
csgD	b1040	yccJ	b1003	+	[BPP, HIBSCS]	2
csgD	b1040	wrbA	b1004	+	[BPP, HIBSCS]	2
csgD	b1040	csgG	b1037	+	[BPP, GEA, HIBSCS]	2
csgD	b1040	csgF	b1038	+	[BPP, GEA, HIBSCS]	2
csgD	b1040	csgE	b1039	+	[BPP, GEA, HIBSCS]	2
csgD	b1040	csgD	b1040	+	[BPP, GEA, HIBSCS]	2
csgD	b1040	csgB	b1041	+	[AIBSCS, BPP, GEA, HIBSCS, SM]	1
csgD	b1040	csgA	b1042	+	[AIBSCS, BPP, GEA, HIBSCS, SM]	1
csgD	b1040	csgC	b1043	+	[AIBSCS, BPP, GEA, HIBSCS, SM]	1
csgD	b1040	flgN	b1070	-	[BPP, HIBSCS]	2
csgD	b1040	flgM	b1071	-	[BPP, HIBSCS]	2
csgD	b1040	fliA	b1922	-	[AIBSCS, BPP]	1
csgD	b1040	fliZ	b1921	-	[AIBSCS, BPP]	1
csgD	b1040	tcyJ	b1920	-	[AIBSCS, BPP]	1
csgD	b1040	fliE	b1937	-	[BPP, GEA, HIBSCS]	2
csgD	b1040	fliF	b1938	-	[BPP, GEA, HIBSCS]	2
csgD	b1040	fliG	b1939	-	[BPP, GEA, HIBSCS]	2
csgD	b1040	fliH	b1940	-	[BPP, GEA, HIBSCS]	2
csgD	b1040	fliI	b1941	-	[BPP, GEA, HIBSCS]	2
csgD	b1040	fliJ	b1942	-	[BPP, GEA, HIBSCS]	2
csgD	b1040	fliK	b1943	-	[BPP, GEA, HIBSCS]	2
csgD	b1040	yhbS	b3156	-	[BPP, GEA, HIBSCS]	2
csgD	b1040	yhbT	b3157	-	[BPP, GEA, HIBSCS]	2
csgD	b1040	nlpA	b3661	+	[BPP, GEA, HIBSCS]	2
comR	b1111	bhsA	b1112	-	[BPP, GEA]	2
phoP	b1130	gadF	G0-16680	+	[GEA, HIBSCS]	1
phoP	b1130	hemL	b0154	+	[BPP, GEA, HIBSCS]	2
phoP	b1130	acrA	b0463	-	[GEA]	1
phoP	b1130	acrB	b0462	-	[GEA]	1
phoP	b1130	borD	b0557	+	[BPP, HIBSCS]	2
phoP	b1130	ompT	b0565	+	[GEA, HIBSCS]	1
phoP	b1130	pagP	b0622	+	[GEA, HIBSCS]	1
phoP	b1130	nagA	b0677	+	[BPP, GEA, HIBSCS]	2
phoP	b1130	ybjG	b0841	+	[GEA, HIBSCS]	1
phoP	b1130	rutG	b1006	+	[AIBSCS, GEA]	1
phoP	b1130	rutF	b1007	+	[AIBSCS, GEA]	1
phoP	b1130	rutE	b1008	+	[AIBSCS, GEA]	1
phoP	b1130	rutD	b1009	+	[AIBSCS, GEA]	1
phoP	b1130	rutC	b1010	+	[AIBSCS, GEA]	1
phoP	b1130	rutB	b1011	+	[AIBSCS, GEA]	1
phoP	b1130	rutA	b1012	+	[AIBSCS, GEA]	1
phoP	b1130	phoQ	b1129	+	[AIBSCS, BPP, GEA, HIBSCS]	1
phoP	b1130	phoQ	b1129	-	[AIBSCS, BPP, GEA, HIBSCS]	1
phoP	b1130	phoP	b1130	+	[AIBSCS, BPP, GEA, HIBSCS]	1
phoP	b1130	phoP	b1130	-	[AIBSCS, BPP, GEA, HIBSCS]	1
phoP	b1130	iraM	b1160	+	[BPP, GEA, HIBSCS]	2
phoP	b1130	cysB	b1275	+	[AIBSCS, HIBSCS]	1
phoP	b1130	ydeO	b1499	-	[GEA, HIBSCS, SM]	1
phoP	b1130	safA	b1500	-	[GEA, HIBSCS, SM]	1
phoP	b1130	ydeP	b1501	-	[GEA, HIBSCS]	1
phoP	b1130	rstA	b1608	+	[AIBSCS, BPP, GEA, HIBSCS]	1
phoP	b1130	rstB	b1609	+	[AIBSCS, BPP, GEA, HIBSCS]	1
phoP	b1130	slyB	b1641	-	[BPP, GEA, HIBSCS]	2
phoP	b1130	slyB	b1641	+	[BPP, GEA, HIBSCS]	2
phoP	b1130	mgrB	b1826	+	[BPP, GEA, HIBSCS]	2
phoP	b1130	fadL	b2344	+	[AIBSCS, GEA]	1
phoP	b1130	tolC	b3035	+	[GEA, HIBSCS]	1
phoP	b1130	ygiA	b3036	+	[GEA, HIBSCS]	1
phoP	b1130	ygiB	b3037	+	[GEA, HIBSCS]	1
phoP	b1130	ygiC	b3038	+	[GEA, HIBSCS]	1
phoP	b1130	yrbL	b3207	+	[AIBSCS, BPP, GEA, HIBSCS]	1
phoP	b1130	dcuD	b3227	-	[AIBSCS, GEA]	1
phoP	b1130	argD	b3359	-	[AIBSCS, GEA]	1
phoP	b1130	glgP	b3428	+	[GEA]	1
phoP	b1130	glgA	b3429	+	[GEA]	1
phoP	b1130	glgB	b3432	+	[AIBSCS, GEA]	1
phoP	b1130	glgX	b3431	+	[AIBSCS, GEA]	1
phoP	b1130	glgC	b3430	+	[AIBSCS, GEA]	1
phoP	b1130	glgA	b3429	+	[AIBSCS, GEA]	1
phoP	b1130	glgP	b3428	+	[AIBSCS, GEA]	1
phoP	b1130	hdeA	b3510	+	[BPP, GEA, HIBSCS]	2
phoP	b1130	hdeB	b3509	+	[BPP, GEA, HIBSCS]	2
phoP	b1130	yhiD	b3508	+	[BPP, GEA, HIBSCS]	2
phoP	b1130	hdeD	b3511	+	[BPP, GEA, HIBSCS]	2
phoP	b1130	gadE	b3512	+	[GEA, HIBSCS]	1
phoP	b1130	gadW	b3515	+	[BPP, GEA, HIBSCS]	2
phoP	b1130	malS	b3571	+	[AIBSCS, GEA]	1
phoP	b1130	metB	b3939	+	[AIBSCS, GEA]	1
phoP	b1130	metL	b3940	+	[AIBSCS, GEA]	1
phoP	b1130	purD	b4005	+	[AIBSCS, GEA]	1
phoP	b1130	purH	b4006	+	[AIBSCS, GEA]	1
phoP	b1130	treR	b4241	-	[BPP, GEA, HIBSCS, SM]	2
phoP	b1130	mgtA	b4242	+	[BPP, GEA, HIBSCS, SM]	2
phoP	b1130	yneM	b4599	+	[GEA, HIBSCS]	1
phoP	b1130	mgrR	b4698	+	[GEA, HIBSCS]	1
phoP	b1130	mgtL	b4702	+	[BPP, GEA, HIBSCS, SM]	2
bluR	b1162	ycgZ	b1164	-	[BPP, GEA]	2
bluR	b1162	ymgA	b1165	-	[BPP, GEA]	2
bluR	b1162	ariR	b1166	-	[BPP, GEA]	2
bluR	b1162	ymgC	b1167	-	[BPP, GEA]	2
fadR	b1187	sroD	G0-9384	-	[BPP]	2
fadR	b1187	accA	b0185	+	[AIBSCS, BPP, GEA]	1
fadR	b1187	fadE	b0221	-	[BPP, GEA, HIBSCS]	2
fadR	b1187	fadM	b0443	-	[HIBSCS]	1
fadR	b1187	fabA	b0954	+	[BCE, GEA, HIBSCS]	1
fadR	b1187	fabH	b1091	+	[BPP, GEA, HIBSCS, SM]	2
fadR	b1187	fabD	b1092	+	[BPP, GEA, HIBSCS, SM]	2
fadR	b1187	fabG	b1093	+	[BPP, GEA, HIBSCS, SM]	2
fadR	b1187	fadR	b1187	+	[AIBSCS]	1
fadR	b1187	fabI	b1288	+	[AIBSCS, BPP, GEA]	1
fadR	b1187	fadD	b1805	-	[BPP]	2
fadR	b1187	accD	b2316	+	[AIBSCS, BPP, GEA]	1
fadR	b1187	fabB	b2323	+	[BPP, GEA, HIBSCS]	2
fadR	b1187	fadJ	b2341	-	[BPP, GEA, HIBSCS]	2
fadR	b1187	fadI	b2342	-	[BPP, GEA, HIBSCS]	2
fadR	b1187	fadL	b2344	-	[BCE, BPP, GEA, HIBSCS]	1
fadR	b1187	fadH	b3081	-	[BPP, GEA, HIBSCS]	2
fadR	b1187	accB	b3255	+	[AIBSCS, BPP, GEA]	1
fadR	b1187	accC	b3256	+	[AIBSCS, BPP, GEA]	1
fadR	b1187	uspA	b3495	-	[BCE, BPP, GEA, HIBSCS]	1
fadR	b1187	fadA	b3845	-	[BCE, HIBSCS]	1
fadR	b1187	fadB	b3846	-	[BCE, HIBSCS]	1
fadR	b1187	iclR	b4018	+	[BPP, GEA, SM]	2
dhaR	b1201	dhaM	b1198	+	[GEA]	1
dhaR	b1201	dhaL	b1199	+	[GEA]	1
dhaR	b1201	dhaK	b1200	+	[GEA]	1
dhaR	b1201	dhaR	b1201	-	[GEA]	1
narL	b1221	caiF	b0034	-	[GEA]	1
narL	b1221	citG	b0613	-	[AIBSCS]	1
narL	b1221	citX	b0614	-	[AIBSCS]	1
narL	b1221	citF	b0615	-	[AIBSCS]	1
narL	b1221	citE	b0616	-	[AIBSCS]	1
narL	b1221	citD	b0617	-	[AIBSCS]	1
narL	b1221	citC	b0618	-	[AIBSCS]	1
narL	b1221	dpiB	b0619	-	[AIBSCS]	1
narL	b1221	dpiA	b0620	-	[AIBSCS]	1
narL	b1221	moeB	b0826	+	[AIBSCS, GEA]	1
narL	b1221	moeA	b0827	+	[AIBSCS, GEA]	1
narL	b1221	hcp	b0873	+	[BPP, GEA, HIBSCS]	2
narL	b1221	hcr	b0872	+	[BPP, GEA, HIBSCS]	2
narL	b1221	cydD	b0887	+	[GEA, HIBSCS]	1
narL	b1221	cydC	b0886	+	[GEA, HIBSCS]	1
narL	b1221	dmsA	b0894	-	[BCE, BPP, HIBSCS]	1
narL	b1221	dmsB	b0895	-	[BCE, BPP, HIBSCS]	1
narL	b1221	dmsC	b0896	-	[BCE, BPP, HIBSCS]	1
narL	b1221	focA	b0904	-	[BPP, GEA, HIBSCS]	2
narL	b1221	pflB	b0903	-	[BPP, GEA, HIBSCS]	2
narL	b1221	hyaA	b0972	-	[GEA, HIBSCS]	1
narL	b1221	hyaB	b0973	-	[GEA, HIBSCS]	1
narL	b1221	hyaC	b0974	-	[GEA, HIBSCS]	1
narL	b1221	hyaD	b0975	-	[GEA, HIBSCS]	1
narL	b1221	hyaE	b0976	-	[GEA, HIBSCS]	1
narL	b1221	hyaF	b0977	-	[GEA, HIBSCS]	1
narL	b1221	torC	b0996	-	[IMP]	1
narL	b1221	torA	b0997	-	[IMP]	1
narL	b1221	torD	b0998	-	[IMP]	1
narL	b1221	narK	b1223	+	[BPP, HIBSCS, SM]	2
narL	b1221	narG	b1224	+	[BPP, GEA, HIBSCS, SM]	2
narL	b1221	narH	b1225	+	[BPP, GEA, HIBSCS, SM]	2
narL	b1221	narJ	b1226	+	[BPP, GEA, HIBSCS, SM]	2
narL	b1221	narI	b1227	+	[BPP, GEA, HIBSCS, SM]	2
narL	b1221	adhE	b1241	-	[GEA, HIBSCS]	1
narL	b1221	ompW	b1256	-	[AIBSCS, BPP, GEA]	1
narL	b1221	ogt	b1335	+	[BPP]	2
narL	b1221	fdnG	b1474	+	[BCE, BPP, GEA, HIBSCS, SM]	1
narL	b1221	fdnH	b1475	+	[BCE, BPP, GEA, HIBSCS, SM]	1
narL	b1221	fdnI	b1476	+	[BCE, BPP, GEA, HIBSCS, SM]	1
narL	b1221	ydeP	b1501	+	[BPP, GEA]	2
narL	b1221	ynfE	b1587	-	[AIBSCS, BPP]	1
narL	b1221	ynfF	b1588	-	[AIBSCS, BPP]	1
narL	b1221	ynfG	b1589	-	[AIBSCS, BPP]	1
narL	b1221	ynfH	b1590	-	[AIBSCS, BPP]	1
narL	b1221	dmsD	b1591	-	[AIBSCS, BPP]	1
narL	b1221	ydhY	b1674	-	[BPP, GEA, HIBSCS, SM]	2
narL	b1221	ydhV	b1673	-	[BPP, GEA, HIBSCS, SM]	2
narL	b1221	ydhW	b1672	-	[BPP, GEA, HIBSCS, SM]	2
narL	b1221	ydhX	b1671	-	[BPP, GEA, HIBSCS, SM]	2
narL	b1221	ydhU	b1670	-	[BPP, GEA, HIBSCS, SM]	2
narL	b1221	ydhT	b1669	-	[BPP, GEA, HIBSCS, SM]	2
narL	b1221	yoaG	b1796	+	[AIBSCS, BPP, GEA]	1
narL	b1221	yeaR	b1797	+	[AIBSCS, BPP, GEA]	1
narL	b1221	ccmH	b2194	-	[GEA, HIBSCS, SM]	1
narL	b1221	ccmG	b2195	-	[GEA, HIBSCS, SM]	1
narL	b1221	ccmF	b2196	-	[GEA, HIBSCS, SM]	1
narL	b1221	ccmE	b2197	-	[GEA, HIBSCS, SM]	1
narL	b1221	ccmD	b2198	-	[GEA, HIBSCS, SM]	1
narL	b1221	ccmC	b2199	-	[GEA, HIBSCS, SM]	1
narL	b1221	ccmB	b2200	-	[GEA, HIBSCS, SM]	1
narL	b1221	ccmA	b2201	-	[GEA, HIBSCS, SM]	1
narL	b1221	napC	b2202	-	[GEA, HIBSCS, SM]	1
narL	b1221	napB	b2203	-	[GEA, HIBSCS, SM]	1
narL	b1221	napH	b2204	-	[GEA, HIBSCS, SM]	1
narL	b1221	napG	b2205	-	[GEA, HIBSCS, SM]	1
narL	b1221	napA	b2206	-	[GEA, HIBSCS, SM]	1
narL	b1221	napD	b2207	-	[GEA, HIBSCS, SM]	1
narL	b1221	napF	b2208	-	[GEA, HIBSCS, SM]	1
narL	b1221	nuoN	b2276	+	[GEA, HIBSCS]	1
narL	b1221	nuoM	b2277	+	[GEA, HIBSCS]	1
narL	b1221	nuoL	b2278	+	[GEA, HIBSCS]	1
narL	b1221	nuoK	b2279	+	[GEA, HIBSCS]	1
narL	b1221	nuoJ	b2280	+	[GEA, HIBSCS]	1
narL	b1221	nuoI	b2281	+	[GEA, HIBSCS]	1
narL	b1221	nuoH	b2282	+	[GEA, HIBSCS]	1
narL	b1221	nuoG	b2283	+	[GEA, HIBSCS]	1
narL	b1221	nuoF	b2284	+	[GEA, HIBSCS]	1
narL	b1221	nuoE	b2285	+	[GEA, HIBSCS]	1
narL	b1221	nuoC	b2286	+	[GEA, HIBSCS]	1
narL	b1221	nuoB	b2287	+	[GEA, HIBSCS]	1
narL	b1221	nuoA	b2288	+	[GEA, HIBSCS]	1
narL	b1221	norV	b2710	-	[GEA, HIBSCS]	1
narL	b1221	norW	b2711	-	[GEA, HIBSCS]	1
narL	b1221	hybO	b2997	-	[GEA, HIBSCS]	1
narL	b1221	hybA	b2996	-	[GEA, HIBSCS]	1
narL	b1221	hybB	b2995	-	[GEA, HIBSCS]	1
narL	b1221	hybC	b2994	-	[GEA, HIBSCS]	1
narL	b1221	hybD	b2993	-	[GEA, HIBSCS]	1
narL	b1221	hybE	b2992	-	[GEA, HIBSCS]	1
narL	b1221	hybF	b2991	-	[GEA, HIBSCS]	1
narL	b1221	hybG	b2990	-	[GEA, HIBSCS]	1
narL	b1221	nirB	b3365	+	[BCE, BPP, GEA, SM]	1
narL	b1221	nirD	b3366	+	[BCE, BPP, GEA, SM]	1
narL	b1221	nirC	b3367	+	[BCE, BPP, GEA, SM]	1
narL	b1221	cysG	b3368	+	[BCE, BPP, GEA, SM]	1
narL	b1221	nikA	b3476	-	[GEA]	1
narL	b1221	nikB	b3477	-	[GEA]	1
narL	b1221	nikC	b3478	-	[GEA]	1
narL	b1221	nikD	b3479	-	[GEA]	1
narL	b1221	nikE	b3480	-	[GEA]	1
narL	b1221	nikR	b3481	-	[GEA]	1
narL	b1221	ubiC	b4039	-	[GEA]	1
narL	b1221	ubiA	b4040	-	[GEA]	1
narL	b1221	nrfA	b4070	+	[AIBSCS, BPP, GEA, HIBSCS, SM]	1
narL	b1221	nrfB	b4071	+	[AIBSCS, BPP, GEA, HIBSCS, SM]	1
narL	b1221	nrfC	b4072	+	[AIBSCS, BPP, GEA, HIBSCS, SM]	1
narL	b1221	nrfD	b4073	+	[AIBSCS, BPP, GEA, HIBSCS, SM]	1
narL	b1221	nrfE	b4074	+	[AIBSCS, BPP, GEA, HIBSCS, SM]	1
narL	b1221	nrfF	b4075	+	[AIBSCS, BPP, GEA, HIBSCS, SM]	1
narL	b1221	nrfG	b4076	+	[AIBSCS, BPP, GEA, HIBSCS, SM]	1
narL	b1221	fdhF	b4079	-	[BPP, GEA]	2
narL	b1221	dcuB	b4123	-	[GEA, HIBSCS]	1
narL	b1221	fumB	b4122	-	[GEA, HIBSCS]	1
narL	b1221	dcuR	b4124	-	[BPP, GEA, HIBSCS]	2
narL	b1221	dcuS	b4125	-	[BPP, GEA, HIBSCS]	2
narL	b1221	aspA	b4139	-	[BPP, GEA]	2
narL	b1221	dcuA	b4138	-	[BPP, GEA]	2
narL	b1221	frdD	b4151	-	[BPP, HIBSCS]	2
narL	b1221	frdC	b4152	-	[BPP, HIBSCS]	2
narL	b1221	frdB	b4153	-	[BPP, HIBSCS]	2
narL	b1221	frdA	b4154	-	[BPP, HIBSCS]	2
narL	b1221	ytfE	b4209	+	[AIBSCS]	1
hns	b1237	nhaA	b0019	-	[GEA]	1
hns	b1237	nhaR	b0020	-	[GEA]	1
hns	b1237	caiF	b0034	-	[GEA]	1
hns	b1237	caiE	b0035	-	[IMP]	1
hns	b1237	caiD	b0036	-	[IMP]	1
hns	b1237	caiC	b0037	-	[IMP]	1
hns	b1237	caiB	b0038	-	[IMP]	1
hns	b1237	caiA	b0039	-	[IMP]	1
hns	b1237	caiT	b0040	-	[IMP]	1
hns	b1237	leuO	b0076	-	[BPP, GEA, HIBSCS]	2
hns	b1237	leuO	b0076	-	[GEA, HIBSCS]	1
hns	b1237	ilvI	b0077	-	[GEA]	1
hns	b1237	ilvH	b0078	-	[GEA]	1
hns	b1237	degP	b0161	-	[GEA]	1
hns	b1237	rrsH	b0201	-	[GEA]	1
hns	b1237	ileV	b0202	-	[GEA]	1
hns	b1237	alaV	b0203	-	[GEA]	1
hns	b1237	rrlH	b0204	-	[GEA]	1
hns	b1237	rrfH	b0205	-	[GEA]	1
hns	b1237	lacZ	b0344	-	[BPP]	2
hns	b1237	lacY	b0343	-	[BPP]	2
hns	b1237	lacA	b0342	-	[BPP]	2
hns	b1237	bolA	b0435	-	[GEA]	1
hns	b1237	appY	b0564	-	[BPP, GEA]	2
hns	b1237	fes	b0585	+	[GEA]	1
hns	b1237	entF	b0586	+	[GEA]	1
hns	b1237	fepE	b0587	+	[GEA]	1
hns	b1237	cydA	b0733	-	[BPP, GEA]	2
hns	b1237	cydB	b0734	-	[BPP, GEA]	2
hns	b1237	galE	b0759	-	[BPP]	2
hns	b1237	galT	b0758	-	[BPP]	2
hns	b1237	galK	b0757	-	[BPP]	2
hns	b1237	galM	b0756	-	[BPP]	2
hns	b1237	dps	b0812	-	[BPP, GEA, HIBSCS]	2
hns	b1237	cspD	b0880	+	[GEA]	1
hns	b1237	lrp	b0889	-	[BPP, GEA]	2
hns	b1237	cmoM	b0921	+	[GEA]	1
hns	b1237	mukF	b0922	+	[GEA]	1
hns	b1237	mukE	b0923	+	[GEA]	1
hns	b1237	mukB	b0924	+	[GEA]	1
hns	b1237	hlyE	b1182	+	[BPP, GEA]	2
hns	b1237	hlyE	b1182	-	[BPP, GEA]	2
hns	b1237	hns	b1237	-	[BPP, GEA, HIBSCS]	2
hns	b1237	yciE	b1257	-	[BPP, GEA, HIBSCS]	2
hns	b1237	yciF	b1258	-	[BPP, GEA, HIBSCS]	2
hns	b1237	yciG	b1259	-	[BPP, GEA, HIBSCS]	2
hns	b1237	osmC	b1482	-	[GEA]	1
hns	b1237	ydeO	b1499	-	[BPP]	2
hns	b1237	ydeP	b1501	-	[BPP]	2
hns	b1237	asr	b1597	-	[GEA, IMP]	1
hns	b1237	flhD	b1892	+	[BPP, GEA]	2
hns	b1237	flhC	b1891	+	[BPP, GEA]	2
hns	b1237	ftnA	b1905	-	[BPP, GEA]	2
hns	b1237	fliA	b1922	+	[GEA, IMP]	1
hns	b1237	fliZ	b1921	+	[GEA, IMP]	1
hns	b1237	tcyJ	b1920	+	[GEA, IMP]	1
hns	b1237	fliC	b1923	+	[GEA]	1
hns	b1237	rcsA	b1951	-	[GEA]	1
hns	b1237	hchA	b1967	-	[BPP, GEA]	2
hns	b1237	rcsD	b2216	-	[BPP]	2
hns	b1237	rcsB	b2217	-	[BPP]	2
hns	b1237	nrdA	b2234	-	[BPP, GEA, HIBSCS, SM]	2
hns	b1237	nrdB	b2235	-	[BPP, GEA, HIBSCS, SM]	2
hns	b1237	yfaE	b2236	-	[BPP, GEA, HIBSCS, SM]	2
hns	b1237	hisP	b2306	+	[GEA]	1
hns	b1237	hisM	b2307	+	[GEA]	1
hns	b1237	hisQ	b2308	+	[GEA]	1
hns	b1237	hisJ	b2309	+	[GEA]	1
hns	b1237	evgA	b2369	-	[BPP]	2
hns	b1237	evgS	b2370	-	[BPP]	2
hns	b1237	cysM	b2421	-	[GEA]	1
hns	b1237	cysA	b2422	-	[GEA]	1
hns	b1237	cysW	b2423	-	[GEA]	1
hns	b1237	cysU	b2424	-	[GEA]	1
hns	b1237	cysP	b2425	-	[GEA]	1
hns	b1237	csiE	b2535	+	[GEA]	1
hns	b1237	rrfG	b2588	-	[GEA, TAS]	1
hns	b1237	rrlG	b2589	-	[GEA, TAS]	1
hns	b1237	gltW	b2590	-	[GEA, TAS]	1
hns	b1237	rrsG	b2591	-	[GEA, TAS]	1
hns	b1237	csiD	b2659	+	[GEA]	1
hns	b1237	lhgO	b2660	+	[GEA]	1
hns	b1237	gabD	b2661	+	[GEA]	1
hns	b1237	gabT	b2662	+	[GEA]	1
hns	b1237	gabP	b2663	+	[GEA]	1
hns	b1237	stpA	b2669	-	[BCE, BPP, GEA]	1
hns	b1237	proV	b2677	-	[BPP, GEA]	2
hns	b1237	proW	b2678	-	[BPP, GEA]	2
hns	b1237	proX	b2679	-	[BPP, GEA]	2
hns	b1237	proV	b2677	-	[AIBSCS, BPP, GEA]	1
hns	b1237	proW	b2678	-	[AIBSCS, BPP, GEA]	1
hns	b1237	proX	b2679	-	[AIBSCS, BPP, GEA]	1
hns	b1237	srlA	b2702	+	[GEA]	1
hns	b1237	srlE	b2703	+	[GEA]	1
hns	b1237	srlB	b2704	+	[GEA]	1
hns	b1237	srlD	b2705	+	[GEA]	1
hns	b1237	gutM	b2706	+	[GEA]	1
hns	b1237	srlR	b2707	+	[GEA]	1
hns	b1237	gutQ	b2708	+	[GEA]	1
hns	b1237	casA	b2760	-	[BPP, GEA]	2
hns	b1237	casB	b2759	-	[BPP, GEA]	2
hns	b1237	casC	b2758	-	[BPP, GEA]	2
hns	b1237	casD	b2757	-	[BPP, GEA]	2
hns	b1237	casE	b2756	-	[BPP, GEA]	2
hns	b1237	cas1	b2755	-	[BPP, GEA]	2
hns	b1237	cas2	b2754	-	[BPP, GEA]	2
hns	b1237	mazF	b2782	+	[GEA]	1
hns	b1237	mazE	b2783	+	[GEA]	1
hns	b1237	relA	b2784	+	[GEA]	1
hns	b1237	ssrS	b2911	-	[BPP, GEA]	2
hns	b1237	fau	b2912	-	[BPP, GEA]	2
hns	b1237	garP	b3127	-	[GEA]	1
hns	b1237	garL	b3126	-	[GEA]	1
hns	b1237	garR	b3125	-	[GEA]	1
hns	b1237	garK	b3124	-	[GEA]	1
hns	b1237	rnpB	b3123	-	[GEA]	1
hns	b1237	acrE	b3265	-	[GEA]	1
hns	b1237	acrF	b3266	-	[GEA]	1
hns	b1237	rrfF	b3272	-	[GEA]	1
hns	b1237	thrV	b3273	-	[GEA]	1
hns	b1237	rrfD	b3274	-	[GEA]	1
hns	b1237	rrlD	b3275	-	[GEA]	1
hns	b1237	alaU	b3276	-	[GEA]	1
hns	b1237	ileU	b3277	-	[GEA]	1
hns	b1237	rrsD	b3278	-	[GEA]	1
hns	b1237	gspB	b3322	-	[BPP, GEA]	2
hns	b1237	gspA	b3323	-	[BPP, GEA]	2
hns	b1237	gspC	b3324	-	[BPP, GEA]	2
hns	b1237	gspD	b3325	-	[BPP, GEA]	2
hns	b1237	gspE	b3326	-	[BPP, GEA]	2
hns	b1237	gspF	b3327	-	[BPP, GEA]	2
hns	b1237	gspG	b3328	-	[BPP, GEA]	2
hns	b1237	gspH	b3329	-	[BPP, GEA]	2
hns	b1237	gspI	b3330	-	[BPP, GEA]	2
hns	b1237	gspJ	b3331	-	[BPP, GEA]	2
hns	b1237	gspK	b3332	-	[BPP, GEA]	2
hns	b1237	gspL	b3333	-	[BPP, GEA]	2
hns	b1237	gspM	b3334	-	[BPP, GEA]	2
hns	b1237	gspO	b3335	-	[BPP, GEA]	2
hns	b1237	chiA	b3338	-	[BPP, GEA]	2
hns	b1237	nirB	b3365	-	[BPP, GEA]	2
hns	b1237	nirD	b3366	-	[BPP, GEA]	2
hns	b1237	nirC	b3367	-	[BPP, GEA]	2
hns	b1237	cysG	b3368	-	[BPP, GEA]	2
hns	b1237	yhiM	b3491	-	[BPP]	2
hns	b1237	slp	b3506	-	[BPP]	2
hns	b1237	dctR	b3507	-	[BPP]	2
hns	b1237	hdeA	b3510	-	[BPP, GEA, HIBSCS]	2
hns	b1237	hdeB	b3509	-	[BPP, GEA, HIBSCS]	2
hns	b1237	yhiD	b3508	-	[BPP, GEA, HIBSCS]	2
hns	b1237	hdeD	b3511	-	[BPP, GEA]	2
hns	b1237	gadE	b3512	-	[BPP]	2
hns	b1237	gadF	G0-16680	-	[BPP]	2
hns	b1237	mdtE	b3513	-	[BPP]	2
hns	b1237	mdtF	b3514	-	[BPP]	2
hns	b1237	gadW	b3515	-	[BPP]	2
hns	b1237	gadX	b3516	-	[BPP, GEA]	2
hns	b1237	gadW	b3515	-	[BPP, GEA]	2
hns	b1237	gadA	b3517	-	[BPP, GEA]	2
hns	b1237	cspA	b3556	-	[AIBSCS, BPP, GEA]	1
hns	b1237	adeD	b3665	-	[GEA]	1
hns	b1237	bglG	b3723	-	[BPP, GEA]	2
hns	b1237	bglF	b3722	-	[BPP, GEA]	2
hns	b1237	bglB	b3721	-	[BPP, GEA]	2
hns	b1237	rrsC	b3756	-	[GEA]	1
hns	b1237	gltU	b3757	-	[GEA]	1
hns	b1237	rrlC	b3758	-	[GEA]	1
hns	b1237	rrfC	b3759	-	[GEA]	1
hns	b1237	rrsB	b3968	-	[BPP]	2
hns	b1237	gltT	b3969	-	[BPP]	2
hns	b1237	rrlB	b3970	-	[BPP]	2
hns	b1237	rrfB	b3971	-	[BPP]	2
hns	b1237	adiY	b4116	-	[BPP]	2
hns	b1237	adiA	b4117	-	[GEA]	1
hns	b1237	cadB	b4132	-	[AIBSCS, BPP, GEA]	1
hns	b1237	cadA	b4131	-	[AIBSCS, BPP, GEA]	1
hns	b1237	cadC	b4133	-	[BPP]	2
hns	b1237	nrdG	b4237	-	[BPP, GEA]	2
hns	b1237	nrdD	b4238	-	[BPP, GEA]	2
hns	b1237	fimB	b4312	-	[BPP, GEA]	2
hns	b1237	fimE	b4313	-	[BPP, GEA]	2
hns	b1237	fimA	b4314	+	[BPP, GEA]	2
hns	b1237	fimI	b4315	+	[BPP, GEA]	2
hns	b1237	fimC	b4316	+	[BPP, GEA]	2
hns	b1237	fimD	b4317	+	[BPP, GEA]	2
hns	b1237	fimF	b4318	+	[BPP, GEA]	2
hns	b1237	fimG	b4319	+	[BPP, GEA]	2
hns	b1237	fimH	b4320	+	[BPP, GEA]	2
hns	b1237	yjjP	b4364	-	[BPP]	2
hns	b1237	yjjQ	b4365	-	[BPP]	2
hns	b1237	bglJ	b4366	-	[BPP]	2
hns	b1237	micF	b4439	-	[GEA]	1
hns	b1237	hdfR	b4480	-	[BPP]	2
hns	b1237	ybdZ	b4511	+	[GEA]	1
cysB	b1275	tauA	b0365	+	[BPP, GEA]	2
cysB	b1275	tauB	b0366	+	[BPP, GEA]	2
cysB	b1275	tauC	b0367	+	[BPP, GEA]	2
cysB	b1275	tauD	b0368	+	[BPP, GEA]	2
cysB	b1275	ybdN	b0602	+	[AIBSCS]	1
cysB	b1275	ssuB	b0933	-	[BPP, GEA]	2
cysB	b1275	ssuC	b0934	-	[BPP, GEA]	2
cysB	b1275	ssuD	b0935	-	[BPP, GEA]	2
cysB	b1275	ssuA	b0936	-	[BPP, GEA]	2
cysB	b1275	ssuE	b0937	-	[BPP, GEA]	2
cysB	b1275	cysB	b1275	-	[HIBSCS]	1
cysB	b1275	yciW	b1287	+	[AIBSCS, GEA]	1
cysB	b1275	hslJ	b1379	-	[AIBSCS, BPP, GEA]	1
cysB	b1275	dgcZ	b1535	+	[AIBSCS]	1
cysB	b1275	tcyP	b1729	+	[GEA]	1
cysB	b1275	yoaC	b1810	+	[AIBSCS]	1
cysB	b1275	tcyJ	b1920	+	[GEA]	1
cysB	b1275	cbl	b1987	+	[BPP, GEA]	2
cysB	b1275	yfbR	b2291	+	[AIBSCS]	1
cysB	b1275	cysK	b2414	+	[HIBSCS, SM]	1
cysB	b1275	cysM	b2421	+	[BPP, GEA]	2
cysB	b1275	cysA	b2422	+	[BPP, GEA]	2
cysB	b1275	cysW	b2423	+	[BPP, GEA]	2
cysB	b1275	cysU	b2424	+	[BPP, GEA]	2
cysB	b1275	cysP	b2425	+	[BPP, GEA]	2
cysB	b1275	cysD	b2752	+	[BCE]	1
cysB	b1275	cysN	b2751	+	[BCE]	1
cysB	b1275	cysC	b2750	+	[BCE]	1
cysB	b1275	cysH	b2762	+	[HIBSCS]	1
cysB	b1275	cysI	b2763	+	[HIBSCS]	1
cysB	b1275	cysJ	b2764	+	[HIBSCS]	1
cysB	b1275	ygeH	b2852	+	[AIBSCS]	1
puuR	b1299	puuA	b1297	-	[BPP, GEA, IC, SM]	2
puuR	b1299	puuP	b1296	-	[BPP, GEA, IC, SM]	2
puuR	b1299	puuD	b1298	-	[BPP, GEA, IC, SM]	2
puuR	b1299	puuR	b1299	-	[BPP, GEA, IC, SM]	2
puuR	b1299	puuC	b1300	-	[BPP, GEA, IC, SM]	2
puuR	b1299	puuB	b1301	-	[BPP, GEA, IC, SM]	2
puuR	b1299	puuE	b1302	-	[BPP, GEA, IC, SM]	2
pspF	b1303	pspF	b1303	-	[BCE, BPP, GEA]	1
pspF	b1303	pspA	b1304	+	[BCE, BPP, GEA]	1
pspF	b1303	pspB	b1305	+	[BCE, BPP, GEA]	1
pspF	b1303	pspC	b1306	+	[BCE, BPP, GEA]	1
pspF	b1303	pspD	b1307	+	[BCE, BPP, GEA]	1
pspF	b1303	pspE	b1308	+	[BCE, BPP, GEA]	1
pspF	b1303	pspG	b4050	+	[BPP, GEA, ICA]	2
tyrR	b1323	folA	b0048	+	[BPP, GEA, HIBSCS, SM]	2
tyrR	b1323	aroP	b0112	-	[BPP, GEA, HIBSCS, SM]	2
tyrR	b1323	aroL	b0388	-	[BPP, GEA, SM]	2
tyrR	b1323	yaiA	b0389	-	[BPP, GEA, SM]	2
tyrR	b1323	aroM	b0390	-	[BPP, GEA, SM]	2
tyrR	b1323	aroG	b0754	-	[BPP, HIBSCS, SM]	2
tyrR	b1323	tyrR	b1323	-	[GEA, HIBSCS]	1
tyrR	b1323	tyrP	b1907	+	[BCE, BPP, GEA, SM]	1
tyrR	b1323	tyrA	b2600	-	[GEA, HIBSCS, SM]	1
tyrR	b1323	aroF	b2601	-	[GEA, HIBSCS, SM]	1
tyrR	b1323	mtr	b3161	+	[BPP, GEA, HIBSCS, SM]	2
tyrR	b1323	tyrB	b4054	-	[BPP, GEA, HIBSCS, SM]	2
pgrR	b1328	ycjX	b1321	-	[BPP, GEA, IGI]	2
pgrR	b1328	ycjF	b1322	-	[BPP, GEA, IGI]	2
pgrR	b1328	tyrR	b1323	-	[BPP, GEA, IGI]	2
pgrR	b1328	ycjG	b1325	-	[BPP, GEA, IGI]	2
pgrR	b1328	mpaA	b1326	-	[BPP, GEA, IGI]	2
pgrR	b1328	ycjY	b1327	-	[BPP, GEA, IGI]	2
pgrR	b1328	ymjC	b4525	-	[BPP, GEA, IGI]	2
pgrR	b1328	ymjD	b4673	-	[BPP, GEA, IGI]	2
fnr	b1334	thrA	b0002	+	CHIP-SV, MSI	inf
fnr	b1334	thrB	b0003	+	CHIP-SV, MSI	inf
fnr	b1334	thrC	b0004	+	CHIP-SV, MSI	inf
fnr	b1334	thrL	b0001	+	CHIP-SV, MSI	inf
fnr	b1334	caiF	b0034	+	[BCE, GEA]	1
fnr	b1334	caiF	b0034	+	CHIP-SV, MSI	inf
fnr	b1334	caiE	b0035	+	[AIBSCS, GEA]	1
fnr	b1334	caiD	b0036	+	[AIBSCS, GEA]	1
fnr	b1334	caiC	b0037	+	[AIBSCS, GEA]	1
fnr	b1334	caiB	b0038	+	[AIBSCS, GEA]	1
fnr	b1334	caiA	b0039	+	[AIBSCS, GEA]	1
fnr	b1334	caiT	b0040	+	[AIBSCS, GEA]	1
fnr	b1334	fixA	b0041	+	[AIBSCS, GEA]	1
fnr	b1334	fixB	b0042	+	[AIBSCS, GEA]	1
fnr	b1334	fixC	b0043	+	[AIBSCS, GEA]	1
fnr	b1334	fixX	b0044	+	[AIBSCS, GEA]	1
fnr	b1334	aroP	b0112	+	CHIP-SV, MSI	inf
fnr	b1334	pdhR	b0113	-	[AIBSCS, BCE, GEA]	1
fnr	b1334	aceE	b0114	-	[AIBSCS, BCE, GEA]	1
fnr	b1334	aceF	b0115	-	[AIBSCS, BCE, GEA]	1
fnr	b1334	lpd	b0116	-	[AIBSCS, BCE, GEA]	1
fnr	b1334	pdhR	b0113	+	[AIBSCS, BCE, GEA]	1
fnr	b1334	aceE	b0114	+	[AIBSCS, BCE, GEA]	1
fnr	b1334	aceF	b0115	+	[AIBSCS, BCE, GEA]	1
fnr	b1334	lpd	b0116	+	[AIBSCS, BCE, GEA]	1
fnr	b1334	aceE	b0114	-	[GEA]	1
fnr	b1334	aceF	b0115	-	[GEA]	1
fnr	b1334	aceE	b0114	-	CHIP-SV, MSI	inf
fnr	b1334	aceF	b0115	-	CHIP-SV, MSI	inf
fnr	b1334	lpd	b0116	-	CHIP-SV, MSI	inf
fnr	b1334	pdhR	b0113	-	CHIP-SV, MSI	inf
fnr	b1334	aceE	b0114	+	CHIP-SV, MSI	inf
fnr	b1334	aceF	b0115	+	CHIP-SV, MSI	inf
fnr	b1334	lpd	b0116	+	CHIP-SV, MSI	inf
fnr	b1334	pdhR	b0113	+	CHIP-SV, MSI	inf
fnr	b1334	lpd	b0116	+	[AIBSCS, GEA]	1
fnr	b1334	lpd	b0116	-	[AIBSCS, GEA]	1
fnr	b1334	glnD	b0167	+	[GEA]	1
fnr	b1334	glnD	b0167	-	[GEA]	1
fnr	b1334	metQ	b0197	+	CHIP-SV, MSI	inf
fnr	b1334	metI	b0198	+	CHIP-SV, MSI	inf
fnr	b1334	metN	b0199	+	CHIP-SV, MSI	inf
fnr	b1334	gmhB	b0200	+	CHIP-SV, MSI	inf
fnr	b1334	gmhB	b0200	-	CHIP-SV, MSI	inf
fnr	b1334	aspV	b0216	+	CHIP-SV, MSI	inf
fnr	b1334	aspV	b0216	-	CHIP-SV, MSI	inf
fnr	b1334	yafT	b0217	+	CHIP-SV, MSI	inf
fnr	b1334	yafT	b0217	-	CHIP-SV, MSI	inf
fnr	b1334	ddlA	b0381	-	CHIP-SV, MSI	inf
fnr	b1334	iraP	b0382	-	CHIP-SV, MSI	inf
fnr	b1334	cyoE	b0428	-	[AIBSCS, GEA]	1
fnr	b1334	cyoD	b0429	-	[AIBSCS, GEA]	1
fnr	b1334	cyoC	b0430	-	[AIBSCS, GEA]	1
fnr	b1334	cyoB	b0431	-	[AIBSCS, GEA]	1
fnr	b1334	cyoA	b0432	-	[AIBSCS, GEA]	1
fnr	b1334	glnK	b0450	-	[GEA]	1
fnr	b1334	glnK	b0450	+	[GEA]	1
fnr	b1334	amtB	b0451	-	[GEA]	1
fnr	b1334	amtB	b0451	+	[GEA]	1
fnr	b1334	nohB	b0560	+	CHIP-SV, MSI	inf
fnr	b1334	nohB	b0560	-	CHIP-SV, MSI	inf
fnr	b1334	fes	b0585	+	[AIBSCS, GEA]	1
fnr	b1334	entF	b0586	+	[AIBSCS, GEA]	1
fnr	b1334	fepE	b0587	+	[AIBSCS, GEA]	1
fnr	b1334	ybdN	b0602	+	[AIBSCS]	1
fnr	b1334	citG	b0613	-	[AIBSCS]	1
fnr	b1334	citX	b0614	-	[AIBSCS]	1
fnr	b1334	citF	b0615	-	[AIBSCS]	1
fnr	b1334	citE	b0616	-	[AIBSCS]	1
fnr	b1334	citD	b0617	-	[AIBSCS]	1
fnr	b1334	citC	b0618	-	[AIBSCS]	1
fnr	b1334	dpiB	b0619	-	[AIBSCS]	1
fnr	b1334	dpiA	b0620	-	[AIBSCS]	1
fnr	b1334	dcuC	b0621	+	[GEA, HIBSCS]	1
fnr	b1334	glnU	b0670	+	CHIP-SV, MSI	inf
fnr	b1334	glnV	b0665	+	CHIP-SV, MSI	inf
fnr	b1334	glnW	b0668	+	CHIP-SV, MSI	inf
fnr	b1334	glnX	b0664	+	CHIP-SV, MSI	inf
fnr	b1334	leuW	b0672	+	CHIP-SV, MSI	inf
fnr	b1334	metT	b0673	+	CHIP-SV, MSI	inf
fnr	b1334	metU	b0666	+	CHIP-SV, MSI	inf
fnr	b1334	glnU	b0670	-	CHIP-SV, MSI	inf
fnr	b1334	glnV	b0665	-	CHIP-SV, MSI	inf
fnr	b1334	glnW	b0668	-	CHIP-SV, MSI	inf
fnr	b1334	glnX	b0664	-	CHIP-SV, MSI	inf
fnr	b1334	leuW	b0672	-	CHIP-SV, MSI	inf
fnr	b1334	metT	b0673	-	CHIP-SV, MSI	inf
fnr	b1334	metU	b0666	-	CHIP-SV, MSI	inf
fnr	b1334	sdhC	b0721	-	[GEA]	1
fnr	b1334	sdhD	b0722	-	[GEA]	1
fnr	b1334	sdhA	b0723	-	[GEA]	1
fnr	b1334	sdhB	b0724	-	[GEA]	1
fnr	b1334	sucA	b0726	-	[GEA]	1
fnr	b1334	sucB	b0727	-	[GEA]	1
fnr	b1334	sucC	b0728	-	[GEA]	1
fnr	b1334	sucD	b0729	-	[GEA]	1
fnr	b1334	sucA	b0726	-	[AIBSCS, GEA]	1
fnr	b1334	sucB	b0727	-	[AIBSCS, GEA]	1
fnr	b1334	sucC	b0728	-	[AIBSCS, GEA]	1
fnr	b1334	sucD	b0729	-	[AIBSCS, GEA]	1
fnr	b1334	cydA	b0733	+	[AIBSCS, BPP, GEA, HIBSCS]	1
fnr	b1334	cydA	b0733	-	[AIBSCS, BPP, GEA, HIBSCS]	1
fnr	b1334	cydA	b0733	-	CHIP-SV, MSI	inf
fnr	b1334	cydB	b0734	+	[AIBSCS, BPP, GEA, HIBSCS]	1
fnr	b1334	cydB	b0734	-	[AIBSCS, BPP, GEA, HIBSCS]	1
fnr	b1334	cydB	b0734	-	CHIP-SV, MSI	inf
fnr	b1334	ybhK	b0780	+	CHIP-SV, MSI	inf
fnr	b1334	ybhK	b0780	-	CHIP-SV, MSI	inf
fnr	b1334	moaA	b0781	+	[GEA, HIBSCS]	1
fnr	b1334	moaA	b0781	+	CHIP-SV, MSI	inf
fnr	b1334	moaB	b0782	+	[GEA, HIBSCS]	1
fnr	b1334	moaB	b0782	+	CHIP-SV, MSI	inf
fnr	b1334	moaC	b0783	+	[GEA, HIBSCS]	1
fnr	b1334	moaC	b0783	+	CHIP-SV, MSI	inf
fnr	b1334	moaD	b0784	+	[GEA, HIBSCS]	1
fnr	b1334	moaD	b0784	+	CHIP-SV, MSI	inf
fnr	b1334	moaE	b0785	+	[GEA, HIBSCS]	1
fnr	b1334	moaE	b0785	+	CHIP-SV, MSI	inf
fnr	b1334	ompX	b0814	-	[AIBSCS, GEA]	1
fnr	b1334	ybiS	b0819	-	CHIP-SV, MSI	inf
fnr	b1334	ybiT	b0820	+	CHIP-SV, MSI	inf
fnr	b1334	ybiT	b0820	-	CHIP-SV, MSI	inf
fnr	b1334	ybiW	b0823	+	CHIP-SV, MSI	inf
fnr	b1334	ybiW	b0823	-	CHIP-SV, MSI	inf
fnr	b1334	ybiY	b0824	+	CHIP-SV, MSI	inf
fnr	b1334	ybiY	b0824	-	CHIP-SV, MSI	inf
fnr	b1334	fsaA	b0825	+	CHIP-SV, MSI	inf
fnr	b1334	fsaA	b0825	-	CHIP-SV, MSI	inf
fnr	b1334	moeB	b0826	-	[BPP, GEA]	2
fnr	b1334	moeA	b0827	-	[BPP, GEA]	2
fnr	b1334	rimO	b0835	+	CHIP-SV, MSI	inf
fnr	b1334	rimO	b0835	-	CHIP-SV, MSI	inf
fnr	b1334	bssR	b0836	+	CHIP-SV, MSI	inf
fnr	b1334	hcp	b0873	+	[BPP, GEA, HIBSCS, SM]	2
fnr	b1334	hcr	b0872	+	[BPP, GEA, HIBSCS, SM]	2
fnr	b1334	hcp	b0873	+	CHIP-SV, MSI	inf
fnr	b1334	hcr	b0872	+	CHIP-SV, MSI	inf
fnr	b1334	aqpZ	b0875	+	CHIP-SV, MSI	inf
fnr	b1334	aqpZ	b0875	-	CHIP-SV, MSI	inf
fnr	b1334	ybjD	b0876	+	CHIP-SV, MSI	inf
fnr	b1334	ybjD	b0876	-	CHIP-SV, MSI	inf
fnr	b1334	cydC	b0886	-	CHIP-SV, MSI	inf
fnr	b1334	cydD	b0887	-	CHIP-SV, MSI	inf
fnr	b1334	cydD	b0887	+	[GEA, HIBSCS]	1
fnr	b1334	cydC	b0886	+	[GEA, HIBSCS]	1
fnr	b1334	dmsA	b0894	+	[BCE, BPP, GEA, SM]	1
fnr	b1334	dmsA	b0894	+	CHIP-SV, MSI	inf
fnr	b1334	dmsB	b0895	+	[BCE, BPP, GEA, SM]	1
fnr	b1334	dmsB	b0895	+	CHIP-SV, MSI	inf
fnr	b1334	dmsC	b0896	+	[BCE, BPP, GEA, SM]	1
fnr	b1334	dmsC	b0896	+	CHIP-SV, MSI	inf
fnr	b1334	focA	b0904	+	[BCE, GEA, HIBSCS, SM]	1
fnr	b1334	pflB	b0903	+	[BCE, GEA, HIBSCS, SM]	1
fnr	b1334	focA	b0904	+	[BCE, GEA, SM]	1
fnr	b1334	pflB	b0903	+	[BCE, GEA, SM]	1
fnr	b1334	focA	b0904	+	CHIP-SV, MSI	inf
fnr	b1334	pflB	b0903	+	CHIP-SV, MSI	inf
fnr	b1334	focA	b0904	-	CHIP-SV, MSI	inf
fnr	b1334	pflB	b0903	-	CHIP-SV, MSI	inf
fnr	b1334	aspC	b0928	+	[GEA]	1
fnr	b1334	aspC	b0928	-	[GEA]	1
fnr	b1334	ssuB	b0933	+	[AIBSCS, GEA]	1
[truncated: 4,755 more rows]
