# Supplementary material for: The quantitative metabolome is shaped by abiotic constraints
Source: Nat Commun. 2021 May 26;12:3178. doi: 10.1038/s41467-021-23214-9 (PMC8155068; doi:10.1038/s41467-021-23214-9)
Supplement: Supplementary file 9 — Supplementary Code 1 [file 41467_2021_23214_MOESM9_ESM.zip › Codes/Core/Postprocess/ExtractRxnBound.m]

function ExtractRxnBound()
clc;

%% Independent parameters
Ic_c=0.3;
pH_c=7.5;
pH_p=7.0;
pMg_c=2.699;
pMg_p=2.699;
P=303;
Psi=-0.14;
with_Mg=0;

%% Path strings
strDataPath='WorkingDirectory\Core\Shared-data';
if with_Mg
    strReadFileGDX=strcat(strDataPath,'\GDX\rxnbounds_P_',num2str(P,3),'_Psi_',num2str(-100*Psi,2),'_Ic_',num2str(round(100*Ic_c),2),'_pHc_',num2str(round(100*pH_c),3),'_pHp_',num2str(round(10*pH_p),2),...
                          '_pMgc_',num2str(round(10*pMg_c),2),'_pMgp_',num2str(round(10*pMg_p),2),'Mg.gdx');
    strSaveFileMAT=strcat(strDataPath,'\MAT\rxnbounds_P_',num2str(P,3),'_Psi_',num2str(-100*Psi,2),'_Ic_',num2str(round(100*Ic_c),2),'_pHc_',num2str(round(100*pH_c),3),'_pHp_',num2str(round(10*pH_p),2),...
                          '_pMgc_',num2str(round(10*pMg_c),2),'_pMgp_',num2str(round(10*pMg_p),2),'Mg.mat');
else
    strReadFileGDX=strcat(strDataPath,'\GDX\rxnbounds_P_',num2str(P,3),'_Psi_',num2str(-100*Psi,2),'_Ic_',num2str(round(100*Ic_c),2),'_pHc_',num2str(round(100*pH_c),3),'_pHp_',num2str(round(10*pH_p),2),...
                        '_pMgc_',num2str(round(10*pMg_c),2),'_pMgp_',num2str(round(10*pMg_p),2),'_1.gdx');
    strSaveFileMAT=strcat(strDataPath,'\MAT\rxnbounds_P_',num2str(P,3),'_Psi_',num2str(-100*Psi,2),'_Ic_',num2str(round(100*Ic_c),2),'_pHc_',num2str(round(100*pH_c),3),'_pHp_',num2str(round(10*pH_p),2),...
                          '_pMgc_',num2str(round(10*pMg_c),2),'_pMgp_',num2str(round(10*pMg_p),2),'_1.mat');
end

%% Read from gdx file
gdxStruct.form='full';
gdxStruct.compress='false';
gdxStruct.name='rxn_eqbdist_max_q';
rxn_max_raw=rgdx(strReadFileGDX, gdxStruct);
gdxStruct.name='rxn_eqbdist_min_q';
rxn_min_raw=rgdx(strReadFileGDX, gdxStruct);

%% Transforming raw data into suitable forms
rxn_max_q=rxn_max_raw.val;
rxn_min_q=rxn_min_raw.val;

%% Save data
save(strSaveFileMAT,'rxn_max_q','rxn_min_q');

return
