# Supplementary material for: The quantitative metabolome is shaped by abiotic constraints
Source: Nat Commun. 2021 May 26;12:3178. doi: 10.1038/s41467-021-23214-9 (PMC8155068; doi:10.1038/s41467-021-23214-9)
Supplement: Supplementary file 9 — Supplementary Code 1 [file 41467_2021_23214_MOESM9_ESM.zip › Codes/Core/Postprocess/MeanVar.m]

function MeanVar()
clc;

%% Independent Parameters
Ic_c=0.3;
pH_c=7.5;
pH_p=7.0;
pMg_c=2.699;
pMg_p=2.699;     %it is given here only to read cheb_c data. 
P=303;
Psi=-0.14;
with_Mg=0;
missing_tf=0;
i_set0=0;
dt=0.02;
n_dir=[10;10;10;10;10]; %these must match the number of sets and number of trajectories per set used in OrthProj() function.
n_set=size(n_dir,1);
strReadFileMAT5=cell(n_set,1);

%% Path strings
strDataPath='WorkingDirectory\Core\Shared-data';
strReadFileMAT1=strcat(strDataPath,'\MAT\basic_parameters.mat');
strReadFileMAT2=strcat(strDataPath,'\MAT\parameters.mat');
strReadFileMAT3=strcat(strDataPath,'\MAT\external_medium.mat');
strReadFileMAT4=strcat(strDataPath,'\MAT\reaction_energy.mat');
if with_Mg
    strSaveFileMAT=strcat(strDataPath,'\MAT\meanvar_P_',num2str(P,3),'_Psi_',num2str(-100*Psi,2),'_Ic_',num2str(round(100*Ic_c),2),'_pHc_',num2str(round(100*pH_c),3),'_pHp_',num2str(round(10*pH_p),2),...
                          '_pMgc_',num2str(round(10*pMg_c),2),'_pMgp_',num2str(round(10*pMg_p),2),'Mg.mat');
    for i_set=1:n_set
        strReadFileMAT5{i_set}=strcat(strDataPath,'\MAT\Proj\orth_P_',num2str(P,3),'_Psi_',num2str(-100*Psi,2),'_Ic_',num2str(round(100*Ic_c),2),'_pHc_',num2str(round(100*pH_c),3),'_pHp_',num2str(round(10*pH_p),2),...
                          '_pMgc_',num2str(round(10*pMg_c),2),'_pMgp_',num2str(round(10*pMg_p),2),'Mg_',num2str(i_set0+i_set),'.mat');
    end
else
    strSaveFileMAT=strcat(strDataPath,'\MAT\meanvar_P_',num2str(P,3),'_Psi_',num2str(-100*Psi,2),'_Ic_',num2str(round(100*Ic_c),2),'_pHc_',num2str(round(100*pH_c),3),'_pHp_',num2str(round(10*pH_p),2),...
                          '_pMgc_',num2str(round(10*pMg_c),2),'_pMgp_',num2str(round(10*pMg_p),2),'.mat');
    for i_set=1:n_set
        strReadFileMAT5{i_set}=strcat(strDataPath,'\MAT\Proj\orth_P_',num2str(P,3),'_Psi_',num2str(-100*Psi,2),'_Ic_',num2str(round(100*Ic_c),2),'_pHc_',num2str(round(100*pH_c),3),'_pHp_',num2str(round(10*pH_p),2),...
                          '_pMgc_',num2str(round(10*pMg_c),2),'_pMgp_',num2str(round(10*pMg_p),2),'_',num2str(i_set0+i_set),'.mat');
    end
end

%% Read data
load(strReadFileMAT1,'n_per','A_PHI_PZ_s','B_PHI_PZ_s','Cs');
load(strReadFileMAT2,'S','sign_v','n','m');
load(strReadFileMAT3,'Ic_p_s','Ct_p_s','Cper_s');
load(strReadFileMAT4,'DrG0tr_s');

%% Setup reversible reactions
for j=1:m
    if sign_v(j)==-1
        S(:,j)=-S(:,j);
    end
end

%% Dependent Parameters
n_all=n+n_per;
Ic_c_s=Ic_c/Cs;
Ct_c_s=1+Ct_p_s-2*(Ic_c_s*f_phi(Ic_c_s,A_PHI_PZ_s,B_PHI_PZ_s)-Ic_p_s*f_phi(Ic_p_s,A_PHI_PZ_s,B_PHI_PZ_s));
SS=S(1:n,:);
SSper=S(n+1:n_all,:);
v1=sum(S)';
v2=sum(SS)';
kk=DrG0tr_s+v1*log(Cs)+v2*log(Ct_c_s)+SSper'*log(Cper_s);

%% Memory allocation
x_av=zeros(n,1);
x_std=zeros(n,1);
DrGtr_s_av=zeros(m,1);
DrGtr_s_std=zeros(m,1);
sum1=zeros(n,1);
sum2=zeros(m,1);

%% Calculate mean
ell_t=0;
for i_set=1:n_set
    if missing_tf
        load(strReadFileMAT5{i_set},'y_dir_c','nt_dir_m');
        tf_dir_m=dt*(nt_dir_m-1);
    else
        load(strReadFileMAT5{i_set},'y_dir_c','nt_dir_m','tf_dir_m');
    end
    dtt=zeros(n_dir(i_set),1);
    DrGtr_s_c=cell(n_dir(i_set),1);
    wgt_c=cell(n_dir(i_set),1);
    dy_dir_c=cell(n_dir(i_set),1);
    x_dir_c=cell(n_dir(i_set),1);
    for i_dir=1:n_dir(i_set)
        dtt(i_dir)=tf_dir_m(i_dir)/(nt_dir_m(i_dir)-1);
        wgt_c{i_dir}=zeros(nt_dir_m(i_dir),1);
        DrGtr_s_c{i_dir}=zeros(m,nt_dir_m(i_dir));
        dy_dir_c{i_dir}=zeros(n,nt_dir_m(i_dir));
        x_dir_c{i_dir}=zeros(n,nt_dir_m(i_dir));
        for i=1:nt_dir_m(i_dir)
            x_dir_c{i_dir}(:,i)=exp(y_dir_c{i_dir}(:,i));
            DrGtr_s_c{i_dir}(:,i)=kk(:)+SS'*y_dir_c{i_dir}(:,i);
        end
        dy_dir_c{i_dir}(:,1)=(-3*y_dir_c{i_dir}(:,1)+4*y_dir_c{i_dir}(:,2)-y_dir_c{i_dir}(:,3))/dtt(i_dir)/2;
        dy_dir_c{i_dir}(:,nt_dir_m(i_dir))=(3*y_dir_c{i_dir}(:,nt_dir_m(i_dir))-4*y_dir_c{i_dir}(:,nt_dir_m(i_dir)-1)+y_dir_c{i_dir}(:,nt_dir_m(i_dir)-2))/dtt(i_dir)/2;
        for i=2:nt_dir_m(i_dir)-1
            dy_dir_c{i_dir}(:,i)=(y_dir_c{i_dir}(:,i+1)-y_dir_c{i_dir}(:,i-1))/dtt(i_dir)/2;
        end
        for i=1:nt_dir_m(i_dir)
            wgt_c{i_dir}(i)=norm(dy_dir_c{i_dir}(:,i).*x_dir_c{i_dir}(:,i));
        end 
    end
    
    for i_dir=1:n_dir(i_set)
        sum1(:)=0;
        sum2(:)=0;
        sum3=0;
        for i=2:nt_dir_m(i_dir)-1
            sum1(:)=sum1(:)+wgt_c{i_dir}(i)*x_dir_c{i_dir}(:,i);
            sum2(:)=sum2(:)+wgt_c{i_dir}(i)*DrGtr_s_c{i_dir}(:,i);
            sum3=sum3+wgt_c{i_dir}(i);
        end
        sum1(:)=2*sum1(:)+wgt_c{i_dir}(1)*x_dir_c{i_dir}(:,1)+wgt_c{i_dir}(nt_dir_m(i_dir))*x_dir_c{i_dir}(:,nt_dir_m(i_dir));
        sum2(:)=2*sum2(:)+wgt_c{i_dir}(1)*DrGtr_s_c{i_dir}(:,1)+wgt_c{i_dir}(nt_dir_m(i_dir))*DrGtr_s_c{i_dir}(:,nt_dir_m(i_dir));
        sum3=2*sum3+wgt_c{i_dir}(1)+wgt_c{i_dir}(nt_dir_m(i_dir));
        x_av(:)=x_av(:)+sum1(:)*dtt(i_dir)/2;
        DrGtr_s_av(:)=DrGtr_s_av(:)+sum2(:)*dtt(i_dir)/2;
        ell_t=ell_t+sum3*dtt(i_dir)/2;
    end
    clear('y_dir_c','nt_dir_m','tf_dir_m');
end
x_av=x_av/ell_t;
DrGtr_s_av=DrGtr_s_av/ell_t;

%% Calculate standard deviation
for i_set=1:n_set
    if missing_tf
        load(strReadFileMAT5{i_set},'y_dir_c','nt_dir_m');
        tf_dir_m=dt*(nt_dir_m-1);
    else
        load(strReadFileMAT5{i_set},'y_dir_c','nt_dir_m','tf_dir_m');
    end
    dtt=zeros(n_dir(i_set),1);
    DrGtr_s_c=cell(n_dir(i_set),1);
    wgt_c=cell(n_dir(i_set),1);
    dy_dir_c=cell(n_dir(i_set),1);
    x_dir_c=cell(n_dir(i_set),1);
    for i_dir=1:n_dir(i_set)
        dtt(i_dir)=tf_dir_m(i_dir)/(nt_dir_m(i_dir)-1);
        wgt_c{i_dir}=zeros(nt_dir_m(i_dir),1);
        DrGtr_s_c{i_dir}=zeros(m,nt_dir_m(i_dir));
        dy_dir_c{i_dir}=zeros(n,nt_dir_m(i_dir));
        x_dir_c{i_dir}=zeros(n,nt_dir_m(i_dir));
        for i=1:nt_dir_m(i_dir)
            x_dir_c{i_dir}(:,i)=exp(y_dir_c{i_dir}(:,i));
            DrGtr_s_c{i_dir}(:,i)=kk(:)+SS'*y_dir_c{i_dir}(:,i);
        end
        dy_dir_c{i_dir}(:,1)=(-3*y_dir_c{i_dir}(:,1)+4*y_dir_c{i_dir}(:,2)-y_dir_c{i_dir}(:,3))/dtt(i_dir)/2;
        dy_dir_c{i_dir}(:,nt_dir_m(i_dir))=(3*y_dir_c{i_dir}(:,nt_dir_m(i_dir))-4*y_dir_c{i_dir}(:,nt_dir_m(i_dir)-1)+y_dir_c{i_dir}(:,nt_dir_m(i_dir)-2))/dtt(i_dir)/2;
        for i=2:nt_dir_m(i_dir)-1
            dy_dir_c{i_dir}(:,i)=(y_dir_c{i_dir}(:,i+1)-y_dir_c{i_dir}(:,i-1))/dtt(i_dir)/2;
        end
        for i=1:nt_dir_m(i_dir)
            wgt_c{i_dir}(i)=norm(dy_dir_c{i_dir}(:,i).*x_dir_c{i_dir}(:,i));
        end 
    end
    
    for i_dir=1:n_dir(i_set)
        sum1(:)=0;
        sum2(:)=0;
        for i=2:nt_dir_m(i_dir)-1
            sum1(:)=sum1(:)+wgt_c{i_dir}(i)*(x_dir_c{i_dir}(:,i)-x_av(:)).^2;
            sum2(:)=sum2(:)+wgt_c{i_dir}(i)*(DrGtr_s_c{i_dir}(:,i)-DrGtr_s_av(:)).^2;
        end
        sum1(:)=2*sum1(:)+wgt_c{i_dir}(1)*(x_dir_c{i_dir}(:,1)-x_av(:)).^2+wgt_c{i_dir}(nt_dir_m(i_dir))*(x_dir_c{i_dir}(:,nt_dir_m(i_dir))-x_av(:)).^2;
        sum2(:)=2*sum2(:)+wgt_c{i_dir}(1)*(DrGtr_s_c{i_dir}(:,1)-DrGtr_s_av(:)).^2+wgt_c{i_dir}(nt_dir_m(i_dir))*(DrGtr_s_c{i_dir}(:,nt_dir_m(i_dir))-DrGtr_s_av(:)).^2;
        x_std(:)=x_std(:)+sum1(:)*dtt(i_dir)/2;
        DrGtr_s_std(:)=DrGtr_s_std(:)+sum2(:)*dtt(i_dir)/2;
    end
    clear('y_dir_c','nt_dir_m','tf_dir_m');
end
x_std=sqrt(x_std/ell_t);
DrGtr_s_std=sqrt(DrGtr_s_std/ell_t);

%% Save
save(strSaveFileMAT,'x_av','DrGtr_s_av','x_std','DrGtr_s_std','ell_t');

return
