# Supplementary material for: The quantitative metabolome is shaped by abiotic constraints
Source: Nat Commun. 2021 May 26;12:3178. doi: 10.1038/s41467-021-23214-9 (PMC8155068; doi:10.1038/s41467-021-23214-9)
Supplement: Supplementary file 9 — Supplementary Code 1 [file 41467_2021_23214_MOESM9_ESM.zip › Codes/Core/Postprocess/PlotMeanVar.m]

function PlotMeanVar()
clc;

%% Independent Parameters
Ic_c=0.3;
pH_c=7.5;
pH_p=7.0;
pMg_c=2.699;
pMg_p=2.699;     %it is given here only to read cheb_c data. 
P=303;
Psi=-0.14;
with_Mg=0;
w=0.01;

nbins=50;
r=0.1;

data_color={[0,0,255]/255;[255,0,0]/255;[163,75,8]/255};

%% Path strings
strDataPath='WorkingDirectory\Core\Shared-data';
strPlotPath='WorkingDirectory\Core\Plots';
strReadFileMAT1=strcat(strDataPath,'\MAT\basic_parameters.mat');
strReadFileMAT2=strcat(strDataPath,'\MAT\external_medium.mat');
strReadFileMAT3=strcat(strDataPath,'\MAT\experimental_data.mat');
strReadFileMAT4=strcat(strDataPath,'\MAT\parameters_core.mat');
strReadFileMAT5=strcat(strDataPath,'\MAT\kinetics.mat');

if with_Mg
    strReadFileMAT6=strcat(strDataPath,'\MAT\meanvar_P_',num2str(P,3),'_Psi_',num2str(-100*Psi,2),'_Ic_',num2str(round(100*Ic_c),2),'_pHc_',num2str(round(100*pH_c),3),'_pHp_',num2str(round(10*pH_p),2),...
                          '_pMgc_',num2str(round(10*pMg_c),2),'_pMgp_',num2str(round(10*pMg_p),2),'Mg.mat');
    strReadFileMAT7=strcat(strDataPath,'\MAT\metbounds_P_',num2str(P,3),'_Psi_',num2str(-100*Psi,2),'_Ic_',num2str(round(100*Ic_c),2),'_pHc_',num2str(round(100*pH_c),3),'_pHp_',num2str(round(10*pH_p),2),...
                          '_pMgc_',num2str(round(10*pMg_c),2),'_pMgp_',num2str(round(10*pMg_p),2),'Mg.mat');
    strReadFileMAT8=strcat(strDataPath,'\MAT\exprfit_P_',num2str(P,3),'_Psi_',num2str(-100*Psi,2),'_Ic_',num2str(round(100*Ic_c),2),'_pHc_',num2str(round(100*pH_c),3),'_pHp_',num2str(round(10*pH_p),2),...
                          '_pMgc_',num2str(round(10*pMg_c),2),'_pMgp_',num2str(round(10*pMg_p),2),'_w_',num2str(round(100*w),'%02.2d'),'Mg.mat');
    strSaveFileMAT=strcat(strDataPath,'\MAT\metcorr_P_',num2str(P,3),'_Psi_',num2str(-100*Psi,2),'_Ic_',num2str(round(100*Ic_c),2),'_pHc_',num2str(round(100*pH_c),3),'_pHp_',num2str(round(10*pH_p),2),...
                          '_pMgc_',num2str(round(10*pMg_c),2),'_pMgp_',num2str(round(10*pMg_p),2),'Mg.mat');
    strPlotFilePDF1=strcat(strPlotPath,'\Postprocess\Bound\meanvar_P_',num2str(P,3),'_Psi_',num2str(-100*Psi,2),'_Ic_',num2str(round(100*Ic_c),2),'_pHc_',num2str(round(100*pH_c),3),'_pHp_',num2str(round(10*pH_p),2),...
                          '_pMgc_',num2str(round(10*pMg_c),2),'_pMgp_',num2str(round(10*pMg_p),2),'Mg.pdf');
    strPlotFilePDF2=strcat(strPlotPath,'\Postprocess\Bound\metcorr_P_',num2str(P,3),'_Psi_',num2str(-100*Psi,2),'_Ic_',num2str(round(100*Ic_c),2),'_pHc_',num2str(round(100*pH_c),3),'_pHp_',num2str(round(10*pH_p),2),...
                          '_pMgc_',num2str(round(10*pMg_c),2),'_pMgp_',num2str(round(10*pMg_p),2),'Mg.pdf');
    strPlotFilePDF3=strcat(strPlotPath,'\Postprocess\Bound\methist_P_',num2str(P,3),'_Psi_',num2str(-100*Psi,2),'_Ic_',num2str(round(100*Ic_c),2),'_pHc_',num2str(round(100*pH_c),3),'_pHp_',num2str(round(10*pH_p),2),...
                          '_pMgc_',num2str(round(10*pMg_c),2),'_pMgp_',num2str(round(10*pMg_p),2),'Mg.pdf');
    strPlotFilePDF4=strcat(strPlotPath,'\Postprocess\Bound\metcorrFit_P_',num2str(P,3),'_Psi_',num2str(-100*Psi,2),'_Ic_',num2str(round(100*Ic_c),2),'_pHc_',num2str(round(100*pH_c),3),'_pHp_',num2str(round(10*pH_p),2),...
                          '_pMgc_',num2str(round(10*pMg_c),2),'_pMgp_',num2str(round(10*pMg_p),2),'Mg.pdf');
    strPlotFilePDF5=strcat(strPlotPath,'\Postprocess\Bound\methistFit_P_',num2str(P,3),'_Psi_',num2str(-100*Psi,2),'_Ic_',num2str(round(100*Ic_c),2),'_pHc_',num2str(round(100*pH_c),3),'_pHp_',num2str(round(10*pH_p),2),...
                          '_pMgc_',num2str(round(10*pMg_c),2),'_pMgp_',num2str(round(10*pMg_p),2),'Mg.pdf');
else
    strReadFileMAT6=strcat(strDataPath,'\MAT\meanvar_P_',num2str(P,3),'_Psi_',num2str(-100*Psi,2),'_Ic_',num2str(round(100*Ic_c),2),'_pHc_',num2str(round(100*pH_c),3),'_pHp_',num2str(round(10*pH_p),2),...
                          '_pMgc_',num2str(round(10*pMg_c),2),'_pMgp_',num2str(round(10*pMg_p),2),'.mat');
    strReadFileMAT7=strcat(strDataPath,'\MAT\metbounds_P_',num2str(P,3),'_Psi_',num2str(-100*Psi,2),'_Ic_',num2str(round(100*Ic_c),2),'_pHc_',num2str(round(100*pH_c),3),'_pHp_',num2str(round(10*pH_p),2),...
                          '_pMgc_',num2str(round(10*pMg_c),2),'_pMgp_',num2str(round(10*pMg_p),2),'.mat');
    strReadFileMAT8=strcat(strDataPath,'\MAT\exprfit_P_',num2str(P,3),'_Psi_',num2str(-100*Psi,2),'_Ic_',num2str(round(100*Ic_c),2),'_pHc_',num2str(round(100*pH_c),3),'_pHp_',num2str(round(10*pH_p),2),...
                          '_pMgc_',num2str(round(10*pMg_c),2),'_pMgp_',num2str(round(10*pMg_p),2),'_w_',num2str(round(100*w),'%02.2d'),'.mat');
    strSaveFileMAT=strcat(strDataPath,'\MAT\metcorr_P_',num2str(P,3),'_Psi_',num2str(-100*Psi,2),'_Ic_',num2str(round(100*Ic_c),2),'_pHc_',num2str(round(100*pH_c),3),'_pHp_',num2str(round(10*pH_p),2),...
                          '_pMgc_',num2str(round(10*pMg_c),2),'_pMgp_',num2str(round(10*pMg_p),2),'.mat');
    strPlotFilePDF1=strcat(strPlotPath,'\Postprocess\Bound\meanvar_P_',num2str(P,3),'_Psi_',num2str(-100*Psi,2),'_Ic_',num2str(round(100*Ic_c),2),'_pHc_',num2str(round(100*pH_c),3),'_pHp_',num2str(round(10*pH_p),2),...
                          '_pMgc_',num2str(round(10*pMg_c),2),'_pMgp_',num2str(round(10*pMg_p),2),'.pdf');
    strPlotFilePDF2=strcat(strPlotPath,'\Postprocess\Bound\metcorr_P_',num2str(P,3),'_Psi_',num2str(-100*Psi,2),'_Ic_',num2str(round(100*Ic_c),2),'_pHc_',num2str(round(100*pH_c),3),'_pHp_',num2str(round(10*pH_p),2),...
                          '_pMgc_',num2str(round(10*pMg_c),2),'_pMgp_',num2str(round(10*pMg_p),2),'.pdf');
    strPlotFilePDF3=strcat(strPlotPath,'\Postprocess\Bound\methist_P_',num2str(P,3),'_Psi_',num2str(-100*Psi,2),'_Ic_',num2str(round(100*Ic_c),2),'_pHc_',num2str(round(100*pH_c),3),'_pHp_',num2str(round(10*pH_p),2),...
                          '_pMgc_',num2str(round(10*pMg_c),2),'_pMgp_',num2str(round(10*pMg_p),2),'.pdf');
    strPlotFilePDF4=strcat(strPlotPath,'\Postprocess\Bound\metcorrFit_P_',num2str(P,3),'_Psi_',num2str(-100*Psi,2),'_Ic_',num2str(round(100*Ic_c),2),'_pHc_',num2str(round(100*pH_c),3),'_pHp_',num2str(round(10*pH_p),2),...
                          '_pMgc_',num2str(round(10*pMg_c),2),'_pMgp_',num2str(round(10*pMg_p),2),'.pdf');
    strPlotFilePDF5=strcat(strPlotPath,'\Postprocess\Bound\methistFit_P_',num2str(P,3),'_Psi_',num2str(-100*Psi,2),'_Ic_',num2str(round(100*Ic_c),2),'_pHc_',num2str(round(100*pH_c),3),'_pHp_',num2str(round(10*pH_p),2),...
                          '_pMgc_',num2str(round(10*pMg_c),2),'_pMgp_',num2str(round(10*pMg_p),2),'.pdf');
end

%% Read data
load(strReadFileMAT1,'A_PHI_PZ_s','B_PHI_PZ_s','Cs','n_per','Nav','Vcell');
load(strReadFileMAT2,'Ic_p_s','Ct_p_s');
load(strReadFileMAT3,'C_e_av','C_e_low','C_e_up','n_set_met');
load(strReadFileMAT4,'met_biggid_par_raw','n_all','i_type_met');
load(strReadFileMAT5,'met_lb');
load(strReadFileMAT6,'x_av','x_std');
load(strReadFileMAT7,'y_max_q','y_min_q');
load(strReadFileMAT8,'y_q');

%% Memory allocation
i_nz_e=cell(n_set_met,1);
n_set_p=zeros(n_set_met,1);
met_corr=zeros(n_set_met,1);
metFit_corr=zeros(n_set_met,1);
Cth=cell(n_set_met,1);
Cth_fit=cell(n_set_met,1);
hist=zeros(nbins,n_set_met);
histFit=zeros(nbins,n_set_met);

%% Corrections to met names
n=n_all-n_per;
met_biggid=erase(met_biggid_par_raw(1:n),'_c');
met_biggid{58}='acon__C'; 

%% Rearranging met order
for i=1:n_set_met
    C_e_av{i}=C_e_av{i}(i_type_met);
    C_e_low{i}=C_e_low{i}(i_type_met);
    C_e_up{i}=C_e_up{i}(i_type_met);
end
met_lb=met_lb(i_type_met);
x_av=x_av(i_type_met);
x_std=x_std(i_type_met);
y_max_q=y_max_q(i_type_met);
y_min_q=y_min_q(i_type_met);
y_q=y_q(i_type_met);
met_biggid=met_biggid(i_type_met);

%% Adjusting global lower bound
y_min_q=max(y_min_q,log(1e-10));

%% Dependent Parameters I
for i=1:n_set_met
    n_set_p(i)=nnz(C_e_av{i});
end
nt_set_p=sum(n_set_p);
err=zeros(nt_set_p,1);
err_c=zeros(nbins,1);
errFit_c=zeros(nbins,1);

%% Dependent Parameters II
Ic_c_s=Ic_c/Cs;
Ct_c_s=1+Ct_p_s-2*(Ic_c_s*f_phi(Ic_c_s,A_PHI_PZ_s,B_PHI_PZ_s)-Ic_p_s*f_phi(Ic_p_s,A_PHI_PZ_s,B_PHI_PZ_s));
C_av=x_av*Ct_c_s*Cs;
C_std=x_std*Ct_c_s*Cs;
met_lb=met_lb(1:n);
x_fit=exp(y_q);
x_min=exp(y_min_q);
x_max=exp(y_max_q);
C_fit=x_fit*Ct_c_s*Cs;
C_min=x_min*Ct_c_s*Cs;
C_max=x_max*Ct_c_s*Cs;


%% Calculate correlations, errors, and histogram
% i- Theoritical concentrations are expectations obtained from trajectory calculations. 
ii=0;
for i=1:n_set_met
    i_nz_e{i}=find(C_e_av{i});
    Cth{i}=C_av(i_nz_e{i});
    C_e_av{i}=C_e_av{i}(i_nz_e{i});
    C_e_low{i}=C_e_low{i}(i_nz_e{i});
    C_e_up{i}=C_e_up{i}(i_nz_e{i});
    err(ii+1:ii+n_set_p(i))=abs(Cth{i}-C_e_av{i});
    ii=ii+n_set_p(i);
    th_m=mean(Cth{i});
    ex_m=mean(C_e_av{i});
    th_std=sqrt(sum((Cth{i}-th_m).^2)/(n_set_p(i)-1));
    ex_std=sqrt(sum((C_e_av{i}-ex_m).^2)/(n_set_p(i)-1));
    met_corr(i)=mean((Cth{i}-th_m).*(C_e_av{i}-ex_m))/th_std/ex_std; 
end
err_rmsd=sqrt(sum(err.^2)/nt_set_p);
err_max=max(err);
err_p=linspace(0,err_max+1e-10,nbins+1);
for i=1:nbins
    err_c(i)=(err_p(i)+err_p(i+1))/2;
end
for i=1:nbins
    ii=0;
    for j=1:n_set_met
        for k=1:n_set_p(j)
            if err(ii+k)>=err_p(i) && err(ii+k)<err_p(i+1)
                hist(i,j)=hist(i,j)+1;
            end
        end
        ii=ii+n_set_p(j);
    end
end
hist=100*hist/nt_set_p;

% ii- Theoritical concentrations are those with minimum distance from experimental data (Fit)
ii=0;
for i=1:n_set_met
    Cth_fit{i}=C_fit(i_nz_e{i});
    err(ii+1:ii+n_set_p(i))=abs(Cth_fit{i}-C_e_av{i});
    ii=ii+n_set_p(i);
    th_m=mean(Cth_fit{i});
    ex_m=mean(C_e_av{i});
    th_std=sqrt(sum((Cth_fit{i}-th_m).^2)/(n_set_p(i)-1));
    ex_std=sqrt(sum((C_e_av{i}-ex_m).^2)/(n_set_p(i)-1));
    metFit_corr(i)=mean((Cth_fit{i}-th_m).*(C_e_av{i}-ex_m))/th_std/ex_std; 
end
errFit_rmsd=sqrt(sum(err.^2)/nt_set_p);
errFit_max=max(err);
err_p=linspace(0,errFit_max+1e-10,nbins+1);
for i=1:nbins
    errFit_c(i)=(err_p(i)+err_p(i+1))/2;
end
for i=1:nbins
    ii=0;
    for j=1:n_set_met
        for k=1:n_set_p(j)
            if err(ii+k)>=err_p(i) && err(ii+k)<err_p(i+1)
                histFit(i,j)=histFit(i,j)+1;
            end
        end
        ii=ii+n_set_p(j);
    end
end
histFit=100*histFit/nt_set_p;

% iii- Lower bound associated with enzyme saturation
for i=1:n
    if C_min(i)>met_lb(i)
        met_lb(i)=C_min(i);
    end
    if C_max(i)<met_lb(i)
        met_lb(i)=C_max(i);
    end
end 

%% Display
disp(err_rmsd);
disp(err_max);
disp(errFit_rmsd);
disp(errFit_max);

%% Save data
save(strSaveFileMAT,'met_corr','err_rmsd','err_max','metFit_corr','errFit_rmsd','errFit_max');

%% Plots
hh1=figure;
set(hh1,'defaultAxesColorOrder',[[0 0 0];[0 0 0]]);
xx_val1=1:1:n;
CLim_low=1e-10;
CLim_up=2e-1;
NLim_low=1e-15*CLim_low*Nav*Vcell;
NLim_up=1e-15*CLim_up*Nav*Vcell;
ytick=logspace(round(log10(NLim_low)),round(log10(NLim_up)),log10(NLim_up/NLim_low)+1);
xn_1=linspace(0,n+0.5,500);
yn_1=ones(1,500);

%xx=log(1e15/Nav/Vcell);

yyaxis left
bar1=bar([C_min,met_lb-C_min,C_max-met_lb],'stacked');
hold on
for i=1:n_set_met
    xx_val2=xx_val1(i_nz_e{i});
    errorbar(xx_val2,C_e_av{i},2*C_e_low{i},2*C_e_up{i},'o','MarkerEdgeColor','none','MarkerFaceColor',data_color{i},'Markersize',17,'Color',data_color{i},'LineWidth',2);
    hold on
end
errorbar(xx_val1,C_av,2*C_std,'*','MarkerEdgeColor',[255,0,0]/255,'MarkerFaceColor',[0,0,0]/255,'Markersize',17,'Color',[255,0,0]/255,'LineWidth',1.5);
hold on
plot(xx_val1,C_fit,'x','MarkerEdgeColor',[0,0,0]/255,'MarkerFaceColor',[0,0,0]/255,'Markersize',17,'Color',[0,0,0]/255,'LineWidth',3);
ylim([CLim_low,CLim_up]);

set(bar1(1),'FaceColor','none','EdgeColor','none');
set(bar1(2),'BaseValue',1e-10,'FaceColor',[100 100 100]/255);
set(bar1(3),'BaseValue',1e-10,'FaceColor',[171 179 173]/255); 
set(gca,'XTick',1:n,'XTickLabel',met_biggid,'YScale','log');
xtickangle(gca,90);
set(gca,'FontSize',28,'FontName','Times New Roman');
ylabel('C (M)','FontSize',28,'FontName','Times New Roman','Interpreter','latex'); 

yyaxis right
plot(xn_1,yn_1,'--k','LineWidth',1);
ylim([NLim_low,NLim_up]);

set(gca,'YTick',ytick,'YScale','log');
set(gca,'FontSize',28,'FontName','Times New Roman');
ylabel('molecules/cell','FontSize',28,'FontName','Times New Roman','Interpreter','latex'); 
set(gcf, 'PaperSize', [30 9]);
set(gcf, 'PaperPosition', [0 0 30 9]);

hh2=figure;
Cmin=1;
Cmax=0;
for i=1:n_set_met
    Cmin=min(Cmin,min(min(C_e_av{i},Cth{i})));
    Cmax=max(Cmax,max(max(C_e_av{i},Cth{i})));
    plot(Cth{i},C_e_av{i},'o','MarkerEdgeColor','none','MarkerFaceColor',data_color{i},'Markersize',6);
    hold on
end
x1=linspace(1e-8,Cmax,500);
x2=linspace(1e-8,Cmax-r*err_rmsd,500);
x3=linspace(r*err_rmsd+1e-8,Cmax,500);
x22=linspace(1e-8,Cmax-err_rmsd,500);
x33=linspace(err_rmsd+1e-8,Cmax,500);
y1=x1;
y2=x2+r*err_rmsd;
y3=x3-r*err_rmsd;
y22=x22+err_rmsd;
y33=x33-err_rmsd;
plot(x1,y1,'-k','LineWidth',1);
hold on
plot(x2,y2,':k','LineWidth',1);
hold on
plot(x3,y3,':k','LineWidth',1);
hold on
plot(x22,y22,'--k','LineWidth',1);
hold on
plot(x33,y33,'--k','LineWidth',1);

%axis equal
xlim([Cmin Cmax]);
ylim([Cmin Cmax]);
xlabel('$C_{\rm{th}}$ (M)','FontSize',18,'FontName','Times New Roman','Interpreter','latex'); 
ylabel('$C_{\rm{ex}}$ (M)','FontSize',18,'FontName','Times New Roman','Interpreter','latex'); 
set(gca,'FontSize',18,'FontName','Times New Roman','XScale','log','YScale','log');
set(gcf, 'PaperUnits', 'centimeters');
set(gcf, 'PaperSize', [20 20]);
set(gcf, 'PaperPosition', [0 0 20 20]);

hh3=figure;
bar2=bar(err_c,hist,'stacked','BarWidth',1);
for i=1:n_set_met
    set(bar2(i),'FaceColor',data_color{i},'FaceAlpha',0.8);
end
hold on
plot(ones(100,1)*err_rmsd,linspace(0,100,100),'--k','LineWidth',1);
hold on
plot(ones(100,1)*r*err_rmsd,linspace(0,100,100),':k','LineWidth',1);

ylim([0,90]);

xlabel('$|C_{\rm{th},\it{i}}-C_{\rm{ex},\it{i}}|$ (M)','FontSize',18,'FontName','Times New Roman','Interpreter','latex'); 
ylabel('Frequency ($\%$)','FontSize',18,'FontName','Times New Roman','Interpreter','latex'); 

set(gca,'FontSize',18,'FontName','Times New Roman');
set(gcf, 'PaperUnits', 'centimeters');
set(gcf, 'PaperSize', [20 16]);
set(gcf, 'PaperPosition', [0 0 20 16]);

hh4=figure;
Cmin=1;
Cmax=0;
for i=1:n_set_met
    Cmin=min(Cmin,min(min(C_e_av{i},Cth_fit{i})));
    Cmax=max(Cmax,max(max(C_e_av{i},Cth_fit{i})));
    plot(Cth_fit{i},C_e_av{i},'o','MarkerEdgeColor','none','MarkerFaceColor',data_color{i},'Markersize',6);
    hold on
end
x1=linspace(1e-8,Cmax,500);
x2=linspace(1e-8,Cmax-r*errFit_rmsd,500);
x3=linspace(r*errFit_rmsd+1e-8,Cmax,500);
x22=linspace(1e-8,Cmax-errFit_rmsd,500);
x33=linspace(errFit_rmsd+1e-8,Cmax,500);
y1=x1;
y2=x2+r*errFit_rmsd;
y3=x3-r*errFit_rmsd;
y22=x22+errFit_rmsd;
y33=x33-errFit_rmsd;
plot(x1,y1,'-k','LineWidth',1);
hold on
plot(x2,y2,':k','LineWidth',1);
hold on
plot(x3,y3,':k','LineWidth',1);
hold on
plot(x22,y22,'--k','LineWidth',1);
hold on
plot(x33,y33,'--k','LineWidth',1);

%axis equal
xlim([Cmin Cmax]);
ylim([Cmin Cmax]);
xlabel('$C_{\rm{th}}$ (M)','FontSize',18,'FontName','Times New Roman','Interpreter','latex'); 
ylabel('$C_{\rm{ex}}$ (M)','FontSize',18,'FontName','Times New Roman','Interpreter','latex'); 
set(gca,'FontSize',18,'FontName','Times New Roman','XScale','log','YScale','log');
set(gcf, 'PaperUnits', 'centimeters');
set(gcf, 'PaperSize', [20 20]);
set(gcf, 'PaperPosition', [0 0 20 20]);

hh5=figure;
bar2=bar(errFit_c,histFit,'stacked','BarWidth',1);
for i=1:n_set_met
    set(bar2(i),'FaceColor',data_color{i},'FaceAlpha',0.8);
end
hold on
plot(ones(100,1)*errFit_rmsd,linspace(0,100,100),'--k','LineWidth',1);
hold on
plot(ones(100,1)*r*errFit_rmsd,linspace(0,100,100),':k','LineWidth',1);

ylim([0,90]);

xlabel('$|C_{\rm{th},\it{i}}-C_{\rm{ex},\it{i}}|$ (M)','FontSize',18,'FontName','Times New Roman','Interpreter','latex'); 
ylabel('Frequency ($\%$)','FontSize',18,'FontName','Times New Roman','Interpreter','latex'); 

set(gca,'FontSize',18,'FontName','Times New Roman');
set(gcf, 'PaperUnits', 'centimeters');
set(gcf, 'PaperSize', [20 16]);
set(gcf, 'PaperPosition', [0 0 20 16]);

%% Print Plots
print(hh1,'-dpdf',strPlotFilePDF1);
print(hh2,'-dpdf',strPlotFilePDF2);
print(hh3,'-dpdf',strPlotFilePDF3);
print(hh4,'-dpdf',strPlotFilePDF4);
print(hh5,'-dpdf',strPlotFilePDF5);

return
