# Supplementary material for: The quantitative metabolome is shaped by abiotic constraints
Source: Nat Commun. 2021 May 26;12:3178. doi: 10.1038/s41467-021-23214-9 (PMC8155068; doi:10.1038/s41467-021-23214-9)
Supplement: Supplementary file 9 — Supplementary Code 1 [file 41467_2021_23214_MOESM9_ESM.zip › Codes/Core/Postprocess/PlotRxnViol.m]

function PlotRxnViol()
clc;

%% Independent Parameters
Ic_c=0.3;
pH_c=7.5;
pH_p=7.0;
pMg_c=2.69;
pMg_p=2.69;     %it is given here only to read cheb_c data. 
P=303;
Psi=-0.14;
with_Mg=0;
w=0.01;

nbins=30;
r=0.5;

left_color=[0 153 51]/255;
right_color=[128 0 0]/255;
%right_color=[250 170 3]/255;
data_color={[0,0,255]/255;[255,0,0]/255;[163,75,8]/255};

%% Path strings
strDataPath='WorkingDirectory\Core\Shared-data';
strPlotPath='WorkingDirectory\Core\Plots';
strReadFileMAT1=strcat(strDataPath,'\MAT\basic_parameters.mat');
strReadFileMAT2=strcat(strDataPath,'\MAT\external_medium.mat');
strReadFileMAT3=strcat(strDataPath,'\MAT\reaction_energy.mat');
strReadFileMAT4=strcat(strDataPath,'\MAT\parameters.mat');
strReadFileMAT5=strcat(strDataPath,'\MAT\experimental_data.mat');
strReadFileMAT6=strcat(strDataPath,'\MAT\parameters_core.mat');
if with_Mg
    strReadFileMAT7=strcat(strDataPath,'\MAT\meanvar_P_',num2str(P,3),'_Psi_',num2str(-100*Psi,2),'_Ic_',num2str(round(100*Ic_c),2),'_pHc_',num2str(round(100*pH_c),3),'_pHp_',num2str(round(10*pH_p),2),...
                          '_pMgc_',num2str(round(10*pMg_c),2),'_pMgp_',num2str(round(10*pMg_p),2),'Mg.mat');
    strReadFileMAT8=strcat(strDataPath,'\MAT\rxnviol_P_',num2str(P,3),'_Psi_',num2str(-100*Psi,2),'_Ic_',num2str(round(100*Ic_c),2),'_pHc_',num2str(round(100*pH_c),3),'_pHp_',num2str(round(10*pH_p),2),...
                          '_pMgc_',num2str(round(10*pMg_c),2),'_pMgp_',num2str(round(10*pMg_p),2),'Mg.mat');
    strReadFileMAT9=strcat(strDataPath,'\MAT\rxnbounds_P_',num2str(P,3),'_Psi_',num2str(-100*Psi,2),'_Ic_',num2str(round(100*Ic_c),2),'_pHc_',num2str(round(100*pH_c),3),'_pHp_',num2str(round(10*pH_p),2),...
                          '_pMgc_',num2str(round(10*pMg_c),2),'_pMgp_',num2str(round(10*pMg_p),2),'Mg.mat');
    strReadFileMAT10=strcat(strDataPath,'\MAT\exprfit_P_',num2str(P,3),'_Psi_',num2str(-100*Psi,2),'_Ic_',num2str(round(100*Ic_c),2),'_pHc_',num2str(round(100*pH_c),3),'_pHp_',num2str(round(10*pH_p),2),...
                          '_pMgc_',num2str(round(10*pMg_c),2),'_pMgp_',num2str(round(10*pMg_p),2),'_w_',num2str(round(100*w),'%02.2d'),'Mg.mat');
    strSaveFileMAT=strcat(strDataPath,'\MAT\rxncorr_P_',num2str(P,3),'_Psi_',num2str(-100*Psi,2),'_Ic_',num2str(round(100*Ic_c),2),'_pHc_',num2str(round(100*pH_c),3),'_pHp_',num2str(round(10*pH_p),2),...
                          '_pMgc_',num2str(round(10*pMg_c),2),'_pMgp_',num2str(round(10*pMg_p),2),'Mg.mat');
    strPlotFilePDF1=strcat(strPlotPath,'\Postprocess\Bound\rxnviol_P_',num2str(P,3),'_Psi_',num2str(-100*Psi,2),'_Ic_',num2str(round(100*Ic_c),2),'_pHc_',num2str(round(100*pH_c),3),'_pHp_',num2str(round(10*pH_p),2),...
                          '_pMgc_',num2str(round(10*pMg_c),2),'_pMgp_',num2str(round(10*pMg_p),2),'Mg.pdf');
    strPlotFilePDF2=strcat(strPlotPath,'\Postprocess\Bound\rxncorr_P_',num2str(P,3),'_Psi_',num2str(-100*Psi,2),'_Ic_',num2str(round(100*Ic_c),2),'_pHc_',num2str(round(100*pH_c),3),'_pHp_',num2str(round(10*pH_p),2),...
                          '_pMgc_',num2str(round(10*pMg_c),2),'_pMgp_',num2str(round(10*pMg_p),2),'Mg.pdf');
    strPlotFilePDF3=strcat(strPlotPath,'\Postprocess\Bound\rxnhist_P_',num2str(P,3),'_Psi_',num2str(-100*Psi,2),'_Ic_',num2str(round(100*Ic_c),2),'_pHc_',num2str(round(100*pH_c),3),'_pHp_',num2str(round(10*pH_p),2),...
                          '_pMgc_',num2str(round(10*pMg_c),2),'_pMgp_',num2str(round(10*pMg_p),2),'Mg.pdf');
    strPlotFilePDF4=strcat(strPlotPath,'\Postprocess\Bound\rxncorrFit_P_',num2str(P,3),'_Psi_',num2str(-100*Psi,2),'_Ic_',num2str(round(100*Ic_c),2),'_pHc_',num2str(round(100*pH_c),3),'_pHp_',num2str(round(10*pH_p),2),...
                          '_pMgc_',num2str(round(10*pMg_c),2),'_pMgp_',num2str(round(10*pMg_p),2),'Mg.pdf');
    strPlotFilePDF5=strcat(strPlotPath,'\Postprocess\Bound\rxnhistFit_P_',num2str(P,3),'_Psi_',num2str(-100*Psi,2),'_Ic_',num2str(round(100*Ic_c),2),'_pHc_',num2str(round(100*pH_c),3),'_pHp_',num2str(round(10*pH_p),2),...
                          '_pMgc_',num2str(round(10*pMg_c),2),'_pMgp_',num2str(round(10*pMg_p),2),'Mg.pdf');
else
    strReadFileMAT7=strcat(strDataPath,'\MAT\meanvar_P_',num2str(P,3),'_Psi_',num2str(-100*Psi,2),'_Ic_',num2str(round(100*Ic_c),2),'_pHc_',num2str(round(100*pH_c),3),'_pHp_',num2str(round(10*pH_p),2),...
                          '_pMgc_',num2str(round(10*pMg_c),2),'_pMgp_',num2str(round(10*pMg_p),2),'.mat');
    strReadFileMAT8=strcat(strDataPath,'\MAT\rxnviol_P_',num2str(P,3),'_Psi_',num2str(-100*Psi,2),'_Ic_',num2str(round(100*Ic_c),2),'_pHc_',num2str(round(100*pH_c),3),'_pHp_',num2str(round(10*pH_p),2),...
                          '_pMgc_',num2str(round(10*pMg_c),2),'_pMgp_',num2str(round(10*pMg_p),2),'.mat');
    strReadFileMAT9=strcat(strDataPath,'\MAT\rxnbounds_P_',num2str(P,3),'_Psi_',num2str(-100*Psi,2),'_Ic_',num2str(round(100*Ic_c),2),'_pHc_',num2str(round(100*pH_c),3),'_pHp_',num2str(round(10*pH_p),2),...
                          '_pMgc_',num2str(round(10*pMg_c),2),'_pMgp_',num2str(round(10*pMg_p),2),'.mat');
    strReadFileMAT10=strcat(strDataPath,'\MAT\exprfit_P_',num2str(P,3),'_Psi_',num2str(-100*Psi,2),'_Ic_',num2str(round(100*Ic_c),2),'_pHc_',num2str(round(100*pH_c),3),'_pHp_',num2str(round(10*pH_p),2),...
                          '_pMgc_',num2str(round(10*pMg_c),2),'_pMgp_',num2str(round(10*pMg_p),2),'_w_',num2str(round(100*w),'%02.2d'),'.mat');
    strSaveFileMAT=strcat(strDataPath,'\MAT\rxncorr_P_',num2str(P,3),'_Psi_',num2str(-100*Psi,2),'_Ic_',num2str(round(100*Ic_c),2),'_pHc_',num2str(round(100*pH_c),3),'_pHp_',num2str(round(10*pH_p),2),...
                          '_pMgc_',num2str(round(10*pMg_c),2),'_pMgp_',num2str(round(10*pMg_p),2),'.mat');
    strPlotFilePDF1=strcat(strPlotPath,'\Postprocess\Bound\rxnviol_P_',num2str(P,3),'_Psi_',num2str(-100*Psi,2),'_Ic_',num2str(round(100*Ic_c),2),'_pHc_',num2str(round(100*pH_c),3),'_pHp_',num2str(round(10*pH_p),2),...
                          '_pMgc_',num2str(round(10*pMg_c),2),'_pMgp_',num2str(round(10*pMg_p),2),'.pdf');
    strPlotFilePDF2=strcat(strPlotPath,'\Postprocess\Bound\rxncorr_P_',num2str(P,3),'_Psi_',num2str(-100*Psi,2),'_Ic_',num2str(round(100*Ic_c),2),'_pHc_',num2str(round(100*pH_c),3),'_pHp_',num2str(round(10*pH_p),2),...
                          '_pMgc_',num2str(round(10*pMg_c),2),'_pMgp_',num2str(round(10*pMg_p),2),'.pdf');
    strPlotFilePDF3=strcat(strPlotPath,'\Postprocess\Bound\rxnhist_P_',num2str(P,3),'_Psi_',num2str(-100*Psi,2),'_Ic_',num2str(round(100*Ic_c),2),'_pHc_',num2str(round(100*pH_c),3),'_pHp_',num2str(round(10*pH_p),2),...
                          '_pMgc_',num2str(round(10*pMg_c),2),'_pMgp_',num2str(round(10*pMg_p),2),'.pdf');
    strPlotFilePDF4=strcat(strPlotPath,'\Postprocess\Bound\rxncorrFit_P_',num2str(P,3),'_Psi_',num2str(-100*Psi,2),'_Ic_',num2str(round(100*Ic_c),2),'_pHc_',num2str(round(100*pH_c),3),'_pHp_',num2str(round(10*pH_p),2),...
                          '_pMgc_',num2str(round(10*pMg_c),2),'_pMgp_',num2str(round(10*pMg_p),2),'.pdf');
    strPlotFilePDF5=strcat(strPlotPath,'\Postprocess\Bound\rxnhistFit_P_',num2str(P,3),'_Psi_',num2str(-100*Psi,2),'_Ic_',num2str(round(100*Ic_c),2),'_pHc_',num2str(round(100*pH_c),3),'_pHp_',num2str(round(10*pH_p),2),...
                          '_pMgc_',num2str(round(10*pMg_c),2),'_pMgp_',num2str(round(10*pMg_p),2),'.pdf');
end

%% Read data
load(strReadFileMAT1,'A_PHI_PZ_s','B_PHI_PZ_s','Cs','n_per');
load(strReadFileMAT2,'Ic_p_s','Ct_p_s','Cper_s');
load(strReadFileMAT3,'DrG0tr_s');
load(strReadFileMAT4,'S','n','m','sign_v');
load(strReadFileMAT5,'DrGtr_s_e_av','DrGtr_s_e_std','n_set_rxn');
load(strReadFileMAT6,'rxn_biggid_par_raw','i_type_rxn');
load(strReadFileMAT7,'DrGtr_s_av','DrGtr_s_std');
load(strReadFileMAT8,'rxn_viol');
load(strReadFileMAT9,'rxn_max_q','rxn_min_q');
load(strReadFileMAT10,'y_q');

%% Memory allocation
i_nz_e=cell(n_set_rxn,1);
n_set_p=zeros(n_set_rxn,1);
rxn_corr=zeros(n_set_rxn,1);
DrGth=cell(n_set_rxn,1);
hist=zeros(nbins,n_set_rxn);
rxnFit_corr=zeros(n_set_rxn,1);
DrGth_fit=cell(n_set_rxn,1);
histFit=zeros(nbins,n_set_rxn);

%% Setup reversible reactions
for j=1:m
    if sign_v(j)==-1
        S(:,j)=-S(:,j);
    end
end

%% Dependent Parameters 
for i=1:n_set_rxn
    n_set_p(i)=nnz(DrGtr_s_e_av{i});
end
nt_set_p=sum(n_set_p);
err=zeros(nt_set_p,1);
err_c=zeros(nbins,1);
errFit_c=zeros(nbins,1);

n_all=n+n_per;
Ic_c_s=Ic_c/Cs;
Ct_c_s=1+Ct_p_s-2*(Ic_c_s*f_phi(Ic_c_s,A_PHI_PZ_s,B_PHI_PZ_s)-Ic_p_s*f_phi(Ic_p_s,A_PHI_PZ_s,B_PHI_PZ_s));
SS=S(1:n,:);
SSper=S(n+1:n_all,:);
v1=sum(S)';
v2=sum(SS)';
kk=DrG0tr_s+v1*log(Cs)+v2*log(Ct_c_s)+SSper'*log(Cper_s);
DrGtr_s_fit=kk+SS'*y_q;
Gamma_fit=SS'*y_q+v1*log(Cs)+v2*log(Ct_c_s)+SSper'*log(Cper_s);

rxn_biggid_par_raw{32}='BET_CHOL';
rxn_biggid=strrep(rxn_biggid_par_raw,'_','-');

% %% Manually correction expectation of DrG (assuming it is equal to DrG evaluated at cheb center)
% load('C:\Amir\Postdoc-UCSD\Projects\BCCS\Core\Shared-data\MAT\cheb_P_303_Psi_14_Ic_30_pHc_750_pHp_70_pMgc_27_pMgp_27_w_25.mat','y_q');
% 
% DG=kk+SS'*y_q;
% DrGtr_s_av(32)=DG(32);

%% Calculate correlations, errors, and histogram
% i-
iii=0;
for i=1:n_set_rxn
    i_nz_e{i}=find(DrGtr_s_e_av{i});
    DrGth{i}=DrGtr_s_av(i_nz_e{i});
    DrGtr_s_e_av{i}=DrGtr_s_e_av{i}(i_nz_e{i});
    DrGtr_s_e_std{i}=DrGtr_s_e_std{i}(i_nz_e{i});
    
    err(iii+1:iii+n_set_p(i))=abs(DrGth{i}-DrGtr_s_e_av{i});
    iii=iii+n_set_p(i);
    th_m=mean(DrGth{i});
    ex_m=mean(DrGtr_s_e_av{i});
    th_std=sqrt(sum((DrGth{i}-th_m).^2)/(n_set_p(i)-1));
    ex_std=sqrt(sum((DrGtr_s_e_av{i}-ex_m).^2)/(n_set_p(i)-1));
    rxn_corr(i)=mean((DrGth{i}-th_m).*(DrGtr_s_e_av{i}-ex_m))/th_std/ex_std; 
end

err_rmsd=sqrt(sum(err.^2)/nt_set_p);
err_max=max(err);
err_p=linspace(0,err_max+1e-10,nbins+1);
for i=1:nbins
    err_c(i)=(err_p(i)+err_p(i+1))/2;
end
for i=1:nbins
    iii=0;
    for j=1:n_set_rxn
        for k=1:n_set_p(j)
            if err(iii+k)>=err_p(i) && err(iii+k)<err_p(i+1)
                hist(i,j)=hist(i,j)+1;
            end
        end
        iii=iii+n_set_p(j);
    end
end
hist=100*hist/nt_set_p;

% ii-
iii=0;
for i=1:n_set_rxn
    DrGth_fit{i}=DrGtr_s_fit(i_nz_e{i});
    err(iii+1:iii+n_set_p(i))=abs(DrGth_fit{i}-DrGtr_s_e_av{i});
    iii=iii+n_set_p(i);
    th_m=mean(DrGth_fit{i});
    ex_m=mean(DrGtr_s_e_av{i});
    th_std=sqrt(sum((DrGth_fit{i}-th_m).^2)/(n_set_p(i)-1));
    ex_std=sqrt(sum((DrGtr_s_e_av{i}-ex_m).^2)/(n_set_p(i)-1));
    rxnFit_corr(i)=mean((DrGth_fit{i}-th_m).*(DrGtr_s_e_av{i}-ex_m))/th_std/ex_std; 
end

errFit_rmsd=sqrt(sum(err.^2)/nt_set_p);
errFit_max=max(err);
err_p=linspace(0,errFit_max+1e-10,nbins+1);
for i=1:nbins
    errFit_c(i)=(err_p(i)+err_p(i+1))/2;
end
for i=1:nbins
    iii=0;
    for j=1:n_set_rxn
        for k=1:n_set_p(j)
            if err(iii+k)>=err_p(i) && err(iii+k)<err_p(i+1)
                histFit(i,j)=histFit(i,j)+1;
            end
        end
        iii=iii+n_set_p(j);
    end
end
histFit=100*histFit/nt_set_p;

%% Display
disp(err_rmsd);
disp(err_max);
disp(errFit_rmsd);
disp(errFit_max);

%% Save data
save(strSaveFileMAT,'rxn_corr','err_rmsd','err_max','rxnFit_corr','errFit_rmsd','errFit_max','Gamma_fit');

%% Plots
ii=1:1:m;
ii1=ii-0.2;
ii2=ii+0.2;
rxn_baseline=1e-2;
DrGtr_s_fit(DrGtr_s_fit>-rxn_baseline)=-rxn_baseline;

hh1=figure;
set(hh1,'defaultAxesColorOrder',[left_color;right_color]);

yyaxis left
bar1=bar(ii1,[rxn_min_q(i_type_rxn),rxn_max_q(i_type_rxn)-rxn_min_q(i_type_rxn)],'stacked');
ylabel('$-\Delta_{r} G''/RT$','FontSize',28,'FontName','Times New Roman','Interpreter','latex');
hold on 
% for i=1:n_set_rxn
%     ii3=ii1(i_nz_e{i});
%     errorbar(ii3,-DrGtr_s_e_av{i},2*DrGtr_s_e_std{i},'o','MarkerEdgeColor','none','MarkerFaceColor',data_color{i},'Markersize',4,'Color',data_color{i},'LineWidth',1);
%     hold on
% end
errorbar(ii1,-DrGtr_s_av(i_type_rxn),2*DrGtr_s_std(i_type_rxn),'*','MarkerEdgeColor',[0,0,255]/255,'MarkerFaceColor',[0,0,0]/255,'Markersize',8,'Color',[0,0,255]/255,'LineWidth',2);
hold on
plot(ii1,-DrGtr_s_fit(i_type_rxn),'x','MarkerEdgeColor',[0,0,0]/255,'MarkerFaceColor',[0,0,0]/255,'Markersize',10,'Color',[0,0,0]/255,'LineWidth',2.0);
set(bar1(2),'BaseValue',rxn_baseline,'FaceColor',left_color,'BarWidth',0.3);
set(bar1(1),'FaceColor','none','EdgeColor','none','BarWidth',0.3);
xtickangle(gca,90);
set(gca,'XTick',1:m,'XTickLabel',rxn_biggid(i_type_rxn),'YScale','log');
ylim([rxn_baseline 1000]);

yyaxis right
bar2=bar(ii2,rxn_viol(i_type_rxn)');
ylabel('$P(\mbox{violation})$','FontSize',28,'FontName','Times New Roman','Interpreter','latex'); 
set(bar2(1),'BaseValue',0,'FaceColor',right_color,'BarWidth',0.3); 
set(gca,'FontSize',22,'FontName','Times New Roman');
set(gcf, 'PaperSize', [30 9]);
set(gcf, 'PaperPosition', [0 0 30 9]);

hh2=figure;
DrGmin=1e-8;
DrGmax=0;
for i=1:n_set_rxn
    DrGmax=max(DrGmax,max(max(-DrGtr_s_e_av{i},-DrGth{i})));
    plot(-DrGth{i},-DrGtr_s_e_av{i},'o','MarkerEdgeColor','none','MarkerFaceColor',data_color{i},'Markersize',6);
    hold on
end
x1=linspace(DrGmin,DrGmax,500);
x2=linspace(DrGmin,DrGmax-r*err_rmsd,500);
x3=linspace(r*err_rmsd+DrGmin,DrGmax,500);
x22=linspace(DrGmin,DrGmax-err_rmsd,500);
x33=linspace(err_rmsd+DrGmin,DrGmax,500);
y1=x1;
y2=x2+r*err_rmsd;
y3=x3-r*err_rmsd;
y22=x22+err_rmsd;
y33=x33-err_rmsd;
plot(x1,y1,'-k','LineWidth',1);
hold on
plot(x2,y2,':k','LineWidth',1);
hold on
plot(x3,y3,':k','LineWidth',1);
hold on
plot(x22,y22,'--k','LineWidth',1);
hold on
plot(x33,y33,'--k','LineWidth',1);

%axis equal
xlim([DrGmin DrGmax]);
ylim([DrGmin DrGmax]);
xlabel('$-(\Delta_{r} G''/RT)_{\rm{th}}$','FontSize',18,'FontName','Times New Roman','Interpreter','latex'); 
ylabel('$-(\Delta_{r} G''/RT)_{\rm{ex}}$','FontSize',18,'FontName','Times New Roman','Interpreter','latex'); 
set(gca,'FontSize',18,'FontName','Times New Roman');
set(gcf, 'PaperUnits', 'centimeters');
set(gcf, 'PaperSize', [20 20]);
set(gcf, 'PaperPosition', [0 0 20 20]);

hh3=figure;
bar2=bar(err_c,hist,'stacked','BarWidth',1);
for i=1:n_set_rxn
    set(bar2(i),'FaceColor',data_color{i},'FaceAlpha',0.8);
end
hold on
plot(ones(100,1)*err_rmsd,linspace(0,100,100),'--k','LineWidth',1);
hold on
plot(ones(100,1)*r*err_rmsd,linspace(0,100,100),':k','LineWidth',1);

ylim([0,90]);

set(gca,'FontSize',18,'FontName','Times New Roman');
xlabel('$|(\Delta_{r} G''/RT)_{\rm{th},\it{i}}-(\Delta_{r} G''/RT)_{\rm{ex},\it{i}}|$','FontSize',14,'FontName','Times New Roman','Interpreter','latex'); 
ylabel('Frequency ($\%$)','FontSize',18,'FontName','Times New Roman','Interpreter','latex'); 
set(gcf, 'PaperUnits', 'centimeters');
set(gcf, 'PaperSize', [20 16]);
set(gcf, 'PaperPosition', [0 0 20 16]);

hh4=figure;
DrGmin=1e-8;
DrGmax=0;
for i=1:n_set_rxn
    DrGmax=max(DrGmax,max(max(-DrGtr_s_e_av{i},-DrGth_fit{i})));
    plot(-DrGth_fit{i},-DrGtr_s_e_av{i},'o','MarkerEdgeColor','none','MarkerFaceColor',data_color{i},'Markersize',6);
    hold on
end
x1=linspace(DrGmin,DrGmax,500);
x2=linspace(DrGmin,DrGmax-r*errFit_rmsd,500);
x3=linspace(r*errFit_rmsd+DrGmin,DrGmax,500);
x22=linspace(DrGmin,DrGmax-errFit_rmsd,500);
x33=linspace(errFit_rmsd+DrGmin,DrGmax,500);
y1=x1;
y2=x2+r*errFit_rmsd;
y3=x3-r*errFit_rmsd;
y22=x22+errFit_rmsd;
y33=x33-errFit_rmsd;
plot(x1,y1,'-k','LineWidth',1);
hold on
plot(x2,y2,':k','LineWidth',1);
hold on
plot(x3,y3,':k','LineWidth',1);
hold on
plot(x22,y22,'--k','LineWidth',1);
hold on
plot(x33,y33,'--k','LineWidth',1);

%axis equal
xlim([DrGmin DrGmax]);
ylim([DrGmin DrGmax]);
xlabel('$-(\Delta_{r} G''/RT)_{\rm{th}}$','FontSize',18,'FontName','Times New Roman','Interpreter','latex'); 
ylabel('$-(\Delta_{r} G''/RT)_{\rm{ex}}$','FontSize',18,'FontName','Times New Roman','Interpreter','latex'); 
set(gca,'FontSize',18,'FontName','Times New Roman');
set(gcf, 'PaperUnits', 'centimeters');
set(gcf, 'PaperSize', [20 20]);
set(gcf, 'PaperPosition', [0 0 20 20]);

hh5=figure;
bar2=bar(errFit_c,histFit,'stacked','BarWidth',1);
for i=1:n_set_rxn
    set(bar2(i),'FaceColor',data_color{i},'FaceAlpha',0.8);
end
hold on
plot(ones(100,1)*errFit_rmsd,linspace(0,100,100),'--k','LineWidth',1);
hold on
plot(ones(100,1)*r*errFit_rmsd,linspace(0,100,100),':k','LineWidth',1);

ylim([0,90]);

set(gca,'FontSize',18,'FontName','Times New Roman');
xlabel('$|(\Delta_{r} G''/RT)_{\rm{th},\it{i}}-(\Delta_{r} G''/RT)_{\rm{ex},\it{i}}|$','FontSize',14,'FontName','Times New Roman','Interpreter','latex'); 
ylabel('Frequency ($\%$)','FontSize',18,'FontName','Times New Roman','Interpreter','latex'); 
set(gcf, 'PaperUnits', 'centimeters');
set(gcf, 'PaperSize', [20 16]);
set(gcf, 'PaperPosition', [0 0 20 16]);

%% Print Plots
print(hh1,'-dpdf',strPlotFilePDF1);
print(hh2,'-dpdf',strPlotFilePDF2);
print(hh3,'-dpdf',strPlotFilePDF3);
print(hh4,'-dpdf',strPlotFilePDF4);
print(hh5,'-dpdf',strPlotFilePDF5);

return
