# Supplementary material for: The quantitative metabolome is shaped by abiotic constraints
Source: Nat Commun. 2021 May 26;12:3178. doi: 10.1038/s41467-021-23214-9 (PMC8155068; doi:10.1038/s41467-021-23214-9)
Supplement: Supplementary file 9 — Supplementary Code 1 [file 41467_2021_23214_MOESM9_ESM.zip › Codes/Core/Postprocess/RxnViol.m]

function RxnViol()
clc;

%% Independent Parameters
Ic_c=0.3;
pH_c=7.5;
pH_p=7.0;
pMg_c=2.699;
pMg_p=2.699;     %it is given here only to read cheb_c data. 
P=303;
Psi=-0.14;
with_Mg=0;

i_set0=0;
n_dir=[10000;10000;10000;10000;10000];
n_set=size(n_dir,1);
strReadFileMAT2=cell(n_set,1);

%% Path strings
strDataPath='WorkingDirectory\Core\Shared-data';
strReadFileMAT1=strcat(strDataPath,'\MAT\parameters.mat');
if with_Mg
    strSaveFileMAT=strcat(strDataPath,'\MAT\rxnviol_P_',num2str(P,3),'_Psi_',num2str(-100*Psi,2),'_Ic_',num2str(round(100*Ic_c),2),'_pHc_',num2str(round(100*pH_c),3),'_pHp_',num2str(round(10*pH_p),2),...
                          '_pMgc_',num2str(round(10*pMg_c),2),'_pMgp_',num2str(round(10*pMg_p),2),'Mg.mat');
    for i_set=1:n_set
        strReadFileMAT2{i_set}=strcat(strDataPath,'\MAT\Proj\orth_P_',num2str(P,3),'_Psi_',num2str(-100*Psi,2),'_Ic_',num2str(round(100*Ic_c),2),'_pHc_',num2str(round(100*pH_c),3),'_pHp_',num2str(round(10*pH_p),2),...
                          '_pMgc_',num2str(round(10*pMg_c),2),'_pMgp_',num2str(round(10*pMg_p),2),'Mg_',num2str(i_set0+i_set),'.mat');
    end
else
    strSaveFileMAT=strcat(strDataPath,'\MAT\rxnviol_P_',num2str(P,3),'_Psi_',num2str(-100*Psi,2),'_Ic_',num2str(round(100*Ic_c),2),'_pHc_',num2str(round(100*pH_c),3),'_pHp_',num2str(round(10*pH_p),2),...
                          '_pMgc_',num2str(round(10*pMg_c),2),'_pMgp_',num2str(round(10*pMg_p),2),'.mat');
    for i_set=1:n_set
        strReadFileMAT2{i_set}=strcat(strDataPath,'\MAT\Proj\orth_P_',num2str(P,3),'_Psi_',num2str(-100*Psi,2),'_Ic_',num2str(round(100*Ic_c),2),'_pHc_',num2str(round(100*pH_c),3),'_pHp_',num2str(round(10*pH_p),2),...
                          '_pMgc_',num2str(round(10*pMg_c),2),'_pMgp_',num2str(round(10*pMg_p),2),'_',num2str(i_set0+i_set),'.mat');
    end
end

%% Read data
load(strReadFileMAT1,'m');

%% Memory allocation
rxn_viol=zeros(m,1);
n_total=0;
n_unintersect=0;
n_lb_intersection=0;
for i_set=1:n_set
    load(strReadFileMAT2{i_set},'ineq_viol_dir_c','n_viol_dir_m');
    for i_dir=1:n_dir(i_set)
        if n_viol_dir_m(i_dir)==0
            n_unintersect=n_unintersect+1;
            continue;
        else
            for i=1:n_viol_dir_m(i_dir)
                if ineq_viol_dir_c{i_dir}(i)<=m
                    n_total=n_total+1;
                    rxn_viol(ineq_viol_dir_c{i_dir}(i))=rxn_viol(ineq_viol_dir_c{i_dir}(i))+1;
                else
                    n_lb_intersection=n_lb_intersection+1;
                end
            end
        end
    end
    clear('ineq_viol_dir_c','n_viol_dir_m');
end
rxn_viol=rxn_viol/n_total;
disp(n_unintersect);
disp(n_lb_intersection);

%% Save
save(strSaveFileMAT,'rxn_viol','n_unintersect','n_lb_intersection');


return
