# Supplementary material for: The quantitative metabolome is shaped by abiotic constraints
Source: Nat Commun. 2021 May 26;12:3178. doi: 10.1038/s41467-021-23214-9 (PMC8155068; doi:10.1038/s41467-021-23214-9)
Supplement: Supplementary file 9 — Supplementary Code 1 [file 41467_2021_23214_MOESM9_ESM.zip › Codes/Core/Postprocess/SpeciesDistribution.m]

function SpeciesDistribution()
clc;

%% Path strings
strReadPath='WorkingDirectory\Core\Shared-data';
strPlotPath='WorkingDirectory\Core\Plots\Postprocess\SpecDistribution';
strReadFileMAT1=strcat(strReadPath,'\MAT\basic_parameters.mat');
strReadFileMAT2=strcat(strReadPath,'\MAT\parameters_core.mat');
strReadFileMAT3=strcat(strReadPath,'\MAT\parameters.mat');

%% Read parameters
load(strReadFileMAT1,'A_PHI_PZ_s','B_PHI_PZ_s','Cs');
load(strReadFileMAT2,'pKa','pKMg','pKMMg','z_vec');
load(strReadFileMAT3,'n','n_per');

%% Independent parameters
Ic_c=0.3;              % M
Ic_p=0.1871;              % M
pH_c=8.5;
pH_p=7;
pMg_c=16;
pMg_p=2.699;
i_met=4;
n_p=100;
pH_min=1;
pH_max=14;

mf_thresh=0.005;

%% Dependent parameters
n_all=n+n_per;
CH_c=10^(-pH_c);
CH_p=10^(-pH_p);
CMg_c=10^(-pMg_c);
CMg_p=10^(-pMg_p);
Ic_c_s=Ic_c/Cs;
Ic_p_s=Ic_p/Cs;
C_activity_c=f_gamma(Ic_c_s,A_PHI_PZ_s,B_PHI_PZ_s);
C_activity_p=f_gamma(Ic_p_s,A_PHI_PZ_s,B_PHI_PZ_s);
ns=size(z_vec{i_met},2);

%% Memory allocation
mf=zeros(3*ns,1);   %generic mole fraction of species (rho,mu1,mu2) to be included in pie chart
spec=cell(3*ns,1);
rho=zeros(n_p,ns);
mu1=zeros(n_p,ns);
mu2=zeros(n_p,ns);
rho_e=zeros(ns,1);
mu1_e=zeros(ns,1);
mu2_e=zeros(ns,1);
drho=zeros(n_p,ns);
dmu1=zeros(n_p,ns);
dmu2=zeros(n_p,ns);
drho_e=zeros(ns,1);
dmu1_e=zeros(ns,1);
dmu2_e=zeros(ns,1);
z_eff=zeros(n_p,1);
dNa_A=zeros(n_p,1);
hh=cell(2*ns+3,1);
pH=linspace(pH_min,pH_max,n_p);
CH=10.^(-pH);

%% Ka and KMg at I=Ic_a_Mg
if i_met>=1 && i_met<=n
    pH_e=pH_c;
    CH_e=CH_c;
    CMg_e=CMg_c;
    Ka_I=zeros(1,ns-1);
    for k=1:ns-1
        Ka_I(k)=10^(-pKa{i_met}(k));
        Ka_I(k)=Ka_I(k)*exp(-2*(1-k-z_vec{i_met}(1))*C_activity_c);
    end
    KMg_I=zeros(1,ns);
    for k=1:ns
        KMg_I(k)=10^(-pKMg{i_met}(k));
        KMg_I(k)=KMg_I(k)*exp(4*(k-1+z_vec{i_met}(1))*C_activity_c);
    end
    KMMg_I=zeros(1,ns);
    for k=1:ns
        KMMg_I(k)=10^(-pKMMg{i_met}(k));
        KMMg_I(k)=KMMg_I(k)*exp(4*(k+1+z_vec{i_met}(1))*C_activity_c);
    end
elseif i_met>n && i_met<=n_all
    pH_e=pH_p;
    CH_e=CH_p;
    CMg_e=CMg_p;
    Ka_I=zeros(1,ns-1);
    for k=1:ns-1
        Ka_I(k)=10^(-pKa{i_met}(k));
        Ka_I(k)=Ka_I(k)*exp(-2*(1-k-z_vec{i_met}(1))*C_activity_p);
    end
    KMg_I=zeros(1,ns);
    for k=1:ns
        KMg_I(k)=10^(-pKMg{i_met}(k));
        KMg_I(k)=KMg_I(k)*exp(4*(k-1+z_vec{i_met}(1))*C_activity_p);
    end
    KMMg_I=zeros(1,ns);
    for k=1:ns
        KMMg_I(k)=10^(-pKMMg{i_met}(k));
        KMMg_I(k)=KMMg_I(k)*exp(4*(k+1+z_vec{i_met}(1))*C_activity_p);
    end
else
    disp('i_met out of range.');
    return
end
KKa_I=zeros(1,ns);
KKa_I(1)=1;
for k=2:ns
    KKa_I(k)=KKa_I(k-1)*Ka_I(k-1);
end

%% Calculate mole fractions and their derivatives
for k=1:ns
    [rho_e(k),drho_e(k)]=fun_rho(CH_e,CMg_e,KKa_I,KMg_I,KMMg_I,k,ns);
    [mu1_e(k),dmu1_e(k)]=fun_mu1(CH_e,CMg_e,KKa_I,KMg_I,KMMg_I,k,ns);
    [mu2_e(k),dmu2_e(k)]=fun_mu2(CH_e,CMg_e,KKa_I,KMg_I,KMMg_I,k,ns);
end
for k=1:ns
    for i=1:n_p
        [rho(i,k),drho(i,k)]=fun_rho(CH(i),CMg_e,KKa_I,KMg_I,KMMg_I,k,ns);
        [mu1(i,k),dmu1(i,k)]=fun_mu1(CH(i),CMg_e,KKa_I,KMg_I,KMMg_I,k,ns);
        [mu2(i,k),dmu2(i,k)]=fun_mu2(CH(i),CMg_e,KKa_I,KMg_I,KMMg_I,k,ns);
    end
end

%% Calculate effective charge and buffer intensity
for i=1:n_p
    for k=1:ns
        z_eff(i)=z_eff(i)+rho(i,k)*(k+z_vec{i_met}(1)-1)+mu1(i,k)*(k+z_vec{i_met}(1)+1)+mu2(i,k)*(k+z_vec{i_met}(1)+3);
        dNa_A(i)=dNa_A(i)-drho(i,k)*(k+z_vec{i_met}(1)-1)-dmu1(i,k)*(k+z_vec{i_met}(1)+1)-dmu2(i,k)*(k+z_vec{i_met}(1)+3);
    end
end
z_eff_e=0;
dNa_A_e=0;
for k=1:ns
    z_eff_e=z_eff_e+rho_e(k)*(k+z_vec{i_met}(1)-1)+mu1_e(k)*(k+z_vec{i_met}(1)+1)+mu2_e(k)*(k+z_vec{i_met}(1)+3);
    dNa_A_e=dNa_A_e-drho_e(k)*(k+z_vec{i_met}(1)-1)-dmu1_e(k)*(k+z_vec{i_met}(1)+1)-dmu2_e(k)*(k+z_vec{i_met}(1)+3);
end

%% Pie chart 
n_spec=0;
mf_other=0;
for k=1:ns
    if rho_e(k)>mf_thresh
        n_spec=n_spec+1;
        mf(n_spec)=rho_e(k);
        if k>1
            spec{n_spec}=strcat('H_',num2str(k-1),'A');
        else
            spec{n_spec}='A';
        end
    else
        mf_other=mf_other+rho_e(k);
    end
    if mu1_e(k)>mf_thresh
        n_spec=n_spec+1;
        mf(n_spec)=mu1_e(k);
        if k>1
            spec{n_spec}=strcat('MgH_',num2str(k-1),'A');
        else
            spec{n_spec}='MgA';
        end
    else
        mf_other=mf_other+mu1_e(k);
    end
    if mu2_e(k)>mf_thresh
        n_spec=n_spec+1;
        mf(n_spec)=mu2_e(k);
        if k>1
            spec{n_spec}=strcat('Mg_2H_',num2str(k-1),'A');
        else
            spec{n_spec}='Mg_2A';
        end
    else
        mf_other=mf_other+mu2_e(k);
    end
end
mf(n_spec+1)=mf_other;
spec{n_spec+1}='Remainder';
mf=mf(1:n_spec+1);
spec=spec(1:n_spec+1);
[mf,ii]=sort(mf,'descend');
spec=spec(ii);

%% Plots
left_color=[10,10,255]/255;
right_color=[232,139,62]/255;
point_color=[255,0,0]/255;
% for k=1:ns
%     hh{k}=figure;
%     set(gcf,'defaultAxesColorOrder',[left_color;right_color]);
%     yyaxis left
%     plot(pH,rho(:,k),'-','LineWidth',2);
%     hold on
%     plot(pH_e,rho_e(k),'o','MarkerEdgeColor','none','MarkerFaceColor',point_color);
%     
%     ylabel('$\rho$','FontSize',18,'FontName','Times New Roman','Interpreter','latex'); 
%     set(gca,'FontSize',18,'FontName','Times New Roman');
%     
%     yyaxis right
%     plot(pH,drho(:,k),'--','LineWidth',2);
%     hold on
%     plot(pH_e,drho_e(k),'o','MarkerEdgeColor','none','MarkerFaceColor',point_color);
%     
%     ylabel('$\rm{d}\rho/\rm{dpH}$','FontSize',18,'FontName','Times New Roman','Interpreter','latex'); 
%     set(gca,'FontSize',18,'FontName','Times New Roman'); 
%     
%     xlabel('$\rm{pH}$','FontSize',18,'FontName','Times New Roman','Interpreter','latex'); 
%     set(gcf, 'PaperUnits', 'centimeters');
%     set(gcf, 'PaperSize', [20 16]);
%     set(gcf, 'PaperPosition', [0 0 20 16]);
% end
% 
% for k=1:ns
%     hh{k+ns}=figure;
%     set(gcf,'defaultAxesColorOrder',[left_color;right_color]);
%     yyaxis left
%     plot(pH,mu1(:,k),'-','LineWidth',2);
%     hold on
%     plot(pH_e,mu1_e(k),'o','MarkerEdgeColor','none','MarkerFaceColor',point_color);
%     ylabel('$\mu_1$','FontSize',18,'FontName','Times New Roman','Interpreter','latex');
%     
%     yyaxis right
%     plot(pH,dmu1(:,k),'--','LineWidth',2);
%     hold on
%     plot(pH_e,dmu1_e(k),'o','MarkerEdgeColor','none','MarkerFaceColor',point_color);
%     
%     xlabel('$\rm{pH}$','FontSize',18,'FontName','Times New Roman','Interpreter','latex'); 
%     ylabel('$\rm{d}\mu_1/\rm{dpH}$','FontSize',18,'FontName','Times New Roman','Interpreter','latex'); 
%     set(gca,'FontSize',18,'FontName','Times New Roman');
%     set(gcf, 'PaperUnits', 'centimeters');
%     set(gcf, 'PaperSize', [20 16]);
%     set(gcf, 'PaperPosition', [0 0 20 16]);
% end

hh{2*ns+1}=figure;
plot(pH,z_eff,'-','Color',left_color,'LineWidth',2);
hold on
plot(pH_e,z_eff_e,'o','MarkerEdgeColor','none','MarkerFaceColor',point_color);
xlabel('$\rm{pH}$','FontSize',18,'FontName','Times New Roman','Interpreter','latex'); 
ylabel('$\bar{z}_{\rm{A}}$','FontSize',18,'FontName','Times New Roman','Interpreter','latex'); 
set(gca,'FontSize',18,'FontName','Times New Roman');
set(gcf, 'PaperUnits', 'centimeters');
set(gcf, 'PaperSize', [20 16]);
set(gcf, 'PaperPosition', [0 0 20 16]);

hh{2*ns+2}=figure;
set(gcf,'defaultAxesColorOrder',[left_color;right_color]);
yyaxis left
plot(pH,-z_eff,'-','LineWidth',2);
hold on
plot(pH_e,-z_eff_e,'o','MarkerEdgeColor','none','MarkerFaceColor',point_color);
ylabel('$[\rm{Na}]_{\rm{A}}/[\![\rm{A}]\!]$','FontSize',18,'FontName','Times New Roman','Interpreter','latex');

yyaxis right
plot(pH,dNa_A,'--','LineWidth',2);
hold on
plot(pH_e,dNa_A_e,'o','MarkerEdgeColor','none','MarkerFaceColor',point_color);

xlabel('$\rm{pH}$','FontSize',18,'FontName','Times New Roman','Interpreter','latex'); 
ylabel('$\beta_{\rm{A}}$','FontSize',18,'FontName','Times New Roman','Interpreter','latex'); 
set(gca,'FontSize',18,'FontName','Times New Roman');
set(gcf, 'PaperUnits', 'centimeters');
set(gcf, 'PaperSize', [20 16]);
set(gcf, 'PaperPosition', [0 0 20 16]);

hh{2*ns+3}=figure;
pie(mf);
axis off
legend(spec,'FontSize',16,'FontName','Times New Roman','Location','NorthEast');
 set(gcf, 'PaperUnits', 'centimeters');
set(gcf, 'PaperSize', [15 15]);
set(gcf, 'PaperPosition', [0 0 15 15]);
set(findobj(hh{2*ns+3},'type','text'),'FontSize',16,'FontName','Times New Roman');

for i=2*ns+1:2*ns+3
    strPlotFileName=strcat(strPlotPath,'\WithoutMg3_',num2str(i),'.pdf');
    print(hh{i},'-dpdf',strPlotFileName);
end

return

function [f,df]=fun_rho(CH,CMg,KKa_I,KMg_I,KMMg_I,k,ns)
    P=0;
    dP=0;
    for j=1:ns
        P=P+CH^(j-1)/KKa_I(j)*(1+CMg/KMg_I(j)+CMg^2/KMg_I(j)/KMMg_I(j));
        dP=dP+(j-1)*CH^(j-2)/KKa_I(j)*(1+CMg/KMg_I(j)+CMg^2/KMg_I(j)/KMMg_I(j));
    end
    f=CH^(k-1)/KKa_I(k)/P;
    df=(k-1)*CH^(k-2)/KKa_I(k)/P-CH^(k-1)/KKa_I(k)/P^2*dP;  %df/dH
    df=-log(10)*CH*df;                                      %df/dpH
return

function [f,df]=fun_mu1(CH,CMg,KKa_I,KMg_I,KMMg_I,k,ns)
    P=0;
    dP=0;
    for j=1:ns
        P=P+CH^(j-1)/KKa_I(j)*(1+CMg/KMg_I(j)+CMg^2/KMg_I(j)/KMMg_I(j));
        dP=dP+(j-1)*CH^(j-2)/KKa_I(j)*(1+CMg/KMg_I(j)+CMg^2/KMg_I(j)/KMMg_I(j));
    end
    f=CMg*CH^(k-1)/KKa_I(k)/KMg_I(k)/P;
    df=CMg*((k-1)*CH^(k-2)/KKa_I(k)/P-CH^(k-1)/KKa_I(k)/P^2*dP)/KMg_I(k);   %df/dH
    df=-log(10)*CH*df;                                                      %df/dpH
return

function [f,df]=fun_mu2(CH,CMg,KKa_I,KMg_I,KMMg_I,k,ns)
    P=0;
    dP=0;
    for j=1:ns
        P=P+CH^(j-1)/KKa_I(j)*(1+CMg/KMg_I(j)+CMg^2/KMg_I(j)/KMMg_I(j));
        dP=dP+(j-1)*CH^(j-2)/KKa_I(j)*(1+CMg/KMg_I(j)+CMg^2/KMg_I(j)/KMMg_I(j));
    end
    f=CMg^2*CH^(k-1)/KKa_I(k)/KMg_I(k)/KMMg_I(k)/P;
    df=CMg^2*((k-1)*CH^(k-2)/KKa_I(k)/P-CH^(k-1)/KKa_I(k)/P^2*dP)/KMg_I(k)/KMMg_I(k);   %df/dH
    df=-log(10)*CH*df;                                                                  %df/dpH
return
