# Supplementary material for: The quantitative metabolome is shaped by abiotic constraints
Source: Nat Commun. 2021 May 26;12:3178. doi: 10.1038/s41467-021-23214-9 (PMC8155068; doi:10.1038/s41467-021-23214-9)
Supplement: Supplementary file 9 — Supplementary Code 1 [file 41467_2021_23214_MOESM9_ESM.zip › Codes/Core/Preprocess/BasicParameters.m]

function BasicParameters()
%% %%%%%%%%%%%%%%%%%%%%%%%%%%%%%%%%%%%%%%%%%%%%%%%%%%%%%%%%%%%%%%%%%%%%%%%%%
% Dependencies:
% ----------------------------------
% Depends on:
% 
% On which depends:
% 1- Map_pK
% 2- CalcEffProperties
% 3- CalcFormationEnergy
% 4- ExtractParameters
% 5- ExternalMedium
% 6- LinearFeas
% 7- ReactionEnergy
%% %%%%%%%%%%%%%%%%%%%%%%%%%%%%%%%%%%%%%%%%%%%%%%%%%%%%%%%%%%%%%%%%%%%%%%%%%
clc;

%% Path strings
strSavePath='WorkingDirectory\Core\Shared-data';
strSaveFileNameMAT=strcat(strSavePath,'\MAT\basic_parameters.mat');

%% Independent parameters
n_per=7;
Nav=6.02214076e23;                                          % molecule mol^(-1)
F=96485.332;                                                % C mol^(-1)
Rgas=8.3144598;                                             % Pa m^3 mol^(-1) K^(-1)
T=25;                                                       % C
pi_raw=303;                                                 % kPa
Vcell=2.6;                      % BW25113 at 0.65 1/h       % fL
Ic_e=0.30;                                                  % M
A_PHI_PZ=0.392139132830784;     % Alberty at 25 C           % mol^(-1/2) kg^(1/2)
B_PHI_PZ=1.2;                                               % mol^(-1/2) kg^(1/2)
rho_hat=1.00031;   %(reduced solution density)              % kg L^(-1)
Psi=-0.14;         %(Psi_c-Psi_p)                           % V        
C_CaCl2=0.0001;                                             % M
C_MgSO4=0.002;                                              % M
pH_c=7.5;
CMg_c=10^(-2.699);                                                % M
CK_c=0.2;                                                  % M
CNa_c=0.014;                                                % M
CCl_c=0.02;                                                 % M
Cb_e=0.0625;                                                % M
Kw=1e-14;
MWw=18;
%DG00w=-237.19;         % Alberty                           % kJ/mol
DG00w=-238.7;          % eQuilibrator
DG00Mg=-455.3;                                              % kJ/mol
pi_transport=0;         %0->Plt2rpp (Pit), 1->Pluabcpp(Pst)

% periplasmic conditions
pH_p=7;
Cper=zeros(n_per,1);
Cper(1)=0.0222;               %glc__D_p                      % M
Cper(2)=0.0001;               %chol_p                        % M
Cper(3)=0.0001;               %co2_p                         % M
Cper(4)=0.0001;               %ac_p                          % M
Cper(7)=0.001;                %glyb                          % M

%% Dependent parameters
T=T+273;                                                % K
Cs=pi_raw/Rgas/T;                                       % M
C_CaCl2_s=C_CaCl2/Cs;                                         
C_MgSO4_s=C_MgSO4/Cs;   
pMg_c=-log10(CMg_c);
pK_c=-log10(CK_c);
pNa_c=-log10(CNa_c);
pCl_c=-log10(CCl_c);
CH_p_s=10^(-pH_p)/Cs;                                       
CH_c_s=10^(-pH_c)/Cs;                                       
CMg_c_s=CMg_c/Cs;                                      
CK_c_s=CK_c/Cs;                                        
CNa_c_s=CNa_c/Cs;                                     
CCl_c_s=CCl_c/Cs;
Ic_e_s=Ic_e/Cs;
Cb_e_s=Cb_e/Cs;
Cper_s=Cper/Cs;
Bw_s=Kw/CH_c_s/Cs^2+CH_c_s;    
A_PHI_PZ_s=A_PHI_PZ*sqrt(Cs/rho_hat);
B_PHI_PZ_s=B_PHI_PZ*sqrt(Cs/rho_hat);
Psi_s=Psi*F/Rgas/T;
DG00w_s=1000*DG00w/Rgas/T;
DG00Mg_s=1000*DG00Mg/Rgas/T;
Cw_c_s=1000*rho_hat/MWw/Cs;

%% Save
save(strSaveFileNameMAT,'n_per','A_PHI_PZ_s','B_PHI_PZ_s','rho_hat','pH_c','pH_p','pMg_c','pK_c','pNa_c','pCl_c','CH_p_s','CH_c_s','CK_c_s','CNa_c_s','CCl_c_s',...
    'CMg_c_s','Bw_s','Ic_e','pi_raw','Cb_e_s','Ic_e_s','Cper_s','Rgas','T','Cs','Psi_s','C_CaCl2_s','C_MgSO4_s','DG00w_s','DG00Mg_s','Cw_c_s','Nav','Vcell','pi_transport');
return
