# Supplementary material for: The quantitative metabolome is shaped by abiotic constraints
Source: Nat Commun. 2021 May 26;12:3178. doi: 10.1038/s41467-021-23214-9 (PMC8155068; doi:10.1038/s41467-021-23214-9)
Supplement: Supplementary file 9 — Supplementary Code 1 [file 41467_2021_23214_MOESM9_ESM.zip › Codes/Core/Preprocess/CalcEffProperties.m]

function CalcEffProperties()
%% %%%%%%%%%%%%%%%%%%%%%%%%%%%%%%%%%%%%%%%%%%%%%%%%%%%%%%%%%%%%%%%%%%%%%%%%%
% Dependencies:
% ----------------------------------
% Depends on:
% 1- BasicParameters
% 2- Map_pK
% 3- StoichiometryOrdCorr
%
% On which depends:
% 1- ExtractParameters
% 2- StoichiometryOrdCorr
% 3- ExternalMedium
% 4- LinearFeas
%% %%%%%%%%%%%%%%%%%%%%%%%%%%%%%%%%%%%%%%%%%%%%%%%%%%%%%%%%%%%%%%%%%%%%%%%%%
clc;

%% Path strings
strDataEXLPath='WorkingDirectory\Core\Input-data-sheets';
strDataMATPath='WorkingDirectory\Core\Shared-data\MAT';
strReadParafilenameMAT1=strcat(strDataMATPath,'\basic_parameters.mat');
strReadParafilenameMAT2=strcat(strDataMATPath,'\parameters_core.mat');
strReadParafilenameMAT3=strcat(strDataMATPath,'\parameters_core_corr.mat');
strWriteParafilenameEXL=strcat(strDataEXLPath,'\parameters.xlsx');
strWriteParafilenameMAT=strcat(strDataMATPath,'\protonation_states.mat');

%% Load MAT files
load(strReadParafilenameMAT1,'A_PHI_PZ_s','B_PHI_PZ_s','CH_p_s','CH_c_s','C_MgSO4_s','CMg_c_s','Cs','n_per');
load(strReadParafilenameMAT2,'S_raw','rxn_s_raw','met_s_raw','rxn_biggid_par_raw','met_biggid_par_raw','sign_v_par_raw','S_h2o_par_raw','is_transport_par_raw',...
    'nH_transport_par_raw','DrG0tr_ci_raw','mw_par_raw','z_min_par_raw','nH_min_par_raw','i0','z_vec','pKMg','pKMMg','n_all');
load(strReadParafilenameMAT3,'DG00_min_par_raw','pKa');

%% Independent parameters
Ic_c=0.30;
Ic_p=1.53*Cs;

%% Dependent parameters
m=size(S_raw,2);
n=n_all-n_per;
Ic_c_s=Ic_c/Cs;
Ic_p_s=Ic_p/Cs;
CH_p=CH_p_s*Cs;
CH_c=CH_c_s*Cs;                                       
C_MgSO4=C_MgSO4_s*Cs;
CMg_p=C_MgSO4;
CMg_c=CMg_c_s*Cs;
C_activity_c=f_gamma(Ic_c_s,A_PHI_PZ_s,B_PHI_PZ_s);
C_activity_p=f_gamma(Ic_p_s,A_PHI_PZ_s,B_PHI_PZ_s);

%% Memory allocation
z_eff=zeros(n_all,1);       %charge 
eta_eff=zeros(n_all,1);     %beta:=z^2
beta_eff=zeros(n_all,1);    %buffer capacity coefficient
z_vec_str=cell(n_all,1);
Ka=cell(n_all,1);
KMg=cell(n_all,1);
KMMg=cell(n_all,1);
NA=zeros(n_all,1);
rho_cp=cell(n_all,1);
mu1_cp=cell(n_all,1);
mu2_cp=cell(n_all,1);
pKa_I=cell(n_all,1);
pKMg_I=cell(n_all,1);
pKMMg_I=cell(n_all,1);

%% Format convertion 
for i=1:n_all
    z_vec_str{i}=strcat('[',num2str(z_vec{i}),']');
end

%% Ka and KMg at I=Ic_a_Mg
for i=1:n
    ns=size(z_vec{i},2);
    pKa_I{i}=zeros(1,ns-1);
    for k=1:ns-1
        K=10^(-pKa{i}(k));
        K=K*exp(-2*(1-k-z_vec{i}(1))*C_activity_c);
        pKa_I{i}(k)=-log10(K);
    end
    pKMg_I{i}=zeros(1,ns);
    for k=1:ns
        K=10^(-pKMg{i}(k));
        K=K*exp(4*(k-1+z_vec{i}(1))*C_activity_c);
        pKMg_I{i}(k)=-log10(K);
    end
    pKMMg_I{i}=zeros(1,ns);
    for k=1:ns
        K=10^(-pKMMg{i}(k));
        K=K*exp(4*(k+1+z_vec{i}(1))*C_activity_c);
        pKMMg_I{i}(k)=-log10(K);
    end
end
for i=n+1:n_all
    ns=size(z_vec{i},2);
    pKa_I{i}=zeros(1,ns-1);
    for k=1:ns-1
        K=10^(-pKa{i}(k));
        K=K*exp(-2*(1-k-z_vec{i}(1))*C_activity_p);
        pKa_I{i}(k)=-log10(K);
    end
    pKMg_I{i}=zeros(1,ns);
    for k=1:ns
        K=10^(-pKMg{i}(k));
        K=K*exp(4*(k-1+z_vec{i}(1))*C_activity_p);
        pKMg_I{i}(k)=-log10(K);
    end
    pKMMg_I{i}=zeros(1,ns);
    for k=1:ns
        K=10^(-pKMMg{i}(k));
        K=K*exp(4*(k+1+z_vec{i}(1))*C_activity_p);
        pKMMg_I{i}(k)=-log10(K);
    end
end

%% Main
for i_met=1:n_all
    NA(i_met)=size(z_vec{i_met},2);
    Ka{i_met}=10.^(-pKa_I{i_met});
    KMg{i_met}=10.^(-pKMg_I{i_met});
    KMMg{i_met}=10.^(-pKMMg_I{i_met});
end
for i_met=1:n_all
    rho=zeros(NA(i_met),1);     
    mu1=zeros(NA(i_met),1);
    mu2=zeros(NA(i_met),1); 
    drho=zeros(NA(i_met),1);        %drho/dpH
    dmu1=zeros(NA(i_met),1);        %dmu1/dpH
    dmu2=zeros(NA(i_met),1);        %dmu2/dpH
    KK=ones(NA(i_met),1);
      
    if i_met<=n
        H=CH_c;
        Mg=CMg_c;
    else
        H=CH_p;
        Mg=CMg_p;
    end
    
    for i=2:NA(i_met)
        KK(i)=KK(i-1)*Ka{i_met}(i-1);
    end
    AA=0;
    for j=1:NA(i_met)
        AA=AA+H^(j-1)*(1+Mg/KMg{i_met}(j)+Mg^2/KMg{i_met}(j)/KMMg{i_met}(j))/KK(j);
    end
    dAA=0;  %dAA/dH
    for j=1:NA(i_met)
        dAA=dAA+(j-1)*H^(j-2)*(1+Mg/KMg{i_met}(j)+Mg^2/KMg{i_met}(j)/KMMg{i_met}(j))/KK(j);
    end
    
    % i- mole fractions
    for k=1:NA(i_met)     
        rho(k)=H^(k-1)/KK(k)/AA;
        mu1(k)=Mg*rho(k)/KMg{i_met}(k);
        mu2(k)=Mg*mu1(k)/KMMg{i_met}(k);
        drho(k)=(k-1)*H^(k-2)/KK(k)/AA-H^(k-1)/KK(k)/AA^2*dAA;
        dmu1(k)=Mg*drho(k)/KMg{i_met}(k);
        dmu2(k)=Mg*dmu1(k)/KMMg{i_met}(k);
        drho(k)=-log(10)*H*drho(k);
        dmu1(k)=-log(10)*H*dmu1(k);
        dmu2(k)=-log(10)*H*dmu2(k);
    end
    rho_cp{i_met}=rho;
    mu1_cp{i_met}=mu1;
    mu2_cp{i_met}=mu2;
    
    % ii- effective charge
    for k=1:NA(i_met)
        z_eff(i_met)=z_eff(i_met)+rho(k)*(k+z_vec{i_met}(1)-1)+mu1(k)*(2+k+z_vec{i_met}(1)-1)+mu2(k)*(4+k+z_vec{i_met}(1)-1);
    end
    
    % iii- effective ionic strength
    for k=1:NA(i_met)
        eta_eff(i_met)=eta_eff(i_met)+rho(k)*(k+z_vec{i_met}(1)-1)^2+mu1(k)*(2+k+z_vec{i_met}(1)-1)^2+mu2(k)*(4+k+z_vec{i_met}(1)-1)^2;
    end
    
    % iv- buffer coefficient   
    for k=1:NA(i_met)
        beta_eff(i_met)=beta_eff(i_met)-drho(k)*(k+z_vec{i_met}(1)-1)-dmu1(k)*(2+k+z_vec{i_met}(1)-1)-dmu2(k)*(4+k+z_vec{i_met}(1)-1);
    end
end

%% Write to Excel
% sheet1
xlRange=strcat('A2:A',num2str(n_all+1));
writecell(met_s_raw,strWriteParafilenameEXL,'sheet','S','range',xlRange);
xlRange=strcat('B1:',xlscol(m+1),'1');
writecell(rxn_s_raw,strWriteParafilenameEXL,'sheet','S','range',xlRange);
xlRange=strcat('B2:',xlscol(m+1),num2str(n_all+1));
writematrix(S_raw,strWriteParafilenameEXL,'sheet','S','range',xlRange);

% sheet2
tempcell=convertCharsToStrings('rxn_biggid');
xlRange='A1';
writematrix(tempcell,strWriteParafilenameEXL,'sheet','rxn','range',xlRange);
xlRange=strcat('A2:A',num2str(m+1));
writecell(rxn_biggid_par_raw,strWriteParafilenameEXL,'sheet','rxn','range',xlRange);

xlRange='B1';
tempcell=convertCharsToStrings('sign_v');
writematrix(tempcell,strWriteParafilenameEXL,'sheet','rxn','range',xlRange);
xlRange=strcat('B2:B',num2str(m+1));
writematrix(sign_v_par_raw,strWriteParafilenameEXL,'sheet','rxn','range',xlRange);

xlRange='C1';
tempcell=convertCharsToStrings('S_h2o');
writematrix(tempcell,strWriteParafilenameEXL,'sheet','rxn','range',xlRange);
xlRange=strcat('C2:C',num2str(m+1));
writematrix(S_h2o_par_raw,strWriteParafilenameEXL,'sheet','rxn','range',xlRange);

xlRange='D1';
tempcell=convertCharsToStrings('is_transport');
writematrix(tempcell,strWriteParafilenameEXL,'sheet','rxn','range',xlRange);
xlRange=strcat('D2:D',num2str(m+1));
writematrix(is_transport_par_raw,strWriteParafilenameEXL,'sheet','rxn','range',xlRange);

xlRange='E1';
tempcell=convertCharsToStrings('nH_transport');
writematrix(tempcell,strWriteParafilenameEXL,'sheet','rxn','range',xlRange);
xlRange=strcat('E2:E',num2str(m+1));
writematrix(nH_transport_par_raw,strWriteParafilenameEXL,'sheet','rxn','range',xlRange);

xlRange='F1';
tempcell=convertCharsToStrings('DrG0tr_ci');
writematrix(tempcell,strWriteParafilenameEXL,'sheet','rxn','range',xlRange);
xlRange=strcat('F2:F',num2str(m+1));
writematrix(DrG0tr_ci_raw,strWriteParafilenameEXL,'sheet','rxn','range',xlRange);

% sheet3
tempcell=convertCharsToStrings('met_biggid');
xlRange='A1';
writematrix(tempcell,strWriteParafilenameEXL,'sheet','met','range',xlRange);
xlRange=strcat('A2:A',num2str(n_all+1));
writecell(met_biggid_par_raw,strWriteParafilenameEXL,'sheet','met','range',xlRange);

tempcell=convertCharsToStrings('MW');
xlRange='B1';
writematrix(tempcell,strWriteParafilenameEXL,'sheet','met','range',xlRange);
xlRange=strcat('B2:B',num2str(n_all+1));
writematrix(mw_par_raw,strWriteParafilenameEXL,'sheet','met','range',xlRange);

tempcell=convertCharsToStrings('i0');
xlRange='C1';
writematrix(tempcell,strWriteParafilenameEXL,'sheet','met','range',xlRange);
xlRange=strcat('C2:C',num2str(n_all+1));
writematrix(i0,strWriteParafilenameEXL,'sheet','met','range',xlRange);

tempcell=convertCharsToStrings('z_vec');
xlRange='D1';
writematrix(tempcell,strWriteParafilenameEXL,'sheet','met','range',xlRange);
xlRange=strcat('D2:D',num2str(n_all+1));
writecell(z_vec_str,strWriteParafilenameEXL,'sheet','met','range',xlRange);

tempcell=convertCharsToStrings('z_eff');
xlRange='E1';
writematrix(tempcell,strWriteParafilenameEXL,'sheet','met','range',xlRange);
xlRange=strcat('E2:E',num2str(n_all+1));
writematrix(z_eff,strWriteParafilenameEXL,'sheet','met','range',xlRange);

tempcell=convertCharsToStrings('eta_eff');
xlRange='F1';
writematrix(tempcell,strWriteParafilenameEXL,'sheet','met','range',xlRange);
xlRange=strcat('F2:F',num2str(n_all+1));
writematrix(eta_eff,strWriteParafilenameEXL,'sheet','met','range',xlRange);

tempcell=convertCharsToStrings('beta_eff');
xlRange='G1';
writematrix(tempcell,strWriteParafilenameEXL,'sheet','met','range',xlRange);
xlRange=strcat('G2:G',num2str(n_all+1));
writematrix(beta_eff,strWriteParafilenameEXL,'sheet','met','range',xlRange);

tempcell=convertCharsToStrings('z_min');
xlRange='H1';
writematrix(tempcell,strWriteParafilenameEXL,'sheet','met','range',xlRange);
xlRange=strcat('H2:H',num2str(n_all+1));
writematrix(z_min_par_raw,strWriteParafilenameEXL,'sheet','met','range',xlRange);

tempcell=convertCharsToStrings('nH_min');
xlRange='I1';
writematrix(tempcell,strWriteParafilenameEXL,'sheet','met','range',xlRange);
xlRange=strcat('I2:I',num2str(n_all+1));
writematrix(nH_min_par_raw,strWriteParafilenameEXL,'sheet','met','range',xlRange);

tempcell=convertCharsToStrings('DG00_min');
xlRange='J1';
writematrix(tempcell,strWriteParafilenameEXL,'sheet','met','range',xlRange);
xlRange=strcat('J2:J',num2str(n_all+1));
writematrix(DG00_min_par_raw,strWriteParafilenameEXL,'sheet','met','range',xlRange);

%% Save to mat files
save(strWriteParafilenameMAT,'rho_cp','mu1_cp','mu2_cp','z_eff');

return
