# Supplementary material for: The quantitative metabolome is shaped by abiotic constraints
Source: Nat Commun. 2021 May 26;12:3178. doi: 10.1038/s41467-021-23214-9 (PMC8155068; doi:10.1038/s41467-021-23214-9)
Supplement: Supplementary file 9 — Supplementary Code 1 [file 41467_2021_23214_MOESM9_ESM.zip › Codes/Core/Preprocess/CalcFormationEnergy.m]

function CalcFormationEnergy()
%% %%%%%%%%%%%%%%%%%%%%%%%%%%%%%%%%%%%%%%%%%%%%%%%%%%%%%%%%%%%%%%%%%%%%%%%%%
% Dependencies:
% ----------------------------------
% Depends on:
% 1- BasicParameters
% 2- Map_pK
%
% On which depends:
% 1- ExtractParameters
% 2- ReactionEnergy
%% %%%%%%%%%%%%%%%%%%%%%%%%%%%%%%%%%%%%%%%%%%%%%%%%%%%%%%%%%%%%%%%%%%%%%%%%%
clc;

%% Path strings
strReadPath='WorkingDirectory\Core';
strSavePath='WorkingDirectory\Core';
strReadFileMAT1=strcat(strReadPath,'\Shared-data\MAT\basic_parameters.mat');
strReadFileMAT2=strcat(strReadPath,'\Shared-data\MAT\parameters_core.mat');
strReadFileMAT3=strcat(strReadPath,'\Shared-data\MAT\parameters_core_corr.mat');
strSaveFileMAT=strcat(strSavePath,'\Shared-data\MAT\formation_energy.mat');
strSaveFileEXL=strcat(strSavePath,'\Input-data-sheets\formation_energy.xlsx');

%% Load MAT files
load(strReadFileMAT1,'DG00Mg_s','Rgas','T');
load(strReadFileMAT2,'n_all','pKMg','pKMMg','met_biggid_par_raw');
load(strReadFileMAT3,'DG00_min_par_raw','pKa');

%% Memory allocation
n00=zeros(n_all,1);
n00_max=0;
for i=1:n_all
    n00(i)=size(pKa{i},2)+1; %number of charge states (H bound, Mg bound, and the respective DG00)
    if n00(i)>n00_max
        n00_max=n00(i);
    end
end
DG00a_s=zeros(n_all,n00_max);   %H bound
DG00m_s=zeros(n_all,n00_max);   %Mg bound (first)
DG00mm_s=zeros(n_all,n00_max);  %Mg bound (second)
Ka=zeros(n_all,n00_max);  
KKa=zeros(n_all,n00_max);   
KMg=zeros(n_all,n00_max);  
KMMg=zeros(n_all,n00_max);  

%% Calculate formation energies of charged states
DG00a_s(:,1)=DG00_min_par_raw(:)/Rgas/T*1000;
Ka(:,1)=1;
KKa(:,1)=1;
for i=1:n_all
    for k=2:n00(i)
        DG00a_s(i,k)=DG00a_s(i,k-1)-log(10)*pKa{i}(k-1);
    end
    for k=1:n00(i)
        DG00m_s(i,k)=DG00Mg_s+DG00a_s(i,k)-log(10)*pKMg{i}(k);
    end
    for k=1:n00(i)
        DG00mm_s(i,k)=DG00Mg_s+DG00m_s(i,k)-log(10)*pKMMg{i}(k);
    end
    for k=2:n00(i)
        Ka(i,k)=10^(-pKa{i}(k-1));
    end
    for k=1:n00(i)
        KMg(i,k)=10^(-pKMg{i}(k));
    end
    for k=1:n00(i)
        KMMg(i,k)=10^(-pKMMg{i}(k));
    end
    for k=2:n00(i)
        KKa(i,k)=KKa(i,k-1)*Ka(i,k);
    end
end

%% Write to Excel
%sheet1
tempcell=convertCharsToStrings('met_biggid');
xlRange=strcat(xlscol(1),'1');
writematrix(tempcell,strSaveFileEXL,'sheet','H','range',xlRange);
xlRange=strcat('A2:A',num2str(n_all+1));
writecell(met_biggid_par_raw,strSaveFileEXL,'sheet','H','range',xlRange);

for k=1:n00_max
    tempcell=convertCharsToStrings(strcat('DG00_',num2str(k-1)));
    xlRange=strcat(xlscol(k+1),'1');
    writematrix(tempcell,strSaveFileEXL,'sheet','H','range',xlRange);
    xlRange=strcat(xlscol(k+1),'2:',xlscol(k+1),num2str(n_all+1));
    writematrix(DG00a_s(:,k),strSaveFileEXL,'sheet','H','range',xlRange);
end

%sheet2
tempcell=convertCharsToStrings('met_biggid');
xlRange=strcat(xlscol(1),'1');
writematrix(tempcell,strSaveFileEXL,'sheet','Mg','range',xlRange);
xlRange=strcat('A2:A',num2str(n_all+1));
writecell(met_biggid_par_raw,strSaveFileEXL,'sheet','Mg','range',xlRange);

for k=1:n00_max
    tempcell=convertCharsToStrings(strcat('DG00_',num2str(k-1)));
    xlRange=strcat(xlscol(k+1),'1');
    writematrix(tempcell,strSaveFileEXL,'sheet','Mg','range',xlRange);
    xlRange=strcat(xlscol(k+1),'2:',xlscol(k+1),num2str(n_all+1));
    writematrix(DG00m_s(:,k),strSaveFileEXL,'sheet','Mg','range',xlRange);
end

%sheet3
tempcell=convertCharsToStrings('met_biggid');
xlRange=strcat(xlscol(1),'1');
writematrix(tempcell,strSaveFileEXL,'sheet','MMg','range',xlRange);
xlRange=strcat('A2:A',num2str(n_all+1));
writecell(met_biggid_par_raw,strSaveFileEXL,'sheet','MMg','range',xlRange);

for k=1:n00_max
    tempcell=convertCharsToStrings(strcat('DG00_',num2str(k-1)));
    xlRange=strcat(xlscol(k+1),'1');
    writematrix(tempcell,strSaveFileEXL,'sheet','MMg','range',xlRange);
    xlRange=strcat(xlscol(k+1),'2:',xlscol(k+1),num2str(n_all+1));
    writematrix(DG00mm_s(:,k),strSaveFileEXL,'sheet','MMg','range',xlRange);
end

%sheet4
tempcell=convertCharsToStrings('met_biggid');
xlRange=strcat(xlscol(1),'1');
writematrix(tempcell,strSaveFileEXL,'sheet','Ka','range',xlRange);
xlRange=strcat('A2:A',num2str(n_all+1));
writecell(met_biggid_par_raw,strSaveFileEXL,'sheet','Ka','range',xlRange);

for k=1:n00_max
    tempcell=convertCharsToStrings(strcat('Ka_',num2str(k-1)));
    xlRange=strcat(xlscol(k+1),'1');
    writematrix(tempcell,strSaveFileEXL,'sheet','Ka','range',xlRange);
    xlRange=strcat(xlscol(k+1),'2:',xlscol(k+1),num2str(n_all+1));
    writematrix(Ka(:,k),strSaveFileEXL,'sheet','Ka','range',xlRange);
end

%sheet5
tempcell=convertCharsToStrings('met_biggid');
xlRange=strcat(xlscol(1),'1');
writematrix(tempcell,strSaveFileEXL,'sheet','KKa','range',xlRange);
xlRange=strcat('A2:A',num2str(n_all+1));
writecell(met_biggid_par_raw,strSaveFileEXL,'sheet','KKa','range',xlRange);

for k=1:n00_max
    tempcell=convertCharsToStrings(strcat('KKa_',num2str(k-1)));
    xlRange=strcat(xlscol(k+1),'1');
    writematrix(tempcell,strSaveFileEXL,'sheet','KKa','range',xlRange);
    xlRange=strcat(xlscol(k+1),'2:',xlscol(k+1),num2str(n_all+1));
    writematrix(KKa(:,k),strSaveFileEXL,'sheet','KKa','range',xlRange);
end

%sheet6
tempcell=convertCharsToStrings('met_biggid');
xlRange=strcat(xlscol(1),'1');
writematrix(tempcell,strSaveFileEXL,'sheet','KMg','range',xlRange);
xlRange=strcat('A2:A',num2str(n_all+1));
writecell(met_biggid_par_raw,strSaveFileEXL,'sheet','KMg','range',xlRange);

for k=1:n00_max
    tempcell=convertCharsToStrings(strcat('KMg_',num2str(k-1)));
    xlRange=strcat(xlscol(k+1),'1');
    writematrix(tempcell,strSaveFileEXL,'sheet','KMg','range',xlRange);
    xlRange=strcat(xlscol(k+1),'2:',xlscol(k+1),num2str(n_all+1));
    writematrix(KMg(:,k),strSaveFileEXL,'sheet','KMg','range',xlRange);
end

%sheet7
tempcell=convertCharsToStrings('met_biggid');
xlRange=strcat(xlscol(1),'1');
writematrix(tempcell,strSaveFileEXL,'sheet','KMMg','range',xlRange);
xlRange=strcat('A2:A',num2str(n_all+1));
writecell(met_biggid_par_raw,strSaveFileEXL,'sheet','KMMg','range',xlRange);

for k=1:n00_max
    tempcell=convertCharsToStrings(strcat('KMMg_',num2str(k-1)));
    xlRange=strcat(xlscol(k+1),'1');
    writematrix(tempcell,strSaveFileEXL,'sheet','KMMg','range',xlRange);
    xlRange=strcat(xlscol(k+1),'2:',xlscol(k+1),num2str(n_all+1));
    writematrix(KMMg(:,k),strSaveFileEXL,'sheet','KMMg','range',xlRange);
end

%sheet8
tempcell=convertCharsToStrings('met_biggid');
xlRange=strcat(xlscol(1),'1');
writematrix(tempcell,strSaveFileEXL,'sheet','n00','range',xlRange);
xlRange=strcat('A2:A',num2str(n_all+1));
writecell(met_biggid_par_raw,strSaveFileEXL,'sheet','n00','range',xlRange);

tempcell=convertCharsToStrings('n_states');
xlRange=strcat(xlscol(2),'1');
writematrix(tempcell,strSaveFileEXL,'sheet','n00','range',xlRange);
xlRange=strcat(xlscol(2),'2:',xlscol(2),num2str(n_all+1));
writematrix(n00(:),strSaveFileEXL,'sheet','n00','range',xlRange);

%% Save
save(strSaveFileMAT,'DG00a_s','DG00m_s','DG00mm_s','n00','n00_max');

return
