# Supplementary material for: The quantitative metabolome is shaped by abiotic constraints
Source: Nat Commun. 2021 May 26;12:3178. doi: 10.1038/s41467-021-23214-9 (PMC8155068; doi:10.1038/s41467-021-23214-9)
Supplement: Supplementary file 9 — Supplementary Code 1 [file 41467_2021_23214_MOESM9_ESM.zip › Codes/Core/Preprocess/ExternalMedium.m]

function ExternalMedium()
%% %%%%%%%%%%%%%%%%%%%%%%%%%%%%%%%%%%%%%%%%%%%%%%%%%%%%%%%%%%%%%%%%%%%%%%%%%
% Dependencies:
% ----------------------------------
% Depends on:
% 1- BasicParameters
% 2- ExtractParameters
%
% On which depends:
% 1- LinearFeas
% 2- ReactionEnergy
%% %%%%%%%%%%%%%%%%%%%%%%%%%%%%%%%%%%%%%%%%%%%%%%%%%%%%%%%%%%%%%%%%%%%%%%%%%
clc;

%% Path strings
strReadPath='WorkingDirectory\Core\Shared-data';
strSavePath='WorkingDirectory\Core\Shared-data';
strReadFileNameMAT1=strcat(strReadPath,'\MAT\parameters.mat');
strReadFileNameMAT2=strcat(strReadPath,'\MAT\basic_parameters.mat');
strReadFileNameMAT3=strcat(strReadPath,'\MAT\parameters_core.mat');
strReadFileNameMAT4=strcat(strReadPath,'\MAT\parameters_core_corr.mat');
strSaveFileNameMAT=strcat(strSavePath,'\MAT\external_medium.mat');

%% Load MAT files
load(strReadFileNameMAT1,'eta_per');
load(strReadFileNameMAT2,'A_PHI_PZ_s','B_PHI_PZ_s','CH_p_s','Cs','Cper_s','C_CaCl2_s','C_MgSO4_s','n_per');
load(strReadFileNameMAT3,'pKMg','pKMMg','z_vec','n_all');
load(strReadFileNameMAT4,'pKa');

%% Independent parameters
r=5;        %scaling factor of the concentration of standard medium
Cg_Na2HPO4=33.9/r;                        % g/L
Cg_KH2PO4=15/r;                           % g/L
Cg_NH4Cl=5/r;                             % g/L
Cg_NaCl=2.5/r;                            % g/L

MW_Na2HPO4=142;                      
MW_KH2PO4=136;                           
MW_NH4Cl=53.5;                             
MW_NaCl=58.5;

tol=1e-8;
%% Dependent parameters (initial)
CH_p=CH_p_s*Cs;
C_CaCl2=C_CaCl2_s*Cs;                                         
C_MgSO4=C_MgSO4_s*Cs;     
n=n_all-n_per;

%% Memory allocation
Ka=cell(n_per,1);
KMg=cell(n_per,1);
Ka_I=cell(n_per,1);
KMMg=cell(n_per,1);
KMg_I=cell(n_per,1);
rho_per=cell(n_per,1);
KMMg_I=cell(n_per,1);
mu1_per=cell(n_per,1);
mu2_per=cell(n_per,1);
NA=zeros(n_per,1);
eta_eff_per=zeros(n_per,1);

%% Molar concentrations
C_Na2HPO4=Cg_Na2HPO4/MW_Na2HPO4;                        
C_KH2PO4=Cg_KH2PO4/MW_KH2PO4;                           
C_NH4Cl=Cg_NH4Cl/MW_NH4Cl;                             
C_NaCl=Cg_NaCl/MW_NaCl;

C_Na=2*C_Na2HPO4+C_NaCl;
C_K=C_KH2PO4;
C_NH4=C_NH4Cl;
C_PO4=C_Na2HPO4+C_KH2PO4;
C_Ca=C_CaCl2;
C_Cl=C_NH4Cl+C_NaCl+2*C_CaCl2;
C_SO4=C_MgSO4;
C_Mg=C_MgSO4;

%C_PO4=1e-5;

%% Dependent parameters
CK_p_s=C_K/Cs;
CNa_p_s=C_Na/Cs;
CCl_p_s=C_Cl/Cs;
CMg_p_s=C_Mg/Cs;
CSO4_p_s=C_SO4/Cs;
CCa_p_s=C_Ca/Cs;
CNH4_p_s=C_NH4/Cs;
CPO4_p_s=C_PO4/Cs;
pK_p=-log10(C_K);
pNa_p=-log10(C_Na);
pCl_p=-log10(C_Cl);
pMg_p=-log10(C_Mg);
Cper_s(5)=CNH4_p_s;
Cper_s(6)=CPO4_p_s;

%% Ionic strength (initial guess)
Ct_p_s=sum(Cper_s)+CH_p_s+CMg_p_s+CNa_p_s+CK_p_s+CCa_p_s+CCl_p_s+CSO4_p_s;
Ic_p_s=0.5*(eta_per'*Cper_s+CH_p_s+4*CMg_p_s+CNa_p_s+CK_p_s+4*CCa_p_s+CCl_p_s+4*CSO4_p_s);

%% Ionic strength (solving iteratively)
for i_met=1:n_per
    NA(i_met)=size(pKMg{n+i_met},2);
    Ka{i_met}=10.^(-pKa{n+i_met});
    KMg{i_met}=10.^(-pKMg{n+i_met});
    KMMg{i_met}=10.^(-pKMMg{n+i_met});
    Ka_I{i_met}=zeros(1,NA(i_met)-1);
    KMg_I{i_met}=zeros(1,NA(i_met));
    KMMg_I{i_met}=zeros(1,NA(i_met));
    rho_per{i_met}=zeros(NA(i_met),1);     
    mu1_per{i_met}=zeros(NA(i_met),1);
    mu2_per{i_met}=zeros(NA(i_met),1);
end

err=1;
while err>=tol
    Ic_p_s0=Ic_p_s;
    C_activity=f_gamma(Ic_p_s,A_PHI_PZ_s,B_PHI_PZ_s);
    for i_met=1:n_per
        for k=1:NA(i_met)-1
            Ka_I{i_met}(k)=Ka{i_met}(k)*exp(-2*(1-k-z_vec{n+i_met}(1))*C_activity);
        end
        for k=1:NA(i_met)
            KMg_I{i_met}(k)=KMg{i_met}(k)*exp(4*(k-1+z_vec{n+i_met}(1))*C_activity);
        end
        for k=1:NA(i_met)
            KMMg_I{i_met}(k)=KMMg{i_met}(k)*exp(4*(k+1+z_vec{n+i_met}(1))*C_activity);
        end
    end
    for i_met=1:n_per       
        KK=ones(NA(i_met),1);
        for i=2:NA(i_met)
            KK(i)=KK(i-1)*Ka_I{i_met}(i-1);
        end
        AA=0;
        for j=1:NA(i_met)
            AA=AA+CH_p^(j-1)*(1+C_Mg/KMg_I{i_met}(j)+C_Mg^2/KMg_I{i_met}(j)/KMMg_I{i_met}(j))/KK(j);
        end
        for k=1:NA(i_met)     
            rho_per{i_met}(k)=CH_p^(k-1)/KK(k)/AA;
            mu1_per{i_met}(k)=C_Mg*rho_per{i_met}(k)/KMg_I{i_met}(k);
            mu2_per{i_met}(k)=C_Mg*mu1_per{i_met}(k)/KMMg_I{i_met}(k);
        end
        eta_eff_per(i_met)=0;
        for k=1:NA(i_met)
            eta_eff_per(i_met)=eta_eff_per(i_met)+rho_per{i_met}(k)*(k+z_vec{n+i_met}(1)-1)^2+mu1_per{i_met}(k)*(2+k+z_vec{n+i_met}(1)-1)^2+mu2_per{i_met}(k)*(4+k+z_vec{n+i_met}(1)-1)^2;
        end
    end
    Ic_p_s=0.5*(eta_eff_per'*Cper_s+CH_p_s+4*CMg_p_s+CNa_p_s+CK_p_s+CNH4_p_s+4*CCa_p_s+CCl_p_s+4*CSO4_p_s);
    err=abs(Ic_p_s-Ic_p_s0);
end
eta_per=eta_eff_per;
pi_p_s=Ct_p_s+2*Ic_p_s*f_phi(Ic_p_s,A_PHI_PZ_s,B_PHI_PZ_s);

%% Save to mat files
save(strSaveFileNameMAT,'pi_p_s','Ic_p_s','Ct_p_s','pK_p','pNa_p','pCl_p','pMg_p','eta_per','rho_per','mu1_per','mu2_per',...
                        'CK_p_s','CNa_p_s','CCl_p_s','CMg_p_s','CNH4_p_s','CPO4_p_s','CSO4_p_s','CCa_p_s','Cper_s');
return
