# Supplementary material for: The quantitative metabolome is shaped by abiotic constraints
Source: Nat Commun. 2021 May 26;12:3178. doi: 10.1038/s41467-021-23214-9 (PMC8155068; doi:10.1038/s41467-021-23214-9)
Supplement: Supplementary file 9 — Supplementary Code 1 [file 41467_2021_23214_MOESM9_ESM.zip › Codes/Core/Preprocess/ExtractEC.m]

function ExtractEC()
clc;

%% Path strings
strDataEXLPath='WorkingDirectory\Core\Input-data-sheets';
strDataMATPath='WorkingDirectory\Core\Shared-data\MAT';
strReadFileEXL=strcat(strDataEXLPath,'\RxnName2EC.xlsx');
strSaveFileMAT=strcat(strDataMATPath,'\ec.mat');

%% Read Excel files
EC_ind=readcell(strReadFileEXL,'Sheet','bigg2ec','Range','B:B');
EC=readcell(strReadFileEXL,'Sheet','ec2rxn_ind','Range','A:A');
ind_EC=readcell(strReadFileEXL,'Sheet','ec2rxn_ind','Range','B:B');

%% Format data
m=size(EC_ind,1)-1;
n_enz=size(EC,1)-1;
EC_ind=EC_ind(2:m+1,1);
EC=EC(2:n_enz+1,1);
ind_EC=ind_EC(2:n_enz+1,1);
for i=1:m
    if ismissing(EC_ind{i})
        EC_ind{i}='';
    end
end
for i=1:n_enz
    if ischar(ind_EC{i})
        ind_EC{i}=str2num(ind_EC{i});
    end
end

%% Save data
save(strSaveFileMAT,'EC_ind','EC','ind_EC','n_enz','m');
return
