# Supplementary material for: The quantitative metabolome is shaped by abiotic constraints
Source: Nat Commun. 2021 May 26;12:3178. doi: 10.1038/s41467-021-23214-9 (PMC8155068; doi:10.1038/s41467-021-23214-9)
Supplement: Supplementary file 9 — Supplementary Code 1 [file 41467_2021_23214_MOESM9_ESM.zip › Codes/Core/Preprocess/ExtractExpData.m]

function ExtractExpData()
clc;

%% Path strings
strReadPath='WorkingDirectory\Core';
strSavePath='WorkingDirectory\Core\Shared-data\MAT';
strReadFileEXL=strcat(strReadPath,'\Input-data-sheets\experimental_data.xlsx');
strReadFileMAT1=strcat(strReadPath,'\Shared-data\MAT\parameters.mat');
strSaveFileMAT=strcat(strSavePath,'\experimental_data.mat');

%% Load MAT files
load(strReadFileMAT1,'n','m');

%% Independent parameters
n_set_met=1;
n_set_rxn=1;
n_set_flux=1;

%% Memory allocation
C_e_av=cell(n_set_met,1);
C_e_std=cell(n_set_met,1);
C_e_up=cell(n_set_met,1);
C_e_low=cell(n_set_met,1);
DrGtr_s_e_av=cell(n_set_rxn,1);
DrGtr_s_e_std=cell(n_set_rxn,1);
v_e_av=cell(n_set_rxn,1);
v_e_std=cell(n_set_rxn,1);

%% Read Excel parameters
for i=1:n_set_met
    xlSheet=strcat('met',num2str(i));
    xlRange=strcat('B4:B',num2str(n+3));
    C_e_av{i}=readmatrix(strReadFileEXL,'sheet',xlSheet,'range',xlRange);
    xlRange=strcat('C4:C',num2str(n+3));
    C_e_std{i}=readmatrix(strReadFileEXL,'sheet',xlSheet,'range',xlRange);
    xlRange=strcat('D4:D',num2str(n+3));
    C_e_low{i}=readmatrix(strReadFileEXL,'sheet',xlSheet,'range',xlRange);
    xlRange=strcat('E4:E',num2str(n+3));
    C_e_up{i}=readmatrix(strReadFileEXL,'sheet',xlSheet,'range',xlRange);
end

for i=1:n_set_rxn
    xlSheet=strcat('rxn',num2str(i));
    xlRange=strcat('B4:B',num2str(m+3));
    DrGtr_s_e_av{i}=readmatrix(strReadFileEXL,'sheet',xlSheet,'range',xlRange);
    xlRange=strcat('C4:C',num2str(m+3));
    DrGtr_s_e_std{i}=readmatrix(strReadFileEXL,'sheet',xlSheet,'range',xlRange);
end

for i=1:n_set_flux
    xlSheet=strcat('flux',num2str(i));
    xlRange=strcat('B4:B',num2str(m+3));
    v_e_av{i}=readmatrix(strReadFileEXL,'sheet',xlSheet,'range',xlRange);
    xlRange=strcat('C4:C',num2str(m+3));
    v_e_std{i}=readmatrix(strReadFileEXL,'sheet',xlSheet,'range',xlRange);
end

%% Save
save(strSaveFileMAT,'C_e_av','C_e_std','C_e_up','C_e_low','DrGtr_s_e_av','DrGtr_s_e_std','v_e_av','v_e_std','n_set_met','n_set_rxn','n_set_flux');
return
