# Supplementary material for: The quantitative metabolome is shaped by abiotic constraints
Source: Nat Commun. 2021 May 26;12:3178. doi: 10.1038/s41467-021-23214-9 (PMC8155068; doi:10.1038/s41467-021-23214-9)
Supplement: Supplementary file 9 — Supplementary Code 1 [file 41467_2021_23214_MOESM9_ESM.zip › Codes/Core/Preprocess/ExtractKinetics.m]

function ExtractKinetics()
clc;

%% Independent parameters
n_enz_max=4;

%% Path strings
strDataEXLPath='WorkingDirectory\Core\Input-data-sheets';
strDataMATPath='WorkingDirectory\Core\Shared-data\MAT';
strReadFileMAT1=strcat(strDataMATPath,'\ec.mat');
strReadFileMAT2=strcat(strDataMATPath,'\parameters_core.mat');
strReadFileMAT3=strcat(strDataMATPath,'\parameters.mat');
strReadFileEXL1=strcat(strDataEXLPath,'\kinetics.xlsx');
strReadFileEXL2=strcat(strDataEXLPath,'\enzyme_saturation.xlsx');
strSaveFileMAT=strcat(strDataMATPath,'\kinetics.mat');

%% Read data
load(strReadFileMAT1,'EC','ind_EC','n_enz');
load(strReadFileMAT2,'met_biggid_par_raw','rxn_biggid_par_raw','n_all');
load(strReadFileMAT3,'n','m');

%% Read Excel files
rxn_biggid_raw=readcell(strReadFileEXL1,'Sheet','KineticData','Range','B:B');
EC_raw=readcell(strReadFileEXL1,'Sheet','KineticData','Range','C:C');
type_raw=readcell(strReadFileEXL1,'Sheet','KineticData','Range','E:E');
met_raw=readcell(strReadFileEXL1,'Sheet','KineticData','Range','F:F');
value_raw0=readcell(strReadFileEXL1,'Sheet','KineticData','Range','M:M');
i_rxn_covered_plot=readmatrix(strReadFileEXL2,'Sheet','rxn','Range','I:I');

%% Dependent parameter
n_raw=size(EC_raw,1)-1;

%% Memory allocation
Km=cell(n_all,n_enz);           % Km map onto enzymes
n_Km=zeros(n_all,n_enz);
n_enz_hit=zeros(n_enz,1);
met_lb=zeros(n_all,1);
met_biggid=cell(n_all,1);
rxn_covered=cell(m,1);
enz_covered=cell(n_enz,1);
value_raw=zeros(n_raw,1);
for i_met=1:n_all
    for i_enz=1:n_enz
        Km{i_met,i_enz}=zeros(n_enz_max,1);
    end
end

%% Format data
rxn_biggid_raw=rxn_biggid_raw(2:n_raw+1);
EC_raw=EC_raw(2:n_raw+1);
type_raw=type_raw(2:n_raw+1);
met_raw=met_raw(2:n_raw+1);
value_raw0=value_raw0(2:n_raw+1);
for i=1:n_raw
    if ~ismissing(value_raw0{i})
        value_raw(i)=value_raw0{i};
    end
end
met_biggid(1:n)=erase(met_biggid_par_raw(1:n),'_c');
met_biggid(n+1:n_all)=met_biggid_par_raw(n+1:n_all);
clear('value_raw0');

n_sat=size(i_rxn_covered_plot,1);
for i=1:n_sat
    if isnan(i_rxn_covered_plot(i))
        n_sat=i-1;
        break;
    end
end
i_rxn_covered_plot=i_rxn_covered_plot(1:n_sat);

%% Extract kinetics data (for enzymes)
for i_met=1:n_all
    for i_enz=1:n_enz
        exit_for=0;
        for i=1:n_raw
            if strcmp(EC_raw{i},EC{i_enz}) 
                if strcmp(type_raw{i},'Km') && strcmp(met_raw{i},met_biggid{i_met})
                    exit_for=1;
                    n_Km(i_met,i_enz)=n_Km(i_met,i_enz)+1;
                    Km{i_met,i_enz}(n_Km(i_met,i_enz))=value_raw(i);
                end
                continue;
            end
            if exit_for
                n_enz_hit(i_enz)=n_enz_hit(i_enz)+1;
                break;
            end
        end
        Km{i_met,i_enz}=Km{i_met,i_enz}(1:n_Km(i_met,i_enz));
    end
end

%% Determine enzyme/reaction coverage
n_rxn_covered=0;
n_enz_covered=0;
for i_enz=1:n_enz
    if n_enz_hit(i_enz)>0
        n_enz_covered=n_enz_covered+1;
        enz_covered{n_enz_covered}=EC{i_enz};
        for j=1:size(ind_EC{i_enz},2)  
            n_rxn_covered=n_rxn_covered+1;
            rxn_covered{n_rxn_covered}=rxn_biggid_par_raw{ind_EC{i_enz}(j)};
        end
    end
end
enz_covered=enz_covered(1:n_enz_covered);
rxn_covered=rxn_covered(1:n_rxn_covered);

%% Extract kinetics data (for reactions)
Km_rxn=cell(n_all,n_rxn_covered);           % Km map onto rxns
n_Km_rxn=zeros(n_all,n_rxn_covered);
for i_met=1:n_all
    for i_rxn=1:n_rxn_covered
        exit_for=0;
        for i=1:n_raw
            if strcmp(rxn_biggid_raw{i},rxn_covered{i_rxn}) 
                if strcmp(type_raw{i},'Km') && strcmp(met_raw{i},met_biggid{i_met})
                    exit_for=1;
                    n_Km_rxn(i_met,i_rxn)=n_Km_rxn(i_met,i_rxn)+1;
                    Km_rxn{i_met,i_rxn}(n_Km_rxn(i_met,i_rxn))=value_raw(i);
                end
                continue;
            end
            if exit_for
                break;
            end
        end
        Km_rxn{i_met,i_rxn}=Km_rxn{i_met,i_rxn}(1:n_Km_rxn(i_met,i_rxn));
    end
end

%% Calculate lower bounds set by kinetic constraints
% KKm=zeros(n_all,m);
% ind_rxn_covered=zeros(n_rxn_covered,1);
% for i=1:n_rxn_covered
%     ind_rxn_covered(i)=find(strcmp(rxn_biggid_par_raw,rxn_covered{i}));
% end

for i_met=1:n_all
    for i_rxn=1:n_rxn_covered
        if n_Km_rxn(i_met,i_rxn)>0
            Km_av=mean(Km_rxn{i_met,i_rxn});
        else
            Km_av=0;
        end
%         KKm(i_met,ind_rxn_covered(i_rxn))=Km_av;
        
        if Km_av>met_lb(i_met)
            met_lb(i_met)=Km_av;
        end
    end
end
met_lb=met_lb/1000; %convert from mM to M.

%% Save data
save(strSaveFileMAT,'met_lb','Km','n_Km','Km_rxn','n_Km_rxn','enz_covered','rxn_covered','n_rxn_covered','n_enz_covered','i_rxn_covered_plot');
return
