# Supplementary material for: The quantitative metabolome is shaped by abiotic constraints
Source: Nat Commun. 2021 May 26;12:3178. doi: 10.1038/s41467-021-23214-9 (PMC8155068; doi:10.1038/s41467-021-23214-9)
Supplement: Supplementary file 9 — Supplementary Code 1 [file 41467_2021_23214_MOESM9_ESM.zip › Codes/Core/Preprocess/ExtractParameters.m]

function ExtractParameters()
%% %%%%%%%%%%%%%%%%%%%%%%%%%%%%%%%%%%%%%%%%%%%%%%%%%%%%%%%%%%%%%%%%%%%%%%%%%
% Dependencies:
% ----------------------------------
% Depends on:
% 1- BasicParameters
% 2- Map_pK
% 3- CalcEffProperties
% 4- CalcFormationEnergy
%
% On which depends:
% 1- ExternalMedium
% 2- LinearFeas
% 3- ReactionEnergy
%% %%%%%%%%%%%%%%%%%%%%%%%%%%%%%%%%%%%%%%%%%%%%%%%%%%%%%%%%%%%%%%%%%%%%%%%%%
clc;

%% Path strings
strReadPath='WorkingDirectory\Projects\BCCS\Core';
strSavePath='WorkingDirectory\Projects\BCCS\Core\Shared-data\MAT';
strReadFilePathEXL=strcat(strReadPath,'\Input-data-sheets\parameters.xlsx');
strReadFilePathMAT1=strcat(strReadPath,'\Shared-data\MAT\basic_parameters.mat');
strReadFilePathMAT2=strcat(strReadPath,'\Shared-data\MAT\parameters_core.mat');
strReadFilePathMAT3=strcat(strReadPath,'\Shared-data\MAT\formation_energy.mat');
strSaveFileNameMAT=strcat(strSavePath,'\parameters.mat');

%% Load MAT files
load(strReadFilePathMAT1,'n_per');
load(strReadFilePathMAT2,'sign_v_par_raw','S_h2o_par_raw','is_transport_par_raw','nH_transport_par_raw','DrG0tr_ci_raw','z_min_par_raw','nH_min_par_raw','Ce_par_raw');
load(strReadFilePathMAT3,'DG00a_s','DG00m_s','DG00mm_s','n00');

%% Read Excel parameters
S=xlsread(strReadFilePathEXL,1);
[n_raw,m]=size(S);

xlRange=strcat('E2:E',num2str(n_raw+1));
z_raw=readmatrix(strReadFilePathEXL,'sheet','met','range',xlRange);

xlRange=strcat('F2:F',num2str(n_raw+1));
eta_raw=readmatrix(strReadFilePathEXL,'sheet','met','range',xlRange);

xlRange=strcat('G2:G',num2str(n_raw+1));
beta_raw=readmatrix(strReadFilePathEXL,'sheet','met','range',xlRange);

%% Read MAT parameters
sign_v=sign_v_par_raw;
S_h2o=S_h2o_par_raw;
is_transport=is_transport_par_raw;
nH_transport=nH_transport_par_raw;
DrG0tr_ci=DrG0tr_ci_raw;

%% Calculate dependent parameters
n=n_raw-n_per;
z_per=z_raw((n+1):n_raw,:);
eta_per=eta_raw((n+1):n_raw);
beta_per=beta_raw((n+1):n_raw);
z_min_per=z_min_par_raw((n+1):n_raw);
nH_min_per=nH_min_par_raw((n+1):n_raw);
DG00a_s_per=DG00a_s((n+1):n_raw,:);
DG00m_s_per=DG00m_s((n+1):n_raw,:);
DG00mm_s_per=DG00mm_s((n+1):n_raw,:);
n00_per=n00((n+1):n_raw);
z=z_raw(1:n);
eta=eta_raw(1:n);
beta=beta_raw(1:n);
z_min=z_min_par_raw(1:n);
nH_min=nH_min_par_raw(1:n);
DG00a_s=DG00a_s(1:n,:);
DG00m_s=DG00m_s(1:n,:);
DG00mm_s=DG00mm_s(1:n,:);
n00=n00(1:n);
C_e=Ce_par_raw(1:n);

%% Save
save(strSaveFileNameMAT,'S','sign_v','S_h2o','is_transport','nH_transport','DrG0tr_ci','eta','z','beta','z_min','nH_min','DG00a_s','DG00m_s','DG00mm_s','n00','C_e',...
    'z_per','eta_per','beta_per','z_min_per','nH_min_per','DG00a_s_per','DG00m_s_per','DG00mm_s_per','n00_per','n','n_per','m');

return
