# Supplementary material for: The quantitative metabolome is shaped by abiotic constraints
Source: Nat Commun. 2021 May 26;12:3178. doi: 10.1038/s41467-021-23214-9 (PMC8155068; doi:10.1038/s41467-021-23214-9)
Supplement: Supplementary file 9 — Supplementary Code 1 [file 41467_2021_23214_MOESM9_ESM.zip › Codes/Core/Preprocess/Map_pK.m]

function Map_pK()
%% %%%%%%%%%%%%%%%%%%%%%%%%%%%%%%%%%%%%%%%%%%%%%%%%%%%%%%%%%%%%%%%%%%%%%%%%%
% Dependencies:
% ----------------------------------
% Depends on:
% 1- BasicParameters
%
% On which depends:
% 1- CalcEffProperties
% 2- ExtractParameters
% 3- CalcFormationEnergy
% 4- LinearFeas
% 5- ReactionEnergy
%% %%%%%%%%%%%%%%%%%%%%%%%%%%%%%%%%%%%%%%%%%%%%%%%%%%%%%%%%%%%%%%%%%%%%%%%%%
clc;

%% Independent parameters
BigpKMg_neg=-50;
gth_source=1;   %1->eQuilbrator,    2->Alberty

%% Path strings
strDataEXLPath='WorkingDirectory\Core\Input-data-sheets';
strDataMATPath='WorkingDirectory\Core\Shared-data\MAT';
strReadFileMAT1=strcat(strDataMATPath,'\basic_parameters.mat');
strReadGEMfilenameMAT=strcat(strDataMATPath,'\iJO1366.mat');
strReadMapB2GfilenameEXL=strcat(strDataEXLPath,'\bigg2gpids.xlsx');
strReadPKfilenameEXL=strcat(strDataEXLPath,'\pKas_pKMgs.xlsx');
strReadParafilenameEXL=strcat(strDataEXLPath,'\parameters_core_raw.xlsx');
strWriteParafilenameMAT=strcat(strDataMATPath,'\parameters_core.mat');
strWriteParafilenameEXL=strcat(strDataEXLPath,'\parameters_core.xlsx');

%% Load data
load(strReadFileMAT1,'pi_transport');
load(strReadGEMfilenameMAT,'iJO1366');

%% Read Excel files
met_gpid_map_raw=readcell(strReadMapB2GfilenameEXL,'Sheet','bigg2gpids','Range','A:A');
met_biggid_map_raw=readcell(strReadMapB2GfilenameEXL,'Sheet','bigg2gpids','Range','C:C');

met_gpid_a_pk_raw=readcell(strReadPKfilenameEXL,'Sheet','pKas','Range','A:A');
met_pka_pk_raw=readcell(strReadPKfilenameEXL,'Sheet','pKas','Range','D:D');
met_zvec_pk_raw=readcell(strReadPKfilenameEXL,'Sheet','pKas','Range','E:E');

met_gpid_mg_pk_raw=readcell(strReadPKfilenameEXL,'Sheet','pKMgs_updated','Range','A:A');
met_pkmg_pk_raw=readcell(strReadPKfilenameEXL,'Sheet','pKMgs_updated','Range','C:C');
met_pkmmg_pk_raw=readcell(strReadPKfilenameEXL,'Sheet','pKMgs_updated','Range','D:D');

S_raw=readmatrix(strReadParafilenameEXL,'Sheet','S','Range',[2 2 500 500]);
rxn_s_raw=readcell(strReadParafilenameEXL,'Sheet','S','Range',[1 2 1 500]);
met_s_raw=readcell(strReadParafilenameEXL,'Sheet','S','Range',[2 1 500 1]);
rxn_name_par_raw=readcell(strReadParafilenameEXL,'Sheet','ReactionProperties','Range','A:A');
DrG0tr_ci_raw=readmatrix(strReadParafilenameEXL,'Sheet','ReactionProperties','Range','C:C');
sign_v_par_raw=readmatrix(strReadParafilenameEXL,'Sheet','ReactionProperties','Range','F:F');
S_h2o_par_raw=readmatrix(strReadParafilenameEXL,'Sheet','ReactionProperties','Range','G:G');
is_transport_par_raw=readmatrix(strReadParafilenameEXL,'Sheet','ReactionProperties','Range','H:H');
nH_transport_par_raw=readmatrix(strReadParafilenameEXL,'Sheet','ReactionProperties','Range','I:I');
met_biggid_par_raw=readcell(strReadParafilenameEXL,'Sheet','MetaboliteProperties','Range','A:A');
met_keggid_par_raw=readcell(strReadParafilenameEXL,'Sheet','MetaboliteProperties','Range','B:B');
met_gpid_par_raw=readcell(strReadParafilenameEXL,'Sheet','MetaboliteProperties','Range','C:C');
mw_par_raw=readmatrix(strReadParafilenameEXL,'Sheet','MetaboliteProperties','Range','D:D');
z0_par_raw=readmatrix(strReadParafilenameEXL,'Sheet','MetaboliteProperties','Range','E:E');
z_min_par_raw=readmatrix(strReadParafilenameEXL,'Sheet','MetaboliteProperties','Range','F:F');
nH_min_par_raw=readmatrix(strReadParafilenameEXL,'Sheet','MetaboliteProperties','Range','G:G');
DG00_min_par_raw=readmatrix(strReadParafilenameEXL,'Sheet','MetaboliteProperties','Range','H:H');
Ce_par_raw=readmatrix(strReadParafilenameEXL,'Sheet','MetaboliteProperties','Range','I:I');

type_rxn=readmatrix(strReadParafilenameEXL,'Sheet','rxns','Range','L:L');
i_type_rxn=readmatrix(strReadParafilenameEXL,'Sheet','rxns','Range','P:P');
i_type_met=readmatrix(strReadParafilenameEXL,'Sheet','mets','Range','N:N');
i_b_gene=readmatrix(strReadParafilenameEXL,'Sheet','genes','Range','J:J');
i_type_gene=readmatrix(strReadParafilenameEXL,'Sheet','genes','Range','Q:Q');

%% Resolveing missing cells
n_max=size(met_gpid_map_raw,1);
for i=1:n_max
    if ismissing(met_gpid_map_raw{i})
        met_gpid_map_raw{i}='';
    else
        i_last=i;
    end
end
met_gpid_map_raw=met_gpid_map_raw(2:i_last);

n_max=size(met_biggid_map_raw,1);
for i=1:n_max
    if ismissing(met_biggid_map_raw{i})
        met_biggid_map_raw{i}='';
    else
        i_last=i;
    end
end
met_biggid_map_raw=met_biggid_map_raw(2:i_last);

n_max=size(met_gpid_a_pk_raw,1);
for i=1:n_max
    if ismissing(met_gpid_a_pk_raw{i})
        met_gpid_a_pk_raw{i}='';
    else
        i_last=i;
    end
end
met_gpid_a_pk_raw=met_gpid_a_pk_raw(2:i_last);
met_pka_pk_raw=met_pka_pk_raw(2:i_last);
met_zvec_pk_raw=met_zvec_pk_raw(2:i_last);

n_max=size(met_gpid_mg_pk_raw,1);
for i=1:n_max
    if ismissing(met_gpid_mg_pk_raw{i})
        met_gpid_mg_pk_raw{i}='';
    else
        i_last=i;
    end
    if ismissing(met_pkmmg_pk_raw{i})
        met_pkmmg_pk_raw{i}='';
    end
end
met_gpid_mg_pk_raw=met_gpid_mg_pk_raw(2:i_last);
met_pkmg_pk_raw=met_pkmg_pk_raw(2:i_last);
met_pkmmg_pk_raw=met_pkmmg_pk_raw(2:i_last);

%--------------------------------------------------------------------------
% We assume that there are no missing names for rxn_name, biggid, keggid,
% gpid, all starting from row 2 and ending at row 
% n_max for one of the column in each respective sheet.  
n_max=size(met_biggid_par_raw,1);
met_biggid_par_raw=met_biggid_par_raw(2:n_max);
met_keggid_par_raw=met_keggid_par_raw(2:n_max);
met_gpid_par_raw=met_gpid_par_raw(2:n_max);

n_max=size(rxn_name_par_raw,1);
rxn_name_par_raw=rxn_name_par_raw(2:n_max);
%---------------------------------------------------------------------------

n_max=size(mw_par_raw,1);
for i=1:n_max
    if isnan(mw_par_raw(i))
        mw_par_raw(i)=0;
    else
        i_last=i;
    end
end
mw_par_raw=mw_par_raw(1:i_last);

n_max=size(z0_par_raw,1);
for i=1:n_max
    if isnan(z0_par_raw(i))
        z0_par_raw(i)=0;
    else
        i_last=i;
    end
end
z0_par_raw=z0_par_raw(1:i_last);

%% Dependent parameters
n_map=size(met_gpid_map_raw,1);
n_pka=size(met_gpid_a_pk_raw,1);
n_pkmg=size(met_gpid_mg_pk_raw,1);
n_all=size(met_biggid_par_raw,1);
m=size(rxn_name_par_raw,1);
m_iaf=size(iJO1366.rxns,1);

%% Memory allocation
pKa=cell(n_all,1);
z_vec=cell(n_all,1);
pKMg=cell(n_all,1);
pKMMg=cell(n_all,1);
i0=zeros(n_all,1);
pKa_str=cell(n_all,1);
z_vec_str=cell(n_all,1);
pKMg_str=cell(n_all,1);
pKMMg_str=cell(n_all,1);
rxn_biggid_par_raw=cell(m,1);

%% Erase subscripts from biggid_par
met_biggid_par_raw1=met_biggid_par_raw;
for i=1:n_all
    met_biggid_par_raw1{i}=erase(met_biggid_par_raw1{i},'_c');
    met_biggid_par_raw1{i}=erase(met_biggid_par_raw1{i},'_p');
end

%% Main
% I-pKa, pKMg, z_vec:
for i=1:n_all
    is_found=0;
    for i_map=1:n_map
        if strcmp(met_biggid_map_raw{i_map},met_biggid_par_raw1{i})
            is_found=1;
            break;
        end
    end
    if is_found
        is_found1=0;
        for i_pka=1:n_pka
            if strcmp(met_gpid_a_pk_raw{i_pka},met_gpid_map_raw{i_map})
                is_found1=1;
                break;
            end
        end
        if is_found1
            pKa_str{i}=met_pka_pk_raw{i_pka};
            z_vec_str{i}=met_zvec_pk_raw{i_pka};
            pKa{i}=str2num(pKa_str{i});
            z_vec{i}=str2num(z_vec_str{i});
        else
            pKa_str{i}='[]';
            z_vec_str{i}=strcat('[',num2str(z0_par_raw(i)),']');
            pKa{i}=zeros(0,0);
            z_vec{i}=z0_par_raw(i);
        end
        
        ns=size(z_vec{i},2);
        for i_s=1:ns
            if z_vec{i}(i_s)==z0_par_raw(i)
                i0(i)=i_s;
            end
        end
        
        pKMg{i}=zeros(1,ns);
        pKMg_str{i}='[';
        for i_s=1:ns-1
            met_gpid_map=strcat(met_gpid_map_raw{i_map},'_',num2str(z_vec{i}(i_s)));
            is_found1=0;
            for i_pkmg=1:n_pkmg
                if strcmp(met_gpid_mg_pk_raw{i_pkmg},met_gpid_map)
                    is_found1=1;
                    break;
                end
            end
            if is_found1
                pKMg{i}(i_s)=met_pkmg_pk_raw{i_pkmg};
            else
                pKMg{i}(i_s)=BigpKMg_neg;  %if not found, assume Mg does not bind
            end
            pKMg_str{i}=strcat(pKMg_str{i},num2str(pKMg{i}(i_s)),',');
        end
        i_s=ns;
            met_gpid_map=strcat(met_gpid_map_raw{i_map},'_',num2str(z_vec{i}(i_s)));
            is_found1=0;
            for i_pkmg=1:n_pkmg
                if strcmp(met_gpid_mg_pk_raw{i_pkmg},met_gpid_map)
                    is_found1=1;
                    break;
                end
            end
            if is_found1
                pKMg{i}(i_s)=met_pkmg_pk_raw{i_pkmg};
            else
                pKMg{i}(i_s)=BigpKMg_neg;  %if not found, assume Mg does not bind
            end
            pKMg_str{i}=strcat(pKMg_str{i},num2str(pKMg{i}(i_s)),']');
            
            
            
        pKMMg{i}=zeros(1,ns);
        pKMMg_str{i}='[';
        for i_s=1:ns-1
            met_gpid_map=strcat(met_gpid_map_raw{i_map},'_',num2str(z_vec{i}(i_s)));
            is_found1=0;
            for i_pkmg=1:n_pkmg
                if strcmp(met_gpid_mg_pk_raw{i_pkmg},met_gpid_map) && ~strcmp(met_pkmmg_pk_raw{i_pkmg},'')
                    is_found1=1;
                    break;
                end
            end
            if is_found1
                pKMMg{i}(i_s)=met_pkmmg_pk_raw{i_pkmg};
            else
                pKMMg{i}(i_s)=BigpKMg_neg;  %if not found, assume Mg does not bind
            end
            pKMMg_str{i}=strcat(pKMMg_str{i},num2str(pKMMg{i}(i_s)),',');
        end
        i_s=ns;
            met_gpid_map=strcat(met_gpid_map_raw{i_map},'_',num2str(z_vec{i}(i_s)));
            is_found1=0;
            for i_pkmg=1:n_pkmg
                if strcmp(met_gpid_mg_pk_raw{i_pkmg},met_gpid_map) && ~strcmp(met_pkmmg_pk_raw{i_pkmg},'')
                    is_found1=1;
                    break;
                end
            end
            if is_found1
                pKMMg{i}(i_s)=met_pkmmg_pk_raw{i_pkmg};
            else
                pKMMg{i}(i_s)=BigpKMg_neg;  %if not found, assume Mg does not bind
            end
            pKMMg_str{i}=strcat(pKMMg_str{i},num2str(pKMMg{i}(i_s)),']');
    end
    
    if ~is_found
        pKa_str{i}='[]';
        z_vec_str{i}=strcat('[',num2str(z0_par_raw(i)),']');
        pKa{i}=zeros(0,0);
        z_vec{i}=z0_par_raw(i);
        pKMg{i}=BigpKMg_neg;
        pKMMg{i}=BigpKMg_neg;
        pKMg_str{i}=strcat('[',num2str(pKMg{i}),']');
        pKMMg_str{i}=strcat('[',num2str(pKMMg{i}),']');
        i0(i)=1;
    end 
end

% II-rxns
for i=1:m
    is_found=0;
    for i_iaf=1:m_iaf
        if strcmp(iJO1366.rxnNames{i_iaf},rxn_name_par_raw{i})
            is_found=1;
            break;
        end
    end
    if is_found
        rxn_biggid_par_raw{i}=iJO1366.rxns{i_iaf};
    end
end

%% Manual corrections 
rxn_biggid_par_raw{32}='BETALDHx_CHOLD';    %manually curating reaction 32
rxn_biggid_par_raw{44}='TKT2';              %manually curating reaction 44

%DG00_min of gthrd and gthox
if gth_source==2
    DG00_min_par_raw(4)=165.31;
    DG00_min_par_raw(68)=114.672319;
end

%% Pi transport
i_rxn=64;
if pi_transport==1
    S_raw(:,i_rxn)=0;
    S_raw(18,i_rxn)=1;   %adp_c 
    S_raw(28,i_rxn)=-1;  %atp_c
    S_raw(24,i_rxn)=2;   %pi_c
    S_raw(75,i_rxn)=-1;  %pi_p
    rxn_biggid_par_raw{i_rxn}='Pluabcpp';
    rxn_s_raw{i_rxn}='Pluabcpp';
    sign_v_par_raw(i_rxn)=1;
    S_h2o_par_raw(i_rxn)=-1;
    is_transport_par_raw(i_rxn)=1;
    nH_transport_par_raw(i_rxn)=0;
end

%% Write to Excel
% sheet1
xlRange=strcat('A2:A',num2str(n_all+1));
writecell(met_s_raw,strWriteParafilenameEXL,'sheet','S','range',xlRange);
xlRange=strcat('B1:',xlscol(m+1),'1');
writecell(rxn_s_raw,strWriteParafilenameEXL,'sheet','S','range',xlRange);
xlRange=strcat('B2:',xlscol(m+1),num2str(n_all+1));
writematrix(S_raw,strWriteParafilenameEXL,'sheet','S','range',xlRange);

% sheet2
tempcell=convertCharsToStrings('rxn_biggid');
xlRange='A1';
writematrix(tempcell,strWriteParafilenameEXL,'sheet','rxn','range',xlRange);
xlRange=strcat('A2:A',num2str(m+1));
writecell(rxn_biggid_par_raw,strWriteParafilenameEXL,'sheet','rxn','range',xlRange);

xlRange='B1';
tempcell=convertCharsToStrings('sign_v');
writematrix(tempcell,strWriteParafilenameEXL,'sheet','rxn','range',xlRange);
xlRange=strcat('B2:B',num2str(m+1));
writematrix(sign_v_par_raw,strWriteParafilenameEXL,'sheet','rxn','range',xlRange);

xlRange='C1';
tempcell=convertCharsToStrings('S_h2o');
writematrix(tempcell,strWriteParafilenameEXL,'sheet','rxn','range',xlRange);
xlRange=strcat('C2:C',num2str(m+1));
writematrix(S_h2o_par_raw,strWriteParafilenameEXL,'sheet','rxn','range',xlRange);

xlRange='D1';
tempcell=convertCharsToStrings('is_transport');
writematrix(tempcell,strWriteParafilenameEXL,'sheet','rxn','range',xlRange);
xlRange=strcat('D2:D',num2str(m+1));
writematrix(is_transport_par_raw,strWriteParafilenameEXL,'sheet','rxn','range',xlRange);

xlRange='E1';
tempcell=convertCharsToStrings('nH_transport');
writematrix(tempcell,strWriteParafilenameEXL,'sheet','rxn','range',xlRange);
xlRange=strcat('E2:E',num2str(m+1));
writematrix(nH_transport_par_raw,strWriteParafilenameEXL,'sheet','rxn','range',xlRange);

xlRange='F1';
tempcell=convertCharsToStrings('DrG0tr_ci');
writematrix(tempcell,strWriteParafilenameEXL,'sheet','rxn','range',xlRange);
xlRange=strcat('F2:F',num2str(m+1));
writematrix(DrG0tr_ci_raw,strWriteParafilenameEXL,'sheet','rxn','range',xlRange);

% sheet3
tempcell=convertCharsToStrings('met_biggid');
xlRange='A1';
writematrix(tempcell,strWriteParafilenameEXL,'sheet','met','range',xlRange);
xlRange=strcat('A2:A',num2str(n_all+1));
writecell(met_biggid_par_raw,strWriteParafilenameEXL,'sheet','met','range',xlRange);

tempcell=convertCharsToStrings('MW');
xlRange='B1';
writematrix(tempcell,strWriteParafilenameEXL,'sheet','met','range',xlRange);
xlRange=strcat('B2:B',num2str(n_all+1));
writematrix(mw_par_raw,strWriteParafilenameEXL,'sheet','met','range',xlRange);

tempcell=convertCharsToStrings('i0');
xlRange='C1';
writematrix(tempcell,strWriteParafilenameEXL,'sheet','met','range',xlRange);
xlRange=strcat('C2:C',num2str(n_all+1));
writematrix(i0,strWriteParafilenameEXL,'sheet','met','range',xlRange);

tempcell=convertCharsToStrings('z0');
xlRange='D1';
writematrix(tempcell,strWriteParafilenameEXL,'sheet','met','range',xlRange);
xlRange=strcat('D2:D',num2str(n_all+1));
writematrix(z0_par_raw,strWriteParafilenameEXL,'sheet','met','range',xlRange);

tempcell=convertCharsToStrings('z_vec');
xlRange='E1';
writematrix(tempcell,strWriteParafilenameEXL,'sheet','met','range',xlRange);
xlRange=strcat('E2:E',num2str(n_all+1));
writecell(z_vec_str,strWriteParafilenameEXL,'sheet','met','range',xlRange);

tempcell=convertCharsToStrings('pKa');
xlRange='F1';
writematrix(tempcell,strWriteParafilenameEXL,'sheet','met','range',xlRange);
xlRange=strcat('F2:F',num2str(n_all+1));
writecell(pKa_str,strWriteParafilenameEXL,'sheet','met','range',xlRange);

tempcell=convertCharsToStrings('pKMg');
xlRange='G1';
writematrix(tempcell,strWriteParafilenameEXL,'sheet','met','range',xlRange);
xlRange=strcat('G2:G',num2str(n_all+1));
writecell(pKMg_str,strWriteParafilenameEXL,'sheet','met','range',xlRange);

tempcell=convertCharsToStrings('pKMMg');
xlRange='H1';
writematrix(tempcell,strWriteParafilenameEXL,'sheet','met','range',xlRange);
xlRange=strcat('H2:H',num2str(n_all+1));
writecell(pKMMg_str,strWriteParafilenameEXL,'sheet','met','range',xlRange);

tempcell=convertCharsToStrings('z_min');
xlRange='I1';
writematrix(tempcell,strWriteParafilenameEXL,'sheet','met','range',xlRange);
xlRange=strcat('I2:I',num2str(n_all+1));
writematrix(z_min_par_raw,strWriteParafilenameEXL,'sheet','met','range',xlRange);

tempcell=convertCharsToStrings('nH_min');
xlRange='J1';
writematrix(tempcell,strWriteParafilenameEXL,'sheet','met','range',xlRange);
xlRange=strcat('J2:J',num2str(n_all+1));
writematrix(nH_min_par_raw,strWriteParafilenameEXL,'sheet','met','range',xlRange);

tempcell=convertCharsToStrings('DG00_min');
xlRange='K1';
writematrix(tempcell,strWriteParafilenameEXL,'sheet','met','range',xlRange);
xlRange=strcat('K2:K',num2str(n_all+1));
writematrix(DG00_min_par_raw,strWriteParafilenameEXL,'sheet','met','range',xlRange);

%% Save to mat files
save(strWriteParafilenameMAT,'S_raw','rxn_s_raw','met_s_raw','met_keggid_par_raw','met_gpid_par_raw','rxn_biggid_par_raw','met_biggid_par_raw','sign_v_par_raw','S_h2o_par_raw',...
    'is_transport_par_raw','nH_transport_par_raw','DrG0tr_ci_raw','mw_par_raw','z0_par_raw','i0','z_vec','pKa','pKMg','pKMMg','z_min_par_raw','nH_min_par_raw','DG00_min_par_raw','n_all','Ce_par_raw',...
    'i_type_rxn','i_type_met','i_b_gene','i_type_gene','type_rxn');
return
