# Supplementary material for: The quantitative metabolome is shaped by abiotic constraints
Source: Nat Commun. 2021 May 26;12:3178. doi: 10.1038/s41467-021-23214-9 (PMC8155068; doi:10.1038/s41467-021-23214-9)
Supplement: Supplementary file 9 — Supplementary Code 1 [file 41467_2021_23214_MOESM9_ESM.zip › Codes/Core/Shared-data/JSON/equilibrator_compounds.json]

[
    {
        "CID": "C00001", 
        "InChI": "InChI=1S/H2O/h1H2", 
        "formula": "H2O", 
        "from_kegg": "True", 
        "mass": 18.0106, 
        "name": "H2O", 
        "names": [
            "H2O", 
            "H2O(1)", 
            "Water", 
            "h2o(1)"
        ], 
        "num_electrons": 10, 
        "pmaps": [
            {
                "priority": 1, 
                "source": "Component Contribution (2013)", 
                "species": [
                    {
                        "dG0_f": -237.19, 
                        "nH": 2, 
                        "nMg": 0, 
                        "ref": "", 
                        "z": 0
                    }
                ]
            }, 
            {
                "priority": 2, 
                "source": "Alberty (2006)", 
                "species": [
                    {
                        "dG0_f": -237.19, 
                        "nH": 2, 
                        "nMg": 0, 
                        "ref": "", 
                        "z": 0
                    }
                ]
            }
        ]
    }, 
    {
        "CID": "C00002", 
        "InChI": "InChI=1S/C10H16N5O13P3/c11-8-5-9(13-2-12-8)15(3-14-5)10-7(17)6(16)4(26-10)1-25-30(21,22)28-31(23,24)27-29(18,19)20/h2-4,6-7,10,16-17H,1H2,(H,21,22)(H,23,24)(H2,11,12,13)(H2,18,19,20)/t4-,6-,7-,10-/m1/s1", 
        "formula": "C10H16N5O13P3", 
        "from_kegg": "True", 
        "mass": 506.9957, 
        "name": "ATP", 
        "names": [
            "ATP", 
            "Adenosine 5'-triphosphate", 
            "atp-4-"
        ], 
        "num_electrons": 260, 
        "pmaps": [
            {
                "priority": 1, 
                "source": "Component Contribution (2013)", 
                "species": [
                    {
                        "dG0_f": -2702.0500000000002, 
                        "nH": 11, 
                        "nMg": 0, 
                        "ref": "", 
                        "z": -5
                    }, 
                    {
                        "dG0_f": -2773.9299999999998, 
                        "nH": 12, 
                        "nMg": 0, 
                        "ref": "ChemAxon", 
                        "z": -4
                    }, 
                    {
                        "dG0_f": -2816.1399999999999, 
                        "nH": 13, 
                        "nMg": 0, 
                        "ref": "ChemAxon", 
                        "z": -3
                    }, 
                    {
                        "dG0_f": -2845.4099999999999, 
                        "nH": 14, 
                        "nMg": 0, 
                        "ref": "ChemAxon", 
                        "z": -2
                    }, 
                    {
                        "dG0_f": -2864.6900000000001, 
                        "nH": 15, 
                        "nMg": 0, 
                        "ref": "ChemAxon", 
                        "z": -1
                    }, 
                    {
                        "dG0_f": -2880.8400000000001, 
                        "nH": 16, 
                        "nMg": 0, 
                        "ref": "ChemAxon", 
                        "z": 0
                    }, 
                    {
                        "dG0_f": -2894.02, 
                        "nH": 17, 
                        "nMg": 0, 
                        "ref": "ChemAxon", 
                        "z": 1
                    }, 
                    {
                        "dG0_f": -2898.98, 
                        "nH": 18, 
                        "nMg": 0, 
                        "ref": "ChemAxon", 
                        "z": 2
                    }
                ]
            }, 
            {
                "priority": 2, 
                "source": "Alberty (2006)", 
                "species": [
                    {
                        "dG0_f": -2768.0999999999999, 
                        "nH": 12, 
                        "nMg": 0, 
                        "ref": "", 
                        "z": -4
                    }, 
                    {
                        "dG0_f": -2811.48, 
                        "nH": 13, 
                        "nMg": 0, 
                        "ref": "", 
                        "z": -3
                    }, 
                    {
                        "dG0_f": -2838.1799999999998, 
                        "nH": 14, 
                        "nMg": 0, 
                        "ref": "", 
                        "z": -2
                    }
                ]
            }
        ]
    }, 
    {
        "CID": "C00003", 
        "InChI": "InChI=1S/C21H27N7O14P2/c22-17-12-19(25-7-24-17)28(8-26-12)21-16(32)14(30)11(41-21)6-39-44(36,37)42-43(34,35)38-5-10-13(29)15(31)20(40-10)27-3-1-2-9(4-27)18(23)33/h1-4,7-8,10-11,13-16,20-21,29-32H,5-6H2,(H5-,22,23,24,25,33,34,35,36,37)/p+1/t10-,11-,13-,14-,15-,16-,20-,21-/m1/s1", 
        "formula": "C21H28N7O14P2", 
        "from_kegg": "True", 
        "mass": 664.1169, 
        "name": "NAD+", 
        "names": [
            "DPN", 
            "Diphosphopyridine nucleotide", 
            "NAD", 
            "NAD(ox)", 
            "NAD+", 
            "Nadide", 
            "Nicotinamide adenine dinucleotide", 
            "nad(ox)"
        ], 
        "num_electrons": 344, 
        "pmaps": [
            {
                "priority": 1, 
                "source": "Component Contribution (2013)", 
                "species": [
                    {
                        "dG0_f": -2060.23, 
                        "nH": 23, 
                        "nMg": 0, 
                        "ref": "", 
                        "z": -4
                    }, 
                    {
                        "dG0_f": -2132.6799999999998, 
                        "nH": 24, 
                        "nMg": 0, 
                        "ref": "ChemAxon", 
                        "z": -3
                    }, 
                    {
                        "dG0_f": -2200.8000000000002, 
                        "nH": 25, 
                        "nMg": 0, 
                        "ref": "ChemAxon", 
                        "z": -2
                    }, 
                    {
                        "dG0_f": -2265.7199999999998, 
                        "nH": 26, 
                        "nMg": 0, 
                        "ref": "ChemAxon", 
                        "z": -1
                    }, 
                    {
                        "dG0_f": -2294.9899999999998, 
                        "nH": 27, 
                        "nMg": 0, 
                        "ref": "ChemAxon", 
                        "z": 0
                    }, 
                    {
                        "dG0_f": -2314.1599999999999, 
                        "nH": 28, 
                        "nMg": 0, 
                        "ref": "ChemAxon", 
                        "z": 1
                    }, 
                    {
                        "dG0_f": -2329.3899999999999, 
                        "nH": 29, 
                        "nMg": 0, 
                        "ref": "ChemAxon", 
                        "z": 2
                    }, 
                    {
                        "dG0_f": -2339.5999999999999, 
                        "nH": 30, 
                        "nMg": 0, 
                        "ref": "ChemAxon", 
                        "z": 3
                    }
                ]
            }, 
            {
                "priority": 2, 
                "source": "Alberty (2006)", 
                "species": [
                    {
                        "dG0_f": 0.0, 
                        "nH": 26, 
                        "nMg": 0, 
                        "ref": "", 
                        "z": -1
                    }
                ]
            }
        ]
    }, 
    {
        "CID": "C00004", 
        "InChI": "InChI=1S/C21H29N7O14P2/c22-17-12-19(25-7-24-17)28(8-26-12)21-16(32)14(30)11(41-21)6-39-44(36,37)42-43(34,35)38-5-10-13(29)15(31)20(40-10)27-3-1-2-9(4-27)18(23)33/h1,3-4,7-8,10-11,13-16,20-21,29-32H,2,5-6H2,(H2,23,33)(H,34,35)(H,36,37)(H2,22,24,25)/t10-,11-,13-,14-,15-,16-,20-,21-/m1/s1", 
        "formula": "C21H29N7O14P2", 
        "from_kegg": "True", 
        "mass": 665.1248, 
        "name": "NADH", 
        "names": [
            "DPNH", 
            "NAD(red)", 
            "NADH", 
            "Reduced nicotinamide adenine dinucleotide", 
            "nad(red)"
        ], 
        "num_electrons": 346, 
        "pmaps": [
            {
                "priority": 1, 
                "source": "Component Contribution (2013)", 
                "species": [
                    {
                        "dG0_f": -2100.2600000000002, 
                        "nH": 25, 
                        "nMg": 0, 
                        "ref": "", 
                        "z": -4
                    }, 
                    {
                        "dG0_f": -2173.8499999999999, 
                        "nH": 26, 
                        "nMg": 0, 
                        "ref": "ChemAxon", 
                        "z": -3
                    }, 
                    {
                        "dG0_f": -2243.9099999999999, 
                        "nH": 27, 
                        "nMg": 0, 
                        "ref": "ChemAxon", 
                        "z": -2
                    }, 
                    {
                        "dG0_f": -2273.1799999999998, 
                        "nH": 28, 
                        "nMg": 0, 
                        "ref": "ChemAxon", 
                        "z": -1
                    }, 
                    {
                        "dG0_f": -2292.3499999999999, 
                        "nH": 29, 
                        "nMg": 0, 
                        "ref": "ChemAxon", 
                        "z": 0
                    }, 
                    {
                        "dG0_f": -2307.5799999999999, 
                        "nH": 30, 
                        "nMg": 0, 
                        "ref": "ChemAxon", 
                        "z": 1
                    }, 
                    {
                        "dG0_f": -2317.79, 
                        "nH": 31, 
                        "nMg": 0, 
                        "ref": "ChemAxon", 
                        "z": 2
                    }
                ]
            }, 
            {
                "priority": 2, 
                "source": "Alberty (2006)", 
                "species": [
                    {
                        "dG0_f": 22.649999999999999, 
                        "nH": 27, 
                        "nMg": 0, 
                        "ref": "", 
                        "z": -2
                    }
                ]
            }
        ]
    }, 
    {
        "CID": "C00005", 
        "InChI": "InChI=1S/C21H30N7O17P3/c22-17-12-19(25-7-24-17)28(8-26-12)21-16(44-46(33,34)35)14(30)11(43-21)6-41-48(38,39)45-47(36,37)40-5-10-13(29)15(31)20(42-10)27-3-1-2-9(4-27)18(23)32/h1,3-4,7-8,10-11,13-16,20-21,29-31H,2,5-6H2,(H2,23,32)(H,36,37)(H,38,39)(H2,22,24,25)(H2,33,34,35)/t10-,11-,13-,14-,15-,16-,20-,21-/m1/s1", 
        "formula": "C21H30N7O17P3", 
        "from_kegg": "True", 
        "mass": 745.0911, 
        "name": "NADPH", 
        "names": [
            "NADP(red)", 
            "NADPH", 
            "Reduced nicotinamide adenine dinucleotide phosphate", 
            "TPNH", 
            "nadp(red)"
        ], 
        "num_electrons": 386, 
        "pmaps": [
            {
                "priority": 1, 
                "source": "Component Contribution (2013)", 
                "species": [
                    {
                        "dG0_f": -3011.77, 
                        "nH": 25, 
                        "nMg": 0, 
                        "ref": "", 
                        "z": -5
                    }, 
                    {
                        "dG0_f": -3084.5100000000002, 
                        "nH": 26, 
                        "nMg": 0, 
                        "ref": "ChemAxon", 
                        "z": -4
                    }, 
                    {
                        "dG0_f": -3117.71, 
                        "nH": 27, 
                        "nMg": 0, 
                        "ref": "ChemAxon", 
                        "z": -3
                    }, 
                    {
                        "dG0_f": -3146.4099999999999, 
                        "nH": 28, 
                        "nMg": 0, 
                        "ref": "ChemAxon", 
                        "z": -2
                    }, 
                    {
                        "dG0_f": -3165.5799999999999, 
                        "nH": 29, 
                        "nMg": 0, 
                        "ref": "ChemAxon", 
                        "z": -1
                    }, 
                    {
                        "dG0_f": -3180.8099999999999, 
                        "nH": 30, 
                        "nMg": 0, 
                        "ref": "ChemAxon", 
                        "z": 0
                    }, 
                    {
                        "dG0_f": -3191.1300000000001, 
                        "nH": 31, 
                        "nMg": 0, 
                        "ref": "ChemAxon", 
                        "z": 1
                    }, 
                    {
                        "dG0_f": -3194.8400000000001, 
                        "nH": 32, 
                        "nMg": 0, 
                        "ref": "ChemAxon", 
                        "z": 2
                    }
                ]
            }, 
            {
                "priority": 2, 
                "source": "Alberty (2006)", 
                "species": [
                    {
                        "dG0_f": -809.71000000000004, 
                        "nH": 26, 
                        "nMg": 0, 
                        "ref": "", 
                        "z": -4
                    }
                ]
            }
        ]
    }, 
    {
        "CID": "C00006", 
        "InChI": "InChI=1S/C21H28N7O17P3/c22-17-12-19(25-7-24-17)28(8-26-12)21-16(44-46(33,34)35)14(30)11(43-21)6-41-48(38,39)45-47(36,37)40-5-10-13(29)15(31)20(42-10)27-3-1-2-9(4-27)18(23)32/h1-4,7-8,10-11,13-16,20-21,29-31H,5-6H2,(H7-,22,23,24,25,32,33,34,35,36,37,38,39)/p+1/t10-,11-,13-,14-,15-,16-,20-,21-/m1/s1", 
        "formula": "C21H29N7O17P3", 
        "from_kegg": "True", 
        "mass": 744.0833, 
        "name": "NADP+", 
        "names": [
            "NADP", 
            "NADP(ox)", 
            "NADP+", 
            "Nicotinamide adenine dinucleotide phosphate", 
            "TPN", 
            "Triphosphopyridine nucleotide", 
            "beta-Nicotinamide adenine dinucleotide phosphate", 
            "nadp(ox)"
        ], 
        "num_electrons": 384, 
        "pmaps": [
            {
                "priority": 1, 
                "source": "Component Contribution (2013)", 
                "species": [
                    {
                        "dG0_f": -3040.5700000000002, 
                        "nH": 24, 
                        "nMg": 0, 
                        "ref": "", 
                        "z": -4
                    }, 
                    {
                        "dG0_f": -3107.0900000000001, 
                        "nH": 25, 
                        "nMg": 0, 
                        "ref": "ChemAxon", 
                        "z": -3
                    }, 
                    {
                        "dG0_f": -3140.3000000000002, 
                        "nH": 26, 
                        "nMg": 0, 
                        "ref": "ChemAxon", 
                        "z": -2
                    }, 
                    {
                        "dG0_f": -3168.9899999999998, 
                        "nH": 27, 
                        "nMg": 0, 
                        "ref": "ChemAxon", 
                        "z": -1
                    }, 
                    {
                        "dG0_f": -3188.1599999999999, 
                        "nH": 28, 
                        "nMg": 0, 
                        "ref": "ChemAxon", 
                        "z": 0
                    }, 
                    {
                        "dG0_f": -3203.3899999999999, 
                        "nH": 29, 
                        "nMg": 0, 
                        "ref": "ChemAxon", 
                        "z": 1
                    }, 
                    {
                        "dG0_f": -3213.7199999999998, 
                        "nH": 30, 
                        "nMg": 0, 
                        "ref": "ChemAxon", 
                        "z": 2
                    }, 
                    {
                        "dG0_f": -3217.4299999999998, 
                        "nH": 31, 
                        "nMg": 0, 
                        "ref": "ChemAxon", 
                        "z": 3
                    }
                ]
            }, 
            {
                "priority": 2, 
                "source": "Alberty (2006)", 
                "species": [
                    {
                        "dG0_f": -835.17999999999995, 
                        "nH": 25, 
                        "nMg": 0, 
                        "ref": "", 
                        "z": -3
                    }
                ]
            }
        ]
    }, 
    {
        "CID": "C00007", 
        "InChI": "InChI=1S/O2/c1-2", 
        "formula": "O2", 
        "from_kegg": "True", 
        "mass": 31.9898, 
        "name": "Oxygen", 
        "names": [
            "O2", 
            "Oxygen"
        ], 
        "num_electrons": 16, 
        "pmaps": [
            {
                "priority": 1, 
                "source": "Component Contribution (2013)", 
                "species": [
                    {
                        "dG0_f": 16.399999999999999, 
                        "nH": 0, 
                        "nMg": 0, 
                        "ref": "", 
                        "z": 0
                    }
                ]
            }, 
            {
                "priority": 2, 
                "source": "Alberty (2006)", 
                "species": [
                    {
                        "dG0_f": 16.399999999999999, 
                        "nH": 0, 
                        "nMg": 0, 
                        "ref": "", 
                        "z": 0
                    }
                ]
            }
        ]
    }, 
    {
        "CID": "C00008", 
        "InChI": "InChI=1S/C10H15N5O10P2/c11-8-5-9(13-2-12-8)15(3-14-5)10-7(17)6(16)4(24-10)1-23-27(21,22)25-26(18,19)20/h2-4,6-7,10,16-17H,1H2,(H,21,22)(H2,11,12,13)(H2,18,19,20)/t4-,6-,7-,10-/m1/s1", 
        "formula": "C10H15N5O10P2", 
        "from_kegg": "True", 
        "mass": 427.0294, 
        "name": "ADP", 
        "names": [
            "ADP", 
            "Adenosine 5'-diphosphate", 
            "adp-3-"
        ], 
        "num_electrons": 220, 
        "pmaps": [
            {
                "priority": 1, 
                "source": "Component Contribution (2013)", 
                "species": [
                    {
                        "dG0_f": -1754.0699999999999, 
                        "nH": 10, 
                        "nMg": 0, 
                        "ref": "", 
                        "z": -5
                    }, 
                    {
                        "dG0_f": -1833.8199999999999, 
                        "nH": 11, 
                        "nMg": 0, 
                        "ref": "ChemAxon", 
                        "z": -4
                    }, 
                    {
                        "dG0_f": -1904.9100000000001, 
                        "nH": 12, 
                        "nMg": 0, 
                        "ref": "ChemAxon", 
                        "z": -3
                    }, 
                    {
                        "dG0_f": -1947.1800000000001, 
                        "nH": 13, 
                        "nMg": 0, 
                        "ref": "ChemAxon", 
                        "z": -2
                    }, 
                    {
                        "dG0_f": -1976.45, 
                        "nH": 14, 
                        "nMg": 0, 
                        "ref": "ChemAxon", 
                        "z": -1
                    }, 
                    {
                        "dG0_f": -1995.3900000000001, 
                        "nH": 15, 
                        "nMg": 0, 
                        "ref": "ChemAxon", 
                        "z": 0
                    }, 
                    {
                        "dG0_f": -2010.5, 
                        "nH": 16, 
                        "nMg": 0, 
                        "ref": "ChemAxon", 
                        "z": 1
                    }, 
                    {
                        "dG0_f": -2020.26, 
                        "nH": 17, 
                        "nMg": 0, 
                        "ref": "ChemAxon", 
                        "z": 2
                    }
                ]
            }, 
            {
                "priority": 2, 
                "source": "Alberty (2006)", 
                "species": [
                    {
                        "dG0_f": -1906.1300000000001, 
                        "nH": 12, 
                        "nMg": 0, 
                        "ref": "", 
                        "z": -3
                    }, 
                    {
                        "dG0_f": -1947.0999999999999, 
                        "nH": 13, 
                        "nMg": 0, 
                        "ref": "", 
                        "z": -2
                    }, 
                    {
                        "dG0_f": -1971.98, 
                        "nH": 14, 
                        "nMg": 0, 
                        "ref": "", 
                        "z": -1
                    }
                ]
            }
        ]
    }, 
    {
        "CID": "C00009", 
        "InChI": "InChI=1S/H3O4P/c1-5(2,3)4/h(H3,1,2,3,4)", 
        "formula": "H3PO4", 
        "from_kegg": "True", 
        "mass": 97.9769, 
        "name": "Orthophosphate", 
        "names": [
            "Orthophospate", 
            "Orthophosphate", 
            "Orthophosphoric acid", 
            "Phosphate", 
            "Phosphoric acid", 
            "hpo4-2-", 
            "orthophospate"
        ], 
        "num_electrons": 50, 
        "pmaps": [
            {
                "priority": 1, 
                "source": "Component Contribution (2013)", 
                "species": [
                    {
                        "dG0_f": -1022.51, 
                        "nH": 0, 
                        "nMg": 0, 
                        "ref": "ChemAxon", 
                        "z": -3
                    }, 
                    {
                        "dG0_f": -1096.0999999999999, 
                        "nH": 1, 
                        "nMg": 0, 
                        "ref": "", 
                        "z": -2
                    }, 
                    {
                        "dG0_f": -1135.75, 
                        "nH": 2, 
                        "nMg": 0, 
                        "ref": "ChemAxon", 
                        "z": -1
                    }, 
                    {
                        "dG0_f": -1146.02, 
                        "nH": 3, 
                        "nMg": 0, 
                        "ref": "ChemAxon", 
                        "z": 0
                    }
                ]
            }, 
            {
                "priority": 2, 
                "source": "Alberty (2006)", 
                "species": [
                    {
                        "dG0_f": -1096.0999999999999, 
                        "nH": 1, 
                        "nMg": 0, 
                        "ref": "", 
                        "z": -2
                    }, 
                    {
                        "dG0_f": -1137.3, 
                        "nH": 2, 
                        "nMg": 0, 
                        "ref": "", 
                        "z": -1
                    }, 
                    {
                        "dG0_f": -1149.5999999999999, 
                        "nH": 3, 
                        "nMg": 0, 
                        "ref": "", 
                        "z": 0
                    }, 
                    {
                        "dG0_f": -1025.8, 
                        "nH": 5, 
                        "nMg": 0, 
                        "ref": "", 
                        "z": -3
                    }
                ]
            }
        ]
    }, 
    {
        "CID": "C00010", 
        "InChI": "InChI=1S/C21H36N7O16P3S/c1-21(2,16(31)19(32)24-4-3-12(29)23-5-6-48)8-41-47(38,39)44-46(36,37)40-7-11-15(43-45(33,34)35)14(30)20(42-11)28-10-27-13-17(22)25-9-26-18(13)28/h9-11,14-16,20,30-31,48H,3-8H2,1-2H3,(H,23,29)(H,24,32)(H,36,37)(H,38,39)(H2,22,25,26)(H2,33,34,35)/t11-,14-,15-,16?,20-/m1/s1", 
        "formula": "C21H36N7O16P3S", 
        "from_kegg": "True", 
        "mass": 767.1152, 
        "name": "CoA", 
        "names": [
            "CoA", 
            "CoA-SH", 
            "Coenzyme A"
        ], 
        "num_electrons": 400, 
        "pmaps": [
            {
                "priority": 1, 
                "source": "Component Contribution (2013)", 
                "species": [
                    {
                        "dG0_f": -3038.3800000000001, 
                        "nH": 31, 
                        "nMg": 0, 
                        "ref": "", 
                        "z": -5
                    }, 
                    {
                        "dG0_f": -3095.8299999999999, 
                        "nH": 32, 
                        "nMg": 0, 
                        "ref": "ChemAxon", 
                        "z": -4
                    }, 
                    {
                        "dG0_f": -3129.8299999999999, 
                        "nH": 33, 
                        "nMg": 0, 
                        "ref": "ChemAxon", 
                        "z": -3
                    }, 
                    {
                        "dG0_f": -3158.6999999999998, 
                        "nH": 34, 
                        "nMg": 0, 
                        "ref": "ChemAxon", 
                        "z": -2
                    }, 
                    {
                        "dG0_f": -3177.9299999999998, 
                        "nH": 35, 
                        "nMg": 0, 
                        "ref": "ChemAxon", 
                        "z": -1
                    }, 
                    {
                        "dG0_f": -3193.2199999999998, 
                        "nH": 36, 
                        "nMg": 0, 
                        "ref": "ChemAxon", 
                        "z": 0
                    }, 
                    {
                        "dG0_f": -3203.6599999999999, 
                        "nH": 37, 
                        "nMg": 0, 
                        "ref": "ChemAxon", 
                        "z": 1
                    }, 
                    {
                        "dG0_f": -3208.2800000000002, 
                        "nH": 38, 
                        "nMg": 0, 
                        "ref": "ChemAxon", 
                        "z": 2
                    }
                ]
            }, 
            {
                "priority": 2, 
                "source": "Alberty (2006)", 
                "species": [
                    {
                        "dG0_f": 0.0, 
                        "nH": 32, 
                        "nMg": 0, 
                        "ref": "", 
                        "z": -1
                    }, 
                    {
                        "dG0_f": -47.829999999999998, 
                        "nH": 33, 
                        "nMg": 0, 
                        "ref": "", 
                        "z": 0
                    }
                ]
            }
        ]
    }, 
    {
        "CID": "C00011", 
        "InChI": "InChI=1S/CO2/c2-1-3", 
        "formula": "CO2", 
        "from_kegg": "True", 
        "mass": 43.9898, 
        "name": "CO2", 
        "names": [
            "CO2", 
            "Carbon dioxide"
        ], 
        "num_electrons": 22, 
        "pmaps": [
            {
                "priority": 1, 
                "source": "Component Contribution (2013)", 
                "species": [
                    {
                        "dG0_f": -386.01999999999998, 
                        "nH": 0, 
                        "nMg": 0, 
                        "ref": "", 
                        "z": 0
                    }
                ]
            }, 
            {
                "priority": 2, 
                "source": "Alberty (2006)", 
                "species": [
                    {
                        "dG0_f": -386.0, 
                        "nH": 0, 
                        "nMg": 0, 
                        "ref": "", 
                        "z": 0
                    }
                ]
            }
        ]
    }, 
    {
        "CID": "C00012", 
        "InChI": null, 
        "error": "The compound C00012 does not have a value for its formation energy of any of its pseudoisomers", 
        "formula": "C2H4NO2R(C2H2NOR)n", 
        "from_kegg": "True", 
        "mass": null, 
        "name": "Peptide", 
        "names": [
            "Peptide"
        ], 
        "num_electrons": null
    }, 
    {
        "CID": "C00013", 
        "InChI": "InChI=1S/H4O7P2/c1-8(2,3)7-9(4,5)6/h(H2,1,2,3)(H2,4,5,6)", 
        "formula": "H4P2O7", 
        "from_kegg": "True", 
        "mass": 177.9432, 
        "name": "Diphosphate", 
        "names": [
            "Diphosphate", 
            "Diphosphoric acid", 
            "PPi", 
            "Pyrophosphate", 
            "Pyrophosphate  this is an approximate result.", 
            "Pyrophosphoric acid", 
            "pyrophosphate  this is an approximate result."
        ], 
        "num_electrons": 90, 
        "pmaps": [
            {
                "priority": 1, 
                "source": "Component Contribution (2013)", 
                "species": [
                    {
                        "dG0_f": -1928.5599999999999, 
                        "nH": 0, 
                        "nMg": 0, 
                        "ref": "ChemAxon", 
                        "z": -4
                    }, 
                    {
                        "dG0_f": -1973.8599999999999, 
                        "nH": 1, 
                        "nMg": 0, 
                        "ref": "", 
                        "z": -3
                    }, 
                    {
                        "dG0_f": -2013.1099999999999, 
                        "nH": 2, 
                        "nMg": 0, 
                        "ref": "ChemAxon", 
                        "z": -2
                    }, 
                    {
                        "dG0_f": -2030.45, 
                        "nH": 3, 
                        "nMg": 0, 
                        "ref": "ChemAxon", 
                        "z": -1
                    }, 
                    {
                        "dG0_f": -2040.04, 
                        "nH": 4, 
                        "nMg": 0, 
                        "ref": "ChemAxon", 
                        "z": 0
                    }
                ]
            }, 
            {
                "priority": 2, 
                "source": "Alberty (2006)", 
                "species": [
                    {
                        "dG0_f": -1919.8599999999999, 
                        "nH": 0, 
                        "nMg": 0, 
                        "ref": "", 
                        "z": -4
                    }, 
                    {
                        "dG0_f": -1973.8599999999999, 
                        "nH": 1, 
                        "nMg": 0, 
                        "ref": "", 
                        "z": -3
                    }, 
                    {
                        "dG0_f": -2012.21, 
                        "nH": 2, 
                        "nMg": 0, 
                        "ref": "", 
                        "z": -2
                    }, 
                    {
                        "dG0_f": -2025.1099999999999, 
                        "nH": 3, 
                        "nMg": 0, 
                        "ref": "", 
                        "z": -1
                    }, 
                    {
                        "dG0_f": -2029.8499999999999, 
                        "nH": 4, 
                        "nMg": 0, 
                        "ref": "", 
                        "z": 0
                    }
                ]
            }
        ]
    }, 
    {
        "CID": "C00014", 
        "InChI": "InChI=1S/H3N/h1H3", 
        "formula": "NH3", 
        "from_kegg": "True", 
        "mass": 17.0265, 
        "name": "NH3", 
        "names": [
            "Ammonia", 
            "NH3"
        ], 
        "num_electrons": 10, 
        "pmaps": [
            {
                "priority": 1, 
                "source": "Component Contribution (2013)", 
                "species": [
                    {
                        "dG0_f": -28.760000000000002, 
                        "nH": 3, 
                        "nMg": 0, 
                        "ref": "", 
                        "z": 0
                    }, 
                    {
                        "dG0_f": -79.310000000000002, 
                        "nH": 4, 
                        "nMg": 0, 
                        "ref": "ChemAxon", 
                        "z": 1
                    }
                ]
            }, 
            {
                "priority": 2, 
                "source": "Alberty (2006)", 
                "species": [
                    {
                        "dG0_f": -26.5, 
                        "nH": 3, 
                        "nMg": 0, 
                        "ref": "", 
                        "z": 0
                    }, 
                    {
                        "dG0_f": -79.310000000000002, 
                        "nH": 4, 
                        "nMg": 0, 
                        "ref": "", 
                        "z": 1
                    }
                ]
            }
        ]
    }, 
    {
        "CID": "C00015", 
        "InChI": "InChI=1S/C9H14N2O12P2/c12-5-1-2-11(9(15)10-5)8-7(14)6(13)4(22-8)3-21-25(19,20)23-24(16,17)18/h1-2,4,6-8,13-14H,3H2,(H,19,20)(H,10,12,15)(H2,16,17,18)/t4-,6-,7-,8-/m1/s1", 
        "formula": "C9H14N2O12P2", 
        "from_kegg": "True", 
        "mass": 404.0022, 
        "name": "UDP", 
        "names": [
            "UDP", 
            "Uridine 5'-diphosphate"
        ], 
        "num_electrons": 208, 
        "pmaps": [
            {
                "priority": 1, 
                "source": "Component Contribution (2013)", 
                "species": [
                    {
                        "dG0_f": -2351.4299999999998, 
                        "nH": 9, 
                        "nMg": 0, 
                        "ref": "", 
                        "z": -5
                    }, 
                    {
                        "dG0_f": -2423.4299999999998, 
                        "nH": 10, 
                        "nMg": 0, 
                        "ref": "ChemAxon", 
                        "z": -4
                    }, 
                    {
                        "dG0_f": -2478.7600000000002, 
                        "nH": 11, 
                        "nMg": 0, 
                        "ref": "ChemAxon", 
                        "z": -3
                    }, 
                    {
                        "dG0_f": -2520.98, 
                        "nH": 12, 
                        "nMg": 0, 
                        "ref": "ChemAxon", 
                        "z": -2
                    }, 
                    {
                        "dG0_f": -2539.1799999999998, 
                        "nH": 13, 
                        "nMg": 0, 
                        "ref": "ChemAxon", 
                        "z": -1
                    }, 
                    {
                        "dG0_f": -2549.1599999999999, 
                        "nH": 14, 
                        "nMg": 0, 
                        "ref": "ChemAxon", 
                        "z": 0
                    }
                ]
            }
        ]
    }, 
    {
        "CID": "C00016", 
        "InChI": "InChI=1S/C27H33N9O15P2/c1-10-3-12-13(4-11(10)2)35(24-18(32-12)25(42)34-27(43)33-24)5-14(37)19(39)15(38)6-48-52(44,45)51-53(46,47)49-7-16-20(40)21(41)26(50-16)36-9-31-17-22(28)29-8-30-23(17)36/h3-4,8-9,14-16,19-21,26,37-41H,5-7H2,1-2H3,(H,44,45)(H,46,47)(H2,28,29,30)(H,34,42,43)/t14-,15+,16+,19-,20+,21+,26+/m0/s1", 
        "formula": "C27H33N9O15P2", 
        "from_kegg": "True", 
        "mass": 785.1571, 
        "name": "FAD", 
        "names": [
            "FAD", 
            "Flavin adenine dinucleotide", 
            "flavin-adenine dinucleotide"
        ], 
        "num_electrons": 408, 
        "pmaps": [
            {
                "priority": 1, 
                "source": "Component Contribution (2013)", 
                "species": [
                    {
                        "dG0_f": 229.16, 
                        "nH": 29, 
                        "nMg": 0, 
                        "ref": "", 
                        "z": -4
                    }, 
                    {
                        "dG0_f": 149.40000000000001, 
                        "nH": 30, 
                        "nMg": 0, 
                        "ref": "ChemAxon", 
                        "z": -3
                    }, 
                    {
                        "dG0_f": 78.319999999999993, 
                        "nH": 31, 
                        "nMg": 0, 
                        "ref": "ChemAxon", 
                        "z": -2
                    }, 
                    {
                        "dG0_f": 38.5, 
                        "nH": 32, 
                        "nMg": 0, 
                        "ref": "ChemAxon", 
                        "z": -1
                    }, 
                    {
                        "dG0_f": 9.2899999999999991, 
                        "nH": 33, 
                        "nMg": 0, 
                        "ref": "ChemAxon", 
                        "z": 0
                    }, 
                    {
                        "dG0_f": -9.8800000000000008, 
                        "nH": 34, 
                        "nMg": 0, 
                        "ref": "ChemAxon", 
                        "z": 1
                    }, 
                    {
                        "dG0_f": -25.109999999999999, 
                        "nH": 35, 
                        "nMg": 0, 
                        "ref": "ChemAxon", 
                        "z": 2
                    }, 
                    {
                        "dG0_f": -35.32, 
                        "nH": 36, 
                        "nMg": 0, 
                        "ref": "ChemAxon", 
                        "z": 3
                    }
                ]
            }, 
            {
                "priority": 2, 
                "source": "Alberty (2006)", 
                "species": [
                    {
                        "dG0_f": 0.0, 
                        "nH": 31, 
                        "nMg": 0, 
                        "ref": "", 
                        "z": -2
                    }
                ]
            }
        ]
    }, 
    {
        "CID": "C00017", 
        "InChI": null, 
        "error": "The compound C00017 does not have a value for its formation energy of any of its pseudoisomers", 
        "formula": "C2H4NO2R(C2H2NOR)n", 
        "from_kegg": "True", 
        "mass": null, 
        "name": "Protein", 
        "names": [
            "Protein"
        ], 
        "num_electrons": null
    }, 
    {
        "CID": "C00018", 
        "InChI": "InChI=1S/C8H10NO6P/c1-5-8(11)7(3-10)6(2-9-5)4-15-16(12,13)14/h2-3,11H,4H2,1H3,(H2,12,13,14)", 
        "formula": "C8H10NO6P", 
        "from_kegg": "True", 
        "mass": 247.0246, 
        "name": "Pyridoxal phosphate", 
        "names": [
            "PLP", 
            "Pyridoxal 5'-phosphate", 
            "Pyridoxal 5-phosphate", 
            "Pyridoxal phosphate"
        ], 
        "num_electrons": 128, 
        "pmaps": [
            {
                "priority": 1, 
                "source": "Component Contribution (2013)", 
                "species": [
                    {
                        "dG0_f": -1132.96, 
                        "nH": 7, 
                        "nMg": 0, 
                        "ref": "", 
                        "z": -3
                    }, 
                    {
                        "dG0_f": -1178.5999999999999, 
                        "nH": 8, 
                        "nMg": 0, 
                        "ref": "ChemAxon", 
                        "z": -2
                    }, 
                    {
                        "dG0_f": -1216.77, 
                        "nH": 9, 
                        "nMg": 0, 
                        "ref": "ChemAxon", 
                        "z": -1
                    }, 
                    {
                        "dG0_f": -1240.22, 
                        "nH": 10, 
                        "nMg": 0, 
                        "ref": "ChemAxon", 
                        "z": 0
                    }, 
                    {
                        "dG0_f": -1249.8, 
                        "nH": 11, 
                        "nMg": 0, 
                        "ref": "ChemAxon", 
                        "z": 1
                    }
                ]
            }
        ]
    }, 
    {
        "CID": "C00019", 
        "InChI": "InChI=1S/C15H22N6O5S/c1-27(3-2-7(16)15(24)25)4-8-10(22)11(23)14(26-8)21-6-20-9-12(17)18-5-19-13(9)21/h5-8,10-11,14,22-23H,2-4,16H2,1H3,(H2-,17,18,19,24,25)/t7-,8+,10+,11+,14+,27-/m0/s1", 
        "formula": "C15H22N6O5S", 
        "from_kegg": "True", 
        "mass": 398.1372, 
        "name": "S-Adenosyl-L-methionine", 
        "names": [
            "AdoMet", 
            "S-Adenosyl-L-methionine", 
            "S-Adenosylmethionine", 
            "SAM"
        ], 
        "num_electrons": 210, 
        "pmaps": [
            {
                "priority": 1, 
                "source": "Component Contribution (2013)", 
                "species": [
                    {
                        "dG0_f": -186.30000000000001, 
                        "nH": 20, 
                        "nMg": 0, 
                        "ref": "", 
                        "z": -2
                    }, 
                    {
                        "dG0_f": -265.88, 
                        "nH": 21, 
                        "nMg": 0, 
                        "ref": "ChemAxon", 
                        "z": -1
                    }, 
                    {
                        "dG0_f": -336.85000000000002, 
                        "nH": 22, 
                        "nMg": 0, 
                        "ref": "ChemAxon", 
                        "z": 0
                    }, 
                    {
                        "dG0_f": -390.52999999999997, 
                        "nH": 23, 
                        "nMg": 0, 
                        "ref": "ChemAxon", 
                        "z": 1
                    }, 
                    {
                        "dG0_f": -419.74000000000001, 
                        "nH": 24, 
                        "nMg": 0, 
                        "ref": "ChemAxon", 
                        "z": 2
                    }, 
                    {
                        "dG0_f": -435.54000000000002, 
                        "nH": 25, 
                        "nMg": 0, 
                        "ref": "ChemAxon", 
                        "z": 3
                    }, 
                    {
                        "dG0_f": -445.06999999999999, 
                        "nH": 26, 
                        "nMg": 0, 
                        "ref": "ChemAxon", 
                        "z": 4
                    }
                ]
            }
        ]
    }, 
    {
        "CID": "C00020", 
        "InChI": "InChI=1S/C10H14N5O7P/c11-8-5-9(13-2-12-8)15(3-14-5)10-7(17)6(16)4(22-10)1-21-23(18,19)20/h2-4,6-7,10,16-17H,1H2,(H2,11,12,13)(H2,18,19,20)/t4-,6-,7-,10-/m1/s1", 
        "formula": "C10H14N5O7P", 
        "from_kegg": "True", 
        "mass": 347.0631, 
        "name": "AMP", 
        "names": [
            "5'-AMP", 
            "5'-Adenosine monophosphate", 
            "5'-Adenylic acid", 
            "AMP", 
            "Adenosine 5'-monophosphate", 
            "Adenosine 5'-phosphate", 
            "Adenylate", 
            "Adenylic acid", 
            "amp-2--"
        ], 
        "num_electrons": 180, 
        "pmaps": [
            {
                "priority": 1, 
                "source": "Component Contribution (2013)", 
                "species": [
                    {
                        "dG0_f": -883.30999999999995, 
                        "nH": 10, 
                        "nMg": 0, 
                        "ref": "", 
                        "z": -4
                    }, 
                    {
                        "dG0_f": -963.05999999999995, 
                        "nH": 11, 
                        "nMg": 0, 
                        "ref": "ChemAxon", 
                        "z": -3
                    }, 
                    {
                        "dG0_f": -1034.1500000000001, 
                        "nH": 12, 
                        "nMg": 0, 
                        "ref": "ChemAxon", 
                        "z": -2
                    }, 
                    {
                        "dG0_f": -1069.97, 
                        "nH": 13, 
                        "nMg": 0, 
                        "ref": "ChemAxon", 
                        "z": -1
                    }, 
                    {
                        "dG0_f": -1099.01, 
                        "nH": 14, 
                        "nMg": 0, 
                        "ref": "ChemAxon", 
                        "z": 0
                    }, 
                    {
                        "dG0_f": -1114.7, 
                        "nH": 15, 
                        "nMg": 0, 
                        "ref": "ChemAxon", 
                        "z": 1
                    }, 
                    {
                        "dG0_f": -1121.5999999999999, 
                        "nH": 16, 
                        "nMg": 0, 
                        "ref": "ChemAxon", 
                        "z": 2
                    }
                ]
            }, 
            {
                "priority": 2, 
                "source": "Alberty (2006)", 
                "species": [
                    {
                        "dG0_f": -1040.45, 
                        "nH": 12, 
                        "nMg": 0, 
                        "ref": "", 
                        "z": -2
                    }, 
                    {
                        "dG0_f": -1078.8599999999999, 
                        "nH": 13, 
                        "nMg": 0, 
                        "ref": "", 
                        "z": -1
                    }, 
                    {
                        "dG0_f": -1101.6300000000001, 
                        "nH": 14, 
                        "nMg": 0, 
                        "ref": "", 
                        "z": 0
                    }
                ]
            }
        ]
    }, 
    {
        "CID": "C00021", 
        "InChI": "InChI=1S/C14H20N6O5S/c15-6(14(23)24)1-2-26-3-7-9(21)10(22)13(25-7)20-5-19-8-11(16)17-4-18-12(8)20/h4-7,9-10,13,21-22H,1-3,15H2,(H,23,24)(H2,16,17,18)/t6-,7+,9+,10+,13+/m0/s1", 
        "formula": "C14H20N6O5S", 
        "from_kegg": "True", 
        "mass": 384.1216, 
        "name": "S-Adenosyl-L-homocysteine", 
        "names": [
            "S-Adenosyl-L-homocysteine", 
            "S-Adenosylhomocysteine"
        ], 
        "num_electrons": 202, 
        "pmaps": [
            {
                "priority": 1, 
                "source": "Component Contribution (2013)", 
                "species": [
                    {
                        "dG0_f": -200.16999999999999, 
                        "nH": 18, 
                        "nMg": 0, 
                        "ref": "", 
                        "z": -2
                    }, 
                    {
                        "dG0_f": -271.31, 
                        "nH": 19, 
                        "nMg": 0, 
                        "ref": "ChemAxon", 
                        "z": -1
                    }, 
                    {
                        "dG0_f": -325.50999999999999, 
                        "nH": 20, 
                        "nMg": 0, 
                        "ref": "ChemAxon", 
                        "z": 0
                    }, 
                    {
                        "dG0_f": -354.72000000000003, 
                        "nH": 21, 
                        "nMg": 0, 
                        "ref": "ChemAxon", 
                        "z": 1
                    }, 
                    {
                        "dG0_f": -370.57999999999998, 
                        "nH": 22, 
                        "nMg": 0, 
                        "ref": "ChemAxon", 
                        "z": 2
                    }, 
                    {
                        "dG0_f": -380.62, 
                        "nH": 23, 
                        "nMg": 0, 
                        "ref": "ChemAxon", 
                        "z": 3
                    }
                ]
            }
        ]
    }, 
    {
        "CID": "C00022", 
        "InChI": "InChI=1S/C3H4O3/c1-2(4)3(5)6/h1H3,(H,5,6)", 
        "formula": "C3H4O3", 
        "from_kegg": "True", 
        "mass": 88.016, 
        "name": "Pyruvate", 
        "names": [
            "2-Oxopropanoate", 
            "2-Oxopropanoic acid", 
            "Pyroracemic acid", 
            "Pyruvate", 
            "Pyruvate-", 
            "Pyruvic acid", 
            "pyruvate-"
        ], 
        "num_electrons": 46, 
        "pmaps": [
            {
                "priority": 1, 
                "source": "Component Contribution (2013)", 
                "species": [
                    {
                        "dG0_f": -467.61000000000001, 
                        "nH": 3, 
                        "nMg": 0, 
                        "ref": "", 
                        "z": -1
                    }, 
                    {
                        "dG0_f": -484.32999999999998, 
                        "nH": 4, 
                        "nMg": 0, 
                        "ref": "ChemAxon", 
                        "z": 0
                    }
                ]
            }, 
            {
                "priority": 2, 
                "source": "Alberty (2006)", 
                "species": [
                    {
                        "dG0_f": -472.26999999999998, 
                        "nH": 3, 
                        "nMg": 0, 
                        "ref": "", 
                        "z": -1
                    }, 
                    {
                        "dG0_f": -486.0, 
                        "nH": 4, 
                        "nMg": 0, 
                        "ref": "", 
                        "z": 0
                    }
                ]
            }
        ]
    }, 
    {
        "CID": "C00023", 
        "InChI": "InChI=1S/Fe", 
        "formula": "Fe", 
        "from_kegg": "True", 
        "mass": 55.9349, 
        "name": "Iron", 
        "names": [
            "Iron"
        ], 
        "num_electrons": 26, 
        "pmaps": [
            {
                "priority": 1, 
                "source": "Component Contribution (2013)", 
                "species": [
                    {
                        "dG0_f": 0.0, 
                        "nH": 0, 
                        "nMg": 0, 
                        "ref": "", 
                        "z": 0
                    }
                ]
            }
        ]
    }, 
    {
        "CID": "C00024", 
        "InChI": "InChI=1S/C23H38N7O17P3S/c1-12(31)51-7-6-25-14(32)4-5-26-21(35)18(34)23(2,3)9-44-50(41,42)47-49(39,40)43-8-13-17(46-48(36,37)38)16(33)22(45-13)30-11-29-15-19(24)27-10-28-20(15)30/h10-11,13,16-18,22,33-34H,4-9H2,1-3H3,(H,25,32)(H,26,35)(H,39,40)(H,41,42)(H2,24,27,28)(H2,36,37,38)/t13-,16-,17-,18?,22-/m1/s1", 
        "formula": "C23H38N7O17P3S", 
        "from_kegg": "True", 
        "mass": 809.1258, 
        "name": "Acetyl-CoA", 
        "names": [
            "Acetyl coenzyme A", 
            "Acetyl-CoA"
        ], 
        "num_electrons": 422, 
        "pmaps": [
            {
                "priority": 1, 
                "source": "Component Contribution (2013)", 
                "species": [
                    {
                        "dG0_f": -3160.1100000000001, 
                        "nH": 33, 
                        "nMg": 0, 
                        "ref": "", 
                        "z": -5
                    }, 
                    {
                        "dG0_f": -3232.0500000000002, 
                        "nH": 34, 
                        "nMg": 0, 
                        "ref": "ChemAxon", 
                        "z": -4
                    }, 
                    {
                        "dG0_f": -3266.0500000000002, 
                        "nH": 35, 
                        "nMg": 0, 
                        "ref": "ChemAxon", 
                        "z": -3
                    }, 
                    {
                        "dG0_f": -3294.9200000000001, 
                        "nH": 36, 
                        "nMg": 0, 
                        "ref": "ChemAxon", 
                        "z": -2
                    }, 
                    {
                        "dG0_f": -3314.1500000000001, 
                        "nH": 37, 
                        "nMg": 0, 
                        "ref": "ChemAxon", 
                        "z": -1
                    }, 
                    {
                        "dG0_f": -3329.4400000000001, 
                        "nH": 38, 
                        "nMg": 0, 
                        "ref": "ChemAxon", 
                        "z": 0
                    }, 
                    {
                        "dG0_f": -3339.8800000000001, 
                        "nH": 39, 
                        "nMg": 0, 
                        "ref": "ChemAxon", 
                        "z": 1
                    }, 
                    {
                        "dG0_f": -3344.5, 
                        "nH": 40, 
                        "nMg": 0, 
                        "ref": "ChemAxon", 
                        "z": 2
                    }
                ]
            }, 
            {
                "priority": 2, 
                "source": "Alberty (2006)", 
                "species": [
                    {
                        "dG0_f": -180.36000000000001, 
                        "nH": 35, 
                        "nMg": 0, 
                        "ref": "", 
                        "z": 0
                    }
                ]
            }
        ]
    }, 
    {
        "CID": "C00025", 
        "InChI": "InChI=1S/C5H9NO4/c6-3(5(9)10)1-2-4(7)8/h3H,1-2,6H2,(H,7,8)(H,9,10)/t3-/m0/s1", 
        "formula": "C5H9NO4", 
        "from_kegg": "True", 
        "mass": 147.0532, 
        "name": "L-Glutamate", 
        "names": [
            "Glutamate", 
            "L-Glutamate", 
            "L-Glutamic acid", 
            "L-Glutaminic acid"
        ], 
        "num_electrons": 78, 
        "pmaps": [
            {
                "priority": 1, 
                "source": "Component Contribution (2013)", 
                "species": [
                    {
                        "dG0_f": -633.75999999999999, 
                        "nH": 7, 
                        "nMg": 0, 
                        "ref": "", 
                        "z": -2
                    }, 
                    {
                        "dG0_f": -688.19000000000005, 
                        "nH": 8, 
                        "nMg": 0, 
                        "ref": "ChemAxon", 
                        "z": -1
                    }, 
                    {
                        "dG0_f": -712.54999999999995, 
                        "nH": 9, 
                        "nMg": 0, 
                        "ref": "ChemAxon", 
                        "z": 0
                    }, 
                    {
                        "dG0_f": -723.26999999999998, 
                        "nH": 10, 
                        "nMg": 0, 
                        "ref": "ChemAxon", 
                        "z": 1
                    }
                ]
            }, 
            {
                "priority": 2, 
                "source": "Alberty (2006)", 
                "species": [
                    {
                        "dG0_f": -697.47000000000003, 
                        "nH": 8, 
                        "nMg": 0, 
                        "ref": "", 
                        "z": -1
                    }
                ]
            }
        ]
    }, 
    {
        "CID": "C00026", 
        "InChI": "InChI=1S/C5H6O5/c6-3(5(9)10)1-2-4(7)8/h1-2H2,(H,7,8)(H,9,10)", 
        "formula": "C5H6O5", 
        "from_kegg": "True", 
        "mass": 146.0215, 
        "name": "2-Oxoglutarate", 
        "names": [
            "2-Ketoglutaric acid", 
            "2-Oxoglutarate", 
            "Oxoglutaric acid", 
            "alpha-Ketoglutaric acid"
        ], 
        "num_electrons": 76, 
        "pmaps": [
            {
                "priority": 1, 
                "source": "Component Contribution (2013)", 
                "species": [
                    {
                        "dG0_f": -786.13, 
                        "nH": 4, 
                        "nMg": 0, 
                        "ref": "", 
                        "z": -2
                    }, 
                    {
                        "dG0_f": -808.21000000000004, 
                        "nH": 5, 
                        "nMg": 0, 
                        "ref": "ChemAxon", 
                        "z": -1
                    }, 
                    {
                        "dG0_f": -823.38999999999999, 
                        "nH": 6, 
                        "nMg": 0, 
                        "ref": "ChemAxon", 
                        "z": 0
                    }
                ]
            }, 
            {
                "priority": 2, 
                "source": "Alberty (2006)", 
                "species": [
                    {
                        "dG0_f": -793.40999999999997, 
                        "nH": 4, 
                        "nMg": 0, 
                        "ref": "", 
                        "z": -2
                    }, 
                    {
                        "dG0_f": -820.10000000000002, 
                        "nH": 5, 
                        "nMg": 0, 
                        "ref": "", 
                        "z": -1
                    }, 
                    {
                        "dG0_f": -834.20000000000005, 
                        "nH": 6, 
                        "nMg": 0, 
                        "ref": "", 
                        "z": 0
                    }
                ]
            }
        ]
    }, 
    {
        "CID": "C00027", 
        "InChI": "InChI=1S/H2O2/c1-2/h1-2H", 
        "formula": "H2O2", 
        "from_kegg": "True", 
        "mass": 34.0055, 
        "name": "Hydrogen peroxide", 
        "names": [
            "H2O2", 
            "Hydrogen peroxide", 
            "Oxydol"
        ], 
        "num_electrons": 18, 
        "pmaps": [
            {
                "priority": 1, 
                "source": "Component Contribution (2013)", 
                "species": [
                    {
                        "dG0_f": -68.310000000000002, 
                        "nH": 1, 
                        "nMg": 0, 
                        "ref": "", 
                        "z": -1
                    }, 
                    {
                        "dG0_f": -134.03, 
                        "nH": 2, 
                        "nMg": 0, 
                        "ref": "ChemAxon", 
                        "z": 0
                    }
                ]
            }, 
            {
                "priority": 2, 
                "source": "Alberty (2006)", 
                "species": [
                    {
                        "dG0_f": -134.03, 
                        "nH": 2, 
                        "nMg": 0, 
                        "ref": "", 
                        "z": 0
                    }
                ]
            }
        ]
    }, 
    {
        "CID": "C00028", 
        "InChI": null, 
        "error": "The compound C00028 does not have a value for its formation energy of any of its pseudoisomers", 
        "formula": null, 
        "from_kegg": "True", 
        "mass": null, 
        "name": "Acceptor", 
        "names": [
            "A", 
            "Acceptor", 
            "Hydrogen-acceptor", 
            "Oxidized donor"
        ], 
        "num_electrons": null
    }, 
    {
        "CID": "C00029", 
        "InChI": "InChI=1S/C15H24N2O17P2/c18-3-5-8(20)10(22)12(24)14(32-5)33-36(28,29)34-35(26,27)30-4-6-9(21)11(23)13(31-6)17-2-1-7(19)16-15(17)25/h1-2,5-6,8-14,18,20-24H,3-4H2,(H,26,27)(H,28,29)(H,16,19,25)/t5-,6-,8-,9-,10+,11-,12-,13-,14-/m1/s1", 
        "formula": "C15H24N2O17P2", 
        "from_kegg": "True", 
        "mass": 566.055, 
        "name": "UDP-glucose", 
        "names": [
            "UDP-D-glucose", 
            "UDP-alpha-D-glucose", 
            "UDP-glucose", 
            "UDPglucose", 
            "Uridine diphosphate glucose"
        ], 
        "num_electrons": 294, 
        "pmaps": [
            {
                "priority": 1, 
                "source": "Component Contribution (2013)", 
                "species": [
                    {
                        "dG0_f": -2900.8299999999999, 
                        "nH": 18, 
                        "nMg": 0, 
                        "ref": "", 
                        "z": -6
                    }, 
                    {
                        "dG0_f": -2976.48, 
                        "nH": 19, 
                        "nMg": 0, 
                        "ref": "ChemAxon", 
                        "z": -5
                    }, 
                    {
                        "dG0_f": -3048.6999999999998, 
                        "nH": 20, 
                        "nMg": 0, 
                        "ref": "ChemAxon", 
                        "z": -4
                    }, 
                    {
                        "dG0_f": -3117.5599999999999, 
                        "nH": 21, 
                        "nMg": 0, 
                        "ref": "ChemAxon", 
                        "z": -3
                    }, 
                    {
                        "dG0_f": -3172.9000000000001, 
                        "nH": 22, 
                        "nMg": 0, 
                        "ref": "ChemAxon", 
                        "z": -2
                    }, 
                    {
                        "dG0_f": -3190.9299999999998, 
                        "nH": 23, 
                        "nMg": 0, 
                        "ref": "ChemAxon", 
                        "z": -1
                    }, 
                    {
                        "dG0_f": -3200.6799999999998, 
                        "nH": 24, 
                        "nMg": 0, 
                        "ref": "ChemAxon", 
                        "z": 0
                    }
                ]
            }
        ]
    }, 
    {
        "CID": "C00030", 
        "InChI": null, 
        "error": "The compound C00030 does not have a value for its formation energy of any of its pseudoisomers", 
        "formula": null, 
        "from_kegg": "True", 
        "mass": null, 
        "name": "Reduced acceptor", 
        "names": [
            "AH2", 
            "Donor", 
            "Hydrogen-donor", 
            "Reduced acceptor"
        ], 
        "num_electrons": null
    }, 
    {
        "CID": "C00031", 
        "InChI": "InChI=1S/C6H12O6/c7-1-2-3(8)4(9)5(10)6(11)12-2/h2-11H,1H2/t2-,3-,4+,5-,6?/m1/s1", 
        "formula": "C6H12O6", 
        "from_kegg": "True", 
        "mass": 180.0634, 
        "name": "D-Glucose", 
        "names": [
            "D-Glucose", 
            "Dextrose", 
            "Glucose", 
            "Grape sugar"
        ], 
        "num_electrons": 96, 
        "pmaps": [
            {
                "priority": 1, 
                "source": "Component Contribution (2013)", 
                "species": [
                    {
                        "dG0_f": -701.60000000000002, 
                        "nH": 9, 
                        "nMg": 0, 
                        "ref": "", 
                        "z": -3
                    }, 
                    {
                        "dG0_f": -779.08000000000004, 
                        "nH": 10, 
                        "nMg": 0, 
                        "ref": "ChemAxon", 
                        "z": -2
                    }, 
                    {
                        "dG0_f": -851.47000000000003, 
                        "nH": 11, 
                        "nMg": 0, 
                        "ref": "ChemAxon", 
                        "z": -1
                    }, 
                    {
                        "dG0_f": -915.94000000000005, 
                        "nH": 12, 
                        "nMg": 0, 
                        "ref": "ChemAxon", 
                        "z": 0
                    }
                ]
            }, 
            {
                "priority": 2, 
                "source": "Alberty (2006)", 
                "species": [
                    {
                        "dG0_f": -915.89999999999998, 
                        "nH": 12, 
                        "nMg": 0, 
                        "ref": "", 
                        "z": 0
                    }
                ]
            }
        ]
    }, 
    {
        "CID": "C00032", 
        "InChI": "InChI=1S/C34H34N4O4.Fe/c1-7-21-17(3)25-13-26-19(5)23(9-11-33(39)40)31(37-26)16-32-24(10-12-34(41)42)20(6)28(38-32)15-30-22(8-2)18(4)27(36-30)14-29(21)35-25;/h7-8,13-16H,1-2,9-12H2,3-6H3,(H4,35,36,37,38,39,40,41,42);/q;+2/p-2/b25-13-,26-13-,27-14-,28-15-,29-14-,30-15-,31-16-,32-16-;", 
        "error": "The compound C00032 does not have a value for its formation energy of any of its pseudoisomers", 
        "formula": "C34H32FeN4O4", 
        "from_kegg": "True", 
        "mass": 616.1773, 
        "name": "Heme", 
        "names": [
            "Haem", 
            "Heme", 
            "Heme B", 
            "Protoheme", 
            "Protoheme IX"
        ], 
        "num_electrons": 322
    }, 
    {
        "CID": "C00033", 
        "InChI": "InChI=1S/C2H4O2/c1-2(3)4/h1H3,(H,3,4)", 
        "formula": "C2H4O2", 
        "from_kegg": "True", 
        "mass": 60.0211, 
        "name": "Acetate", 
        "names": [
            "Acetate", 
            "Acetic acid", 
            "Ethanoic acid", 
            "acetate-"
        ], 
        "num_electrons": 32, 
        "pmaps": [
            {
                "priority": 1, 
                "source": "Component Contribution (2013)", 
                "species": [
                    {
                        "dG0_f": -363.56999999999999, 
                        "nH": 3, 
                        "nMg": 0, 
                        "ref": "", 
                        "z": -1
                    }, 
                    {
                        "dG0_f": -389.47000000000003, 
                        "nH": 4, 
                        "nMg": 0, 
                        "ref": "ChemAxon", 
                        "z": 0
                    }
                ]
            }, 
            {
                "priority": 2, 
                "source": "Alberty (2006)", 
                "species": [
                    {
                        "dG0_f": -369.31, 
                        "nH": 3, 
                        "nMg": 0, 
                        "ref": "", 
                        "z": -1
                    }, 
                    {
                        "dG0_f": -396.44999999999999, 
                        "nH": 4, 
                        "nMg": 0, 
                        "ref": "", 
                        "z": 0
                    }
                ]
            }
        ]
    }, 
    {
        "CID": "C00034", 
        "InChI": "InChI=1S/Mn", 
        "formula": "Mn", 
        "from_kegg": "True", 
        "mass": 54.9381, 
        "name": "Manganese", 
        "names": [
            "Manganese"
        ], 
        "num_electrons": 25, 
        "pmaps": [
            {
                "priority": 1, 
                "source": "Component Contribution (2013)", 
                "species": [
                    {
                        "dG0_f": 0.0, 
                        "nH": 0, 
                        "nMg": 0, 
                        "ref": "", 
                        "z": 0
                    }
                ]
            }
        ]
    }, 
    {
        "CID": "C00035", 
        "InChI": "InChI=1S/C10H15N5O11P2/c11-10-13-7-4(8(18)14-10)12-2-15(7)9-6(17)5(16)3(25-9)1-24-28(22,23)26-27(19,20)21/h2-3,5-6,9,16-17H,1H2,(H,22,23)(H2,19,20,21)(H3,11,13,14,18)/t3-,5-,6-,9-/m1/s1", 
        "formula": "C10H15N5O11P2", 
        "from_kegg": "True", 
        "mass": 443.0243, 
        "name": "GDP", 
        "names": [
            "GDP", 
            "Guanosine 5'-diphosphate", 
            "Guanosine diphosphate"
        ], 
        "num_electrons": 228, 
        "pmaps": [
            {
                "priority": 1, 
                "source": "Component Contribution (2013)", 
                "species": [
                    {
                        "dG0_f": -1894.77, 
                        "nH": 9, 
                        "nMg": 0, 
                        "ref": "", 
                        "z": -6
                    }, 
                    {
                        "dG0_f": -1974.52, 
                        "nH": 10, 
                        "nMg": 0, 
                        "ref": "ChemAxon", 
                        "z": -5
                    }, 
                    {
                        "dG0_f": -2045.6099999999999, 
                        "nH": 11, 
                        "nMg": 0, 
                        "ref": "ChemAxon", 
                        "z": -4
                    }, 
                    {
                        "dG0_f": -2103.5700000000002, 
                        "nH": 12, 
                        "nMg": 0, 
                        "ref": "ChemAxon", 
                        "z": -3
                    }, 
                    {
                        "dG0_f": -2145.79, 
                        "nH": 13, 
                        "nMg": 0, 
                        "ref": "ChemAxon", 
                        "z": -2
                    }, 
                    {
                        "dG0_f": -2164.04, 
                        "nH": 14, 
                        "nMg": 0, 
                        "ref": "ChemAxon", 
                        "z": -1
                    }, 
                    {
                        "dG0_f": -2175.2199999999998, 
                        "nH": 15, 
                        "nMg": 0, 
                        "ref": "ChemAxon", 
                        "z": 0
                    }, 
                    {
                        "dG0_f": -2182.8699999999999, 
                        "nH": 16, 
                        "nMg": 0, 
                        "ref": "ChemAxon", 
                        "z": 1
                    }
                ]
            }
        ]
    }, 
    {
        "CID": "C00036", 
        "InChI": "InChI=1S/C4H4O5/c5-2(4(8)9)1-3(6)7/h1H2,(H,6,7)(H,8,9)", 
        "formula": "C4H4O5", 
        "from_kegg": "True", 
        "mass": 132.0059, 
        "name": "Oxaloacetate", 
        "names": [
            "2-Oxobutanedioic acid", 
            "Oxalacetic acid", 
            "Oxaloacetate", 
            "Oxaloacetic acid", 
            "Oxosuccinic acid", 
            "keto-Oxaloacetate"
        ], 
        "num_electrons": 68, 
        "pmaps": [
            {
                "priority": 1, 
                "source": "Component Contribution (2013)", 
                "species": [
                    {
                        "dG0_f": -794.20000000000005, 
                        "nH": 2, 
                        "nMg": 0, 
                        "ref": "", 
                        "z": -2
                    }, 
                    {
                        "dG0_f": -814.63, 
                        "nH": 3, 
                        "nMg": 0, 
                        "ref": "ChemAxon", 
                        "z": -1
                    }, 
                    {
                        "dG0_f": -828.37, 
                        "nH": 4, 
                        "nMg": 0, 
                        "ref": "ChemAxon", 
                        "z": 0
                    }
                ]
            }, 
            {
                "priority": 2, 
                "source": "Alberty (2006)", 
                "species": [
                    {
                        "dG0_f": -793.28999999999996, 
                        "nH": 2, 
                        "nMg": 0, 
                        "ref": "", 
                        "z": -2
                    }, 
                    {
                        "dG0_f": -818.20000000000005, 
                        "nH": 3, 
                        "nMg": 0, 
                        "ref": "", 
                        "z": -1
                    }, 
                    {
                        "dG0_f": -832.79999999999995, 
                        "nH": 4, 
                        "nMg": 0, 
                        "ref": "", 
                        "z": 0
                    }
                ]
            }
        ]
    }, 
    {
        "CID": "C00037", 
        "InChI": "InChI=1S/C2H5NO2/c3-1-2(4)5/h1,3H2,(H,4,5)", 
        "formula": "C2H5NO2", 
        "from_kegg": "True", 
        "mass": 75.032, 
        "name": "Glycine", 
        "names": [
            "Aminoacetic acid", 
            "Gly", 
            "Glycine"
        ], 
        "num_electrons": 40, 
        "pmaps": [
            {
                "priority": 1, 
                "source": "Component Contribution (2013)", 
                "species": [
                    {
                        "dG0_f": -321.06999999999999, 
                        "nH": 4, 
                        "nMg": 0, 
                        "ref": "", 
                        "z": -1
                    }, 
                    {
                        "dG0_f": -373.79000000000002, 
                        "nH": 5, 
                        "nMg": 0, 
                        "ref": "ChemAxon", 
                        "z": 0
                    }, 
                    {
                        "dG0_f": -386.95999999999998, 
                        "nH": 6, 
                        "nMg": 0, 
                        "ref": "ChemAxon", 
                        "z": 1
                    }
                ]
            }, 
            {
                "priority": 2, 
                "source": "Alberty (2006)", 
                "species": [
                    {
                        "dG0_f": -324.10000000000002, 
                        "nH": 4, 
                        "nMg": 0, 
                        "ref": "", 
                        "z": -1
                    }, 
                    {
                        "dG0_f": -379.91000000000003, 
                        "nH": 5, 
                        "nMg": 0, 
                        "ref": "", 
                        "z": 0
                    }, 
                    {
                        "dG0_f": -393.30000000000001, 
                        "nH": 6, 
                        "nMg": 0, 
                        "ref": "", 
                        "z": 1
                    }
                ]
            }
        ]
    }, 
    {
        "CID": "C00038", 
        "InChI": "InChI=1S/Zn/q+2", 
        "error": "The compound C00038 does not have a value for its formation energy of any of its pseudoisomers", 
        "formula": "Zn", 
        "from_kegg": "True", 
        "mass": 63.9291, 
        "name": "Zinc cation", 
        "names": [
            "Zinc cation", 
            "Zinc ion", 
            "Zn(II)", 
            "Zn2+"
        ], 
        "num_electrons": 28
    }, 
    {
        "CID": "C00039", 
        "InChI": null, 
        "error": "The compound C00039 does not have a value for its formation energy of any of its pseudoisomers", 
        "formula": "C10H17O8PR2(C5H8O5PR)n", 
        "from_kegg": "True", 
        "mass": null, 
        "name": "DNA", 
        "names": [
            "(Deoxyribonucleotide)m", 
            "(Deoxyribonucleotide)n", 
            "(Deoxyribonucleotide)n+m", 
            "DNA", 
            "DNAn", 
            "DNAn+1", 
            "Deoxyribonucleic acid"
        ], 
        "num_electrons": null
    }, 
    {
        "CID": "C00040", 
        "InChI": null, 
        "error": "The compound C00040 does not have a value for its formation energy of any of its pseudoisomers", 
        "formula": "C22H35N7O17P3SR", 
        "from_kegg": "True", 
        "mass": null, 
        "name": "Acyl-CoA", 
        "names": [
            "Acyl coenzyme A", 
            "Acyl-CoA"
        ], 
        "num_electrons": null
    }, 
    {
        "CID": "C00041", 
        "InChI": "InChI=1S/C3H7NO2/c1-2(4)3(5)6/h2H,4H2,1H3,(H,5,6)/t2-/m0/s1", 
        "formula": "C3H7NO2", 
        "from_kegg": "True", 
        "mass": 89.0477, 
        "name": "L-Alanine", 
        "names": [
            "L-2-Aminopropionic acid", 
            "L-Alanine", 
            "L-alpha-Alanine"
        ], 
        "num_electrons": 48, 
        "pmaps": [
            {
                "priority": 1, 
                "source": "Component Contribution (2013)", 
                "species": [
                    {
                        "dG0_f": -314.56, 
                        "nH": 6, 
                        "nMg": 0, 
                        "ref": "", 
                        "z": -1
                    }, 
                    {
                        "dG0_f": -368.63999999999999, 
                        "nH": 7, 
                        "nMg": 0, 
                        "ref": "ChemAxon", 
                        "z": 0
                    }, 
                    {
                        "dG0_f": -382.74000000000001, 
                        "nH": 8, 
                        "nMg": 0, 
                        "ref": "ChemAxon", 
                        "z": 1
                    }
                ]
            }, 
            {
                "priority": 2, 
                "source": "Alberty (2006)", 
                "species": [
                    {
                        "dG0_f": -315.69999999999999, 
                        "nH": 6, 
                        "nMg": 0, 
                        "ref": "", 
                        "z": -1
                    }, 
                    {
                        "dG0_f": -371.0, 
                        "nH": 7, 
                        "nMg": 0, 
                        "ref": "", 
                        "z": 0
                    }, 
                    {
                        "dG0_f": -384.30000000000001, 
                        "nH": 8, 
                        "nMg": 0, 
                        "ref": "", 
                        "z": 1
                    }
                ]
            }
        ]
    }, 
    {
        "CID": "C00042", 
        "InChI": "InChI=1S/C4H6O4/c5-3(6)1-2-4(7)8/h1-2H2,(H,5,6)(H,7,8)", 
        "formula": "C4H6O4", 
        "from_kegg": "True", 
        "mass": 118.0266, 
        "name": "Succinate", 
        "names": [
            "Butanedionic acid", 
            "Ethylenesuccinic acid", 
            "Succinate", 
            "Succinic acid"
        ], 
        "num_electrons": 62, 
        "pmaps": [
            {
                "priority": 1, 
                "source": "Component Contribution (2013)", 
                "species": [
                    {
                        "dG0_f": -680.20000000000005, 
                        "nH": 4, 
                        "nMg": 0, 
                        "ref": "", 
                        "z": -2
                    }, 
                    {
                        "dG0_f": -712.65999999999997, 
                        "nH": 5, 
                        "nMg": 0, 
                        "ref": "ChemAxon", 
                        "z": -1
                    }, 
                    {
                        "dG0_f": -732.91999999999996, 
                        "nH": 6, 
                        "nMg": 0, 
                        "ref": "ChemAxon", 
                        "z": 0
                    }
                ]
            }, 
            {
                "priority": 2, 
                "source": "Alberty (2006)", 
                "species": [
                    {
                        "dG0_f": -690.44000000000005, 
                        "nH": 4, 
                        "nMg": 0, 
                        "ref": "", 
                        "z": -2
                    }, 
                    {
                        "dG0_f": -722.62, 
                        "nH": 5, 
                        "nMg": 0, 
                        "ref": "", 
                        "z": -1
                    }, 
                    {
                        "dG0_f": -746.63999999999999, 
                        "nH": 6, 
                        "nMg": 0, 
                        "ref": "", 
                        "z": 0
                    }
                ]
            }
        ]
    }, 
    {
        "CID": "C00043", 
        "InChI": "InChI=1S/C17H27N3O17P2/c1-6(22)18-10-13(26)11(24)7(4-21)35-16(10)36-39(31,32)37-38(29,30)33-5-8-12(25)14(27)15(34-8)20-3-2-9(23)19-17(20)28/h2-3,7-8,10-16,21,24-27H,4-5H2,1H3,(H,18,22)(H,29,30)(H,31,32)(H,19,23,28)/t7-,8-,10-,11-,12-,13-,14-,15-,16-/m1/s1", 
        "formula": "C17H27N3O17P2", 
        "from_kegg": "True", 
        "mass": 607.0816, 
        "name": "UDP-N-acetyl-D-glucosamine", 
        "names": [
            "UDP-N-acetyl-D-glucosamine", 
            "UDP-N-acetylglucosamine"
        ], 
        "num_electrons": 316, 
        "pmaps": [
            {
                "priority": 1, 
                "source": "Component Contribution (2013)", 
                "species": [
                    {
                        "dG0_f": -2798.9200000000001, 
                        "nH": 20, 
                        "nMg": 0, 
                        "ref": "", 
                        "z": -7
                    }, 
                    {
                        "dG0_f": -2878.4400000000001, 
                        "nH": 21, 
                        "nMg": 0, 
                        "ref": "ChemAxon", 
                        "z": -6
                    }, 
                    {
                        "dG0_f": -2953.2399999999998, 
                        "nH": 22, 
                        "nMg": 0, 
                        "ref": "ChemAxon", 
                        "z": -5
                    }, 
                    {
                        "dG0_f": -3025.0599999999999, 
                        "nH": 23, 
                        "nMg": 0, 
                        "ref": "ChemAxon", 
                        "z": -4
                    }, 
                    {
                        "dG0_f": -3093.6900000000001, 
                        "nH": 24, 
                        "nMg": 0, 
                        "ref": "ChemAxon", 
                        "z": -3
                    }, 
                    {
                        "dG0_f": -3149.0300000000002, 
                        "nH": 25, 
                        "nMg": 0, 
                        "ref": "ChemAxon", 
                        "z": -2
                    }, 
                    {
                        "dG0_f": -3167.0599999999999, 
                        "nH": 26, 
                        "nMg": 0, 
                        "ref": "ChemAxon", 
                        "z": -1
                    }, 
                    {
                        "dG0_f": -3176.8699999999999, 
                        "nH": 27, 
                        "nMg": 0, 
                        "ref": "ChemAxon", 
                        "z": 0
                    }
                ]
            }
        ]
    }, 
    {
        "CID": "C00044", 
        "InChI": "InChI=1S/C10H16N5O14P3/c11-10-13-7-4(8(18)14-10)12-2-15(7)9-6(17)5(16)3(27-9)1-26-31(22,23)29-32(24,25)28-30(19,20)21/h2-3,5-6,9,16-17H,1H2,(H,22,23)(H,24,25)(H2,19,20,21)(H3,11,13,14,18)/t3-,5-,6-,9-/m1/s1", 
        "formula": "C10H16N5O14P3", 
        "from_kegg": "True", 
        "mass": 522.9907, 
        "name": "GTP", 
        "names": [
            "GTP", 
            "Guanosine 5'-triphosphate"
        ], 
        "num_electrons": 268, 
        "pmaps": [
            {
                "priority": 1, 
                "source": "Component Contribution (2013)", 
                "species": [
                    {
                        "dG0_f": -2768.46, 
                        "nH": 9, 
                        "nMg": 0, 
                        "ref": "", 
                        "z": -7
                    }, 
                    {
                        "dG0_f": -2848.21, 
                        "nH": 10, 
                        "nMg": 0, 
                        "ref": "ChemAxon", 
                        "z": -6
                    }, 
                    {
                        "dG0_f": -2919.3000000000002, 
                        "nH": 11, 
                        "nMg": 0, 
                        "ref": "ChemAxon", 
                        "z": -5
                    }, 
                    {
                        "dG0_f": -2977.2600000000002, 
                        "nH": 12, 
                        "nMg": 0, 
                        "ref": "ChemAxon", 
                        "z": -4
                    }, 
                    {
                        "dG0_f": -3019.48, 
                        "nH": 13, 
                        "nMg": 0, 
                        "ref": "ChemAxon", 
                        "z": -3
                    }, 
                    {
                        "dG0_f": -3038.25, 
                        "nH": 14, 
                        "nMg": 0, 
                        "ref": "ChemAxon", 
                        "z": -2
                    }, 
                    {
                        "dG0_f": -3052.79, 
                        "nH": 15, 
                        "nMg": 0, 
                        "ref": "ChemAxon", 
                        "z": -1
                    }, 
                    {
                        "dG0_f": -3061.75, 
                        "nH": 16, 
                        "nMg": 0, 
                        "ref": "ChemAxon", 
                        "z": 0
                    }, 
                    {
                        "dG0_f": -3066.2600000000002, 
                        "nH": 17, 
                        "nMg": 0, 
                        "ref": "ChemAxon", 
                        "z": 1
                    }
                ]
            }
        ]
    }, 
    {
        "CID": "C00045", 
        "InChI": null, 
        "error": "The compound C00045 does not have a value for its formation energy of any of its pseudoisomers", 
        "formula": "C2H4NO2R", 
        "from_kegg": "True", 
        "mass": null, 
        "name": "Amino acid", 
        "names": [
            "Amino acid", 
            "Amino acids"
        ], 
        "num_electrons": null
    }, 
    {
        "CID": "C00046", 
        "InChI": null, 
        "error": "The compound C00046 does not have a value for its formation energy of any of its pseudoisomers", 
        "formula": "C10H18O13P2R2(C5H8O6PR)n", 
        "from_kegg": "True", 
        "mass": null, 
        "name": "RNA", 
        "names": [
            "(Ribonucleotide)m", 
            "(Ribonucleotide)n", 
            "(Ribonucleotide)n+m", 
            "RNA", 
            "RNA(linear)", 
            "RNAn", 
            "RNAn+1", 
            "Ribonucleic acid"
        ], 
        "num_electrons": null
    }, 
    {
        "CID": "C00047", 
        "InChI": "InChI=1S/C6H14N2O2/c7-4-2-1-3-5(8)6(9)10/h5H,1-4,7-8H2,(H,9,10)/t5-/m0/s1", 
        "formula": "C6H14N2O2", 
        "from_kegg": "True", 
        "mass": 146.1055, 
        "name": "L-Lysine", 
        "names": [
            "2,6-Diaminohexanoic acid", 
            "L-Lysine", 
            "Lysine acid"
        ], 
        "num_electrons": 80, 
        "pmaps": [
            {
                "priority": 1, 
                "source": "Component Contribution (2013)", 
                "species": [
                    {
                        "dG0_f": -243.69999999999999, 
                        "nH": 13, 
                        "nMg": 0, 
                        "ref": "", 
                        "z": -1
                    }, 
                    {
                        "dG0_f": -302.41000000000003, 
                        "nH": 14, 
                        "nMg": 0, 
                        "ref": "ChemAxon", 
                        "z": 0
                    }, 
                    {
                        "dG0_f": -356.25999999999999, 
                        "nH": 15, 
                        "nMg": 0, 
                        "ref": "ChemAxon", 
                        "z": 1
                    }, 
                    {
                        "dG0_f": -371.88999999999999, 
                        "nH": 16, 
                        "nMg": 0, 
                        "ref": "ChemAxon", 
                        "z": 2
                    }
                ]
            }
        ]
    }, 
    {
        "CID": "C00048", 
        "InChI": "InChI=1S/C2H2O3/c3-1-2(4)5/h1H,(H,4,5)", 
        "formula": "C2H2O3", 
        "from_kegg": "True", 
        "mass": 74.0004, 
        "name": "Glyoxylate", 
        "names": [
            "Glyoxalate", 
            "Glyoxylate", 
            "Glyoxylic acid"
        ], 
        "num_electrons": 38, 
        "pmaps": [
            {
                "priority": 1, 
                "source": "Component Contribution (2013)", 
                "species": [
                    {
                        "dG0_f": -466.81, 
                        "nH": 1, 
                        "nMg": 0, 
                        "ref": "", 
                        "z": -1
                    }, 
                    {
                        "dG0_f": -481.69999999999999, 
                        "nH": 2, 
                        "nMg": 0, 
                        "ref": "ChemAxon", 
                        "z": 0
                    }
                ]
            }, 
            {
                "priority": 2, 
                "source": "Alberty (2006)", 
                "species": [
                    {
                        "dG0_f": -468.60000000000002, 
                        "nH": 1, 
                        "nMg": 0, 
                        "ref": "", 
                        "z": -1
                    }, 
                    {
                        "dG0_f": -486.69999999999999, 
                        "nH": 2, 
                        "nMg": 0, 
                        "ref": "", 
                        "z": 0
                    }
                ]
            }
        ]
    }, 
    {
        "CID": "C00049", 
        "InChI": "InChI=1S/C4H7NO4/c5-2(4(8)9)1-3(6)7/h2H,1,5H2,(H,6,7)(H,8,9)/t2-/m0/s1", 
        "formula": "C4H7NO4", 
        "from_kegg": "True", 
        "mass": 133.0375, 
        "name": "L-Aspartate", 
        "names": [
            "2-Aminosuccinic acid", 
            "L-Asp", 
            "L-Aspartate", 
            "L-Aspartic acid"
        ], 
        "num_electrons": 70, 
        "pmaps": [
            {
                "priority": 1, 
                "source": "Component Contribution (2013)", 
                "species": [
                    {
                        "dG0_f": -642.01999999999998, 
                        "nH": 5, 
                        "nMg": 0, 
                        "ref": "", 
                        "z": -2
                    }, 
                    {
                        "dG0_f": -696.84000000000003, 
                        "nH": 6, 
                        "nMg": 0, 
                        "ref": "ChemAxon", 
                        "z": -1
                    }, 
                    {
                        "dG0_f": -726.0, 
                        "nH": 7, 
                        "nMg": 0, 
                        "ref": "ChemAxon", 
                        "z": 0
                    }, 
                    {
                        "dG0_f": -735.69000000000005, 
                        "nH": 8, 
                        "nMg": 0, 
                        "ref": "ChemAxon", 
                        "z": 1
                    }
                ]
            }, 
            {
                "priority": 2, 
                "source": "Alberty (2006)", 
                "species": [
                    {
                        "dG0_f": -639.39999999999998, 
                        "nH": 5, 
                        "nMg": 0, 
                        "ref": "", 
                        "z": -2
                    }, 
                    {
                        "dG0_f": -695.88, 
                        "nH": 6, 
                        "nMg": 0, 
                        "ref": "", 
                        "z": -1
                    }, 
                    {
                        "dG0_f": -718.10000000000002, 
                        "nH": 7, 
                        "nMg": 0, 
                        "ref": "", 
                        "z": 0
                    }, 
                    {
                        "dG0_f": -729.5, 
                        "nH": 8, 
                        "nMg": 0, 
                        "ref": "", 
                        "z": 1
                    }
                ]
            }
        ]
    }, 
    {
        "CID": "C00050", 
        "InChI": null, 
        "error": "The compound C00050 does not have a value for its formation energy of any of its pseudoisomers", 
        "formula": null, 
        "from_kegg": "True", 
        "mass": null, 
        "name": "Metal", 
        "names": [
            "Metal"
        ], 
        "num_electrons": null
    }, 
    {
        "CID": "C00051", 
        "InChI": "InChI=1S/C10H17N3O6S/c11-5(10(18)19)1-2-7(14)13-6(4-20)9(17)12-3-8(15)16/h5-6,20H,1-4,11H2,(H,12,17)(H,13,14)(H,15,16)(H,18,19)/t5-,6-/m0/s1", 
        "formula": "C10H17N3O6S", 
        "from_kegg": "True", 
        "mass": 307.0838, 
        "name": "Glutathione", 
        "names": [
            "5-L-Glutamyl-L-cysteinylglycine", 
            "GSH", 
            "Glutathione", 
            "Glutathione (reduced)", 
            "Glutathoine(red)", 
            "N-(N-gamma-L-Glutamyl-L-cysteinyl)glycine", 
            "Reduced glutathione", 
            "gamma-L-Glutamyl-L-cysteinyl-glycine", 
            "glutathione (reduced)", 
            "glutathoine(red)"
        ], 
        "num_electrons": 162, 
        "pmaps": [
            {
                "priority": 1, 
                "source": "Component Contribution (2013)", 
                "species": [
                    {
                        "dG0_f": -548.74000000000001, 
                        "nH": 13, 
                        "nMg": 0, 
                        "ref": "", 
                        "z": -4
                    }, 
                    {
                        "dG0_f": -621.63999999999999, 
                        "nH": 14, 
                        "nMg": 0, 
                        "ref": "ChemAxon", 
                        "z": -3
                    }, 
                    {
                        "dG0_f": -678.98000000000002, 
                        "nH": 15, 
                        "nMg": 0, 
                        "ref": "ChemAxon", 
                        "z": -2
                    }, 
                    {
                        "dG0_f": -731.58000000000004, 
                        "nH": 16, 
                        "nMg": 0, 
                        "ref": "ChemAxon", 
                        "z": -1
                    }, 
                    {
                        "dG0_f": -752.91999999999996, 
                        "nH": 17, 
                        "nMg": 0, 
                        "ref": "ChemAxon", 
                        "z": 0
                    }, 
                    {
                        "dG0_f": -763.98000000000002, 
                        "nH": 18, 
                        "nMg": 0, 
                        "ref": "ChemAxon", 
                        "z": 1
                    }
                ]
            }, 
            {
                "priority": 2, 
                "source": "Alberty (2006)", 
                "species": [
                    {
                        "dG0_f": 34.170000000000002, 
                        "nH": 15, 
                        "nMg": 0, 
                        "ref": "", 
                        "z": -2
                    }, 
                    {
                        "dG0_f": -13.44, 
                        "nH": 16, 
                        "nMg": 0, 
                        "ref": "", 
                        "z": -1
                    }
                ]
            }
        ]
    }, 
    {
        "CID": "C00052", 
        "InChI": "InChI=1S/C15H24N2O17P2/c18-3-5-8(20)10(22)12(24)14(32-5)33-36(28,29)34-35(26,27)30-4-6-9(21)11(23)13(31-6)17-2-1-7(19)16-15(17)25/h1-2,5-6,8-14,18,20-24H,3-4H2,(H,26,27)(H,28,29)(H,16,19,25)/t5-,6-,8+,9-,10+,11-,12-,13?,14-/m1/s1", 
        "formula": "C15H24N2O17P2", 
        "from_kegg": "True", 
        "mass": 566.055, 
        "name": "UDP-D-galactose", 
        "names": [
            "UDP-D-galactopyranose", 
            "UDP-D-galactose", 
            "UDP-galactose", 
            "UDPgalactose", 
            "udpgalactose"
        ], 
        "num_electrons": 294, 
        "pmaps": [
            {
                "priority": 1, 
                "source": "Component Contribution (2013)", 
                "species": [
                    {
                        "dG0_f": -2897.8000000000002, 
                        "nH": 18, 
                        "nMg": 0, 
                        "ref": "", 
                        "z": -6
                    }, 
                    {
                        "dG0_f": -2973.4499999999998, 
                        "nH": 19, 
                        "nMg": 0, 
                        "ref": "ChemAxon", 
                        "z": -5
                    }, 
                    {
                        "dG0_f": -3045.6700000000001, 
                        "nH": 20, 
                        "nMg": 0, 
                        "ref": "ChemAxon", 
                        "z": -4
                    }, 
                    {
                        "dG0_f": -3114.5300000000002, 
                        "nH": 21, 
                        "nMg": 0, 
                        "ref": "ChemAxon", 
                        "z": -3
                    }, 
                    {
                        "dG0_f": -3169.8699999999999, 
                        "nH": 22, 
                        "nMg": 0, 
                        "ref": "ChemAxon", 
                        "z": -2
                    }, 
                    {
                        "dG0_f": -3187.9000000000001, 
                        "nH": 23, 
                        "nMg": 0, 
                        "ref": "ChemAxon", 
                        "z": -1
                    }, 
                    {
                        "dG0_f": -3197.6500000000001, 
                        "nH": 24, 
                        "nMg": 0, 
                        "ref": "ChemAxon", 
                        "z": 0
                    }
                ]
            }
        ]
    }, 
    {
        "CID": "C00053", 
        "InChI": "InChI=1S/C10H15N5O13P2S/c11-8-5-9(13-2-12-8)15(3-14-5)10-6(16)7(27-29(17,18)19)4(26-10)1-25-30(20,21)28-31(22,23)24/h2-4,6-7,10,16H,1H2,(H,20,21)(H2,11,12,13)(H2,17,18,19)(H,22,23,24)/t4-,6-,7-,10-/m1/s1", 
        "formula": "C10H15N5O13P2S", 
        "from_kegg": "True", 
        "mass": 506.9862, 
        "name": "3'-Phosphoadenylyl sulfate", 
        "names": [
            "3'-Phospho-5'-adenylyl sulfate", 
            "3'-Phosphoadenosine 5'-phosphosulfate", 
            "3'-Phosphoadenylyl sulfate", 
            "3'-Phosphoadenylylsulfate", 
            "3'-phosphoadenylylsulfate", 
            "PAPS"
        ], 
        "num_electrons": 260, 
        "pmaps": [
            {
                "priority": 1, 
                "source": "Component Contribution (2013)", 
                "species": [
                    {
                        "dG0_f": -2312.98, 
                        "nH": 10, 
                        "nMg": 0, 
                        "ref": "", 
                        "z": -5
                    }, 
                    {
                        "dG0_f": -2384.9200000000001, 
                        "nH": 11, 
                        "nMg": 0, 
                        "ref": "ChemAxon", 
                        "z": -4
                    }, 
                    {
                        "dG0_f": -2418.9200000000001, 
                        "nH": 12, 
                        "nMg": 0, 
                        "ref": "ChemAxon", 
                        "z": -3
                    }, 
                    {
                        "dG0_f": -2447.79, 
                        "nH": 13, 
                        "nMg": 0, 
                        "ref": "ChemAxon", 
                        "z": -2
                    }, 
                    {
                        "dG0_f": -2464.79, 
                        "nH": 14, 
                        "nMg": 0, 
                        "ref": "ChemAxon", 
                        "z": -1
                    }, 
                    {
                        "dG0_f": -2478.3699999999999, 
                        "nH": 15, 
                        "nMg": 0, 
                        "ref": "ChemAxon", 
                        "z": 0
                    }, 
                    {
                        "dG0_f": -2483.2199999999998, 
                        "nH": 16, 
                        "nMg": 0, 
                        "ref": "ChemAxon", 
                        "z": 1
                    }
                ]
            }
        ]
    }, 
    {
        "CID": "C00054", 
        "InChI": "InChI=1S/C10H15N5O10P2/c11-8-5-9(13-2-12-8)15(3-14-5)10-6(16)7(25-27(20,21)22)4(24-10)1-23-26(17,18)19/h2-4,6-7,10,16H,1H2,(H2,11,12,13)(H2,17,18,19)(H2,20,21,22)/t4-,6-,7-,10-/m1/s1", 
        "formula": "C10H15N5O10P2", 
        "from_kegg": "True", 
        "mass": 427.0294, 
        "name": "Adenosine 3',5'-bisphosphate", 
        "names": [
            "3'-Phosphoadenylate", 
            "Adenosine 3',5'-bisphosphate", 
            "PAP", 
            "Phosphoadenosine phosphate", 
            "adenosine 3',5'-biphosphate"
        ], 
        "num_electrons": 220, 
        "pmaps": [
            {
                "priority": 1, 
                "source": "Component Contribution (2013)", 
                "species": [
                    {
                        "dG0_f": -1808.5899999999999, 
                        "nH": 10, 
                        "nMg": 0, 
                        "ref": "", 
                        "z": -5
                    }, 
                    {
                        "dG0_f": -1880.53, 
                        "nH": 11, 
                        "nMg": 0, 
                        "ref": "ChemAxon", 
                        "z": -4
                    }, 
                    {
                        "dG0_f": -1917.21, 
                        "nH": 12, 
                        "nMg": 0, 
                        "ref": "ChemAxon", 
                        "z": -3
                    }, 
                    {
                        "dG0_f": -1950.3499999999999, 
                        "nH": 13, 
                        "nMg": 0, 
                        "ref": "ChemAxon", 
                        "z": -2
                    }, 
                    {
                        "dG0_f": -1979.05, 
                        "nH": 14, 
                        "nMg": 0, 
                        "ref": "ChemAxon", 
                        "z": -1
                    }, 
                    {
                        "dG0_f": -1994.74, 
                        "nH": 15, 
                        "nMg": 0, 
                        "ref": "ChemAxon", 
                        "z": 0
                    }, 
                    {
                        "dG0_f": -2002.55, 
                        "nH": 16, 
                        "nMg": 0, 
                        "ref": "ChemAxon", 
                        "z": 1
                    }, 
                    {
                        "dG0_f": -2006.55, 
                        "nH": 17, 
                        "nMg": 0, 
                        "ref": "ChemAxon", 
                        "z": 2
                    }
                ]
            }
        ]
    }, 
    {
        "CID": "C00055", 
        "InChI": "InChI=1S/C9H14N3O8P/c10-5-1-2-12(9(15)11-5)8-7(14)6(13)4(20-8)3-19-21(16,17)18/h1-2,4,6-8,13-14H,3H2,(H2,10,11,15)(H2,16,17,18)/t4-,6-,7-,8-/m1/s1", 
        "formula": "C9H14N3O8P", 
        "from_kegg": "True", 
        "mass": 323.0519, 
        "name": "CMP", 
        "names": [
            "CMP", 
            "Cytidine-5'-monophosphate", 
            "Cytidylic acid"
        ], 
        "num_electrons": 168, 
        "pmaps": [
            {
                "priority": 1, 
                "source": "Component Contribution (2013)", 
                "species": [
                    {
                        "dG0_f": -1318.0, 
                        "nH": 11, 
                        "nMg": 0, 
                        "ref": "", 
                        "z": -3
                    }, 
                    {
                        "dG0_f": -1389.6600000000001, 
                        "nH": 12, 
                        "nMg": 0, 
                        "ref": "ChemAxon", 
                        "z": -2
                    }, 
                    {
                        "dG0_f": -1425.3099999999999, 
                        "nH": 13, 
                        "nMg": 0, 
                        "ref": "ChemAxon", 
                        "z": -1
                    }, 
                    {
                        "dG0_f": -1432.96, 
                        "nH": 14, 
                        "nMg": 0, 
                        "ref": "ChemAxon", 
                        "z": 0
                    }, 
                    {
                        "dG0_f": -1436.3800000000001, 
                        "nH": 15, 
                        "nMg": 0, 
                        "ref": "ChemAxon", 
                        "z": 1
                    }
                ]
            }
        ]
    }, 
    {
        "CID": "C00058", 
        "InChI": "InChI=1S/CH2O2/c2-1-3/h1H,(H,2,3)", 
        "formula": "CH2O2", 
        "from_kegg": "True", 
        "mass": 46.0055, 
        "name": "Formate", 
        "names": [
            "Formate", 
            "Formic acid", 
            "Methanoic acid"
        ], 
        "num_electrons": 24, 
        "pmaps": [
            {
                "priority": 1, 
                "source": "Component Contribution (2013)", 
                "species": [
                    {
                        "dG0_f": -351.0, 
                        "nH": 1, 
                        "nMg": 0, 
                        "ref": "", 
                        "z": -1
                    }, 
                    {
                        "dG0_f": -375.36000000000001, 
                        "nH": 2, 
                        "nMg": 0, 
                        "ref": "ChemAxon", 
                        "z": 0
                    }
                ]
            }, 
            {
                "priority": 2, 
                "source": "Alberty (2006)", 
                "species": [
                    {
                        "dG0_f": -351.0, 
                        "nH": 1, 
                        "nMg": 0, 
                        "ref": "", 
                        "z": -1
                    }, 
                    {
                        "dG0_f": -372.39999999999998, 
                        "nH": 2, 
                        "nMg": 0, 
                        "ref": "", 
                        "z": 0
                    }
                ]
            }
        ]
    }, 
    {
        "CID": "C00059", 
        "InChI": "InChI=1S/H2O4S/c1-5(2,3)4/h(H2,1,2,3,4)", 
        "formula": "H2SO4", 
        "from_kegg": "True", 
        "mass": 97.9674, 
        "name": "Sulfate", 
        "names": [
            "Sulfate", 
            "Sulfuric acid"
        ], 
        "num_electrons": 50, 
        "pmaps": [
            {
                "priority": 1, 
                "source": "Component Contribution (2013)", 
                "species": [
                    {
                        "dG0_f": -744.52999999999997, 
                        "nH": 0, 
                        "nMg": 0, 
                        "ref": "ChemAxon", 
                        "z": -2
                    }, 
                    {
                        "dG0_f": -755.37, 
                        "nH": 1, 
                        "nMg": 0, 
                        "ref": "", 
                        "z": -1
                    }
                ]
            }, 
            {
                "priority": 2, 
                "source": "Alberty (2006)", 
                "species": [
                    {
                        "dG0_f": -744.52999999999997, 
                        "nH": 0, 
                        "nMg": 0, 
                        "ref": "", 
                        "z": -2
                    }, 
                    {
                        "dG0_f": -755.90999999999997, 
                        "nH": 1, 
                        "nMg": 0, 
                        "ref": "", 
                        "z": -1
                    }
                ]
            }
        ]
    }, 
    {
        "CID": "C00060", 
        "InChI": null, 
        "error": "The compound C00060 does not have a value for its formation energy of any of its pseudoisomers", 
        "formula": "CO2R", 
        "from_kegg": "True", 
        "mass": null, 
        "name": "Carboxylate", 
        "names": [
            "Carboxylate", 
            "Carboxylic acid", 
            "Monocarboxylate", 
            "R-COOH"
        ], 
        "num_electrons": null
    }, 
    {
        "CID": "C00061", 
        "InChI": "InChI=1S/C17H21N4O9P/c1-7-3-9-10(4-8(7)2)21(15-13(18-9)16(25)20-17(26)19-15)5-11(22)14(24)12(23)6-30-31(27,28)29/h3-4,11-12,14,22-24H,5-6H2,1-2H3,(H,20,25,26)(H2,27,28,29)/t11-,12+,14-/m0/s1", 
        "formula": "C17H21N4O9P", 
        "from_kegg": "True", 
        "mass": 456.1046, 
        "name": "FMN", 
        "names": [
            "FMN", 
            "Flavin mononucleotide", 
            "Riboflavin-5-phosphate", 
            "fmn(oxidized)"
        ], 
        "num_electrons": 238, 
        "pmaps": [
            {
                "priority": 1, 
                "source": "Component Contribution (2013)", 
                "species": [
                    {
                        "dG0_f": 89.329999999999998, 
                        "nH": 17, 
                        "nMg": 0, 
                        "ref": "", 
                        "z": -4
                    }, 
                    {
                        "dG0_f": 15.960000000000001, 
                        "nH": 18, 
                        "nMg": 0, 
                        "ref": "ChemAxon", 
                        "z": -3
                    }, 
                    {
                        "dG0_f": -24.539999999999999, 
                        "nH": 19, 
                        "nMg": 0, 
                        "ref": "ChemAxon", 
                        "z": -2
                    }, 
                    {
                        "dG0_f": -61.0, 
                        "nH": 20, 
                        "nMg": 0, 
                        "ref": "ChemAxon", 
                        "z": -1
                    }, 
                    {
                        "dG0_f": -69.5, 
                        "nH": 21, 
                        "nMg": 0, 
                        "ref": "ChemAxon", 
                        "z": 0
                    }
                ]
            }, 
            {
                "priority": 2, 
                "source": "Alberty (2006)", 
                "species": [
                    {
                        "dG0_f": 0.0, 
                        "nH": 19, 
                        "nMg": 0, 
                        "ref": "", 
                        "z": -2
                    }
                ]
            }
        ]
    }, 
    {
        "CID": "C00062", 
        "InChI": "InChI=1S/C6H14N4O2/c7-4(5(11)12)2-1-3-10-6(8)9/h4H,1-3,7H2,(H,11,12)(H4,8,9,10)/t4-/m0/s1", 
        "formula": "C6H14N4O2", 
        "from_kegg": "True", 
        "mass": 174.1117, 
        "name": "L-Arginine", 
        "names": [
            "(S)-2-Amino-5-guanidinovaleric acid", 
            "L-Arg", 
            "L-Arginine"
        ], 
        "num_electrons": 94, 
        "pmaps": [
            {
                "priority": 1, 
                "source": "Component Contribution (2013)", 
                "species": [
                    {
                        "dG0_f": -193.16999999999999, 
                        "nH": 13, 
                        "nMg": 0, 
                        "ref": "", 
                        "z": -1
                    }, 
                    {
                        "dG0_f": -263.97000000000003, 
                        "nH": 14, 
                        "nMg": 0, 
                        "ref": "ChemAxon", 
                        "z": 0
                    }, 
                    {
                        "dG0_f": -316.0, 
                        "nH": 15, 
                        "nMg": 0, 
                        "ref": "ChemAxon", 
                        "z": 1
                    }, 
                    {
                        "dG0_f": -329.75, 
                        "nH": 16, 
                        "nMg": 0, 
                        "ref": "ChemAxon", 
                        "z": 2
                    }
                ]
            }
        ]
    }, 
    {
        "CID": "C00063", 
        "InChI": "InChI=1S/C9H16N3O14P3/c10-5-1-2-12(9(15)11-5)8-7(14)6(13)4(24-8)3-23-28(19,20)26-29(21,22)25-27(16,17)18/h1-2,4,6-8,13-14H,3H2,(H,19,20)(H,21,22)(H2,10,11,15)(H2,16,17,18)/t4-,6-,7-,8-/m1/s1", 
        "formula": "C9H16N3O14P3", 
        "from_kegg": "True", 
        "mass": 482.9845, 
        "name": "CTP", 
        "names": [
            "CTP", 
            "Cytidine 5'-triphosphate", 
            "Cytidine triphosphate"
        ], 
        "num_electrons": 248, 
        "pmaps": [
            {
                "priority": 1, 
                "source": "Component Contribution (2013)", 
                "species": [
                    {
                        "dG0_f": -3054.98, 
                        "nH": 11, 
                        "nMg": 0, 
                        "ref": "", 
                        "z": -5
                    }, 
                    {
                        "dG0_f": -3126.6300000000001, 
                        "nH": 12, 
                        "nMg": 0, 
                        "ref": "ChemAxon", 
                        "z": -4
                    }, 
                    {
                        "dG0_f": -3168.8499999999999, 
                        "nH": 13, 
                        "nMg": 0, 
                        "ref": "ChemAxon", 
                        "z": -3
                    }, 
                    {
                        "dG0_f": -3187.5599999999999, 
                        "nH": 14, 
                        "nMg": 0, 
                        "ref": "ChemAxon", 
                        "z": -2
                    }, 
                    {
                        "dG0_f": -3201.9400000000001, 
                        "nH": 15, 
                        "nMg": 0, 
                        "ref": "ChemAxon", 
                        "z": -1
                    }, 
                    {
                        "dG0_f": -3208.4400000000001, 
                        "nH": 16, 
                        "nMg": 0, 
                        "ref": "ChemAxon", 
                        "z": 0
                    }, 
                    {
                        "dG0_f": -3211.5799999999999, 
                        "nH": 17, 
                        "nMg": 0, 
                        "ref": "ChemAxon", 
                        "z": 1
                    }
                ]
            }
        ]
    }, 
    {
        "CID": "C00064", 
        "InChI": "InChI=1S/C5H10N2O3/c6-3(5(9)10)1-2-4(7)8/h3H,1-2,6H2,(H2,7,8)(H,9,10)/t3-/m0/s1", 
        "formula": "C5H10N2O3", 
        "from_kegg": "True", 
        "mass": 146.0691, 
        "name": "L-Glutamine", 
        "names": [
            "L-2-Aminoglutaramic acid", 
            "L-Glutamine"
        ], 
        "num_electrons": 78, 
        "pmaps": [
            {
                "priority": 1, 
                "source": "Component Contribution (2013)", 
                "species": [
                    {
                        "dG0_f": -463.81999999999999, 
                        "nH": 9, 
                        "nMg": 0, 
                        "ref": "", 
                        "z": -1
                    }, 
                    {
                        "dG0_f": -516.92999999999995, 
                        "nH": 10, 
                        "nMg": 0, 
                        "ref": "ChemAxon", 
                        "z": 0
                    }, 
                    {
                        "dG0_f": -529.20000000000005, 
                        "nH": 11, 
                        "nMg": 0, 
                        "ref": "ChemAxon", 
                        "z": 1
                    }
                ]
            }, 
            {
                "priority": 2, 
                "source": "Alberty (2006)", 
                "species": [
                    {
                        "dG0_f": -528.01999999999998, 
                        "nH": 10, 
                        "nMg": 0, 
                        "ref": "", 
                        "z": 0
                    }
                ]
            }
        ]
    }, 
    {
        "CID": "C00065", 
        "InChI": "InChI=1S/C3H7NO3/c4-2(1-5)3(6)7/h2,5H,1,4H2,(H,6,7)/t2-/m0/s1", 
        "formula": "C3H7NO3", 
        "from_kegg": "True", 
        "mass": 105.0426, 
        "name": "L-Serine", 
        "names": [
            "L-2-Amino-3-hydroxypropionic acid", 
            "L-3-Hydroxy-alanine", 
            "L-Serine", 
            "Serine"
        ], 
        "num_electrons": 56, 
        "pmaps": [
            {
                "priority": 1, 
                "source": "Component Contribution (2013)", 
                "species": [
                    {
                        "dG0_f": -467.52999999999997, 
                        "nH": 6, 
                        "nMg": 0, 
                        "ref": "", 
                        "z": -1
                    }, 
                    {
                        "dG0_f": -518.48000000000002, 
                        "nH": 7, 
                        "nMg": 0, 
                        "ref": "ChemAxon", 
                        "z": 0
                    }, 
                    {
                        "dG0_f": -530.05999999999995, 
                        "nH": 8, 
                        "nMg": 0, 
                        "ref": "ChemAxon", 
                        "z": 1
                    }
                ]
            }, 
            {
                "priority": 2, 
                "source": "Alberty (2006)", 
                "species": [
                    {
                        "dG0_f": -458.69999999999999, 
                        "nH": 6, 
                        "nMg": 0, 
                        "ref": "", 
                        "z": -1
                    }, 
                    {
                        "dG0_f": -510.87, 
                        "nH": 7, 
                        "nMg": 0, 
                        "ref": "", 
                        "z": 0
                    }, 
                    {
                        "dG0_f": -523.5, 
                        "nH": 8, 
                        "nMg": 0, 
                        "ref": "", 
                        "z": 1
                    }
                ]
            }
        ]
    }, 
    {
        "CID": "C00066", 
        "InChI": null, 
        "error": "The compound C00066 does not have a value for its formation energy of any of its pseudoisomers", 
        "formula": "C10H17O10PR2(C5H8O6PR)n", 
        "from_kegg": "True", 
        "mass": null, 
        "name": "tRNA", 
        "names": [
            "tRNA", 
            "tRNA(n)", 
            "tRNA(n+1)", 
            "transfer RNA"
        ], 
        "num_electrons": null
    }, 
    {
        "CID": "C00067", 
        "InChI": "InChI=1S/CH2O/c1-2/h1H2", 
        "formula": "CH2O", 
        "from_kegg": "True", 
        "mass": 30.0106, 
        "name": "Formaldehyde", 
        "names": [
            "Formaldehyde", 
            "Formalin", 
            "Methanal", 
            "Methylene oxide", 
            "Oxomethane", 
            "Oxomethylene"
        ], 
        "num_electrons": 16, 
        "pmaps": [
            {
                "priority": 1, 
                "source": "Component Contribution (2013)", 
                "species": [
                    {
                        "dG0_f": -130.53999999999999, 
                        "nH": 2, 
                        "nMg": 0, 
                        "ref": "", 
                        "z": 0
                    }
                ]
            }, 
            {
                "priority": 2, 
                "source": "Thauer (1977)", 
                "species": [
                    {
                        "dG0_f": -130.53999999999999, 
                        "nH": 2, 
                        "nMg": 0, 
                        "ref": "", 
                        "z": 0
                    }
                ]
            }
        ]
    }, 
    {
        "CID": "C00068", 
        "InChI": "InChI=1S/C12H18N4O7P2S/c1-8-11(3-4-22-25(20,21)23-24(17,18)19)26-7-16(8)6-10-5-14-9(2)15-12(10)13/h5,7H,3-4,6H2,1-2H3,(H4-,13,14,15,17,18,19,20,21)/p+1", 
        "formula": "C12H19N4O7P2S", 
        "from_kegg": "True", 
        "mass": 425.045, 
        "name": "Thiamin diphosphate", 
        "names": [
            "TPP", 
            "ThPP", 
            "Thiamin diphosphate", 
            "Thiamin pyrophosphate", 
            "Thiamine diphosphate"
        ], 
        "num_electrons": 220, 
        "pmaps": [
            {
                "priority": 1, 
                "source": "Component Contribution (2013)", 
                "species": [
                    {
                        "dG0_f": -1565.9000000000001, 
                        "nH": 16, 
                        "nMg": 0, 
                        "ref": "", 
                        "z": -2
                    }, 
                    {
                        "dG0_f": -1608.1700000000001, 
                        "nH": 17, 
                        "nMg": 0, 
                        "ref": "ChemAxon", 
                        "z": -1
                    }, 
                    {
                        "dG0_f": -1639.72, 
                        "nH": 18, 
                        "nMg": 0, 
                        "ref": "ChemAxon", 
                        "z": 0
                    }, 
                    {
                        "dG0_f": -1657.98, 
                        "nH": 19, 
                        "nMg": 0, 
                        "ref": "ChemAxon", 
                        "z": 1
                    }, 
                    {
                        "dG0_f": -1668.02, 
                        "nH": 20, 
                        "nMg": 0, 
                        "ref": "ChemAxon", 
                        "z": 2
                    }
                ]
            }
        ]
    }, 
    {
        "CID": "C00069", 
        "InChI": null, 
        "error": "The compound C00069 does not have a value for its formation energy of any of its pseudoisomers", 
        "formula": "HOR", 
        "from_kegg": "True", 
        "mass": null, 
        "name": "Alcohol", 
        "names": [
            "Alcohol"
        ], 
        "num_electrons": null
    }, 
    {
        "CID": "C00070", 
        "InChI": "InChI=1S/Cu", 
        "error": "The compound C00070 does not have a value for its formation energy of any of its pseudoisomers", 
        "formula": "Cu", 
        "from_kegg": "True", 
        "mass": 62.9296, 
        "name": "Copper", 
        "names": [
            "Copper", 
            "Cu(II)", 
            "Cu+", 
            "Cu2+"
        ], 
        "num_electrons": 29
    }, 
    {
        "CID": "C00071", 
        "InChI": null, 
        "error": "The compound C00071 does not have a value for its formation energy of any of its pseudoisomers", 
        "formula": "CHOR", 
        "from_kegg": "True", 
        "mass": null, 
        "name": "Aldehyde", 
        "names": [
            "Aldehyde", 
            "RCHO"
        ], 
        "num_electrons": null
    }, 
    {
        "CID": "C00072", 
        "InChI": "InChI=1S/C6H8O6/c7-1-2(8)5-3(9)4(10)6(11)12-5/h2,5,7-10H,1H2/t2-,5+/m0/s1", 
        "formula": "C6H8O6", 
        "from_kegg": "True", 
        "mass": 176.032087976, 
        "name": "Ascorbate", 
        "names": [
            "Ascorbate", 
            "Ascorbic acid", 
            "L-Ascorbate", 
            "L-Ascorbic acid", 
            "L-ascorbate", 
            "Vitamin C"
        ], 
        "num_electrons": 92, 
        "pmaps": [
            {
                "priority": 1, 
                "source": "Component Contribution (2013)", 
                "species": [
                    {
                        "dG0_f": -741.89999999999998, 
                        "nH": 6, 
                        "nMg": 0, 
                        "ref": "", 
                        "z": -2
                    }, 
                    {
                        "dG0_f": -821.20000000000005, 
                        "nH": 7, 
                        "nMg": 0, 
                        "ref": "ChemAxon", 
                        "z": -1
                    }, 
                    {
                        "dG0_f": -876.53999999999996, 
                        "nH": 8, 
                        "nMg": 0, 
                        "ref": "ChemAxon", 
                        "z": 0
                    }
                ]
            }
        ]
    }, 
    {
        "CID": "C00073", 
        "InChI": "InChI=1S/C5H11NO2S/c1-9-3-2-4(6)5(7)8/h4H,2-3,6H2,1H3,(H,7,8)/t4-/m0/s1", 
        "formula": "C5H11NO2S", 
        "from_kegg": "True", 
        "mass": 149.051, 
        "name": "L-Methionine", 
        "names": [
            "L-2-Amino-4methylthiobutyric acid", 
            "L-Methionine", 
            "Methionine"
        ], 
        "num_electrons": 80, 
        "pmaps": [
            {
                "priority": 1, 
                "source": "Component Contribution (2013)", 
                "species": [
                    {
                        "dG0_f": -273.44999999999999, 
                        "nH": 10, 
                        "nMg": 0, 
                        "ref": "", 
                        "z": -1
                    }, 
                    {
                        "dG0_f": -327.64999999999998, 
                        "nH": 11, 
                        "nMg": 0, 
                        "ref": "ChemAxon", 
                        "z": 0
                    }, 
                    {
                        "dG0_f": -342.07999999999998, 
                        "nH": 12, 
                        "nMg": 0, 
                        "ref": "ChemAxon", 
                        "z": 1
                    }
                ]
            }
        ]
    }, 
    {
        "CID": "C00074", 
        "InChI": "InChI=1S/C3H5O6P/c1-2(3(4)5)9-10(6,7)8/h1H2,(H,4,5)(H2,6,7,8)", 
        "formula": "C3H5O6P", 
        "from_kegg": "True", 
        "mass": 167.9824, 
        "name": "Phosphoenolpyruvate", 
        "names": [
            "PEP", 
            "Phosphoenolpyruvate", 
            "Phosphoenolpyruvic acid", 
            "phosphoenolpyruvate3-"
        ], 
        "num_electrons": 86, 
        "pmaps": [
            {
                "priority": 1, 
                "source": "Component Contribution (2013)", 
                "species": [
                    {
                        "dG0_f": -1269.72, 
                        "nH": 2, 
                        "nMg": 0, 
                        "ref": "", 
                        "z": -3
                    }, 
                    {
                        "dG0_f": -1304.0699999999999, 
                        "nH": 3, 
                        "nMg": 0, 
                        "ref": "ChemAxon", 
                        "z": -2
                    }, 
                    {
                        "dG0_f": -1324.3199999999999, 
                        "nH": 4, 
                        "nMg": 0, 
                        "ref": "ChemAxon", 
                        "z": -1
                    }, 
                    {
                        "dG0_f": -1328.6500000000001, 
                        "nH": 5, 
                        "nMg": 0, 
                        "ref": "ChemAxon", 
                        "z": 0
                    }
                ]
            }, 
            {
                "priority": 2, 
                "source": "Alberty (2006)", 
                "species": [
                    {
                        "dG0_f": -1263.6500000000001, 
                        "nH": 2, 
                        "nMg": 0, 
                        "ref": "", 
                        "z": -3
                    }, 
                    {
                        "dG0_f": -1303.6099999999999, 
                        "nH": 3, 
                        "nMg": 0, 
                        "ref": "", 
                        "z": -2
                    }
                ]
            }
        ]
    }, 
    {
        "CID": "C00075", 
        "InChI": "InChI=1S/C9H15N2O15P3/c12-5-1-2-11(9(15)10-5)8-7(14)6(13)4(24-8)3-23-28(19,20)26-29(21,22)25-27(16,17)18/h1-2,4,6-8,13-14H,3H2,(H,19,20)(H,21,22)(H,10,12,15)(H2,16,17,18)/t4-,6-,7-,8-/m1/s1", 
        "formula": "C9H15N2O15P3", 
        "from_kegg": "True", 
        "mass": 483.9685, 
        "name": "UTP", 
        "names": [
            "UTP", 
            "Uridine 5'-triphosphate", 
            "Uridine triphosphate"
        ], 
        "num_electrons": 248, 
        "pmaps": [
            {
                "priority": 1, 
                "source": "Component Contribution (2013)", 
                "species": [
                    {
                        "dG0_f": -3221.3400000000001, 
                        "nH": 9, 
                        "nMg": 0, 
                        "ref": "", 
                        "z": -6
                    }, 
                    {
                        "dG0_f": -3293.3400000000001, 
                        "nH": 10, 
                        "nMg": 0, 
                        "ref": "ChemAxon", 
                        "z": -5
                    }, 
                    {
                        "dG0_f": -3348.6799999999998, 
                        "nH": 11, 
                        "nMg": 0, 
                        "ref": "ChemAxon", 
                        "z": -4
                    }, 
                    {
                        "dG0_f": -3390.8899999999999, 
                        "nH": 12, 
                        "nMg": 0, 
                        "ref": "ChemAxon", 
                        "z": -3
                    }, 
                    {
                        "dG0_f": -3409.6100000000001, 
                        "nH": 13, 
                        "nMg": 0, 
                        "ref": "ChemAxon", 
                        "z": -2
                    }, 
                    {
                        "dG0_f": -3423.9299999999998, 
                        "nH": 14, 
                        "nMg": 0, 
                        "ref": "ChemAxon", 
                        "z": -1
                    }, 
                    {
                        "dG0_f": -3428.9499999999998, 
                        "nH": 15, 
                        "nMg": 0, 
                        "ref": "ChemAxon", 
                        "z": 0
                    }
                ]
            }
        ]
    }, 
    {
        "CID": "C00076", 
        "InChI": "InChI=1S/Ca/q+2", 
        "error": "The compound C00076 does not have a value for its formation energy of any of its pseudoisomers", 
        "formula": "Ca", 
        "from_kegg": "True", 
        "mass": 39.9626, 
        "name": "Calcium cation", 
        "names": [
            "Ca2+", 
            "Calcium cation", 
            "Calcium ion", 
            "Calcium(2+)"
        ], 
        "num_electrons": 18
    }, 
    {
        "CID": "C00077", 
        "InChI": "InChI=1S/C5H12N2O2/c6-3-1-2-4(7)5(8)9/h4H,1-3,6-7H2,(H,8,9)/t4-/m0/s1", 
        "formula": "C5H12N2O2", 
        "from_kegg": "True", 
        "mass": 132.0899, 
        "name": "L-Ornithine", 
        "names": [
            "(S)-2,5-Diaminopentanoate", 
            "(S)-2,5-Diaminopentanoic acid", 
            "(S)-2,5-Diaminovaleric acid", 
            "L-Ornithine"
        ], 
        "num_electrons": 72, 
        "pmaps": [
            {
                "priority": 1, 
                "source": "Component Contribution (2013)", 
                "species": [
                    {
                        "dG0_f": -272.81999999999999, 
                        "nH": 11, 
                        "nMg": 0, 
                        "ref": "", 
                        "z": -1
                    }, 
                    {
                        "dG0_f": -331.51999999999998, 
                        "nH": 12, 
                        "nMg": 0, 
                        "ref": "ChemAxon", 
                        "z": 0
                    }, 
                    {
                        "dG0_f": -385.38, 
                        "nH": 13, 
                        "nMg": 0, 
                        "ref": "ChemAxon", 
                        "z": 1
                    }, 
                    {
                        "dG0_f": -400.61000000000001, 
                        "nH": 14, 
                        "nMg": 0, 
                        "ref": "ChemAxon", 
                        "z": 2
                    }
                ]
            }
        ]
    }, 
    {
        "CID": "C00078", 
        "InChI": "InChI=1S/C11H12N2O2/c12-9(11(14)15)5-7-6-13-10-4-2-1-3-8(7)10/h1-4,6,9,13H,5,12H2,(H,14,15)/t9-/m0/s1", 
        "formula": "C11H12N2O2", 
        "from_kegg": "True", 
        "mass": 204.0899, 
        "name": "L-Tryptophan", 
        "names": [
            "(S)-alpha-Amino-beta-(3-indolyl)-propionic acid", 
            "L-Tryptophan", 
            "Tryptophan"
        ], 
        "num_electrons": 108, 
        "pmaps": [
            {
                "priority": 1, 
                "source": "Component Contribution (2013)", 
                "species": [
                    {
                        "dG0_f": -57.149999999999999, 
                        "nH": 11, 
                        "nMg": 0, 
                        "ref": "", 
                        "z": -1
                    }, 
                    {
                        "dG0_f": -110.77, 
                        "nH": 12, 
                        "nMg": 0, 
                        "ref": "ChemAxon", 
                        "z": 0
                    }, 
                    {
                        "dG0_f": -125.26000000000001, 
                        "nH": 13, 
                        "nMg": 0, 
                        "ref": "ChemAxon", 
                        "z": 1
                    }
                ]
            }, 
            {
                "priority": 2, 
                "source": "Alberty (2006)", 
                "species": [
                    {
                        "dG0_f": -61.0, 
                        "nH": 11, 
                        "nMg": 0, 
                        "ref": "", 
                        "z": -1
                    }, 
                    {
                        "dG0_f": -114.7, 
                        "nH": 12, 
                        "nMg": 0, 
                        "ref": "", 
                        "z": 0
                    }, 
                    {
                        "dG0_f": -128.69999999999999, 
                        "nH": 13, 
                        "nMg": 0, 
                        "ref": "", 
                        "z": 1
                    }
                ]
            }
        ]
    }, 
    {
        "CID": "C00079", 
        "InChI": "InChI=1S/C9H11NO2/c10-8(9(11)12)6-7-4-2-1-3-5-7/h1-5,8H,6,10H2,(H,11,12)/t8-/m0/s1", 
        "formula": "C9H11NO2", 
        "from_kegg": "True", 
        "mass": 165.079, 
        "name": "L-Phenylalanine", 
        "names": [
            "(S)-alpha-Amino-beta-phenylpropionic acid", 
            "L-Phenylalanine"
        ], 
        "num_electrons": 88, 
        "pmaps": [
            {
                "priority": 1, 
                "source": "Component Contribution (2013)", 
                "species": [
                    {
                        "dG0_f": -153.19, 
                        "nH": 10, 
                        "nMg": 0, 
                        "ref": "", 
                        "z": -1
                    }, 
                    {
                        "dG0_f": -207.09999999999999, 
                        "nH": 11, 
                        "nMg": 0, 
                        "ref": "ChemAxon", 
                        "z": 0
                    }, 
                    {
                        "dG0_f": -221.19, 
                        "nH": 12, 
                        "nMg": 0, 
                        "ref": "ChemAxon", 
                        "z": 1
                    }
                ]
            }, 
            {
                "priority": 2, 
                "source": "Alberty (2006)", 
                "species": [
                    {
                        "dG0_f": -154.0, 
                        "nH": 10, 
                        "nMg": 0, 
                        "ref": "", 
                        "z": -1
                    }, 
                    {
                        "dG0_f": -207.09999999999999, 
                        "nH": 11, 
                        "nMg": 0, 
                        "ref": "", 
                        "z": 0
                    }, 
                    {
                        "dG0_f": -221.09999999999999, 
                        "nH": 12, 
                        "nMg": 0, 
                        "ref": "", 
                        "z": 1
                    }
                ]
            }
        ]
    }, 
    {
        "CID": "C00080", 
        "InChI": "InChI=1S/p+1", 
        "formula": "H", 
        "from_kegg": "True", 
        "mass": 1.0078, 
        "name": "H+", 
        "names": [
            "H+", 
            "Hydron"
        ], 
        "num_electrons": 0, 
        "pmaps": [
            {
                "priority": 1, 
                "source": "Component Contribution (2013)", 
                "species": [
                    {
                        "dG0_f": 0.0, 
                        "nH": 1, 
                        "nMg": 0, 
                        "ref": "", 
                        "z": 1
                    }
                ]
            }, 
            {
                "priority": 2, 
                "source": "Alberty (2006)", 
                "species": [
                    {
                        "dG0_f": 0.0, 
                        "nH": 1, 
                        "nMg": 0, 
                        "ref": "", 
                        "z": 1
                    }
                ]
            }
        ]
    }, 
    {
        "CID": "C00081", 
        "InChI": "InChI=1S/C10H15N4O14P3/c15-6-4(1-25-30(21,22)28-31(23,24)27-29(18,19)20)26-10(7(6)16)14-3-13-5-8(14)11-2-12-9(5)17/h2-4,6-7,10,15-16H,1H2,(H,21,22)(H,23,24)(H,11,12,17)(H2,18,19,20)/t4-,6-,7-,10-/m1/s1", 
        "formula": "C10H15N4O14P3", 
        "from_kegg": "True", 
        "mass": 507.9798, 
        "name": "ITP", 
        "names": [
            "ITP", 
            "Inosine 5'-triphosphate", 
            "Inosine triphosphate", 
            "Inosine tripolyphosphate"
        ], 
        "num_electrons": 260, 
        "pmaps": [
            {
                "priority": 1, 
                "source": "Component Contribution (2013)", 
                "species": [
                    {
                        "dG0_f": -2796.7800000000002, 
                        "nH": 8, 
                        "nMg": 0, 
                        "ref": "", 
                        "z": -7
                    }, 
                    {
                        "dG0_f": -2876.54, 
                        "nH": 9, 
                        "nMg": 0, 
                        "ref": "ChemAxon", 
                        "z": -6
                    }, 
                    {
                        "dG0_f": -2947.6199999999999, 
                        "nH": 10, 
                        "nMg": 0, 
                        "ref": "ChemAxon", 
                        "z": -5
                    }, 
                    {
                        "dG0_f": -2998.6799999999998, 
                        "nH": 11, 
                        "nMg": 0, 
                        "ref": "ChemAxon", 
                        "z": -4
                    }, 
                    {
                        "dG0_f": -3040.8400000000001, 
                        "nH": 12, 
                        "nMg": 0, 
                        "ref": "ChemAxon", 
                        "z": -3
                    }, 
                    {
                        "dG0_f": -3059.5500000000002, 
                        "nH": 13, 
                        "nMg": 0, 
                        "ref": "ChemAxon", 
                        "z": -2
                    }, 
                    {
                        "dG0_f": -3073.8699999999999, 
                        "nH": 14, 
                        "nMg": 0, 
                        "ref": "ChemAxon", 
                        "z": -1
                    }, 
                    {
                        "dG0_f": -3078.8899999999999, 
                        "nH": 15, 
                        "nMg": 0, 
                        "ref": "ChemAxon", 
                        "z": 0
                    }
                ]
            }, 
            {
                "priority": 2, 
                "source": "Alberty (2006)", 
                "species": [
                    {
                        "dG0_f": -2925.3099999999999, 
                        "nH": 10, 
                        "nMg": 0, 
                        "ref": "", 
                        "z": -5
                    }, 
                    {
                        "dG0_f": -2982.9000000000001, 
                        "nH": 11, 
                        "nMg": 0, 
                        "ref": "", 
                        "z": -4
                    }, 
                    {
                        "dG0_f": -3026.2800000000002, 
                        "nH": 12, 
                        "nMg": 0, 
                        "ref": "", 
                        "z": -3
                    }
                ]
            }
        ]
    }, 
    {
        "CID": "C00082", 
        "InChI": "InChI=1S/C9H11NO3/c10-8(9(12)13)5-6-1-3-7(11)4-2-6/h1-4,8,11H,5,10H2,(H,12,13)/t8-/m0/s1", 
        "formula": "C9H11NO3", 
        "from_kegg": "True", 
        "mass": 181.0739, 
        "name": "L-Tyrosine", 
        "names": [
            "(S)-2-Amino-3-(p-hydroxyphenyl)propionic acid", 
            "(S)-3-(p-Hydroxyphenyl)alanine", 
            "L-Tyrosine", 
            "Tyrosine"
        ], 
        "num_electrons": 96, 
        "pmaps": [
            {
                "priority": 1, 
                "source": "Component Contribution (2013)", 
                "species": [
                    {
                        "dG0_f": -262.42000000000002, 
                        "nH": 9, 
                        "nMg": 0, 
                        "ref": "", 
                        "z": -2
                    }, 
                    {
                        "dG0_f": -318.26999999999998, 
                        "nH": 10, 
                        "nMg": 0, 
                        "ref": "ChemAxon", 
                        "z": -1
                    }, 
                    {
                        "dG0_f": -370.69999999999999, 
                        "nH": 11, 
                        "nMg": 0, 
                        "ref": "ChemAxon", 
                        "z": 0
                    }, 
                    {
                        "dG0_f": -382.11000000000001, 
                        "nH": 12, 
                        "nMg": 0, 
                        "ref": "ChemAxon", 
                        "z": 1
                    }
                ]
            }, 
            {
                "priority": 2, 
                "source": "Alberty (2006)", 
                "species": [
                    {
                        "dG0_f": -261.10000000000002, 
                        "nH": 9, 
                        "nMg": 0, 
                        "ref": "", 
                        "z": -2
                    }, 
                    {
                        "dG0_f": -318.69999999999999, 
                        "nH": 10, 
                        "nMg": 0, 
                        "ref": "", 
                        "z": -1
                    }, 
                    {
                        "dG0_f": -370.69999999999999, 
                        "nH": 11, 
                        "nMg": 0, 
                        "ref": "", 
                        "z": 0
                    }, 
                    {
                        "dG0_f": -383.30000000000001, 
                        "nH": 12, 
                        "nMg": 0, 
                        "ref": "", 
                        "z": 1
                    }
                ]
            }
        ]
    }, 
    {
        "CID": "C00083", 
        "InChI": "InChI=1S/C24H38N7O19P3S/c1-24(2,19(37)22(38)27-4-3-13(32)26-5-6-54-15(35)7-14(33)34)9-47-53(44,45)50-52(42,43)46-8-12-18(49-51(39,40)41)17(36)23(48-12)31-11-30-16-20(25)28-10-29-21(16)31/h10-12,17-19,23,36-37H,3-9H2,1-2H3,(H,26,32)(H,27,38)(H,33,34)(H,42,43)(H,44,45)(H2,25,28,29)(H2,39,40,41)/t12-,17-,18-,19?,23-/m1/s1", 
        "formula": "C24H38N7O19P3S", 
        "from_kegg": "True", 
        "mass": 853.1156, 
        "name": "Malonyl-CoA", 
        "names": [
            "Malonyl coenzyme A", 
            "Malonyl-CoA"
        ], 
        "num_electrons": 444, 
        "pmaps": [
            {
                "priority": 1, 
                "source": "Component Contribution (2013)", 
                "species": [
                    {
                        "dG0_f": -3549.7600000000002, 
                        "nH": 33, 
                        "nMg": 0, 
                        "ref": "", 
                        "z": -5
                    }, 
                    {
                        "dG0_f": -3583.8200000000002, 
                        "nH": 34, 
                        "nMg": 0, 
                        "ref": "ChemAxon", 
                        "z": -4
                    }, 
                    {
                        "dG0_f": -3612.8000000000002, 
                        "nH": 35, 
                        "nMg": 0, 
                        "ref": "ChemAxon", 
                        "z": -3
                    }, 
                    {
                        "dG0_f": -3634.9899999999998, 
                        "nH": 36, 
                        "nMg": 0, 
                        "ref": "ChemAxon", 
                        "z": -2
                    }, 
                    {
                        "dG0_f": -3653.5300000000002, 
                        "nH": 37, 
                        "nMg": 0, 
                        "ref": "ChemAxon", 
                        "z": -1
                    }, 
                    {
                        "dG0_f": -3668.6500000000001, 
                        "nH": 38, 
                        "nMg": 0, 
                        "ref": "ChemAxon", 
                        "z": 0
                    }, 
                    {
                        "dG0_f": -3679.0900000000001, 
                        "nH": 39, 
                        "nMg": 0, 
                        "ref": "ChemAxon", 
                        "z": 1
                    }, 
                    {
                        "dG0_f": -3683.71, 
                        "nH": 40, 
                        "nMg": 0, 
                        "ref": "ChemAxon", 
                        "z": 2
                    }
                ]
            }
        ]
    }, 
    {
        "CID": "C00084", 
        "InChI": "InChI=1S/C2H4O/c1-2-3/h2H,1H3", 
        "formula": "C2H4O", 
        "from_kegg": "True", 
        "mass": 44.0262, 
        "name": "Acetaldehyde", 
        "names": [
            "Acetaldehyde", 
            "Ethanal"
        ], 
        "num_electrons": 24, 
        "pmaps": [
            {
                "priority": 1, 
                "source": "Component Contribution (2013)", 
                "species": [
                    {
                        "dG0_f": -141.72999999999999, 
                        "nH": 4, 
                        "nMg": 0, 
                        "ref": "", 
                        "z": 0
                    }
                ]
            }, 
            {
                "priority": 2, 
                "source": "Alberty (2006)", 
                "species": [
                    {
                        "dG0_f": -139.0, 
                        "nH": 4, 
                        "nMg": 0, 
                        "ref": "", 
                        "z": 0
                    }
                ]
            }
        ]
    }, 
    {
        "CID": "C00085", 
        "InChI": "InChI=1S/C6H13O9P/c7-2-6(10)5(9)4(8)3(15-6)1-14-16(11,12)13/h3-5,7-10H,1-2H2,(H2,11,12,13)/t3-,4-,5+,6?/m1/s1", 
        "formula": "C6H13O9P", 
        "from_kegg": "True", 
        "mass": 260.0297, 
        "name": "D-Fructose 6-phosphate", 
        "names": [
            "D-Fructose 6-phosphate", 
            "D-Fructose 6-phosphoric acid", 
            "Neuberg ester"
        ], 
        "num_electrons": 136, 
        "pmaps": [
            {
                "priority": 1, 
                "source": "Component Contribution (2013)", 
                "species": [
                    {
                        "dG0_f": -1550.53, 
                        "nH": 8, 
                        "nMg": 0, 
                        "ref": "", 
                        "z": -5
                    }, 
                    {
                        "dG0_f": -1630.3399999999999, 
                        "nH": 9, 
                        "nMg": 0, 
                        "ref": "ChemAxon", 
                        "z": -4
                    }, 
                    {
                        "dG0_f": -1702.96, 
                        "nH": 10, 
                        "nMg": 0, 
                        "ref": "ChemAxon", 
                        "z": -3
                    }, 
                    {
                        "dG0_f": -1761.6099999999999, 
                        "nH": 11, 
                        "nMg": 0, 
                        "ref": "ChemAxon", 
                        "z": -2
                    }, 
                    {
                        "dG0_f": -1797.27, 
                        "nH": 12, 
                        "nMg": 0, 
                        "ref": "ChemAxon", 
                        "z": -1
                    }, 
                    {
                        "dG0_f": -1804.23, 
                        "nH": 13, 
                        "nMg": 0, 
                        "ref": "ChemAxon", 
                        "z": 0
                    }
                ]
            }, 
            {
                "priority": 2, 
                "source": "Alberty (2006)", 
                "species": [
                    {
                        "dG0_f": -1760.8, 
                        "nH": 11, 
                        "nMg": 0, 
                        "ref": "", 
                        "z": -2
                    }, 
                    {
                        "dG0_f": -1796.5999999999999, 
                        "nH": 12, 
                        "nMg": 0, 
                        "ref": "", 
                        "z": -1
                    }
                ]
            }
        ]
    }, 
    {
        "CID": "C00086", 
        "InChI": "InChI=1S/CH4N2O/c2-1(3)4/h(H4,2,3,4)", 
        "formula": "CH4N2O", 
        "from_kegg": "True", 
        "mass": 60.0324, 
        "name": "Urea", 
        "names": [
            "Carbamide", 
            "Urea"
        ], 
        "num_electrons": 32, 
        "pmaps": [
            {
                "priority": 1, 
                "source": "Component Contribution (2013)", 
                "species": [
                    {
                        "dG0_f": -202.80000000000001, 
                        "nH": 4, 
                        "nMg": 0, 
                        "ref": "", 
                        "z": 0
                    }
                ]
            }, 
            {
                "priority": 2, 
                "source": "Alberty (2006)", 
                "species": [
                    {
                        "dG0_f": -202.80000000000001, 
                        "nH": 4, 
                        "nMg": 0, 
                        "ref": "", 
                        "z": 0
                    }
                ]
            }
        ]
    }, 
    {
        "CID": "C00087", 
        "InChI": null, 
        "formula": null, 
        "from_kegg": "True", 
        "mass": null, 
        "name": "Sulfur", 
        "names": [
            "Elemental sulfur", 
            "S", 
            "Sulfur", 
            "sulfur"
        ], 
        "num_electrons": null, 
        "pmaps": [
            {
                "priority": 2, 
                "source": "Alberty (2006)", 
                "species": [
                    {
                        "dG0_f": 0.0, 
                        "nH": 0, 
                        "nMg": 0, 
                        "ref": "", 
                        "z": 0
                    }
                ]
            }
        ]
    }, 
    {
        "CID": "C00088", 
        "InChI": "InChI=1S/HNO2/c2-1-3/h(H,2,3)", 
        "formula": "HNO2", 
        "from_kegg": "True", 
        "mass": 47.0007, 
        "name": "Nitrite", 
        "names": [
            "Nitrite"
        ], 
        "num_electrons": 24, 
        "pmaps": [
            {
                "priority": 1, 
                "source": "Component Contribution (2013)", 
                "species": [
                    {
                        "dG0_f": -32.200000000000003, 
                        "nH": 0, 
                        "nMg": 0, 
                        "ref": "ChemAxon", 
                        "z": -1
                    }, 
                    {
                        "dG0_f": -51.140000000000001, 
                        "nH": 1, 
                        "nMg": 0, 
                        "ref": "", 
                        "z": 0
                    }
                ]
            }, 
            {
                "priority": 2, 
                "source": "Alberty (2006)", 
                "species": [
                    {
                        "dG0_f": -32.200000000000003, 
                        "nH": 0, 
                        "nMg": 0, 
                        "ref": "", 
                        "z": -1
                    }, 
                    {
                        "dG0_f": -50.600000000000001, 
                        "nH": 1, 
                        "nMg": 0, 
                        "ref": "", 
                        "z": 0
                    }
                ]
            }
        ]
    }, 
    {
        "CID": "C00089", 
        "InChI": "InChI=1S/C12H22O11/c13-1-4-6(16)8(18)9(19)11(21-4)23-12(3-15)10(20)7(17)5(2-14)22-12/h4-11,13-20H,1-3H2/t4-,5-,6-,7-,8+,9-,10+,11-,12+/m1/s1", 
        "formula": "C12H22O11", 
        "from_kegg": "True", 
        "mass": 342.1162, 
        "name": "Sucrose", 
        "names": [
            "1-alpha-D-Glucopyranosyl-2-beta-D-fructofuranoside", 
            "Cane sugar", 
            "Saccharose", 
            "Sucrose"
        ], 
        "num_electrons": 182, 
        "pmaps": [
            {
                "priority": 1, 
                "source": "Component Contribution (2013)", 
                "species": [
                    {
                        "dG0_f": -1197.02, 
                        "nH": 17, 
                        "nMg": 0, 
                        "ref": "", 
                        "z": -5
                    }, 
                    {
                        "dG0_f": -1276.55, 
                        "nH": 18, 
                        "nMg": 0, 
                        "ref": "ChemAxon", 
                        "z": -4
                    }, 
                    {
                        "dG0_f": -1353.6300000000001, 
                        "nH": 19, 
                        "nMg": 0, 
                        "ref": "ChemAxon", 
                        "z": -3
                    }, 
                    {
                        "dG0_f": -1428.02, 
                        "nH": 20, 
                        "nMg": 0, 
                        "ref": "ChemAxon", 
                        "z": -2
                    }, 
                    {
                        "dG0_f": -1498.7, 
                        "nH": 21, 
                        "nMg": 0, 
                        "ref": "ChemAxon", 
                        "z": -1
                    }, 
                    {
                        "dG0_f": -1566.25, 
                        "nH": 22, 
                        "nMg": 0, 
                        "ref": "ChemAxon", 
                        "z": 0
                    }
                ]
            }, 
            {
                "priority": 2, 
                "source": "Alberty (2006)", 
                "species": [
                    {
                        "dG0_f": -1564.7, 
                        "nH": 22, 
                        "nMg": 0, 
                        "ref": "", 
                        "z": 0
                    }
                ]
            }
        ]
    }, 
    {
        "CID": "C00090", 
        "InChI": "InChI=1S/C6H6O2/c7-5-3-1-2-4-6(5)8/h1-4,7-8H", 
        "formula": "C6H6O2", 
        "from_kegg": "True", 
        "mass": 110.0368, 
        "name": "Catechol", 
        "names": [
            "1,2-Benzenediol", 
            "1,2-Dihydroxybenzene", 
            "Brenzcatechin", 
            "Catechol", 
            "Pyrocatechol", 
            "o-Benzenediol"
        ], 
        "num_electrons": 58, 
        "pmaps": [
            {
                "priority": 1, 
                "source": "Component Contribution (2013)", 
                "species": [
                    {
                        "dG0_f": -106.51000000000001, 
                        "nH": 4, 
                        "nMg": 0, 
                        "ref": "", 
                        "z": -2
                    }, 
                    {
                        "dG0_f": -179.47, 
                        "nH": 5, 
                        "nMg": 0, 
                        "ref": "ChemAxon", 
                        "z": -1
                    }, 
                    {
                        "dG0_f": -232.75999999999999, 
                        "nH": 6, 
                        "nMg": 0, 
                        "ref": "ChemAxon", 
                        "z": 0
                    }
                ]
            }
        ]
    }, 
    {
        "CID": "C00091", 
        "InChI": "InChI=1S/C25H40N7O19P3S/c1-25(2,20(38)23(39)28-6-5-14(33)27-7-8-55-16(36)4-3-15(34)35)10-48-54(45,46)51-53(43,44)47-9-13-19(50-52(40,41)42)18(37)24(49-13)32-12-31-17-21(26)29-11-30-22(17)32/h11-13,18-20,24,37-38H,3-10H2,1-2H3,(H,27,33)(H,28,39)(H,34,35)(H,43,44)(H,45,46)(H2,26,29,30)(H2,40,41,42)/t13-,18-,19-,20?,24-/m1/s1", 
        "formula": "C25H40N7O19P3S", 
        "from_kegg": "True", 
        "mass": 867.1313, 
        "name": "Succinyl-CoA", 
        "names": [
            "Succinyl coenzyme A", 
            "Succinyl-CoA"
        ], 
        "num_electrons": 452, 
        "pmaps": [
            {
                "priority": 1, 
                "source": "Component Contribution (2013)", 
                "species": [
                    {
                        "dG0_f": -3551.2800000000002, 
                        "nH": 35, 
                        "nMg": 0, 
                        "ref": "", 
                        "z": -5
                    }, 
                    {
                        "dG0_f": -3585.3400000000001, 
                        "nH": 36, 
                        "nMg": 0, 
                        "ref": "ChemAxon", 
                        "z": -4
                    }, 
                    {
                        "dG0_f": -3614.3699999999999, 
                        "nH": 37, 
                        "nMg": 0, 
                        "ref": "ChemAxon", 
                        "z": -3
                    }, 
                    {
                        "dG0_f": -3637.02, 
                        "nH": 38, 
                        "nMg": 0, 
                        "ref": "ChemAxon", 
                        "z": -2
                    }, 
                    {
                        "dG0_f": -3655.73, 
                        "nH": 39, 
                        "nMg": 0, 
                        "ref": "ChemAxon", 
                        "z": -1
                    }, 
                    {
                        "dG0_f": -3670.9099999999999, 
                        "nH": 40, 
                        "nMg": 0, 
                        "ref": "ChemAxon", 
                        "z": 0
                    }, 
                    {
                        "dG0_f": -3681.3499999999999, 
                        "nH": 41, 
                        "nMg": 0, 
                        "ref": "ChemAxon", 
                        "z": 1
                    }, 
                    {
                        "dG0_f": -3685.9699999999998, 
                        "nH": 42, 
                        "nMg": 0, 
                        "ref": "ChemAxon", 
                        "z": 2
                    }
                ]
            }, 
            {
                "priority": 2, 
                "source": "Alberty (2006)", 
                "species": [
                    {
                        "dG0_f": -509.72000000000003, 
                        "nH": 36, 
                        "nMg": 0, 
                        "ref": "", 
                        "z": -1
                    }, 
                    {
                        "dG0_f": -533.75999999999999, 
                        "nH": 37, 
                        "nMg": 0, 
                        "ref": "", 
                        "z": 0
                    }
                ]
            }
        ]
    }, 
    {
        "CID": "C00092", 
        "InChI": "InChI=1S/C6H13O9P/c7-3-2(1-14-16(11,12)13)15-6(10)5(9)4(3)8/h2-10H,1H2,(H2,11,12,13)/t2-,3-,4+,5-,6?/m1/s1", 
        "formula": "C6H13O9P", 
        "from_kegg": "True", 
        "mass": 260.0297, 
        "name": "D-Glucose 6-phosphate", 
        "names": [
            "D-Glucose 6-phosphate", 
            "D-glucose 6-phosphate-2-", 
            "Glucose 6-phosphate", 
            "Robison ester", 
            "d-glucose 6-phosphate-2-"
        ], 
        "num_electrons": 136, 
        "pmaps": [
            {
                "priority": 1, 
                "source": "Component Contribution (2013)", 
                "species": [
                    {
                        "dG0_f": -1548.95, 
                        "nH": 8, 
                        "nMg": 0, 
                        "ref": "", 
                        "z": -5
                    }, 
                    {
                        "dG0_f": -1626.6500000000001, 
                        "nH": 9, 
                        "nMg": 0, 
                        "ref": "ChemAxon", 
                        "z": -4
                    }, 
                    {
                        "dG0_f": -1699.05, 
                        "nH": 10, 
                        "nMg": 0, 
                        "ref": "ChemAxon", 
                        "z": -3
                    }, 
                    {
                        "dG0_f": -1763.51, 
                        "nH": 11, 
                        "nMg": 0, 
                        "ref": "ChemAxon", 
                        "z": -2
                    }, 
                    {
                        "dG0_f": -1799.1700000000001, 
                        "nH": 12, 
                        "nMg": 0, 
                        "ref": "ChemAxon", 
                        "z": -1
                    }, 
                    {
                        "dG0_f": -1806.1300000000001, 
                        "nH": 13, 
                        "nMg": 0, 
                        "ref": "ChemAxon", 
                        "z": 0
                    }
                ]
            }, 
            {
                "priority": 2, 
                "source": "Alberty (2006)", 
                "species": [
                    {
                        "dG0_f": -1763.9400000000001, 
                        "nH": 11, 
                        "nMg": 0, 
                        "ref": "", 
                        "z": -2
                    }, 
                    {
                        "dG0_f": -1800.5899999999999, 
                        "nH": 12, 
                        "nMg": 0, 
                        "ref": "", 
                        "z": -1
                    }
                ]
            }
        ]
    }, 
    {
        "CID": "C00093", 
        "InChI": "InChI=1S/C3H9O6P/c4-1-3(5)2-9-10(6,7)8/h3-5H,1-2H2,(H2,6,7,8)/t3-/m1/s1", 
        "formula": "C3H9O6P", 
        "from_kegg": "True", 
        "mass": 172.0137, 
        "name": "sn-Glycerol 3-phosphate", 
        "names": [
            "D-Glycerol 1-phosphate", 
            "Glycerol-3-phosphate", 
            "Glycerophosphoric acid", 
            "L--glycerophosphate(aq)", 
            "sn-Glycerol 3-phosphate"
        ], 
        "num_electrons": 90, 
        "pmaps": [
            {
                "priority": 1, 
                "source": "Component Contribution (2013)", 
                "species": [
                    {
                        "dG0_f": -1264.28, 
                        "nH": 6, 
                        "nMg": 0, 
                        "ref": "", 
                        "z": -3
                    }, 
                    {
                        "dG0_f": -1342.21, 
                        "nH": 7, 
                        "nMg": 0, 
                        "ref": "ChemAxon", 
                        "z": -2
                    }, 
                    {
                        "dG0_f": -1379.47, 
                        "nH": 8, 
                        "nMg": 0, 
                        "ref": "ChemAxon", 
                        "z": -1
                    }, 
                    {
                        "dG0_f": -1388.0799999999999, 
                        "nH": 9, 
                        "nMg": 0, 
                        "ref": "ChemAxon", 
                        "z": 0
                    }
                ]
            }, 
            {
                "priority": 2, 
                "source": "Alberty (2006)", 
                "species": [
                    {
                        "dG0_f": -1358.96, 
                        "nH": 7, 
                        "nMg": 0, 
                        "ref": "", 
                        "z": -2
                    }, 
                    {
                        "dG0_f": -1397.04, 
                        "nH": 8, 
                        "nMg": 0, 
                        "ref": "", 
                        "z": -1
                    }
                ]
            }
        ]
    }, 
    {
        "CID": "C00094", 
        "InChI": "InChI=1S/H2O3S/c1-4(2)3/h(H2,1,2,3)", 
        "formula": "H2SO3", 
        "from_kegg": "True", 
        "mass": 81.9725, 
        "name": "Sulfite", 
        "names": [
            "Sulfite", 
            "Sulfurous acid"
        ], 
        "num_electrons": 42, 
        "pmaps": [
            {
                "priority": 1, 
                "source": "Component Contribution (2013)", 
                "species": [
                    {
                        "dG0_f": -476.88999999999999, 
                        "nH": 0, 
                        "nMg": 0, 
                        "ref": "ChemAxon", 
                        "z": -2
                    }, 
                    {
                        "dG0_f": -527.77999999999997, 
                        "nH": 1, 
                        "nMg": 0, 
                        "ref": "", 
                        "z": -1
                    }
                ]
            }, 
            {
                "priority": 2, 
                "source": "Alberty (2006)", 
                "species": [
                    {
                        "dG0_f": -486.5, 
                        "nH": 0, 
                        "nMg": 0, 
                        "ref": "", 
                        "z": -2
                    }, 
                    {
                        "dG0_f": -527.77999999999997, 
                        "nH": 1, 
                        "nMg": 0, 
                        "ref": "", 
                        "z": -1
                    }
                ]
            }
        ]
    }, 
    {
        "CID": "C00095", 
        "InChI": "InChI=1S/C6H12O6/c7-1-3-4(9)5(10)6(11,2-8)12-3/h3-5,7-11H,1-2H2/t3-,4-,5+,6?/m1/s1", 
        "formula": "C6H12O6", 
        "from_kegg": "True", 
        "mass": 180.0634, 
        "name": "D-Fructose", 
        "names": [
            "D-Fructose", 
            "D-arabino-Hexulose", 
            "Fruit sugar", 
            "Levulose"
        ], 
        "num_electrons": 96, 
        "pmaps": [
            {
                "priority": 1, 
                "source": "Component Contribution (2013)", 
                "species": [
                    {
                        "dG0_f": -703.92999999999995, 
                        "nH": 9, 
                        "nMg": 0, 
                        "ref": "", 
                        "z": -3
                    }, 
                    {
                        "dG0_f": -783.27999999999997, 
                        "nH": 10, 
                        "nMg": 0, 
                        "ref": "ChemAxon", 
                        "z": -2
                    }, 
                    {
                        "dG0_f": -855.90999999999997, 
                        "nH": 11, 
                        "nMg": 0, 
                        "ref": "ChemAxon", 
                        "z": -1
                    }, 
                    {
                        "dG0_f": -914.54999999999995, 
                        "nH": 12, 
                        "nMg": 0, 
                        "ref": "ChemAxon", 
                        "z": 0
                    }
                ]
            }, 
            {
                "priority": 2, 
                "source": "Alberty (2006)", 
                "species": [
                    {
                        "dG0_f": -915.50999999999999, 
                        "nH": 12, 
                        "nMg": 0, 
                        "ref": "", 
                        "z": 0
                    }
                ]
            }
        ]
    }, 
    {
        "CID": "C00096", 
        "InChI": "InChI=1S/C16H25N5O16P2/c17-16-19-12-6(13(28)20-16)18-3-21(12)14-10(26)8(24)5(34-14)2-33-38(29,30)37-39(31,32)36-15-11(27)9(25)7(23)4(1-22)35-15/h3-5,7-11,14-15,22-27H,1-2H2,(H,29,30)(H,31,32)(H3,17,19,20,28)/t4-,5-,7-,8-,9+,10-,11+,14-,15-/m1/s1", 
        "formula": "C16H25N5O16P2", 
        "from_kegg": "True", 
        "mass": 605.0772, 
        "name": "GDP-mannose", 
        "names": [
            "GDP-D-mannose", 
            "GDP-mannose", 
            "GDPmannose", 
            "gdpmannose"
        ], 
        "num_electrons": 314, 
        "pmaps": [
            {
                "priority": 1, 
                "source": "Component Contribution (2013)", 
                "species": [
                    {
                        "dG0_f": -2530.0999999999999, 
                        "nH": 19, 
                        "nMg": 0, 
                        "ref": "", 
                        "z": -6
                    }, 
                    {
                        "dG0_f": -2608.0300000000002, 
                        "nH": 20, 
                        "nMg": 0, 
                        "ref": "ChemAxon", 
                        "z": -5
                    }, 
                    {
                        "dG0_f": -2680.25, 
                        "nH": 21, 
                        "nMg": 0, 
                        "ref": "ChemAxon", 
                        "z": -4
                    }, 
                    {
                        "dG0_f": -2749.0500000000002, 
                        "nH": 22, 
                        "nMg": 0, 
                        "ref": "ChemAxon", 
                        "z": -3
                    }, 
                    {
                        "dG0_f": -2806.96, 
                        "nH": 23, 
                        "nMg": 0, 
                        "ref": "ChemAxon", 
                        "z": -2
                    }, 
                    {
                        "dG0_f": -2825.04, 
                        "nH": 24, 
                        "nMg": 0, 
                        "ref": "ChemAxon", 
                        "z": -1
                    }, 
                    {
                        "dG0_f": -2836.0, 
                        "nH": 25, 
                        "nMg": 0, 
                        "ref": "ChemAxon", 
                        "z": 0
                    }, 
                    {
                        "dG0_f": -2843.4099999999999, 
                        "nH": 26, 
                        "nMg": 0, 
                        "ref": "ChemAxon", 
                        "z": 1
                    }
                ]
            }
        ]
    }, 
    {
        "CID": "C00097", 
        "InChI": "InChI=1S/C3H7NO2S/c4-2(1-7)3(5)6/h2,7H,1,4H2,(H,5,6)/t2-/m0/s1", 
        "formula": "C3H7NO2S", 
        "from_kegg": "True", 
        "mass": 121.0197, 
        "name": "L-Cysteine", 
        "names": [
            "L-2-Amino-3-mercaptopropionic acid", 
            "L-Cysteine"
        ], 
        "num_electrons": 64, 
        "pmaps": [
            {
                "priority": 1, 
                "source": "Component Contribution (2013)", 
                "species": [
                    {
                        "dG0_f": -229.16999999999999, 
                        "nH": 5, 
                        "nMg": 0, 
                        "ref": "", 
                        "z": -2
                    }, 
                    {
                        "dG0_f": -287.19, 
                        "nH": 6, 
                        "nMg": 0, 
                        "ref": "ChemAxon", 
                        "z": -1
                    }, 
                    {
                        "dG0_f": -338.81999999999999, 
                        "nH": 7, 
                        "nMg": 0, 
                        "ref": "ChemAxon", 
                        "z": 0
                    }, 
                    {
                        "dG0_f": -352.23000000000002, 
                        "nH": 8, 
                        "nMg": 0, 
                        "ref": "ChemAxon", 
                        "z": 1
                    }
                ]
            }, 
            {
                "priority": 2, 
                "source": "Alberty (2006)", 
                "species": [
                    {
                        "dG0_f": -232.80000000000001, 
                        "nH": 5, 
                        "nMg": 0, 
                        "ref": "", 
                        "z": -2
                    }, 
                    {
                        "dG0_f": -291.0, 
                        "nH": 6, 
                        "nMg": 0, 
                        "ref": "", 
                        "z": -1
                    }, 
                    {
                        "dG0_f": -338.81999999999999, 
                        "nH": 7, 
                        "nMg": 0, 
                        "ref": "", 
                        "z": 0
                    }, 
                    {
                        "dG0_f": -347.39999999999998, 
                        "nH": 8, 
                        "nMg": 0, 
                        "ref": "", 
                        "z": 1
                    }
                ]
            }
        ]
    }, 
    {
        "CID": "C00098", 
        "InChI": null, 
        "error": "The compound C00098 does not have a value for its formation energy of any of its pseudoisomers", 
        "formula": "C2H4NO2R(C2H2NOR)n", 
        "from_kegg": "True", 
        "mass": null, 
        "name": "Oligopeptide", 
        "names": [
            "Oligopeptide"
        ], 
        "num_electrons": null
    }, 
    {
        "CID": "C00099", 
        "InChI": "InChI=1S/C3H7NO2/c4-2-1-3(5)6/h1-2,4H2,(H,5,6)", 
        "formula": "C3H7NO2", 
        "from_kegg": "True", 
        "mass": 89.0477, 
        "name": "beta-Alanine", 
        "names": [
            "3-Aminopropanoate", 
            "3-Aminopropionic acid", 
            "beta-Alanine"
        ], 
        "num_electrons": 48, 
        "pmaps": [
            {
                "priority": 1, 
                "source": "Component Contribution (2013)", 
                "species": [
                    {
                        "dG0_f": -313.25, 
                        "nH": 6, 
                        "nMg": 0, 
                        "ref": "", 
                        "z": -1
                    }, 
                    {
                        "dG0_f": -372.06999999999999, 
                        "nH": 7, 
                        "nMg": 0, 
                        "ref": "ChemAxon", 
                        "z": 0
                    }, 
                    {
                        "dG0_f": -395.33999999999997, 
                        "nH": 8, 
                        "nMg": 0, 
                        "ref": "ChemAxon", 
                        "z": 1
                    }
                ]
            }
        ]
    }, 
    {
        "CID": "C00100", 
        "InChI": "InChI=1S/C24H40N7O17P3S/c1-4-15(33)52-8-7-26-14(32)5-6-27-22(36)19(35)24(2,3)10-45-51(42,43)48-50(40,41)44-9-13-18(47-49(37,38)39)17(34)23(46-13)31-12-30-16-20(25)28-11-29-21(16)31/h11-13,17-19,23,34-35H,4-10H2,1-3H3,(H,26,32)(H,27,36)(H,40,41)(H,42,43)(H2,25,28,29)(H2,37,38,39)/t13-,17-,18-,19?,23-/m1/s1", 
        "formula": "C24H40N7O17P3S", 
        "from_kegg": "True", 
        "mass": 823.1414, 
        "name": "Propanoyl-CoA", 
        "names": [
            "Propanonyl-coa", 
            "Propanoyl-CoA", 
            "Propionyl coenzyme A", 
            "Propionyl-CoA", 
            "propanonyl-coa"
        ], 
        "num_electrons": 430, 
        "pmaps": [
            {
                "priority": 1, 
                "source": "Component Contribution (2013)", 
                "species": [
                    {
                        "dG0_f": -3148.5599999999999, 
                        "nH": 35, 
                        "nMg": 0, 
                        "ref": "", 
                        "z": -5
                    }, 
                    {
                        "dG0_f": -3220.5, 
                        "nH": 36, 
                        "nMg": 0, 
                        "ref": "ChemAxon", 
                        "z": -4
                    }, 
                    {
                        "dG0_f": -3254.5, 
                        "nH": 37, 
                        "nMg": 0, 
                        "ref": "ChemAxon", 
                        "z": -3
                    }, 
                    {
                        "dG0_f": -3283.3699999999999, 
                        "nH": 38, 
                        "nMg": 0, 
                        "ref": "ChemAxon", 
                        "z": -2
                    }, 
                    {
                        "dG0_f": -3302.5900000000001, 
                        "nH": 39, 
                        "nMg": 0, 
                        "ref": "ChemAxon", 
                        "z": -1
                    }, 
                    {
                        "dG0_f": -3317.8800000000001, 
                        "nH": 40, 
                        "nMg": 0, 
                        "ref": "ChemAxon", 
                        "z": 0
                    }, 
                    {
                        "dG0_f": -3328.3200000000002, 
                        "nH": 41, 
                        "nMg": 0, 
                        "ref": "ChemAxon", 
                        "z": 1
                    }, 
                    {
                        "dG0_f": -3332.9400000000001, 
                        "nH": 42, 
                        "nMg": 0, 
                        "ref": "ChemAxon", 
                        "z": 2
                    }
                ]
            }, 
            {
                "priority": 2, 
                "source": "Alberty (2006)", 
                "species": [
                    {
                        "dG0_f": -179.13999999999999, 
                        "nH": 37, 
                        "nMg": 0, 
                        "ref": "", 
                        "z": 0
                    }
                ]
            }
        ]
    }, 
    {
        "CID": "C00101", 
        "InChI": "InChI=1S/C19H23N7O6/c20-19-25-15-14(17(30)26-19)23-11(8-22-15)7-21-10-3-1-9(2-4-10)16(29)24-12(18(31)32)5-6-13(27)28/h1-4,11-12,21,23H,5-8H2,(H,24,29)(H,27,28)(H,31,32)(H4,20,22,25,26,30)/t11?,12-/m0/s1", 
        "formula": "C19H23N7O6", 
        "from_kegg": "True", 
        "mass": 445.171, 
        "name": "Tetrahydrofolate", 
        "names": [
            "(6S)-THFA", 
            "(6S)-Tetrahydrofolate", 
            "(6S)-Tetrahydrofolic acid", 
            "5,6,7,8-Tetrahydrofolate", 
            "THF", 
            "Tetrahydrofolate", 
            "Tetrahydrofolic acid"
        ], 
        "num_electrons": 234, 
        "pmaps": [
            {
                "priority": 1, 
                "source": "Component Contribution (2013)", 
                "species": [
                    {
                        "dG0_f": -490.31999999999999, 
                        "nH": 20, 
                        "nMg": 0, 
                        "ref": "", 
                        "z": -3
                    }, 
                    {
                        "dG0_f": -553.75999999999999, 
                        "nH": 21, 
                        "nMg": 0, 
                        "ref": "ChemAxon", 
                        "z": -2
                    }, 
                    {
                        "dG0_f": -580.12, 
                        "nH": 22, 
                        "nMg": 0, 
                        "ref": "ChemAxon", 
                        "z": -1
                    }, 
                    {
                        "dG0_f": -602.08000000000004, 
                        "nH": 23, 
                        "nMg": 0, 
                        "ref": "ChemAxon", 
                        "z": 0
                    }, 
                    {
                        "dG0_f": -620.34000000000003, 
                        "nH": 24, 
                        "nMg": 0, 
                        "ref": "ChemAxon", 
                        "z": 1
                    }, 
                    {
                        "dG0_f": -635.12, 
                        "nH": 25, 
                        "nMg": 0, 
                        "ref": "ChemAxon", 
                        "z": 2
                    }
                ]
            }
        ]
    }, 
    {
        "CID": "C00102", 
        "InChI": "InChI=1S/C12H7Cl2NO2/c13-10-5-8(6-11(14)12(10)17)15-7-1-3-9(16)4-2-7/h1-6,16H", 
        "formula": "C12H7Cl2NO2", 
        "from_kegg": "True", 
        "mass": 266.9854, 
        "name": "2,6-Dichloroindophenol", 
        "names": [
            "2,6-Dichloroindophenol", 
            "2,6-Dichlorophenolindophenol", 
            "DCIP"
        ], 
        "num_electrons": 136, 
        "pmaps": [
            {
                "priority": 1, 
                "source": "Component Contribution (2013)", 
                "species": [
                    {
                        "dG0_f": 99.370000000000005, 
                        "nH": 6, 
                        "nMg": 0, 
                        "ref": "", 
                        "z": -1
                    }, 
                    {
                        "dG0_f": 48.880000000000003, 
                        "nH": 7, 
                        "nMg": 0, 
                        "ref": "ChemAxon", 
                        "z": 0
                    }, 
                    {
                        "dG0_f": 48.140000000000001, 
                        "nH": 8, 
                        "nMg": 0, 
                        "ref": "ChemAxon", 
                        "z": 1
                    }
                ]
            }
        ]
    }, 
    {
        "CID": "C00103", 
        "InChI": "InChI=1S/C6H13O9P/c7-1-2-3(8)4(9)5(10)6(14-2)15-16(11,12)13/h2-10H,1H2,(H2,11,12,13)/t2-,3-,4+,5-,6-/m1/s1", 
        "formula": "C6H13O9P", 
        "from_kegg": "True", 
        "mass": 260.0297, 
        "name": "D-Glucose 1-phosphate", 
        "names": [
            "Cori ester", 
            "D-Glucose 1-phosphate", 
            "D-Glucose alpha-1-phosphate", 
            "Glucose 1-phosphate", 
            "alpha-D-Glucose 1-phosphate", 
            "glucose 1-phosphate"
        ], 
        "num_electrons": 136, 
        "pmaps": [
            {
                "priority": 1, 
                "source": "Component Contribution (2013)", 
                "species": [
                    {
                        "dG0_f": -1611.5, 
                        "nH": 9, 
                        "nMg": 0, 
                        "ref": "", 
                        "z": -4
                    }, 
                    {
                        "dG0_f": -1686.8, 
                        "nH": 10, 
                        "nMg": 0, 
                        "ref": "ChemAxon", 
                        "z": -3
                    }, 
                    {
                        "dG0_f": -1756.52, 
                        "nH": 11, 
                        "nMg": 0, 
                        "ref": "ChemAxon", 
                        "z": -2
                    }, 
                    {
                        "dG0_f": -1792.0, 
                        "nH": 12, 
                        "nMg": 0, 
                        "ref": "ChemAxon", 
                        "z": -1
                    }, 
                    {
                        "dG0_f": -1798.6199999999999, 
                        "nH": 13, 
                        "nMg": 0, 
                        "ref": "ChemAxon", 
                        "z": 0
                    }
                ]
            }, 
            {
                "priority": 2, 
                "source": "Alberty (2006)", 
                "species": [
                    {
                        "dG0_f": -1756.8699999999999, 
                        "nH": 11, 
                        "nMg": 0, 
                        "ref": "", 
                        "z": -2
                    }, 
                    {
                        "dG0_f": -1793.98, 
                        "nH": 12, 
                        "nMg": 0, 
                        "ref": "", 
                        "z": -1
                    }
                ]
            }
        ]
    }, 
    {
        "CID": "C00104", 
        "InChI": "InChI=1S/C10H14N4O11P2/c15-6-4(1-23-27(21,22)25-26(18,19)20)24-10(7(6)16)14-3-13-5-8(14)11-2-12-9(5)17/h2-4,6-7,10,15-16H,1H2,(H,21,22)(H,11,12,17)(H2,18,19,20)/t4-,6-,7-,10-/m1/s1", 
        "formula": "C10H14N4O11P2", 
        "from_kegg": "True", 
        "mass": 428.0134, 
        "name": "IDP", 
        "names": [
            "IDP", 
            "Inosine 5'-diphosphate", 
            "Inosine diphosphate"
        ], 
        "num_electrons": 220, 
        "pmaps": [
            {
                "priority": 1, 
                "source": "Component Contribution (2013)", 
                "species": [
                    {
                        "dG0_f": -1930.01, 
                        "nH": 8, 
                        "nMg": 0, 
                        "ref": "", 
                        "z": -6
                    }, 
                    {
                        "dG0_f": -2009.77, 
                        "nH": 9, 
                        "nMg": 0, 
                        "ref": "ChemAxon", 
                        "z": -5
                    }, 
                    {
                        "dG0_f": -2080.8499999999999, 
                        "nH": 10, 
                        "nMg": 0, 
                        "ref": "ChemAxon", 
                        "z": -4
                    }, 
                    {
                        "dG0_f": -2131.9099999999999, 
                        "nH": 11, 
                        "nMg": 0, 
                        "ref": "ChemAxon", 
                        "z": -3
                    }, 
                    {
                        "dG0_f": -2174.0700000000002, 
                        "nH": 12, 
                        "nMg": 0, 
                        "ref": "ChemAxon", 
                        "z": -2
                    }, 
                    {
                        "dG0_f": -2192.27, 
                        "nH": 13, 
                        "nMg": 0, 
                        "ref": "ChemAxon", 
                        "z": -1
                    }, 
                    {
                        "dG0_f": -2202.4299999999998, 
                        "nH": 14, 
                        "nMg": 0, 
                        "ref": "ChemAxon", 
                        "z": 0
                    }, 
                    {
                        "dG0_f": -2205.6799999999998, 
                        "nH": 15, 
                        "nMg": 0, 
                        "ref": "ChemAxon", 
                        "z": 1
                    }
                ]
            }, 
            {
                "priority": 2, 
                "source": "Alberty (2006)", 
                "species": [
                    {
                        "dG0_f": -2066.4400000000001, 
                        "nH": 10, 
                        "nMg": 0, 
                        "ref": "", 
                        "z": -4
                    }, 
                    {
                        "dG0_f": -2121.0100000000002, 
                        "nH": 11, 
                        "nMg": 0, 
                        "ref": "", 
                        "z": -3
                    }, 
                    {
                        "dG0_f": -2161.9899999999998, 
                        "nH": 12, 
                        "nMg": 0, 
                        "ref": "", 
                        "z": -2
                    }
                ]
            }
        ]
    }, 
    {
        "CID": "C00105", 
        "InChI": "InChI=1S/C9H13N2O9P/c12-5-1-2-11(9(15)10-5)8-7(14)6(13)4(20-8)3-19-21(16,17)18/h1-2,4,6-8,13-14H,3H2,(H,10,12,15)(H2,16,17,18)/t4-,6-,7-,8-/m1/s1", 
        "formula": "C9H13N2O9P", 
        "from_kegg": "True", 
        "mass": 324.0359, 
        "name": "UMP", 
        "names": [
            "5'Uridylic acid", 
            "UMP", 
            "Uridine 5'-monophosphate", 
            "Uridine monophosphate", 
            "Uridylic acid"
        ], 
        "num_electrons": 168, 
        "pmaps": [
            {
                "priority": 1, 
                "source": "Component Contribution (2013)", 
                "species": [
                    {
                        "dG0_f": -1481.8900000000001, 
                        "nH": 9, 
                        "nMg": 0, 
                        "ref": "", 
                        "z": -4
                    }, 
                    {
                        "dG0_f": -1553.9400000000001, 
                        "nH": 10, 
                        "nMg": 0, 
                        "ref": "ChemAxon", 
                        "z": -3
                    }, 
                    {
                        "dG0_f": -1609.28, 
                        "nH": 11, 
                        "nMg": 0, 
                        "ref": "ChemAxon", 
                        "z": -2
                    }, 
                    {
                        "dG0_f": -1644.9300000000001, 
                        "nH": 12, 
                        "nMg": 0, 
                        "ref": "ChemAxon", 
                        "z": -1
                    }, 
                    {
                        "dG0_f": -1651.95, 
                        "nH": 13, 
                        "nMg": 0, 
                        "ref": "ChemAxon", 
                        "z": 0
                    }
                ]
            }
        ]
    }, 
    {
        "CID": "C00106", 
        "InChI": "InChI=1S/C4H4N2O2/c7-3-1-2-5-4(8)6-3/h1-2H,(H2,5,6,7,8)", 
        "formula": "C4H4N2O2", 
        "from_kegg": "True", 
        "mass": 112.0273, 
        "name": "Uracil", 
        "names": [
            "Uracil"
        ], 
        "num_electrons": 58, 
        "pmaps": [
            {
                "priority": 1, 
                "source": "Component Contribution (2013)", 
                "species": [
                    {
                        "dG0_f": -124.83, 
                        "nH": 2, 
                        "nMg": 0, 
                        "ref": "", 
                        "z": -2
                    }, 
                    {
                        "dG0_f": -203.5, 
                        "nH": 3, 
                        "nMg": 0, 
                        "ref": "ChemAxon", 
                        "z": -1
                    }, 
                    {
                        "dG0_f": -259.24000000000001, 
                        "nH": 4, 
                        "nMg": 0, 
                        "ref": "ChemAxon", 
                        "z": 0
                    }
                ]
            }
        ]
    }, 
    {
        "CID": "C00107", 
        "InChI": null, 
        "error": "The compound C00107 does not have a value for its formation energy of any of its pseudoisomers", 
        "formula": "C4H6N2O3R2", 
        "from_kegg": "True", 
        "mass": null, 
        "name": "Dipeptide", 
        "names": [
            "Dipeptide"
        ], 
        "num_electrons": null
    }, 
    {
        "CID": "C00108", 
        "InChI": "InChI=1S/C7H7NO2/c8-6-4-2-1-3-5(6)7(9)10/h1-4H,8H2,(H,9,10)", 
        "formula": "C7H7NO2", 
        "from_kegg": "True", 
        "mass": 137.0477, 
        "name": "Anthranilate", 
        "names": [
            "2-Aminobenzoate", 
            "2-aminobenzoic acid", 
            "Anthranilate", 
            "Anthranilic acid", 
            "Vitamin L1", 
            "o-Aminobenzoic acid"
        ], 
        "num_electrons": 72, 
        "pmaps": [
            {
                "priority": 1, 
                "source": "Component Contribution (2013)", 
                "species": [
                    {
                        "dG0_f": -209.47, 
                        "nH": 6, 
                        "nMg": 0, 
                        "ref": "", 
                        "z": -1
                    }, 
                    {
                        "dG0_f": -237.37, 
                        "nH": 7, 
                        "nMg": 0, 
                        "ref": "ChemAxon", 
                        "z": 0
                    }, 
                    {
                        "dG0_f": -248.49000000000001, 
                        "nH": 8, 
                        "nMg": 0, 
                        "ref": "ChemAxon", 
                        "z": 1
                    }
                ]
            }
        ]
    }, 
    {
        "CID": "C00109", 
        "InChI": "InChI=1S/C4H6O3/c1-2-3(5)4(6)7/h2H2,1H3,(H,6,7)", 
        "formula": "C4H6O3", 
        "from_kegg": "True", 
        "mass": 102.0317, 
        "name": "2-Oxobutanoate", 
        "names": [
            "2-Ketobutyric acid", 
            "2-Oxobutanoate", 
            "2-Oxobutanoic acid", 
            "2-Oxobutyrate", 
            "2-Oxobutyric acid", 
            "alpha-Ketobutyrate", 
            "alpha-Ketobutyric acid"
        ], 
        "num_electrons": 54, 
        "pmaps": [
            {
                "priority": 1, 
                "source": "Component Contribution (2013)", 
                "species": [
                    {
                        "dG0_f": -467.68000000000001, 
                        "nH": 5, 
                        "nMg": 0, 
                        "ref": "", 
                        "z": -1
                    }, 
                    {
                        "dG0_f": -485.88, 
                        "nH": 6, 
                        "nMg": 0, 
                        "ref": "ChemAxon", 
                        "z": 0
                    }
                ]
            }
        ]
    }, 
    {
        "CID": "C00110", 
        "InChI": "InChI=1S/C25H45O4P/c1-21(2)11-7-12-22(3)13-8-14-23(4)15-9-16-24(5)17-10-18-25(6)19-20-29-30(26,27)28/h11,13,15,17,25H,7-10,12,14,16,18-20H2,1-6H3,(H2,26,27,28)/b22-13+,23-15+,24-17-", 
        "formula": "C20H37O4P(C5H8)n", 
        "from_kegg": "True", 
        "mass": null, 
        "name": "Dolichyl phosphate", 
        "names": [
            "Dolichol phosphate", 
            "Dolichyl phosphate"
        ], 
        "num_electrons": 242, 
        "pmaps": [
            {
                "priority": 1, 
                "source": "Component Contribution (2013)", 
                "species": [
                    {
                        "dG0_f": -598.82000000000005, 
                        "nH": 43, 
                        "nMg": 0, 
                        "ref": "", 
                        "z": -2
                    }, 
                    {
                        "dG0_f": -637.73000000000002, 
                        "nH": 44, 
                        "nMg": 0, 
                        "ref": "ChemAxon", 
                        "z": -1
                    }, 
                    {
                        "dG0_f": -648.0, 
                        "nH": 45, 
                        "nMg": 0, 
                        "ref": "ChemAxon", 
                        "z": 0
                    }
                ]
            }
        ]
    }, 
    {
        "CID": "C00111", 
        "InChI": "InChI=1S/C3H7O6P/c4-1-3(5)2-9-10(6,7)8/h4H,1-2H2,(H2,6,7,8)", 
        "formula": "C3H7O6P", 
        "from_kegg": "True", 
        "mass": 169.998, 
        "name": "Glycerone phosphate", 
        "names": [
            "Dihydroxyacetone phosphate", 
            "Glycerone phosphate"
        ], 
        "num_electrons": 88, 
        "pmaps": [
            {
                "priority": 1, 
                "source": "Component Contribution (2013)", 
                "species": [
                    {
                        "dG0_f": -1216.97, 
                        "nH": 4, 
                        "nMg": 0, 
                        "ref": "", 
                        "z": -3
                    }, 
                    {
                        "dG0_f": -1295.5899999999999, 
                        "nH": 5, 
                        "nMg": 0, 
                        "ref": "ChemAxon", 
                        "z": -2
                    }, 
                    {
                        "dG0_f": -1331.0699999999999, 
                        "nH": 6, 
                        "nMg": 0, 
                        "ref": "ChemAxon", 
                        "z": -1
                    }, 
                    {
                        "dG0_f": -1337.8599999999999, 
                        "nH": 7, 
                        "nMg": 0, 
                        "ref": "ChemAxon", 
                        "z": 0
                    }
                ]
            }, 
            {
                "priority": 2, 
                "source": "Alberty (2006)", 
                "species": [
                    {
                        "dG0_f": -1296.26, 
                        "nH": 5, 
                        "nMg": 0, 
                        "ref": "", 
                        "z": -2
                    }, 
                    {
                        "dG0_f": -1328.8, 
                        "nH": 6, 
                        "nMg": 0, 
                        "ref": "", 
                        "z": -1
                    }
                ]
            }
        ]
    }, 
    {
        "CID": "C00112", 
        "InChI": "InChI=1S/C9H15N3O11P2/c10-5-1-2-12(9(15)11-5)8-7(14)6(13)4(22-8)3-21-25(19,20)23-24(16,17)18/h1-2,4,6-8,13-14H,3H2,(H,19,20)(H2,10,11,15)(H2,16,17,18)/t4-,6-,7-,8-/m1/s1", 
        "formula": "C9H15N3O11P2", 
        "from_kegg": "True", 
        "mass": 403.0182, 
        "name": "CDP", 
        "names": [
            "CDP", 
            "Cytidine 5'-diphosphate", 
            "Cytidine diphosphate"
        ], 
        "num_electrons": 208, 
        "pmaps": [
            {
                "priority": 1, 
                "source": "Component Contribution (2013)", 
                "species": [
                    {
                        "dG0_f": -2186.4400000000001, 
                        "nH": 11, 
                        "nMg": 0, 
                        "ref": "", 
                        "z": -4
                    }, 
                    {
                        "dG0_f": -2258.0900000000001, 
                        "nH": 12, 
                        "nMg": 0, 
                        "ref": "ChemAxon", 
                        "z": -3
                    }, 
                    {
                        "dG0_f": -2300.3099999999999, 
                        "nH": 13, 
                        "nMg": 0, 
                        "ref": "ChemAxon", 
                        "z": -2
                    }, 
                    {
                        "dG0_f": -2318.5100000000002, 
                        "nH": 14, 
                        "nMg": 0, 
                        "ref": "ChemAxon", 
                        "z": -1
                    }, 
                    {
                        "dG0_f": -2328.7800000000002, 
                        "nH": 15, 
                        "nMg": 0, 
                        "ref": "ChemAxon", 
                        "z": 0
                    }, 
                    {
                        "dG0_f": -2333.1700000000001, 
                        "nH": 16, 
                        "nMg": 0, 
                        "ref": "ChemAxon", 
                        "z": 1
                    }
                ]
            }
        ]
    }, 
    {
        "CID": "C00113", 
        "InChI": "InChI=1S/C14H6N2O8/c17-10-4-2-6(14(23)24)15-8(4)7-3(12(19)20)1-5(13(21)22)16-9(7)11(10)18/h1-2,15H,(H,19,20)(H,21,22)(H,23,24)", 
        "formula": "C14H6N2O8", 
        "from_kegg": "True", 
        "mass": 330.0124, 
        "name": "PQQ", 
        "names": [
            "4,5-Dioxo-4,5-dihydro-1H-pyrrolo[2,3-f]quinoline-2,7,9-tricarboxylate", 
            "Methoxatin", 
            "PQQ", 
            "Pyrrolo-quinoline quinone", 
            "Pyrroloquinoline quinone", 
            "Pyrroloquinoline-quinone"
        ], 
        "num_electrons": 168, 
        "pmaps": [
            {
                "priority": 1, 
                "source": "Component Contribution (2013)", 
                "species": [
                    {
                        "dG0_f": -762.34000000000003, 
                        "nH": 2, 
                        "nMg": 0, 
                        "ref": "", 
                        "z": -4
                    }, 
                    {
                        "dG0_f": -827.60000000000002, 
                        "nH": 3, 
                        "nMg": 0, 
                        "ref": "ChemAxon", 
                        "z": -3
                    }, 
                    {
                        "dG0_f": -850.59000000000003, 
                        "nH": 4, 
                        "nMg": 0, 
                        "ref": "ChemAxon", 
                        "z": -2
                    }, 
                    {
                        "dG0_f": -870.78999999999996, 
                        "nH": 5, 
                        "nMg": 0, 
                        "ref": "ChemAxon", 
                        "z": -1
                    }, 
                    {
                        "dG0_f": -888.19000000000005, 
                        "nH": 6, 
                        "nMg": 0, 
                        "ref": "ChemAxon", 
                        "z": 0
                    }
                ]
            }
        ]
    }, 
    {
        "CID": "C00114", 
        "InChI": "InChI=1S/C5H14NO/c1-6(2,3)4-5-7/h7H,4-5H2,1-3H3/q+1", 
        "formula": "C5H14NO", 
        "from_kegg": "True", 
        "mass": 104.1075, 
        "name": "Choline", 
        "names": [
            "Bilineurine", 
            "Choline"
        ], 
        "num_electrons": 58, 
        "pmaps": [
            {
                "priority": 1, 
                "source": "Component Contribution (2013)", 
                "species": [
                    {
                        "dG0_f": -119.92, 
                        "nH": 13, 
                        "nMg": 0, 
                        "ref": "", 
                        "z": 0
                    }, 
                    {
                        "dG0_f": -199.62, 
                        "nH": 14, 
                        "nMg": 0, 
                        "ref": "ChemAxon", 
                        "z": 1
                    }
                ]
            }
        ]
    }, 
    {
        "CID": "C00116", 
        "InChI": "InChI=1S/C3H8O3/c4-1-3(6)2-5/h3-6H,1-2H2", 
        "formula": "C3H8O3", 
        "from_kegg": "True", 
        "mass": 92.0473, 
        "name": "Glycerol", 
        "names": [
            "1,2,3-Propanetriol", 
            "1,2,3-Trihydroxypropane", 
            "Glycerin", 
            "Glycerol"
        ], 
        "num_electrons": 50, 
        "pmaps": [
            {
                "priority": 1, 
                "source": "Component Contribution (2013)", 
                "species": [
                    {
                        "dG0_f": -414.48000000000002, 
                        "nH": 7, 
                        "nMg": 0, 
                        "ref": "", 
                        "z": -1
                    }, 
                    {
                        "dG0_f": -492.13, 
                        "nH": 8, 
                        "nMg": 0, 
                        "ref": "ChemAxon", 
                        "z": 0
                    }
                ]
            }, 
            {
                "priority": 2, 
                "source": "Alberty (2006)", 
                "species": [
                    {
                        "dG0_f": -497.48000000000002, 
                        "nH": 8, 
                        "nMg": 0, 
                        "ref": "", 
                        "z": 0
                    }
                ]
            }
        ]
    }, 
    {
        "CID": "C00117", 
        "InChI": "InChI=1S/C5H11O8P/c6-3-2(1-12-14(9,10)11)13-5(8)4(3)7/h2-8H,1H2,(H2,9,10,11)/t2-,3-,4-,5?/m1/s1", 
        "formula": "C5H11O8P", 
        "from_kegg": "True", 
        "mass": 230.0192, 
        "name": "D-Ribose 5-phosphate", 
        "names": [
            "D-Ribose 5-phosphate", 
            "Ribose 5-phosphate"
        ], 
        "num_electrons": 120, 
        "pmaps": [
            {
                "priority": 1, 
                "source": "Component Contribution (2013)", 
                "species": [
                    {
                        "dG0_f": -1458.9100000000001, 
                        "nH": 7, 
                        "nMg": 0, 
                        "ref": "", 
                        "z": -4
                    }, 
                    {
                        "dG0_f": -1532.5599999999999, 
                        "nH": 8, 
                        "nMg": 0, 
                        "ref": "ChemAxon", 
                        "z": -3
                    }, 
                    {
                        "dG0_f": -1597.0799999999999, 
                        "nH": 9, 
                        "nMg": 0, 
                        "ref": "ChemAxon", 
                        "z": -2
                    }, 
                    {
                        "dG0_f": -1632.74, 
                        "nH": 10, 
                        "nMg": 0, 
                        "ref": "ChemAxon", 
                        "z": -1
                    }, 
                    {
                        "dG0_f": -1639.7, 
                        "nH": 11, 
                        "nMg": 0, 
                        "ref": "ChemAxon", 
                        "z": 0
                    }
                ]
            }, 
            {
                "priority": 2, 
                "source": "Alberty (2006)", 
                "species": [
                    {
                        "dG0_f": -1595.78, 
                        "nH": 9, 
                        "nMg": 0, 
                        "ref": "", 
                        "z": -2
                    }, 
                    {
                        "dG0_f": -1633.96, 
                        "nH": 10, 
                        "nMg": 0, 
                        "ref": "", 
                        "z": -1
                    }
                ]
            }
        ]
    }, 
    {
        "CID": "C00118", 
        "InChI": "InChI=1S/C3H7O6P/c4-1-3(5)2-9-10(6,7)8/h1,3,5H,2H2,(H2,6,7,8)/t3-/m0/s1", 
        "formula": "C3H7O6P", 
        "from_kegg": "True", 
        "mass": 169.998, 
        "name": "D-Glyceraldehyde 3-phosphate", 
        "names": [
            "(2R)-2-Hydroxy-3-(phosphonooxy)-propanal", 
            "D-Glyceraldehyde 3-phosphate", 
            "Glyceraldehyde 3-phosphate", 
            "d-glyceraldehyde-3-phosphate"
        ], 
        "num_electrons": 88, 
        "pmaps": [
            {
                "priority": 1, 
                "source": "Component Contribution (2013)", 
                "species": [
                    {
                        "dG0_f": -1210.8800000000001, 
                        "nH": 4, 
                        "nMg": 0, 
                        "ref": "", 
                        "z": -3
                    }, 
                    {
                        "dG0_f": -1289.5, 
                        "nH": 5, 
                        "nMg": 0, 
                        "ref": "ChemAxon", 
                        "z": -2
                    }, 
                    {
                        "dG0_f": -1324.98, 
                        "nH": 6, 
                        "nMg": 0, 
                        "ref": "ChemAxon", 
                        "z": -1
                    }, 
                    {
                        "dG0_f": -1331.77, 
                        "nH": 7, 
                        "nMg": 0, 
                        "ref": "ChemAxon", 
                        "z": 0
                    }
                ]
            }, 
            {
                "priority": 2, 
                "source": "Alberty (2006)", 
                "species": [
                    {
                        "dG0_f": -1288.5999999999999, 
                        "nH": 5, 
                        "nMg": 0, 
                        "ref": "", 
                        "z": -2
                    }, 
                    {
                        "dG0_f": -1321.1400000000001, 
                        "nH": 6, 
                        "nMg": 0, 
                        "ref": "", 
                        "z": -1
                    }
                ]
            }
        ]
    }, 
    {
        "CID": "C00119", 
        "InChI": "InChI=1S/C5H13O14P3/c6-3-2(1-16-20(8,9)10)17-5(4(3)7)18-22(14,15)19-21(11,12)13/h2-7H,1H2,(H,14,15)(H2,8,9,10)(H2,11,12,13)/t2-,3-,4-,5-/m1/s1", 
        "formula": "C5H13O14P3", 
        "from_kegg": "True", 
        "mass": 389.9518, 
        "name": "5-Phospho-alpha-D-ribose 1-diphosphate", 
        "names": [
            "5-Phospho-alpha-D-ribose 1-diphosphate", 
            "5-Phosphoribosyl 1-pyrophosphate", 
            "5-Phosphoribosyl diphosphate", 
            "5-phospho--d-ribose 1-diphosphate", 
            "PRPP"
        ], 
        "num_electrons": 200, 
        "pmaps": [
            {
                "priority": 1, 
                "source": "Component Contribution (2013)", 
                "species": [
                    {
                        "dG0_f": -3144.9200000000001, 
                        "nH": 6, 
                        "nMg": 0, 
                        "ref": "", 
                        "z": -7
                    }, 
                    {
                        "dG0_f": -3224.2800000000002, 
                        "nH": 7, 
                        "nMg": 0, 
                        "ref": "ChemAxon", 
                        "z": -6
                    }, 
                    {
                        "dG0_f": -3294.3400000000001, 
                        "nH": 8, 
                        "nMg": 0, 
                        "ref": "ChemAxon", 
                        "z": -5
                    }, 
                    {
                        "dG0_f": -3336.7199999999998, 
                        "nH": 9, 
                        "nMg": 0, 
                        "ref": "ChemAxon", 
                        "z": -4
                    }, 
                    {
                        "dG0_f": -3372.21, 
                        "nH": 10, 
                        "nMg": 0, 
                        "ref": "ChemAxon", 
                        "z": -3
                    }, 
                    {
                        "dG0_f": -3389.7800000000002, 
                        "nH": 11, 
                        "nMg": 0, 
                        "ref": "ChemAxon", 
                        "z": -2
                    }, 
                    {
                        "dG0_f": -3399.9400000000001, 
                        "nH": 12, 
                        "nMg": 0, 
                        "ref": "ChemAxon", 
                        "z": -1
                    }, 
                    {
                        "dG0_f": -3406.0999999999999, 
                        "nH": 13, 
                        "nMg": 0, 
                        "ref": "ChemAxon", 
                        "z": 0
                    }
                ]
            }, 
            {
                "priority": 2, 
                "source": "Alberty (2006)", 
                "species": [
                    {
                        "dG0_f": -3284.25, 
                        "nH": 8, 
                        "nMg": 0, 
                        "ref": "", 
                        "z": -5
                    }, 
                    {
                        "dG0_f": -3325.23, 
                        "nH": 9, 
                        "nMg": 0, 
                        "ref": "", 
                        "z": -4
                    }, 
                    {
                        "dG0_f": -3363.4200000000001, 
                        "nH": 10, 
                        "nMg": 0, 
                        "ref": "", 
                        "z": -3
                    }
                ]
            }
        ]
    }, 
    {
        "CID": "C00120", 
        "InChI": "InChI=1S/C10H16N2O3S/c13-8(14)4-2-1-3-7-9-6(5-16-7)11-10(15)12-9/h6-7,9H,1-5H2,(H,13,14)(H2,11,12,15)/t6-,7-,9-/m0/s1", 
        "formula": "C10H16N2O3S", 
        "from_kegg": "True", 
        "mass": 244.0882, 
        "name": "Biotin", 
        "names": [
            "Biotin", 
            "Coenzyme R", 
            "D-Biotin", 
            "Vitamin H"
        ], 
        "num_electrons": 130, 
        "pmaps": [
            {
                "priority": 1, 
                "source": "Component Contribution (2013)", 
                "species": [
                    {
                        "dG0_f": -356.45999999999998, 
                        "nH": 14, 
                        "nMg": 0, 
                        "ref": "", 
                        "z": -2
                    }, 
                    {
                        "dG0_f": -433.75999999999999, 
                        "nH": 15, 
                        "nMg": 0, 
                        "ref": "ChemAxon", 
                        "z": -1
                    }, 
                    {
                        "dG0_f": -458.86000000000001, 
                        "nH": 16, 
                        "nMg": 0, 
                        "ref": "ChemAxon", 
                        "z": 0
                    }
                ]
            }
        ]
    }, 
    {
        "CID": "C00121", 
        "InChI": "InChI=1S/C5H10O5/c6-1-2-3(7)4(8)5(9)10-2/h2-9H,1H2/t2-,3-,4-,5?/m1/s1", 
        "formula": "C5H10O5", 
        "from_kegg": "True", 
        "mass": 150.0528, 
        "name": "D-Ribose", 
        "names": [
            "D-Ribose"
        ], 
        "num_electrons": 80, 
        "pmaps": [
            {
                "priority": 1, 
                "source": "Component Contribution (2013)", 
                "species": [
                    {
                        "dG0_f": -602.82000000000005, 
                        "nH": 8, 
                        "nMg": 0, 
                        "ref": "", 
                        "z": -2
                    }, 
                    {
                        "dG0_f": -676.41999999999996, 
                        "nH": 9, 
                        "nMg": 0, 
                        "ref": "ChemAxon", 
                        "z": -1
                    }, 
                    {
                        "dG0_f": -740.94000000000005, 
                        "nH": 10, 
                        "nMg": 0, 
                        "ref": "ChemAxon", 
                        "z": 0
                    }
                ]
            }, 
            {
                "priority": 2, 
                "source": "Alberty (2006)", 
                "species": [
                    {
                        "dG0_f": -752.0, 
                        "nH": 10, 
                        "nMg": 0, 
                        "ref": "", 
                        "z": 0
                    }
                ]
            }
        ]
    }, 
    {
        "CID": "C00122", 
        "InChI": "InChI=1S/C4H4O4/c5-3(6)1-2-4(7)8/h1-2H,(H,5,6)(H,7,8)/b2-1+", 
        "formula": "C4H4O4", 
        "from_kegg": "True", 
        "mass": 116.011, 
        "name": "Fumarate", 
        "names": [
            "Fumarate", 
            "Fumaric acid", 
            "trans-Butenedioic acid"
        ], 
        "num_electrons": 60, 
        "pmaps": [
            {
                "priority": 1, 
                "source": "Component Contribution (2013)", 
                "species": [
                    {
                        "dG0_f": -603.25999999999999, 
                        "nH": 2, 
                        "nMg": 0, 
                        "ref": "", 
                        "z": -2
                    }, 
                    {
                        "dG0_f": -628.41999999999996, 
                        "nH": 3, 
                        "nMg": 0, 
                        "ref": "ChemAxon", 
                        "z": -1
                    }, 
                    {
                        "dG0_f": -648.66999999999996, 
                        "nH": 4, 
                        "nMg": 0, 
                        "ref": "ChemAxon", 
                        "z": 0
                    }
                ]
            }, 
            {
                "priority": 2, 
                "source": "Alberty (2006)", 
                "species": [
                    {
                        "dG0_f": -601.87, 
                        "nH": 2, 
                        "nMg": 0, 
                        "ref": "", 
                        "z": -2
                    }, 
                    {
                        "dG0_f": -628.13999999999999, 
                        "nH": 3, 
                        "nMg": 0, 
                        "ref": "", 
                        "z": -1
                    }, 
                    {
                        "dG0_f": -645.79999999999995, 
                        "nH": 4, 
                        "nMg": 0, 
                        "ref": "", 
                        "z": 0
                    }
                ]
            }
        ]
    }, 
    {
        "CID": "C00123", 
        "InChI": "InChI=1S/C6H13NO2/c1-4(2)3-5(7)6(8)9/h4-5H,3,7H2,1-2H3,(H,8,9)/t5-/m0/s1", 
        "formula": "C6H13NO2", 
        "from_kegg": "True", 
        "mass": 131.0946, 
        "name": "L-Leucine", 
        "names": [
            "(2S)-alpha-2-Amino-4-methylvaleric acid", 
            "(2S)-alpha-Leucine", 
            "2-Amino-4-methylvaleric acid", 
            "L-Leucine"
        ], 
        "num_electrons": 72, 
        "pmaps": [
            {
                "priority": 1, 
                "source": "Component Contribution (2013)", 
                "species": [
                    {
                        "dG0_f": -294.49000000000001, 
                        "nH": 12, 
                        "nMg": 0, 
                        "ref": "", 
                        "z": -1
                    }, 
                    {
                        "dG0_f": -348.80000000000001, 
                        "nH": 13, 
                        "nMg": 0, 
                        "ref": "ChemAxon", 
                        "z": 0
                    }, 
                    {
                        "dG0_f": -364.72000000000003, 
                        "nH": 14, 
                        "nMg": 0, 
                        "ref": "ChemAxon", 
                        "z": 1
                    }
                ]
            }, 
            {
                "priority": 2, 
                "source": "Alberty (2006)", 
                "species": [
                    {
                        "dG0_f": -352.25, 
                        "nH": 13, 
                        "nMg": 0, 
                        "ref": "", 
                        "z": 0
                    }
                ]
            }
        ]
    }, 
    {
        "CID": "C00124", 
        "InChI": "InChI=1S/C6H12O6/c7-1-2-3(8)4(9)5(10)6(11)12-2/h2-11H,1H2/t2-,3+,4+,5-,6?/m1/s1", 
        "formula": "C6H12O6", 
        "from_kegg": "True", 
        "mass": 180.0634, 
        "name": "D-Galactose", 
        "names": [
            "D-Galactose"
        ], 
        "num_electrons": 96, 
        "pmaps": [
            {
                "priority": 1, 
                "source": "Component Contribution (2013)", 
                "species": [
                    {
                        "dG0_f": -694.95000000000005, 
                        "nH": 9, 
                        "nMg": 0, 
                        "ref": "", 
                        "z": -3
                    }, 
                    {
                        "dG0_f": -772.41999999999996, 
                        "nH": 10, 
                        "nMg": 0, 
                        "ref": "ChemAxon", 
                        "z": -2
                    }, 
                    {
                        "dG0_f": -844.82000000000005, 
                        "nH": 11, 
                        "nMg": 0, 
                        "ref": "ChemAxon", 
                        "z": -1
                    }, 
                    {
                        "dG0_f": -909.28999999999996, 
                        "nH": 12, 
                        "nMg": 0, 
                        "ref": "ChemAxon", 
                        "z": 0
                    }
                ]
            }, 
            {
                "priority": 2, 
                "source": "Alberty (2006)", 
                "species": [
                    {
                        "dG0_f": -908.92999999999995, 
                        "nH": 12, 
                        "nMg": 0, 
                        "ref": "", 
                        "z": 0
                    }
                ]
            }
        ]
    }, 
    {
        "CID": "C00125", 
        "InChI": null, 
        "formula": "C42H44FeN8O8S2R4", 
        "from_kegg": "True", 
        "mass": null, 
        "name": "Ferricytochrome c", 
        "names": [
            "Cytochrome c3+", 
            "Ferricytochrome c", 
            "cytochrome c"
        ], 
        "num_electrons": null, 
        "pmaps": [
            {
                "priority": 1, 
                "source": "Component Contribution (2013)", 
                "species": [
                    {
                        "dG0_f": 14.470000000000001, 
                        "nH": 0, 
                        "nMg": 0, 
                        "ref": "", 
                        "z": 3
                    }
                ]
            }, 
            {
                "priority": 2, 
                "source": "Alberty (2006)", 
                "species": [
                    {
                        "dG0_f": 0.0, 
                        "nH": 0, 
                        "nMg": 0, 
                        "ref": "", 
                        "z": 3
                    }
                ]
            }
        ]
    }, 
    {
        "CID": "C00126", 
        "InChI": null, 
        "formula": "C42H44FeN8O8S2R4", 
        "from_kegg": "True", 
        "mass": null, 
        "name": "Ferrocytochrome c", 
        "names": [
            "Cytochrome c2+", 
            "Ferrocytochrome c", 
            "Reduced cytochrome c", 
            "reduced cytochrome c"
        ], 
        "num_electrons": null, 
        "pmaps": [
            {
                "priority": 1, 
                "source": "Component Contribution (2013)", 
                "species": [
                    {
                        "dG0_f": -14.470000000000001, 
                        "nH": 0, 
                        "nMg": 0, 
                        "ref": "", 
                        "z": 2
                    }
                ]
            }, 
            {
                "priority": 2, 
                "source": "Alberty (2006)", 
                "species": [
                    {
                        "dG0_f": -24.510000000000002, 
                        "nH": 0, 
                        "nMg": 0, 
                        "ref": "", 
                        "z": 2
                    }
                ]
            }
        ]
    }, 
    {
        "CID": "C00127", 
        "InChI": "InChI=1S/C20H32N6O12S2/c21-9(19(35)36)1-3-13(27)25-11(17(33)23-5-15(29)30)7-39-40-8-12(18(34)24-6-16(31)32)26-14(28)4-2-10(22)20(37)38/h9-12H,1-8,21-22H2,(H,23,33)(H,24,34)(H,25,27)(H,26,28)(H,29,30)(H,31,32)(H,35,36)(H,37,38)/t9-,10-,11-,12-/m0/s1", 
        "formula": "C20H32N6O12S2", 
        "from_kegg": "True", 
        "mass": 612.152, 
        "name": "Glutathione disulfide", 
        "names": [
            "GSSG", 
            "Glutathione disulfide", 
            "Oxidized glutathione", 
            "Oxiglutatione", 
            "glutathoine(ox)"
        ], 
        "num_electrons": 322, 
        "pmaps": [
            {
                "priority": 1, 
                "source": "Component Contribution (2013)", 
                "species": [
                    {
                        "dG0_f": -1252.3599999999999, 
                        "nH": 28, 
                        "nMg": 0, 
                        "ref": "", 
                        "z": -4
                    }, 
                    {
                        "dG0_f": -1332.1700000000001, 
                        "nH": 29, 
                        "nMg": 0, 
                        "ref": "ChemAxon", 
                        "z": -3
                    }, 
                    {
                        "dG0_f": -1408.9100000000001, 
                        "nH": 30, 
                        "nMg": 0, 
                        "ref": "ChemAxon", 
                        "z": -2
                    }, 
                    {
                        "dG0_f": -1463.73, 
                        "nH": 31, 
                        "nMg": 0, 
                        "ref": "ChemAxon", 
                        "z": -1
                    }, 
                    {
                        "dG0_f": -1515.1300000000001, 
                        "nH": 32, 
                        "nMg": 0, 
                        "ref": "ChemAxon", 
                        "z": 0
                    }, 
                    {
                        "dG0_f": -1537.27, 
                        "nH": 33, 
                        "nMg": 0, 
                        "ref": "ChemAxon", 
                        "z": 1
                    }, 
                    {
                        "dG0_f": -1556.04, 
                        "nH": 34, 
                        "nMg": 0, 
                        "ref": "ChemAxon", 
                        "z": 2
                    }, 
                    {
                        "dG0_f": -1567.6199999999999, 
                        "nH": 35, 
                        "nMg": 0, 
                        "ref": "ChemAxon", 
                        "z": 3
                    }, 
                    {
                        "dG0_f": -1575.8299999999999, 
                        "nH": 36, 
                        "nMg": 0, 
                        "ref": "ChemAxon", 
                        "z": 4
                    }
                ]
            }, 
            {
                "priority": 2, 
                "source": "Alberty (2006)", 
                "species": [
                    {
                        "dG0_f": 0.0, 
                        "nH": 30, 
                        "nMg": 0, 
                        "ref": "", 
                        "z": -2
                    }
                ]
            }
        ]
    }, 
    {
        "CID": "C00128", 
        "InChI": "InChI=1S/C20H31N4O16P/c1-7(26)22-12-8(27)4-20(18(32)33,39-16(12)13(29)9(28)5-25)40-41(35,36)37-6-10-14(30)15(31)17(38-10)24-3-2-11(21)23-19(24)34/h2-3,8-10,12-17,25,27-31H,4-6H2,1H3,(H,22,26)(H,32,33)(H,35,36)(H2,21,23,34)/t8-,9+,10+,12+,13+,14+,15+,16+,17+,20+/m0/s1", 
        "formula": "C20H31N4O16P", 
        "from_kegg": "True", 
        "mass": 614.1473, 
        "name": "CMP-N-acetylneuraminate", 
        "names": [
            "CMP-N-acetylneuraminate"
        ], 
        "num_electrons": 322, 
        "pmaps": [
            {
                "priority": 1, 
                "source": "Component Contribution (2013)", 
                "species": [
                    {
                        "dG0_f": -2005.5599999999999, 
                        "nH": 25, 
                        "nMg": 0, 
                        "ref": "", 
                        "z": -6
                    }, 
                    {
                        "dG0_f": -2085.0900000000001, 
                        "nH": 26, 
                        "nMg": 0, 
                        "ref": "ChemAxon", 
                        "z": -5
                    }, 
                    {
                        "dG0_f": -2160.5599999999999, 
                        "nH": 27, 
                        "nMg": 0, 
                        "ref": "ChemAxon", 
                        "z": -4
                    }, 
                    {
                        "dG0_f": -2233.4200000000001, 
                        "nH": 28, 
                        "nMg": 0, 
                        "ref": "ChemAxon", 
                        "z": -3
                    }, 
                    {
                        "dG0_f": -2303.4200000000001, 
                        "nH": 29, 
                        "nMg": 0, 
                        "ref": "ChemAxon", 
                        "z": -2
                    }, 
                    {
                        "dG0_f": -2320.3000000000002, 
                        "nH": 30, 
                        "nMg": 0, 
                        "ref": "ChemAxon", 
                        "z": -1
                    }, 
                    {
                        "dG0_f": -2329.0300000000002, 
                        "nH": 31, 
                        "nMg": 0, 
                        "ref": "ChemAxon", 
                        "z": 0
                    }, 
                    {
                        "dG0_f": -2332.3400000000001, 
                        "nH": 32, 
                        "nMg": 0, 
                        "ref": "ChemAxon", 
                        "z": 1
                    }
                ]
            }
        ]
    }, 
    {
        "CID": "C00129", 
        "InChI": "InChI=1S/C5H12O7P2/c1-5(2)3-4-11-14(9,10)12-13(6,7)8/h1,3-4H2,2H3,(H,9,10)(H2,6,7,8)", 
        "formula": "C5H12O7P2", 
        "from_kegg": "True", 
        "mass": 246.0058, 
        "name": "Isopentenyl diphosphate", 
        "names": [
            "Isopentenyl diphosphate", 
            "delta3-Isopentenyl diphosphate", 
            "delta3-Methyl-3-butenyl diphosphate"
        ], 
        "num_electrons": 128, 
        "pmaps": [
            {
                "priority": 1, 
                "source": "Component Contribution (2013)", 
                "species": [
                    {
                        "dG0_f": -1807.51, 
                        "nH": 9, 
                        "nMg": 0, 
                        "ref": "", 
                        "z": -3
                    }, 
                    {
                        "dG0_f": -1849.73, 
                        "nH": 10, 
                        "nMg": 0, 
                        "ref": "ChemAxon", 
                        "z": -2
                    }, 
                    {
                        "dG0_f": -1867.99, 
                        "nH": 11, 
                        "nMg": 0, 
                        "ref": "ChemAxon", 
                        "z": -1
                    }, 
                    {
                        "dG0_f": -1878.03, 
                        "nH": 12, 
                        "nMg": 0, 
                        "ref": "ChemAxon", 
                        "z": 0
                    }
                ]
            }
        ]
    }, 
    {
        "CID": "C00130", 
        "InChI": "InChI=1S/C10H13N4O8P/c15-6-4(1-21-23(18,19)20)22-10(7(6)16)14-3-13-5-8(14)11-2-12-9(5)17/h2-4,6-7,10,15-16H,1H2,(H,11,12,17)(H2,18,19,20)/t4-,6-,7-,10-/m1/s1", 
        "formula": "C10H13N4O8P", 
        "from_kegg": "True", 
        "mass": 348.0471, 
        "name": "IMP", 
        "names": [
            "5'-IMP", 
            "5'-Inosinate", 
            "5'-Inosine monophosphate", 
            "5'-Inosinic acid", 
            "IMP", 
            "Inosine 5'-monophosphate", 
            "Inosine 5'-phosphate", 
            "Inosine monophosphate", 
            "Inosinic acid"
        ], 
        "num_electrons": 180, 
        "pmaps": [
            {
                "priority": 1, 
                "source": "Component Contribution (2013)", 
                "species": [
                    {
                        "dG0_f": -1060.54, 
                        "nH": 8, 
                        "nMg": 0, 
                        "ref": "", 
                        "z": -5
                    }, 
                    {
                        "dG0_f": -1140.29, 
                        "nH": 9, 
                        "nMg": 0, 
                        "ref": "ChemAxon", 
                        "z": -4
                    }, 
                    {
                        "dG0_f": -1211.3800000000001, 
                        "nH": 10, 
                        "nMg": 0, 
                        "ref": "ChemAxon", 
                        "z": -3
                    }, 
                    {
                        "dG0_f": -1262.3199999999999, 
                        "nH": 11, 
                        "nMg": 0, 
                        "ref": "ChemAxon", 
                        "z": -2
                    }, 
                    {
                        "dG0_f": -1297.98, 
                        "nH": 12, 
                        "nMg": 0, 
                        "ref": "ChemAxon", 
                        "z": -1
                    }, 
                    {
                        "dG0_f": -1305.51, 
                        "nH": 13, 
                        "nMg": 0, 
                        "ref": "ChemAxon", 
                        "z": 0
                    }, 
                    {
                        "dG0_f": -1308.4200000000001, 
                        "nH": 14, 
                        "nMg": 0, 
                        "ref": "ChemAxon", 
                        "z": 1
                    }
                ]
            }, 
            {
                "priority": 2, 
                "source": "Alberty (2006)", 
                "species": [
                    {
                        "dG0_f": -1200.4300000000001, 
                        "nH": 10, 
                        "nMg": 0, 
                        "ref": "", 
                        "z": -3
                    }, 
                    {
                        "dG0_f": -1255.4200000000001, 
                        "nH": 11, 
                        "nMg": 0, 
                        "ref": "", 
                        "z": -2
                    }, 
                    {
                        "dG0_f": -1293.8399999999999, 
                        "nH": 12, 
                        "nMg": 0, 
                        "ref": "", 
                        "z": -1
                    }
                ]
            }
        ]
    }, 
    {
        "CID": "C00131", 
        "InChI": "InChI=1S/C10H16N5O12P3/c11-9-8-10(13-3-12-9)15(4-14-8)7-1-5(16)6(25-7)2-24-29(20,21)27-30(22,23)26-28(17,18)19/h3-7,16H,1-2H2,(H,20,21)(H,22,23)(H2,11,12,13)(H2,17,18,19)/t5-,6+,7+/m0/s1", 
        "formula": "C10H16N5O12P3", 
        "from_kegg": "True", 
        "mass": 491.0008, 
        "name": "dATP", 
        "names": [
            "2'-Deoxyadenosine 5'-triphosphate", 
            "Deoxyadenosine 5'-triphosphate", 
            "Deoxyadenosine triphosphate", 
            "dATP"
        ], 
        "num_electrons": 252, 
        "pmaps": [
            {
                "priority": 1, 
                "source": "Component Contribution (2013)", 
                "species": [
                    {
                        "dG0_f": -2534.5900000000001, 
                        "nH": 11, 
                        "nMg": 0, 
                        "ref": "", 
                        "z": -5
                    }, 
                    {
                        "dG0_f": -2614.3499999999999, 
                        "nH": 12, 
                        "nMg": 0, 
                        "ref": "ChemAxon", 
                        "z": -4
                    }, 
                    {
                        "dG0_f": -2656.5700000000002, 
                        "nH": 13, 
                        "nMg": 0, 
                        "ref": "ChemAxon", 
                        "z": -3
                    }, 
                    {
                        "dG0_f": -2685.8899999999999, 
                        "nH": 14, 
                        "nMg": 0, 
                        "ref": "ChemAxon", 
                        "z": -2
                    }, 
                    {
                        "dG0_f": -2705.23, 
                        "nH": 15, 
                        "nMg": 0, 
                        "ref": "ChemAxon", 
                        "z": -1
                    }, 
                    {
                        "dG0_f": -2721.4299999999998, 
                        "nH": 16, 
                        "nMg": 0, 
                        "ref": "ChemAxon", 
                        "z": 0
                    }, 
                    {
                        "dG0_f": -2734.6700000000001, 
                        "nH": 17, 
                        "nMg": 0, 
                        "ref": "ChemAxon", 
                        "z": 1
                    }, 
                    {
                        "dG0_f": -2739.6300000000001, 
                        "nH": 18, 
                        "nMg": 0, 
                        "ref": "ChemAxon", 
                        "z": 2
                    }
                ]
            }, 
            {
                "priority": 2, 
                "source": "Alberty (2006)", 
                "species": [
                    {
                        "dG0_f": -2620.2399999999998, 
                        "nH": 12, 
                        "nMg": 0, 
                        "ref": "", 
                        "z": -4
                    }, 
                    {
                        "dG0_f": -2663.6199999999999, 
                        "nH": 13, 
                        "nMg": 0, 
                        "ref": "", 
                        "z": -3
                    }, 
                    {
                        "dG0_f": -2690.3200000000002, 
                        "nH": 14, 
                        "nMg": 0, 
                        "ref": "", 
                        "z": -2
                    }
                ]
            }
        ]
    }, 
    {
        "CID": "C00132", 
        "InChI": "InChI=1S/CH4O/c1-2/h2H,1H3", 
        "formula": "CH4O", 
        "from_kegg": "True", 
        "mass": 32.0262, 
        "name": "Methanol", 
        "names": [
            "Methanol", 
            "Methyl alcohol"
        ], 
        "num_electrons": 18, 
        "pmaps": [
            {
                "priority": 1, 
                "source": "Component Contribution (2013)", 
                "species": [
                    {
                        "dG0_f": -175.31, 
                        "nH": 4, 
                        "nMg": 0, 
                        "ref": "", 
                        "z": 0
                    }
                ]
            }, 
            {
                "priority": 2, 
                "source": "Alberty (2006)", 
                "species": [
                    {
                        "dG0_f": -175.31, 
                        "nH": 4, 
                        "nMg": 0, 
                        "ref": "", 
                        "z": 0
                    }
                ]
            }
        ]
    }, 
    {
        "CID": "C00133", 
        "InChI": "InChI=1S/C3H7NO2/c1-2(4)3(5)6/h2H,4H2,1H3,(H,5,6)/t2-/m1/s1", 
        "formula": "C3H7NO2", 
        "from_kegg": "True", 
        "mass": 89.0477, 
        "name": "D-Alanine", 
        "names": [
            "D-2-Aminopropionic acid", 
            "D-Ala", 
            "D-Alanine"
        ], 
        "num_electrons": 48, 
        "pmaps": [
            {
                "priority": 1, 
                "source": "Component Contribution (2013)", 
                "species": [
                    {
                        "dG0_f": -314.63999999999999, 
                        "nH": 6, 
                        "nMg": 0, 
                        "ref": "", 
                        "z": -1
                    }, 
                    {
                        "dG0_f": -368.72000000000003, 
                        "nH": 7, 
                        "nMg": 0, 
                        "ref": "ChemAxon", 
                        "z": 0
                    }, 
                    {
                        "dG0_f": -382.81, 
                        "nH": 8, 
                        "nMg": 0, 
                        "ref": "ChemAxon", 
                        "z": 1
                    }
                ]
            }
        ]
    }, 
    {
        "CID": "C00134", 
        "InChI": "InChI=1S/C4H12N2/c5-3-1-2-4-6/h1-6H2", 
        "formula": "C4H12N2", 
        "from_kegg": "True", 
        "mass": 88.1, 
        "name": "Putrescine", 
        "names": [
            "1,4-Butanediamine", 
            "1,4-Diaminobutane", 
            "Butane-1,4-diamine", 
            "Putrescine", 
            "Tetramethylenediamine"
        ], 
        "num_electrons": 50, 
        "pmaps": [
            {
                "priority": 1, 
                "source": "Component Contribution (2013)", 
                "species": [
                    {
                        "dG0_f": 73.0, 
                        "nH": 12, 
                        "nMg": 0, 
                        "ref": "", 
                        "z": 0
                    }, 
                    {
                        "dG0_f": 13.039999999999999, 
                        "nH": 13, 
                        "nMg": 0, 
                        "ref": "ChemAxon", 
                        "z": 1
                    }, 
                    {
                        "dG0_f": -43.43, 
                        "nH": 14, 
                        "nMg": 0, 
                        "ref": "ChemAxon", 
                        "z": 2
                    }
                ]
            }
        ]
    }, 
    {
        "CID": "C00135", 
        "InChI": "InChI=1S/C6H9N3O2/c7-5(6(10)11)1-4-2-8-3-9-4/h2-3,5H,1,7H2,(H,8,9)(H,10,11)/t5-/m0/s1", 
        "formula": "C6H9N3O2", 
        "from_kegg": "True", 
        "mass": 155.0695, 
        "name": "L-Histidine", 
        "names": [
            "(S)-alpha-Amino-1H-imidazole-4-propionic acid", 
            "L-Histidine"
        ], 
        "num_electrons": 82, 
        "pmaps": [
            {
                "priority": 1, 
                "source": "Component Contribution (2013)", 
                "species": [
                    {
                        "dG0_f": -150.74000000000001, 
                        "nH": 7, 
                        "nMg": 0, 
                        "ref": "", 
                        "z": -2
                    }, 
                    {
                        "dG0_f": -224.56999999999999, 
                        "nH": 8, 
                        "nMg": 0, 
                        "ref": "ChemAxon", 
                        "z": -1
                    }, 
                    {
                        "dG0_f": -278.42000000000002, 
                        "nH": 9, 
                        "nMg": 0, 
                        "ref": "ChemAxon", 
                        "z": 0
                    }, 
                    {
                        "dG0_f": -316.13, 
                        "nH": 10, 
                        "nMg": 0, 
                        "ref": "ChemAxon", 
                        "z": 1
                    }, 
                    {
                        "dG0_f": -326.68000000000001, 
                        "nH": 11, 
                        "nMg": 0, 
                        "ref": "ChemAxon", 
                        "z": 2
                    }
                ]
            }
        ]
    }, 
    {
        "CID": "C00136", 
        "InChI": "InChI=1S/C25H42N7O17P3S/c1-4-5-16(34)53-9-8-27-15(33)6-7-28-23(37)20(36)25(2,3)11-46-52(43,44)49-51(41,42)45-10-14-19(48-50(38,39)40)18(35)24(47-14)32-13-31-17-21(26)29-12-30-22(17)32/h12-14,18-20,24,35-36H,4-11H2,1-3H3,(H,27,33)(H,28,37)(H,41,42)(H,43,44)(H2,26,29,30)(H2,38,39,40)/t14-,18-,19-,20?,24-/m1/s1", 
        "formula": "C25H42N7O17P3S", 
        "from_kegg": "True", 
        "mass": 837.1571, 
        "name": "Butanoyl-CoA", 
        "names": [
            "Butanoyl-CoA", 
            "Butyryl-CoA"
        ], 
        "num_electrons": 438, 
        "pmaps": [
            {
                "priority": 1, 
                "source": "Component Contribution (2013)", 
                "species": [
                    {
                        "dG0_f": -3146.04, 
                        "nH": 37, 
                        "nMg": 0, 
                        "ref": "", 
                        "z": -5
                    }, 
                    {
                        "dG0_f": -3217.98, 
                        "nH": 38, 
                        "nMg": 0, 
                        "ref": "ChemAxon", 
                        "z": -4
                    }, 
                    {
                        "dG0_f": -3251.98, 
                        "nH": 39, 
                        "nMg": 0, 
                        "ref": "ChemAxon", 
                        "z": -3
                    }, 
                    {
                        "dG0_f": -3280.8499999999999, 
                        "nH": 40, 
                        "nMg": 0, 
                        "ref": "ChemAxon", 
                        "z": -2
                    }, 
                    {
                        "dG0_f": -3300.0700000000002, 
                        "nH": 41, 
                        "nMg": 0, 
                        "ref": "ChemAxon", 
                        "z": -1
                    }, 
                    {
                        "dG0_f": -3315.3600000000001, 
                        "nH": 42, 
                        "nMg": 0, 
                        "ref": "ChemAxon", 
                        "z": 0
                    }, 
                    {
                        "dG0_f": -3325.8000000000002, 
                        "nH": 43, 
                        "nMg": 0, 
                        "ref": "ChemAxon", 
                        "z": 1
                    }, 
                    {
                        "dG0_f": -3330.4200000000001, 
                        "nH": 44, 
                        "nMg": 0, 
                        "ref": "ChemAxon", 
                        "z": 2
                    }
                ]
            }
        ]
    }, 
    {
        "CID": "C00137", 
        "InChI": "InChI=1S/C6H12O6/c7-1-2(8)4(10)6(12)5(11)3(1)9/h1-12H/t1-,2-,3-,4+,5-,6-", 
        "formula": "C6H12O6", 
        "from_kegg": "True", 
        "mass": 180.0634, 
        "name": "myo-Inositol", 
        "names": [
            "1D-myo-Inositol", 
            "1L-myo-Inositol", 
            "Bios I", 
            "Cyclohexitol", 
            "D-myo-Inositol", 
            "Dambose", 
            "Inositol", 
            "L-myo-Inositol", 
            "Meat sugar", 
            "meso-Inositol", 
            "myo-Inositol"
        ], 
        "num_electrons": 96, 
        "pmaps": [
            {
                "priority": 1, 
                "source": "Component Contribution (2013)", 
                "species": [
                    {
                        "dG0_f": -659.90999999999997, 
                        "nH": 9, 
                        "nMg": 0, 
                        "ref": "", 
                        "z": -3
                    }, 
                    {
                        "dG0_f": -737.5, 
                        "nH": 10, 
                        "nMg": 0, 
                        "ref": "ChemAxon", 
                        "z": -2
                    }, 
                    {
                        "dG0_f": -811.14999999999998, 
                        "nH": 11, 
                        "nMg": 0, 
                        "ref": "ChemAxon", 
                        "z": -1
                    }, 
                    {
                        "dG0_f": -881.26999999999998, 
                        "nH": 12, 
                        "nMg": 0, 
                        "ref": "ChemAxon", 
                        "z": 0
                    }
                ]
            }
        ]
    }, 
    {
        "CID": "C00138", 
        "InChI": "InChI=1S/Fe/q+2", 
        "formula": "Fe", 
        "from_kegg": "True", 
        "mass": 55.9349375, 
        "name": "Reduced ferredoxin", 
        "names": [
            "Ferredoxin(red)", 
            "Reduced ferredoxin", 
            "ferredoxin(red)"
        ], 
        "num_electrons": 24, 
        "pmaps": [
            {
                "priority": 1, 
                "source": "Component Contribution (2013)", 
                "species": [
                    {
                        "dG0_f": 19.199999999999999, 
                        "nH": 0, 
                        "nMg": 0, 
                        "ref": "", 
                        "z": 2
                    }
                ]
            }, 
            {
                "priority": 2, 
                "source": "Alberty (2006)", 
                "species": [
                    {
                        "dG0_f": 38.07, 
                        "nH": 0, 
                        "nMg": 0, 
                        "ref": "", 
                        "z": 0
                    }
                ]
            }
        ]
    }, 
    {
        "CID": "C00139", 
        "InChI": "InChI=1S/Fe/q+3", 
        "formula": "Fe", 
        "from_kegg": "True", 
        "mass": 55.9349375, 
        "name": "Oxidized ferredoxin", 
        "names": [
            "Ferredoxin(ox)", 
            "Oxidized ferredoxin", 
            "ferredoxin(ox)"
        ], 
        "num_electrons": 23, 
        "pmaps": [
            {
                "priority": 1, 
                "source": "Component Contribution (2013)", 
                "species": [
                    {
                        "dG0_f": -19.199999999999999, 
                        "nH": 0, 
                        "nMg": 0, 
                        "ref": "", 
                        "z": 3
                    }
                ]
            }, 
            {
                "priority": 2, 
                "source": "Alberty (2006)", 
                "species": [
                    {
                        "dG0_f": 0.0, 
                        "nH": 0, 
                        "nMg": 0, 
                        "ref": "", 
                        "z": 1
                    }
                ]
            }
        ]
    }, 
    {
        "CID": "C00140", 
        "InChI": "InChI=1S/C8H15NO6/c1-3(11)9-5-7(13)6(12)4(2-10)15-8(5)14/h4-8,10,12-14H,2H2,1H3,(H,9,11)/t4-,5-,6-,7-,8?/m1/s1", 
        "formula": "C8H15NO6", 
        "from_kegg": "True", 
        "mass": 221.0899, 
        "name": "N-Acetyl-D-glucosamine", 
        "names": [
            "2-Acetamido-2-deoxy-D-glucose", 
            "GlcNAc", 
            "N-Acetyl-D-glucosamine", 
            "N-Acetylchitosamine"
        ], 
        "num_electrons": 118, 
        "pmaps": [
            {
                "priority": 1, 
                "source": "Component Contribution (2013)", 
                "species": [
                    {
                        "dG0_f": -673.01999999999998, 
                        "nH": 12, 
                        "nMg": 0, 
                        "ref": "", 
                        "z": -3
                    }, 
                    {
                        "dG0_f": -749.75, 
                        "nH": 13, 
                        "nMg": 0, 
                        "ref": "ChemAxon", 
                        "z": -2
                    }, 
                    {
                        "dG0_f": -822.83000000000004, 
                        "nH": 14, 
                        "nMg": 0, 
                        "ref": "ChemAxon", 
                        "z": -1
                    }, 
                    {
                        "dG0_f": -889.00999999999999, 
                        "nH": 15, 
                        "nMg": 0, 
                        "ref": "ChemAxon", 
                        "z": 0
                    }
                ]
            }
        ]
    }, 
    {
        "CID": "C00141", 
        "InChI": "InChI=1S/C5H8O3/c1-3(2)4(6)5(7)8/h3H,1-2H3,(H,7,8)", 
        "formula": "C5H8O3", 
        "from_kegg": "True", 
        "mass": 116.0473, 
        "name": "3-Methyl-2-oxobutanoic acid", 
        "names": [
            "2-Keto-3-methylbutyric acid", 
            "2-Ketoisovalerate", 
            "2-Ketovaline", 
            "2-Oxo-3-methylbutanoate", 
            "2-Oxoisopentanoate", 
            "2-Oxoisovalerate", 
            "3-Methyl-2-oxobutanoate", 
            "3-Methyl-2-oxobutanoic acid", 
            "3-Methyl-2-oxobutyric acid", 
            "alpha-Ketovaline"
        ], 
        "num_electrons": 62, 
        "pmaps": [
            {
                "priority": 1, 
                "source": "Component Contribution (2013)", 
                "species": [
                    {
                        "dG0_f": -459.98000000000002, 
                        "nH": 7, 
                        "nMg": 0, 
                        "ref": "", 
                        "z": -1
                    }, 
                    {
                        "dG0_f": -479.19999999999999, 
                        "nH": 8, 
                        "nMg": 0, 
                        "ref": "ChemAxon", 
                        "z": 0
                    }
                ]
            }
        ]
    }, 
    {
        "CID": "C00143", 
        "InChI": "InChI=1S/C20H23N7O6/c21-20-24-16-15(18(31)25-20)27-9-26(8-12(27)7-22-16)11-3-1-10(2-4-11)17(30)23-13(19(32)33)5-6-14(28)29/h1-4,12-13H,5-9H2,(H,23,30)(H,28,29)(H,32,33)(H4,21,22,24,25,31)/t12-,13?/m1/s1", 
        "formula": "C20H23N7O6", 
        "from_kegg": "True", 
        "mass": 457.171, 
        "name": "5,10-Methylenetetrahydrofolate", 
        "names": [
            "(6R)-5,10-Methylenetetrahydrofolate", 
            "5,10-Methylene-THF", 
            "5,10-Methylenetetrahydrofolate"
        ], 
        "num_electrons": 240, 
        "pmaps": [
            {
                "priority": 1, 
                "source": "Component Contribution (2013)", 
                "species": [
                    {
                        "dG0_f": -405.27999999999997, 
                        "nH": 20, 
                        "nMg": 0, 
                        "ref": "", 
                        "z": -3
                    }, 
                    {
                        "dG0_f": -468.66000000000003, 
                        "nH": 21, 
                        "nMg": 0, 
                        "ref": "ChemAxon", 
                        "z": -2
                    }, 
                    {
                        "dG0_f": -494.89999999999998, 
                        "nH": 22, 
                        "nMg": 0, 
                        "ref": "ChemAxon", 
                        "z": -1
                    }, 
                    {
                        "dG0_f": -516.24000000000001, 
                        "nH": 23, 
                        "nMg": 0, 
                        "ref": "ChemAxon", 
                        "z": 0
                    }, 
                    {
                        "dG0_f": -532.96000000000004, 
                        "nH": 24, 
                        "nMg": 0, 
                        "ref": "ChemAxon", 
                        "z": 1
                    }
                ]
            }
        ]
    }, 
    {
        "CID": "C00144", 
        "InChI": "InChI=1S/C10H14N5O8P/c11-10-13-7-4(8(18)14-10)12-2-15(7)9-6(17)5(16)3(23-9)1-22-24(19,20)21/h2-3,5-6,9,16-17H,1H2,(H2,19,20,21)(H3,11,13,14,18)/t3-,5-,6-,9-/m1/s1", 
        "formula": "C10H14N5O8P", 
        "from_kegg": "True", 
        "mass": 363.058, 
        "name": "GMP", 
        "names": [
            "GMP", 
            "Guanosine 5 '-phosphate", 
            "Guanosine 5'-monophosphate", 
            "Guanosine 5'-phosphate", 
            "Guanosine monophosphate", 
            "Guanylic acid", 
            "guanosine 5 '-phosphate"
        ], 
        "num_electrons": 188, 
        "pmaps": [
            {
                "priority": 1, 
                "source": "Component Contribution (2013)", 
                "species": [
                    {
                        "dG0_f": -1023.84, 
                        "nH": 9, 
                        "nMg": 0, 
                        "ref": "", 
                        "z": -5
                    }, 
                    {
                        "dG0_f": -1103.5999999999999, 
                        "nH": 10, 
                        "nMg": 0, 
                        "ref": "ChemAxon", 
                        "z": -4
                    }, 
                    {
                        "dG0_f": -1174.6800000000001, 
                        "nH": 11, 
                        "nMg": 0, 
                        "ref": "ChemAxon", 
                        "z": -3
                    }, 
                    {
                        "dG0_f": -1232.6400000000001, 
                        "nH": 12, 
                        "nMg": 0, 
                        "ref": "ChemAxon", 
                        "z": -2
                    }, 
                    {
                        "dG0_f": -1268.3, 
                        "nH": 13, 
                        "nMg": 0, 
                        "ref": "ChemAxon", 
                        "z": -1
                    }, 
                    {
                        "dG0_f": -1278.1700000000001, 
                        "nH": 14, 
                        "nMg": 0, 
                        "ref": "ChemAxon", 
                        "z": 0
                    }, 
                    {
                        "dG0_f": -1284.1600000000001, 
                        "nH": 15, 
                        "nMg": 0, 
                        "ref": "ChemAxon", 
                        "z": 1
                    }
                ]
            }
        ]
    }, 
    {
        "CID": "C00145", 
        "InChI": null, 
        "error": "The compound C00145 does not have a value for its formation energy of any of its pseudoisomers", 
        "formula": "HSR", 
        "from_kegg": "True", 
        "mass": null, 
        "name": "Thiol", 
        "names": [
            "Mercaptan", 
            "Thiol"
        ], 
        "num_electrons": null
    }, 
    {
        "CID": "C00146", 
        "InChI": "InChI=1S/C6H6O/c7-6-4-2-1-3-5-6/h1-5,7H", 
        "formula": "C6H6O", 
        "from_kegg": "True", 
        "mass": 94.0419, 
        "name": "Phenol", 
        "names": [
            "Benzenol", 
            "Hydroxybenzene", 
            "Phenic acid", 
            "Phenol", 
            "Phenylic acid"
        ], 
        "num_electrons": 50, 
        "pmaps": [
            {
                "priority": 1, 
                "source": "Component Contribution (2013)", 
                "species": [
                    {
                        "dG0_f": -5.9100000000000001, 
                        "nH": 5, 
                        "nMg": 0, 
                        "ref": "", 
                        "z": -1
                    }, 
                    {
                        "dG0_f": -63.07, 
                        "nH": 6, 
                        "nMg": 0, 
                        "ref": "ChemAxon", 
                        "z": 0
                    }
                ]
            }
        ]
    }, 
    {
        "CID": "C00147", 
        "InChI": "InChI=1S/C5H5N5/c6-4-3-5(9-1-7-3)10-2-8-4/h1-2H,(H3,6,7,8,9,10)", 
        "formula": "C5H5N5", 
        "from_kegg": "True", 
        "mass": 135.0545, 
        "name": "Adenine", 
        "names": [
            "6-Aminopurine", 
            "Adenine"
        ], 
        "num_electrons": 70, 
        "pmaps": [
            {
                "priority": 1, 
                "source": "Component Contribution (2013)", 
                "species": [
                    {
                        "dG0_f": 367.06, 
                        "nH": 4, 
                        "nMg": 0, 
                        "ref": "", 
                        "z": -1
                    }, 
                    {
                        "dG0_f": 308.36000000000001, 
                        "nH": 5, 
                        "nMg": 0, 
                        "ref": "ChemAxon", 
                        "z": 0
                    }, 
                    {
                        "dG0_f": 278.00999999999999, 
                        "nH": 6, 
                        "nMg": 0, 
                        "ref": "ChemAxon", 
                        "z": 1
                    }
                ]
            }, 
            {
                "priority": 2, 
                "source": "Alberty (2006)", 
                "species": [
                    {
                        "dG0_f": 369.69999999999999, 
                        "nH": 4, 
                        "nMg": 0, 
                        "ref": "", 
                        "z": -1
                    }, 
                    {
                        "dG0_f": 313.39999999999998, 
                        "nH": 5, 
                        "nMg": 0, 
                        "ref": "", 
                        "z": 0
                    }, 
                    {
                        "dG0_f": 289.43000000000001, 
                        "nH": 6, 
                        "nMg": 0, 
                        "ref": "", 
                        "z": 1
                    }
                ]
            }
        ]
    }, 
    {
        "CID": "C00148", 
        "InChI": "InChI=1S/C5H9NO2/c7-5(8)4-2-1-3-6-4/h4,6H,1-3H2,(H,7,8)/t4-/m0/s1", 
        "formula": "C5H9NO2", 
        "from_kegg": "True", 
        "mass": 115.0633, 
        "name": "L-Proline", 
        "names": [
            "(S)-Proline", 
            "(s)-proline", 
            "2-Pyrrolidinecarboxylic acid", 
            "L-Proline"
        ], 
        "num_electrons": 62, 
        "pmaps": [
            {
                "priority": 1, 
                "source": "Component Contribution (2013)", 
                "species": [
                    {
                        "dG0_f": -263.5, 
                        "nH": 8, 
                        "nMg": 0, 
                        "ref": "", 
                        "z": -1
                    }, 
                    {
                        "dG0_f": -328.13999999999999, 
                        "nH": 9, 
                        "nMg": 0, 
                        "ref": "ChemAxon", 
                        "z": 0
                    }, 
                    {
                        "dG0_f": -339.20999999999998, 
                        "nH": 10, 
                        "nMg": 0, 
                        "ref": "ChemAxon", 
                        "z": 1
                    }
                ]
            }
        ]
    }, 
    {
        "CID": "C00149", 
        "InChI": "InChI=1S/C4H6O5/c5-2(4(8)9)1-3(6)7/h2,5H,1H2,(H,6,7)(H,8,9)/t2-/m0/s1", 
        "formula": "C4H6O5", 
        "from_kegg": "True", 
        "mass": 134.0215, 
        "name": "(S)-Malate", 
        "names": [
            "(S)-Malate", 
            "L-2-Hydroxybutanedioic acid", 
            "L-Apple acid", 
            "L-Malate", 
            "L-Malic acid", 
            "Malate", 
            "Malic acid"
        ], 
        "num_electrons": 70, 
        "pmaps": [
            {
                "priority": 1, 
                "source": "Component Contribution (2013)", 
                "species": [
                    {
                        "dG0_f": -843.37, 
                        "nH": 4, 
                        "nMg": 0, 
                        "ref": "", 
                        "z": -2
                    }, 
                    {
                        "dG0_f": -872.63999999999999, 
                        "nH": 5, 
                        "nMg": 0, 
                        "ref": "ChemAxon", 
                        "z": -1
                    }, 
                    {
                        "dG0_f": -890.88999999999999, 
                        "nH": 6, 
                        "nMg": 0, 
                        "ref": "ChemAxon", 
                        "z": 0
                    }
                ]
            }, 
            {
                "priority": 2, 
                "source": "Alberty (2006)", 
                "species": [
                    {
                        "dG0_f": -842.65999999999997, 
                        "nH": 4, 
                        "nMg": 0, 
                        "ref": "", 
                        "z": -2
                    }, 
                    {
                        "dG0_f": -872.67999999999995, 
                        "nH": 5, 
                        "nMg": 0, 
                        "ref": "", 
                        "z": -1
                    }, 
                    {
                        "dG0_f": -892.10000000000002, 
                        "nH": 6, 
                        "nMg": 0, 
                        "ref": "", 
                        "z": 0
                    }
                ]
            }
        ]
    }, 
    {
        "CID": "C00150", 
        "InChI": "InChI=1S/Mo", 
        "error": "The compound C00150 does not have a value for its formation energy of any of its pseudoisomers", 
        "formula": "Mo", 
        "from_kegg": "True", 
        "mass": 97.9054, 
        "name": "Molybdenum", 
        "names": [
            "Molybdenum"
        ], 
        "num_electrons": 42
    }, 
    {
        "CID": "C00151", 
        "InChI": null, 
        "error": "The compound C00151 does not have a value for its formation energy of any of its pseudoisomers", 
        "formula": "C2H4NO2R", 
        "from_kegg": "True", 
        "mass": null, 
        "name": "L-Amino acid", 
        "names": [
            "L-2-Amino acid", 
            "L-Amino acid"
        ], 
        "num_electrons": null
    }, 
    {
        "CID": "C00152", 
        "InChI": "InChI=1S/C4H8N2O3/c5-2(4(8)9)1-3(6)7/h2H,1,5H2,(H2,6,7)(H,8,9)/t2-/m0/s1", 
        "formula": "C4H8N2O3", 
        "from_kegg": "True", 
        "mass": 132.0535, 
        "name": "L-Asparagine", 
        "names": [
            "2-Aminosuccinamic acid", 
            "L-Asparagine"
        ], 
        "num_electrons": 70, 
        "pmaps": [
            {
                "priority": 1, 
                "source": "Component Contribution (2013)", 
                "species": [
                    {
                        "dG0_f": -477.83999999999997, 
                        "nH": 7, 
                        "nMg": 0, 
                        "ref": "", 
                        "z": -1
                    }, 
                    {
                        "dG0_f": -525.92999999999995, 
                        "nH": 8, 
                        "nMg": 0, 
                        "ref": "ChemAxon", 
                        "z": 0
                    }, 
                    {
                        "dG0_f": -537.34000000000003, 
                        "nH": 9, 
                        "nMg": 0, 
                        "ref": "ChemAxon", 
                        "z": 1
                    }
                ]
            }, 
            {
                "priority": 2, 
                "source": "Alberty (2006)", 
                "species": [
                    {
                        "dG0_f": -475.69999999999999, 
                        "nH": 7, 
                        "nMg": 0, 
                        "ref": "", 
                        "z": -1
                    }, 
                    {
                        "dG0_f": -525.92999999999995, 
                        "nH": 8, 
                        "nMg": 0, 
                        "ref": "", 
                        "z": 0
                    }, 
                    {
                        "dG0_f": -537.89999999999998, 
                        "nH": 9, 
                        "nMg": 0, 
                        "ref": "", 
                        "z": 1
                    }
                ]
            }
        ]
    }, 
    {
        "CID": "C00153", 
        "InChI": "InChI=1S/C6H6N2O/c7-6(9)5-2-1-3-8-4-5/h1-4H,(H2,7,9)", 
        "formula": "C6H6N2O", 
        "from_kegg": "True", 
        "mass": 122.048, 
        "name": "Nicotinamide", 
        "names": [
            "Niacinamide", 
            "Nicotinamide", 
            "Nicotinic acid amide", 
            "Vitamin PP"
        ], 
        "num_electrons": 64, 
        "pmaps": [
            {
                "priority": 1, 
                "source": "Component Contribution (2013)", 
                "species": [
                    {
                        "dG0_f": 36.369999999999997, 
                        "nH": 5, 
                        "nMg": 0, 
                        "ref": "", 
                        "z": -1
                    }, 
                    {
                        "dG0_f": -40.020000000000003, 
                        "nH": 6, 
                        "nMg": 0, 
                        "ref": "ChemAxon", 
                        "z": 0
                    }, 
                    {
                        "dG0_f": -60.729999999999997, 
                        "nH": 7, 
                        "nMg": 0, 
                        "ref": "ChemAxon", 
                        "z": 1
                    }
                ]
            }
        ]
    }, 
    {
        "CID": "C00154", 
        "InChI": "InChI=1S/C37H66N7O17P3S/c1-4-5-6-7-8-9-10-11-12-13-14-15-16-17-28(46)65-21-20-39-27(45)18-19-40-35(49)32(48)37(2,3)23-58-64(55,56)61-63(53,54)57-22-26-31(60-62(50,51)52)30(47)36(59-26)44-25-43-29-33(38)41-24-42-34(29)44/h24-26,30-32,36,47-48H,4-23H2,1-3H3,(H,39,45)(H,40,49)(H,53,54)(H,55,56)(H2,38,41,42)(H2,50,51,52)/t26-,30-,31-,32?,36-/m1/s1", 
        "formula": "C37H66N7O17P3S", 
        "from_kegg": "True", 
        "mass": 1005.3449, 
        "name": "Palmitoyl-CoA", 
        "names": [
            "Hexadecanoyl-CoA", 
            "Palmitoyl-CoA"
        ], 
        "num_electrons": 534, 
        "pmaps": [
            {
                "priority": 1, 
                "source": "Component Contribution (2013)", 
                "species": [
                    {
                        "dG0_f": -3066.4499999999998, 
                        "nH": 61, 
                        "nMg": 0, 
                        "ref": "", 
                        "z": -5
                    }, 
                    {
                        "dG0_f": -3138.3899999999999, 
                        "nH": 62, 
                        "nMg": 0, 
                        "ref": "ChemAxon", 
                        "z": -4
                    }, 
                    {
                        "dG0_f": -3172.3899999999999, 
                        "nH": 63, 
                        "nMg": 0, 
                        "ref": "ChemAxon", 
                        "z": -3
                    }, 
                    {
                        "dG0_f": -3201.25, 
                        "nH": 64, 
                        "nMg": 0, 
                        "ref": "ChemAxon", 
                        "z": -2
                    }, 
                    {
                        "dG0_f": -3220.48, 
                        "nH": 65, 
                        "nMg": 0, 
                        "ref": "ChemAxon", 
                        "z": -1
                    }, 
                    {
                        "dG0_f": -3235.77, 
                        "nH": 66, 
                        "nMg": 0, 
                        "ref": "ChemAxon", 
                        "z": 0
                    }, 
                    {
                        "dG0_f": -3246.21, 
                        "nH": 67, 
                        "nMg": 0, 
                        "ref": "ChemAxon", 
                        "z": 1
                    }, 
                    {
                        "dG0_f": -3250.8299999999999, 
                        "nH": 68, 
                        "nMg": 0, 
                        "ref": "ChemAxon", 
                        "z": 2
                    }
                ]
            }
        ]
    }, 
    {
        "CID": "C00155", 
        "InChI": "InChI=1S/C4H9NO2S/c5-3(1-2-8)4(6)7/h3,8H,1-2,5H2,(H,6,7)/t3-/m0/s1", 
        "formula": "C4H9NO2S", 
        "from_kegg": "True", 
        "mass": 135.0354, 
        "name": "L-Homocysteine", 
        "names": [
            "L-2-Amino-4-mercaptobutyric acid", 
            "L-Homocysteine"
        ], 
        "num_electrons": 72, 
        "pmaps": [
            {
                "priority": 1, 
                "source": "Component Contribution (2013)", 
                "species": [
                    {
                        "dG0_f": -224.77000000000001, 
                        "nH": 7, 
                        "nMg": 0, 
                        "ref": "", 
                        "z": -2
                    }, 
                    {
                        "dG0_f": -283.41000000000003, 
                        "nH": 8, 
                        "nMg": 0, 
                        "ref": "ChemAxon", 
                        "z": -1
                    }, 
                    {
                        "dG0_f": -337.10000000000002, 
                        "nH": 9, 
                        "nMg": 0, 
                        "ref": "ChemAxon", 
                        "z": 0
                    }, 
                    {
                        "dG0_f": -351.13, 
                        "nH": 10, 
                        "nMg": 0, 
                        "ref": "ChemAxon", 
                        "z": 1
                    }
                ]
            }
        ]
    }, 
    {
        "CID": "C00156", 
        "InChI": "InChI=1S/C7H6O3/c8-6-3-1-5(2-4-6)7(9)10/h1-4,8H,(H,9,10)", 
        "formula": "C7H6O3", 
        "from_kegg": "True", 
        "mass": 138.0317, 
        "name": "4-Hydroxybenzoate", 
        "names": [
            "4-Hydroxybenzoate", 
            "4-Hydroxybenzoic acid", 
            "Hydroxybenzenecarboxylic acid", 
            "Hydroxybenzoic acid"
        ], 
        "num_electrons": 72, 
        "pmaps": [
            {
                "priority": 1, 
                "source": "Component Contribution (2013)", 
                "species": [
                    {
                        "dG0_f": -344.61000000000001, 
                        "nH": 4, 
                        "nMg": 0, 
                        "ref": "", 
                        "z": -2
                    }, 
                    {
                        "dG0_f": -399.77999999999997, 
                        "nH": 5, 
                        "nMg": 0, 
                        "ref": "ChemAxon", 
                        "z": -1
                    }, 
                    {
                        "dG0_f": -424.76999999999998, 
                        "nH": 6, 
                        "nMg": 0, 
                        "ref": "ChemAxon", 
                        "z": 0
                    }
                ]
            }
        ]
    }, 
    {
        "CID": "C00157", 
        "InChI": null, 
        "error": "The compound C00157 does not have a value for its formation energy of any of its pseudoisomers", 
        "formula": "C10H18NO8PR2", 
        "from_kegg": "True", 
        "mass": null, 
        "name": "Phosphatidylcholine", 
        "names": [
            "1,2-Diacyl-sn-glycero-3-phosphocholine", 
            "3-sn-Phosphatidylcholine", 
            "Choline phosphatide", 
            "Lecithin", 
            "Phosphatidyl-N-trimethylethanolamine", 
            "Phosphatidylcholine"
        ], 
        "num_electrons": null
    }, 
    {
        "CID": "C00158", 
        "InChI": "InChI=1S/C6H8O7/c7-3(8)1-6(13,5(11)12)2-4(9)10/h13H,1-2H2,(H,7,8)(H,9,10)(H,11,12)", 
        "formula": "C6H8O7", 
        "from_kegg": "True", 
        "mass": 192.027, 
        "name": "Citrate", 
        "names": [
            "2-Hydroxy-1,2,3-propanetricarboxylic acid", 
            "2-Hydroxytricarballylic acid", 
            "Citrate", 
            "Citric acid"
        ], 
        "num_electrons": 100, 
        "pmaps": [
            {
                "priority": 1, 
                "source": "Component Contribution (2013)", 
                "species": [
                    {
                        "dG0_f": -1081.0799999999999, 
                        "nH": 4, 
                        "nMg": 0, 
                        "ref": "", 
                        "z": -4
                    }, 
                    {
                        "dG0_f": -1160.49, 
                        "nH": 5, 
                        "nMg": 0, 
                        "ref": "ChemAxon", 
                        "z": -3
                    }, 
                    {
                        "dG0_f": -1191.24, 
                        "nH": 6, 
                        "nMg": 0, 
                        "ref": "ChemAxon", 
                        "z": -2
                    }, 
                    {
                        "dG0_f": -1217.8800000000001, 
                        "nH": 7, 
                        "nMg": 0, 
                        "ref": "ChemAxon", 
                        "z": -1
                    }, 
                    {
                        "dG0_f": -1235.28, 
                        "nH": 8, 
                        "nMg": 0, 
                        "ref": "ChemAxon", 
                        "z": 0
                    }
                ]
            }, 
            {
                "priority": 2, 
                "source": "Alberty (2006)", 
                "species": [
                    {
                        "dG0_f": -1162.6900000000001, 
                        "nH": 5, 
                        "nMg": 0, 
                        "ref": "", 
                        "z": -3
                    }, 
                    {
                        "dG0_f": -1199.1800000000001, 
                        "nH": 6, 
                        "nMg": 0, 
                        "ref": "", 
                        "z": -2
                    }, 
                    {
                        "dG0_f": -1226.3299999999999, 
                        "nH": 7, 
                        "nMg": 0, 
                        "ref": "", 
                        "z": -1
                    }, 
                    {
                        "dG0_f": -1244.2, 
                        "nH": 8, 
                        "nMg": 0, 
                        "ref": "", 
                        "z": 0
                    }
                ]
            }
        ]
    }, 
    {
        "CID": "C00159", 
        "InChI": "InChI=1S/C6H12O6/c7-1-2-3(8)4(9)5(10)6(11)12-2/h2-11H,1H2/t2-,3-,4+,5+,6?/m1/s1", 
        "formula": "C6H12O6", 
        "from_kegg": "True", 
        "mass": 180.0634, 
        "name": "D-Mannose", 
        "names": [
            "Carubinose", 
            "D-Mannose", 
            "Mannose", 
            "Seminose"
        ], 
        "num_electrons": 96, 
        "pmaps": [
            {
                "priority": 1, 
                "source": "Component Contribution (2013)", 
                "species": [
                    {
                        "dG0_f": -697.34000000000003, 
                        "nH": 9, 
                        "nMg": 0, 
                        "ref": "", 
                        "z": -3
                    }, 
                    {
                        "dG0_f": -774.80999999999995, 
                        "nH": 10, 
                        "nMg": 0, 
                        "ref": "ChemAxon", 
                        "z": -2
                    }, 
                    {
                        "dG0_f": -847.21000000000004, 
                        "nH": 11, 
                        "nMg": 0, 
                        "ref": "ChemAxon", 
                        "z": -1
                    }, 
                    {
                        "dG0_f": -911.66999999999996, 
                        "nH": 12, 
                        "nMg": 0, 
                        "ref": "ChemAxon", 
                        "z": 0
                    }
                ]
            }, 
            {
                "priority": 2, 
                "source": "Alberty (2006)", 
                "species": [
                    {
                        "dG0_f": -910.0, 
                        "nH": 12, 
                        "nMg": 0, 
                        "ref": "", 
                        "z": 0
                    }
                ]
            }
        ]
    }, 
    {
        "CID": "C00160", 
        "InChI": "InChI=1S/C2H4O3/c3-1-2(4)5/h3H,1H2,(H,4,5)", 
        "formula": "C2H4O3", 
        "from_kegg": "True", 
        "mass": 76.016, 
        "name": "Glycolate", 
        "names": [
            "Glycolate", 
            "Glycolic acid", 
            "Hydroxyacetic acid"
        ], 
        "num_electrons": 40, 
        "pmaps": [
            {
                "priority": 1, 
                "source": "Component Contribution (2013)", 
                "species": [
                    {
                        "dG0_f": -537.77999999999997, 
                        "nH": 3, 
                        "nMg": 0, 
                        "ref": "", 
                        "z": -1
                    }, 
                    {
                        "dG0_f": -557.90999999999997, 
                        "nH": 4, 
                        "nMg": 0, 
                        "ref": "ChemAxon", 
                        "z": 0
                    }
                ]
            }, 
            {
                "priority": 2, 
                "source": "Alberty (2006)", 
                "species": [
                    {
                        "dG0_f": -530.95000000000005, 
                        "nH": 3, 
                        "nMg": 0, 
                        "ref": "", 
                        "z": -1
                    }, 
                    {
                        "dG0_f": -552.79999999999995, 
                        "nH": 4, 
                        "nMg": 0, 
                        "ref": "", 
                        "z": 0
                    }
                ]
            }
        ]
    }, 
    {
        "CID": "C00161", 
        "InChI": null, 
        "error": "The compound C00161 does not have a value for its formation energy of any of its pseudoisomers", 
        "formula": "C2HO3R", 
        "from_kegg": "True", 
        "mass": null, 
        "name": "2-Oxo acid", 
        "names": [
            "2-Oxo acid", 
            "2-Oxocarboxylate"
        ], 
        "num_electrons": null
    }, 
    {
        "CID": "C00162", 
        "InChI": null, 
        "error": "The compound C00162 does not have a value for its formation energy of any of its pseudoisomers", 
        "formula": "CHO2R", 
        "from_kegg": "True", 
        "mass": null, 
        "name": "Fatty acid", 
        "names": [
            "Fatty acid"
        ], 
        "num_electrons": null
    }, 
    {
        "CID": "C00163", 
        "InChI": "InChI=1S/C3H6O2/c1-2-3(4)5/h2H2,1H3,(H,4,5)", 
        "formula": "C3H6O2", 
        "from_kegg": "True", 
        "mass": 74.0368, 
        "name": "Propanoate", 
        "names": [
            "Propanoate", 
            "Propanoic acid", 
            "Propionate", 
            "Propionic acid"
        ], 
        "num_electrons": 40, 
        "pmaps": [
            {
                "priority": 1, 
                "source": "Component Contribution (2013)", 
                "species": [
                    {
                        "dG0_f": -362.22000000000003, 
                        "nH": 5, 
                        "nMg": 0, 
                        "ref": "", 
                        "z": -1
                    }, 
                    {
                        "dG0_f": -389.31999999999999, 
                        "nH": 6, 
                        "nMg": 0, 
                        "ref": "ChemAxon", 
                        "z": 0
                    }
                ]
            }
        ]
    }, 
    {
        "CID": "C00164", 
        "InChI": "InChI=1S/C4H6O3/c1-3(5)2-4(6)7/h2H2,1H3,(H,6,7)", 
        "formula": "C4H6O3", 
        "from_kegg": "True", 
        "mass": 102.0317, 
        "name": "Acetoacetate", 
        "names": [
            "3-Oxobutanoate", 
            "3-Oxobutanoic acid", 
            "3-oxobutanoate", 
            "Acetoacetate", 
            "Acetoacetic acid", 
            "beta-Ketobutyric acid"
        ], 
        "num_electrons": 54, 
        "pmaps": [
            {
                "priority": 1, 
                "source": "Component Contribution (2013)", 
                "species": [
                    {
                        "dG0_f": -482.61000000000001, 
                        "nH": 5, 
                        "nMg": 0, 
                        "ref": "", 
                        "z": -1
                    }, 
                    {
                        "dG0_f": -505.54000000000002, 
                        "nH": 6, 
                        "nMg": 0, 
                        "ref": "ChemAxon", 
                        "z": 0
                    }
                ]
            }, 
            {
                "priority": 2, 
                "source": "Alberty (2006)", 
                "species": [
                    {
                        "dG0_f": -482.49000000000001, 
                        "nH": 5, 
                        "nMg": 0, 
                        "ref": "", 
                        "z": 0
                    }
                ]
            }
        ]
    }, 
    {
        "CID": "C00165", 
        "InChI": null, 
        "error": "The compound C00165 does not have a value for its formation energy of any of its pseudoisomers", 
        "formula": "C5H6O5R2", 
        "from_kegg": "True", 
        "mass": null, 
        "name": "Diacylglycerol", 
        "names": [
            "Diacylglycerol", 
            "Diglyceride"
        ], 
        "num_electrons": null
    }, 
    {
        "CID": "C00166", 
        "InChI": "InChI=1S/C9H8O3/c10-8(9(11)12)6-7-4-2-1-3-5-7/h1-5H,6H2,(H,11,12)", 
        "formula": "C9H8O3", 
        "from_kegg": "True", 
        "mass": 164.0473, 
        "name": "Phenylpyruvate", 
        "names": [
            "3-Phenyl-2-oxopropanoate", 
            "Phenylpyruvate", 
            "Phenylpyruvic acid", 
            "alpha-Ketohydrocinnamic acid", 
            "keto-Phenylpyruvate"
        ], 
        "num_electrons": 86, 
        "pmaps": [
            {
                "priority": 1, 
                "source": "Component Contribution (2013)", 
                "species": [
                    {
                        "dG0_f": -305.16000000000003, 
                        "nH": 7, 
                        "nMg": 0, 
                        "ref": "", 
                        "z": -1
                    }, 
                    {
                        "dG0_f": -324.16000000000003, 
                        "nH": 8, 
                        "nMg": 0, 
                        "ref": "ChemAxon", 
                        "z": 0
                    }
                ]
            }
        ]
    }, 
    {
        "CID": "C00167", 
        "InChI": "InChI=1S/C15H22N2O18P2/c18-5-1-2-17(15(26)16-5)12-9(22)6(19)4(32-12)3-31-36(27,28)35-37(29,30)34-14-10(23)7(20)8(21)11(33-14)13(24)25/h1-2,4,6-12,14,19-23H,3H2,(H,24,25)(H,27,28)(H,29,30)(H,16,18,26)/t4-,6-,7+,8+,9-,10-,11+,12-,14-/m1/s1", 
        "formula": "C15H22N2O18P2", 
        "from_kegg": "True", 
        "mass": 580.0343, 
        "name": "UDP-glucuronate", 
        "names": [
            "UDP-D-glucuronate", 
            "UDP-alpha-D-glucuronate", 
            "UDP-glucuronate", 
            "UDPglucuronate"
        ], 
        "num_electrons": 300, 
        "pmaps": [
            {
                "priority": 1, 
                "source": "Component Contribution (2013)", 
                "species": [
                    {
                        "dG0_f": -3070.1399999999999, 
                        "nH": 15, 
                        "nMg": 0, 
                        "ref": "", 
                        "z": -7
                    }, 
                    {
                        "dG0_f": -3146.8200000000002, 
                        "nH": 16, 
                        "nMg": 0, 
                        "ref": "ChemAxon", 
                        "z": -6
                    }, 
                    {
                        "dG0_f": -3219.9499999999998, 
                        "nH": 17, 
                        "nMg": 0, 
                        "ref": "ChemAxon", 
                        "z": -5
                    }, 
                    {
                        "dG0_f": -3289.5, 
                        "nH": 18, 
                        "nMg": 0, 
                        "ref": "ChemAxon", 
                        "z": -4
                    }, 
                    {
                        "dG0_f": -3344.8299999999999, 
                        "nH": 19, 
                        "nMg": 0, 
                        "ref": "ChemAxon", 
                        "z": -3
                    }, 
                    {
                        "dG0_f": -3365.1399999999999, 
                        "nH": 20, 
                        "nMg": 0, 
                        "ref": "ChemAxon", 
                        "z": -2
                    }, 
                    {
                        "dG0_f": -3381.6900000000001, 
                        "nH": 21, 
                        "nMg": 0, 
                        "ref": "ChemAxon", 
                        "z": -1
                    }, 
                    {
                        "dG0_f": -3391.3899999999999, 
                        "nH": 22, 
                        "nMg": 0, 
                        "ref": "ChemAxon", 
                        "z": 0
                    }
                ]
            }
        ]
    }, 
    {
        "CID": "C00168", 
        "InChI": "InChI=1S/C3H4O4/c4-1-2(5)3(6)7/h4H,1H2,(H,6,7)", 
        "formula": "C3H4O4", 
        "from_kegg": "True", 
        "mass": 104.011, 
        "name": "Hydroxypyruvate", 
        "names": [
            "3-Hydroxypyruvate", 
            "3-Hydroxypyruvic acid", 
            "Hydroxypyruvate", 
            "Hydroxypyruvic acid"
        ], 
        "num_electrons": 54, 
        "pmaps": [
            {
                "priority": 1, 
                "source": "Component Contribution (2013)", 
                "species": [
                    {
                        "dG0_f": -613.46000000000004, 
                        "nH": 3, 
                        "nMg": 0, 
                        "ref": "", 
                        "z": -1
                    }, 
                    {
                        "dG0_f": -628.12, 
                        "nH": 4, 
                        "nMg": 0, 
                        "ref": "ChemAxon", 
                        "z": 0
                    }
                ]
            }, 
            {
                "priority": 2, 
                "source": "Alberty (2006)", 
                "species": [
                    {
                        "dG0_f": -608.54999999999995, 
                        "nH": 3, 
                        "nMg": 0, 
                        "ref": "", 
                        "z": -1
                    }, 
                    {
                        "dG0_f": -630.20000000000005, 
                        "nH": 4, 
                        "nMg": 0, 
                        "ref": "", 
                        "z": 0
                    }
                ]
            }
        ]
    }, 
    {
        "CID": "C00169", 
        "InChI": "InChI=1S/CH4NO5P/c2-1(3)7-8(4,5)6/h(H2,2,3)(H2,4,5,6)", 
        "formula": "CH4NO5P", 
        "from_kegg": "True", 
        "mass": 140.9827, 
        "name": "Carbamoyl phosphate", 
        "names": [
            "Carbamoyl phosphate"
        ], 
        "num_electrons": 72, 
        "pmaps": [
            {
                "priority": 1, 
                "source": "Component Contribution (2013)", 
                "species": [
                    {
                        "dG0_f": -1232.98, 
                        "nH": 2, 
                        "nMg": 0, 
                        "ref": "", 
                        "z": -2
                    }, 
                    {
                        "dG0_f": -1267.95, 
                        "nH": 3, 
                        "nMg": 0, 
                        "ref": "ChemAxon", 
                        "z": -1
                    }, 
                    {
                        "dG0_f": -1274.23, 
                        "nH": 4, 
                        "nMg": 0, 
                        "ref": "ChemAxon", 
                        "z": 0
                    }
                ]
            }
        ]
    }, 
    {
        "CID": "C00170", 
        "InChI": "InChI=1S/C11H15N5O3S/c1-20-2-5-7(17)8(18)11(19-5)16-4-15-6-9(12)13-3-14-10(6)16/h3-5,7-8,11,17-18H,2H2,1H3,(H2,12,13,14)/t5-,7-,8-,11-/m1/s1", 
        "formula": "C11H15N5O3S", 
        "from_kegg": "True", 
        "mass": 297.0896, 
        "name": "5'-Methylthioadenosine", 
        "names": [
            "5 '-methylthioadenosine", 
            "5'-Deoxy-5'-(methylthio)adenosine", 
            "5'-Methylthioadenosine", 
            "5-Methylthioadenosine", 
            "MTA", 
            "Methylthioadenosine", 
            "S-Methyl-5'-thioadenosine", 
            "Thiomethyladenosine"
        ], 
        "num_electrons": 156, 
        "pmaps": [
            {
                "priority": 1, 
                "source": "Component Contribution (2013)", 
                "species": [
                    {
                        "dG0_f": 56.299999999999997, 
                        "nH": 14, 
                        "nMg": 0, 
                        "ref": "", 
                        "z": -1
                    }, 
                    {
                        "dG0_f": -14.84, 
                        "nH": 15, 
                        "nMg": 0, 
                        "ref": "ChemAxon", 
                        "z": 0
                    }, 
                    {
                        "dG0_f": -44.049999999999997, 
                        "nH": 16, 
                        "nMg": 0, 
                        "ref": "ChemAxon", 
                        "z": 1
                    }, 
                    {
                        "dG0_f": -59.619999999999997, 
                        "nH": 17, 
                        "nMg": 0, 
                        "ref": "ChemAxon", 
                        "z": 2
                    }
                ]
            }
        ]
    }, 
    {
        "CID": "C00171", 
        "InChI": null, 
        "error": "The compound C00171 does not have a value for its formation energy of any of its pseudoisomers", 
        "formula": "C5H10O7PR", 
        "from_kegg": "True", 
        "mass": null, 
        "name": "5'-Phosphomononucleotide", 
        "names": [
            "5'-Phosphomononucleotide"
        ], 
        "num_electrons": null
    }, 
    {
        "CID": "C00172", 
        "InChI": null, 
        "error": "The compound C00172 does not have a value for its formation energy of any of its pseudoisomers", 
        "formula": "C10H19O16P3R2(C5H8O6PR)n", 
        "from_kegg": "True", 
        "mass": null, 
        "name": "3'-Phosphooligonucleotide", 
        "names": [
            "3'-Phosphooligonucleotide"
        ], 
        "num_electrons": null
    }, 
    {
        "CID": "C00173", 
        "InChI": null, 
        "error": "The compound C00173 does not have a value for its formation energy of any of its pseudoisomers", 
        "formula": "C3H4OSR2", 
        "from_kegg": "True", 
        "mass": null, 
        "name": "Acyl-[acyl-carrier protein]", 
        "names": [
            "Acyl-[acyl-carrier protein]", 
            "Long-chain-acyl-[acyl-carrier protein]"
        ], 
        "num_electrons": null
    }, 
    {
        "CID": "C00174", 
        "InChI": null, 
        "error": "The compound C00174 does not have a value for its formation energy of any of its pseudoisomers", 
        "formula": null, 
        "from_kegg": "True", 
        "mass": null, 
        "name": "Acid", 
        "names": [
            "Acid"
        ], 
        "num_electrons": null
    }, 
    {
        "CID": "C00175", 
        "InChI": "InChI=1S/Co/q+2", 
        "error": "The compound C00175 does not have a value for its formation energy of any of its pseudoisomers", 
        "formula": "Co", 
        "from_kegg": "True", 
        "mass": 58.9332, 
        "name": "Cobalt ion", 
        "names": [
            "Co(II)", 
            "Co2+", 
            "Cobalt ion", 
            "Cobalt(2+)"
        ], 
        "num_electrons": 25
    }, 
    {
        "CID": "C00176", 
        "InChI": null, 
        "error": "The compound C00176 does not have a value for its formation energy of any of its pseudoisomers", 
        "formula": "C12H9N4O2R", 
        "from_kegg": "True", 
        "mass": null, 
        "name": "Flavin", 
        "names": [
            "Flavin"
        ], 
        "num_electrons": null
    }, 
    {
        "CID": "C00177", 
        "InChI": "InChI=1S/CN/c1-2/q-1", 
        "error": "The compound C00177 does not have a value for its formation energy of any of its pseudoisomers", 
        "formula": "CN", 
        "from_kegg": "True", 
        "mass": 26.0031, 
        "name": "Cyanide", 
        "names": [
            "CN-", 
            "Cyanide", 
            "Cyano", 
            "Prussiate"
        ], 
        "num_electrons": 14
    }, 
    {
        "CID": "C00178", 
        "InChI": "InChI=1S/C5H6N2O2/c1-3-2-6-5(9)7-4(3)8/h2H,1H3,(H2,6,7,8,9)", 
        "formula": "C5H6N2O2", 
        "from_kegg": "True", 
        "mass": 126.0429, 
        "name": "Thymine", 
        "names": [
            "5-Methyluracil", 
            "Thymine"
        ], 
        "num_electrons": 66, 
        "pmaps": [
            {
                "priority": 1, 
                "source": "Component Contribution (2013)", 
                "species": [
                    {
                        "dG0_f": -207.40000000000001, 
                        "nH": 5, 
                        "nMg": 0, 
                        "ref": "", 
                        "z": -1
                    }, 
                    {
                        "dG0_f": -264.56999999999999, 
                        "nH": 6, 
                        "nMg": 0, 
                        "ref": "ChemAxon", 
                        "z": 0
                    }
                ]
            }
        ]
    }, 
    {
        "CID": "C00179", 
        "InChI": "InChI=1S/C5H14N4/c6-3-1-2-4-9-5(7)8/h1-4,6H2,(H4,7,8,9)", 
        "formula": "C5H14N4", 
        "from_kegg": "True", 
        "mass": 130.1218, 
        "name": "Agmatine", 
        "names": [
            "(4-Aminobutyl) guanidine", 
            "Agmatine"
        ], 
        "num_electrons": 72, 
        "pmaps": [
            {
                "priority": 1, 
                "source": "Component Contribution (2013)", 
                "species": [
                    {
                        "dG0_f": 129.43000000000001, 
                        "nH": 14, 
                        "nMg": 0, 
                        "ref": "", 
                        "z": 0
                    }, 
                    {
                        "dG0_f": 57.490000000000002, 
                        "nH": 15, 
                        "nMg": 0, 
                        "ref": "ChemAxon", 
                        "z": 1
                    }, 
                    {
                        "dG0_f": 1.6899999999999999, 
                        "nH": 16, 
                        "nMg": 0, 
                        "ref": "ChemAxon", 
                        "z": 2
                    }
                ]
            }
        ]
    }, 
    {
        "CID": "C00180", 
        "InChI": "InChI=1S/C7H6O2/c8-7(9)6-4-2-1-3-5-6/h1-5H,(H,8,9)", 
        "formula": "C7H6O2", 
        "from_kegg": "True", 
        "mass": 122.0368, 
        "name": "Benzoate", 
        "names": [
            "Benzenecarboxylic acid", 
            "Benzoate", 
            "Benzoic acid", 
            "Dracylic acid", 
            "Phenylformic acid"
        ], 
        "num_electrons": 64, 
        "pmaps": [
            {
                "priority": 1, 
                "source": "Component Contribution (2013)", 
                "species": [
                    {
                        "dG0_f": -230.09999999999999, 
                        "nH": 5, 
                        "nMg": 0, 
                        "ref": "", 
                        "z": -1
                    }, 
                    {
                        "dG0_f": -253.38, 
                        "nH": 6, 
                        "nMg": 0, 
                        "ref": "ChemAxon", 
                        "z": 0
                    }
                ]
            }
        ]
    }, 
    {
        "CID": "C00181", 
        "InChI": "InChI=1S/C5H10O5/c6-2-1-10-5(9)4(8)3(2)7/h2-9H,1H2/t2-,3+,4-,5?/m1/s1", 
        "formula": "C5H10O5", 
        "from_kegg": "True", 
        "mass": 150.0528, 
        "name": "D-Xylose", 
        "names": [
            "D-Xylose", 
            "Wood sugar"
        ], 
        "num_electrons": 80, 
        "pmaps": [
            {
                "priority": 1, 
                "source": "Component Contribution (2013)", 
                "species": [
                    {
                        "dG0_f": -534.24000000000001, 
                        "nH": 7, 
                        "nMg": 0, 
                        "ref": "", 
                        "z": -3
                    }, 
                    {
                        "dG0_f": -612.74000000000001, 
                        "nH": 8, 
                        "nMg": 0, 
                        "ref": "ChemAxon", 
                        "z": -2
                    }, 
                    {
                        "dG0_f": -685.70000000000005, 
                        "nH": 9, 
                        "nMg": 0, 
                        "ref": "ChemAxon", 
                        "z": -1
                    }, 
                    {
                        "dG0_f": -750.23000000000002, 
                        "nH": 10, 
                        "nMg": 0, 
                        "ref": "ChemAxon", 
                        "z": 0
                    }
                ]
            }, 
            {
                "priority": 2, 
                "source": "Alberty (2006)", 
                "species": [
                    {
                        "dG0_f": -750.49000000000001, 
                        "nH": 10, 
                        "nMg": 0, 
                        "ref": "", 
                        "z": 0
                    }
                ]
            }
        ]
    }, 
    {
        "CID": "C00182", 
        "InChI": "InChI=1S/C24H42O21/c25-1-5-9(28)11(30)16(35)22(41-5)39-4-8-20(45-23-17(36)12(31)10(29)6(2-26)42-23)14(33)18(37)24(43-8)44-19-7(3-27)40-21(38)15(34)13(19)32/h5-38H,1-4H2/t5-,6-,7-,8-,9-,10-,11+,12+,13-,14-,15-,16-,17-,18-,19-,20-,21+,22+,23-,24-/m1/s1", 
        "formula": "C24H42O21", 
        "from_kegg": "True", 
        "mass": 666.2219, 
        "name": "Glycogen", 
        "names": [
            "Glycogen"
        ], 
        "num_electrons": 354, 
        "pmaps": [
            {
                "priority": 1, 
                "source": "Component Contribution (2013)", 
                "species": [
                    {
                        "dG0_f": -2482.0999999999999, 
                        "nH": 36, 
                        "nMg": 0, 
                        "ref": "", 
                        "z": -6
                    }, 
                    {
                        "dG0_f": -2559.8000000000002, 
                        "nH": 37, 
                        "nMg": 0, 
                        "ref": "ChemAxon", 
                        "z": -5
                    }, 
                    {
                        "dG0_f": -2634.25, 
                        "nH": 38, 
                        "nMg": 0, 
                        "ref": "ChemAxon", 
                        "z": -4
                    }, 
                    {
                        "dG0_f": -2706.3099999999999, 
                        "nH": 39, 
                        "nMg": 0, 
                        "ref": "ChemAxon", 
                        "z": -3
                    }, 
                    {
                        "dG0_f": -2776.25, 
                        "nH": 40, 
                        "nMg": 0, 
                        "ref": "ChemAxon", 
                        "z": -2
                    }, 
                    {
                        "dG0_f": -2843.9699999999998, 
                        "nH": 41, 
                        "nMg": 0, 
                        "ref": "ChemAxon", 
                        "z": -1
                    }, 
                    {
                        "dG0_f": -2907.8099999999999, 
                        "nH": 42, 
                        "nMg": 0, 
                        "ref": "ChemAxon", 
                        "z": 0
                    }
                ]
            }
        ]
    }, 
    {
        "CID": "C00183", 
        "InChI": "InChI=1S/C5H11NO2/c1-3(2)4(6)5(7)8/h3-4H,6H2,1-2H3,(H,7,8)/t4-/m0/s1", 
        "formula": "C5H11NO2", 
        "from_kegg": "True", 
        "mass": 117.079, 
        "name": "L-Valine", 
        "names": [
            "2-Amino-3-methylbutyric acid", 
            "L-Valine"
        ], 
        "num_electrons": 64, 
        "pmaps": [
            {
                "priority": 1, 
                "source": "Component Contribution (2013)", 
                "species": [
                    {
                        "dG0_f": -303.88, 
                        "nH": 10, 
                        "nMg": 0, 
                        "ref": "", 
                        "z": -1
                    }, 
                    {
                        "dG0_f": -358.64999999999998, 
                        "nH": 11, 
                        "nMg": 0, 
                        "ref": "ChemAxon", 
                        "z": 0
                    }, 
                    {
                        "dG0_f": -374.17000000000002, 
                        "nH": 12, 
                        "nMg": 0, 
                        "ref": "ChemAxon", 
                        "z": 1
                    }
                ]
            }, 
            {
                "priority": 2, 
                "source": "Alberty (2006)", 
                "species": [
                    {
                        "dG0_f": -303.10000000000002, 
                        "nH": 10, 
                        "nMg": 0, 
                        "ref": "", 
                        "z": -1
                    }, 
                    {
                        "dG0_f": -358.64999999999998, 
                        "nH": 11, 
                        "nMg": 0, 
                        "ref": "", 
                        "z": 0
                    }, 
                    {
                        "dG0_f": -371.69999999999999, 
                        "nH": 12, 
                        "nMg": 0, 
                        "ref": "", 
                        "z": 1
                    }
                ]
            }
        ]
    }, 
    {
        "CID": "C00184", 
        "InChI": "InChI=1S/C3H6O3/c4-1-3(6)2-5/h4-5H,1-2H2", 
        "formula": "C3H6O3", 
        "from_kegg": "True", 
        "mass": 90.0317, 
        "name": "Glycerone", 
        "names": [
            "1,3-Dihydroxy-2-propanone", 
            "1,3-Dihydroxyacetone", 
            "1,3-Dihydroxypropan-2-one", 
            "Dihydroxyacetone", 
            "Glycerone"
        ], 
        "num_electrons": 48, 
        "pmaps": [
            {
                "priority": 1, 
                "source": "Component Contribution (2013)", 
                "species": [
                    {
                        "dG0_f": -373.88, 
                        "nH": 5, 
                        "nMg": 0, 
                        "ref": "", 
                        "z": -1
                    }, 
                    {
                        "dG0_f": -450.83999999999997, 
                        "nH": 6, 
                        "nMg": 0, 
                        "ref": "ChemAxon", 
                        "z": 0
                    }
                ]
            }, 
            {
                "priority": 2, 
                "source": "Alberty (2006)", 
                "species": [
                    {
                        "dG0_f": -451.0, 
                        "nH": 6, 
                        "nMg": 0, 
                        "ref": "", 
                        "z": 0
                    }
                ]
            }
        ]
    }, 
    {
        "CID": "C00185", 
        "InChI": "InChI=1S/C12H22O11/c13-1-3-5(15)6(16)9(19)12(22-3)23-10-4(2-14)21-11(20)8(18)7(10)17/h3-20H,1-2H2/t3-,4-,5-,6+,7-,8-,9-,10?,11?,12?/m1/s1", 
        "formula": "C12H22O11", 
        "from_kegg": "True", 
        "mass": 342.1162, 
        "name": "Cellobiose", 
        "names": [
            "1-beta-D-Glucopyranosyl-4-D-glucopyranose", 
            "Cellobiose"
        ], 
        "num_electrons": 182, 
        "pmaps": [
            {
                "priority": 1, 
                "source": "Component Contribution (2013)", 
                "species": [
                    {
                        "dG0_f": -1296.5599999999999, 
                        "nH": 18, 
                        "nMg": 0, 
                        "ref": "", 
                        "z": -4
                    }, 
                    {
                        "dG0_f": -1372.55, 
                        "nH": 19, 
                        "nMg": 0, 
                        "ref": "ChemAxon", 
                        "z": -3
                    }, 
                    {
                        "dG0_f": -1445.5699999999999, 
                        "nH": 20, 
                        "nMg": 0, 
                        "ref": "ChemAxon", 
                        "z": -2
                    }, 
                    {
                        "dG0_f": -1515.0, 
                        "nH": 21, 
                        "nMg": 0, 
                        "ref": "ChemAxon", 
                        "z": -1
                    }, 
                    {
                        "dG0_f": -1579.1800000000001, 
                        "nH": 22, 
                        "nMg": 0, 
                        "ref": "ChemAxon", 
                        "z": 0
                    }
                ]
            }, 
            {
                "priority": 2, 
                "source": "Alberty (2006)", 
                "species": [
                    {
                        "dG0_f": -1585.9400000000001, 
                        "nH": 22, 
                        "nMg": 0, 
                        "ref": "", 
                        "z": 0
                    }
                ]
            }
        ]
    }, 
    {
        "CID": "C00186", 
        "InChI": "InChI=1S/C3H6O3/c1-2(4)3(5)6/h2,4H,1H3,(H,5,6)/t2-/m0/s1", 
        "formula": "C3H6O3", 
        "from_kegg": "True", 
        "mass": 90.0317, 
        "name": "(S)-Lactate", 
        "names": [
            "(S)-Lactate", 
            "L-Lactate", 
            "L-Lactic acid"
        ], 
        "num_electrons": 48, 
        "pmaps": [
            {
                "priority": 1, 
                "source": "Component Contribution (2013)", 
                "species": [
                    {
                        "dG0_f": -513.58000000000004, 
                        "nH": 5, 
                        "nMg": 0, 
                        "ref": "", 
                        "z": -1
                    }, 
                    {
                        "dG0_f": -535.14999999999998, 
                        "nH": 6, 
                        "nMg": 0, 
                        "ref": "ChemAxon", 
                        "z": 0
                    }
                ]
            }, 
            {
                "priority": 2, 
                "source": "Alberty (2006)", 
                "species": [
                    {
                        "dG0_f": -516.72000000000003, 
                        "nH": 5, 
                        "nMg": 0, 
                        "ref": "", 
                        "z": -1
                    }, 
                    {
                        "dG0_f": -538.70000000000005, 
                        "nH": 6, 
                        "nMg": 0, 
                        "ref": "", 
                        "z": 0
                    }
                ]
            }
        ]
    }, 
    {
        "CID": "C00187", 
        "InChI": "InChI=1S/C27H46O/c1-18(2)7-6-8-19(3)23-11-12-24-22-10-9-20-17-21(28)13-15-26(20,4)25(22)14-16-27(23,24)5/h9,18-19,21-25,28H,6-8,10-17H2,1-5H3/t19-,21+,22+,23-,24+,25+,26+,27-/m1/s1", 
        "formula": "C27H46O", 
        "from_kegg": "True", 
        "mass": 386.3549, 
        "name": "Cholesterol", 
        "names": [
            "Cholest-5-en-3beta-ol", 
            "Cholesterol"
        ], 
        "num_electrons": 216, 
        "pmaps": [
            {
                "priority": 1, 
                "source": "Component Contribution (2013)", 
                "species": [
                    {
                        "dG0_f": 102.26000000000001, 
                        "nH": 46, 
                        "nMg": 0, 
                        "ref": "", 
                        "z": 0
                    }
                ]
            }
        ]
    }, 
    {
        "CID": "C00188", 
        "InChI": "InChI=1S/C4H9NO3/c1-2(6)3(5)4(7)8/h2-3,6H,5H2,1H3,(H,7,8)/t2-,3+/m1/s1", 
        "formula": "C4H9NO3", 
        "from_kegg": "True", 
        "mass": 119.0582, 
        "name": "L-Threonine", 
        "names": [
            "2-Amino-3-hydroxybutyric acid", 
            "L-Threonine"
        ], 
        "num_electrons": 64, 
        "pmaps": [
            {
                "priority": 1, 
                "source": "Component Contribution (2013)", 
                "species": [
                    {
                        "dG0_f": -476.0, 
                        "nH": 8, 
                        "nMg": 0, 
                        "ref": "", 
                        "z": -1
                    }, 
                    {
                        "dG0_f": -527.34000000000003, 
                        "nH": 9, 
                        "nMg": 0, 
                        "ref": "ChemAxon", 
                        "z": 0
                    }, 
                    {
                        "dG0_f": -539.95000000000005, 
                        "nH": 10, 
                        "nMg": 0, 
                        "ref": "ChemAxon", 
                        "z": 1
                    }
                ]
            }, 
            {
                "priority": 2, 
                "source": "Alberty (2006)", 
                "species": [
                    {
                        "dG0_f": -477.0, 
                        "nH": 8, 
                        "nMg": 0, 
                        "ref": "", 
                        "z": -1
                    }, 
                    {
                        "dG0_f": -528.88999999999999, 
                        "nH": 9, 
                        "nMg": 0, 
                        "ref": "", 
                        "z": 0
                    }, 
                    {
                        "dG0_f": -540.79999999999995, 
                        "nH": 10, 
                        "nMg": 0, 
                        "ref": "", 
                        "z": 1
                    }
                ]
            }
        ]
    }, 
    {
        "CID": "C00189", 
        "InChI": "InChI=1S/C2H7NO/c3-1-2-4/h4H,1-3H2", 
        "formula": "C2H7NO", 
        "from_kegg": "True", 
        "mass": 61.0528, 
        "name": "Ethanolamine", 
        "names": [
            "2-Hydroxyethylamine", 
            "Aminoethanol", 
            "Ethanolamine"
        ], 
        "num_electrons": 34, 
        "pmaps": [
            {
                "priority": 1, 
                "source": "Component Contribution (2013)", 
                "species": [
                    {
                        "dG0_f": -133.84999999999999, 
                        "nH": 7, 
                        "nMg": 0, 
                        "ref": "", 
                        "z": 0
                    }, 
                    {
                        "dG0_f": -188.34, 
                        "nH": 8, 
                        "nMg": 0, 
                        "ref": "ChemAxon", 
                        "z": 1
                    }
                ]
            }
        ]
    }, 
    {
        "CID": "C00190", 
        "InChI": "InChI=1S/C14H22N2O16P2/c17-5-3-28-13(11(22)8(5)19)31-34(26,27)32-33(24,25)29-4-6-9(20)10(21)12(30-6)16-2-1-7(18)15-14(16)23/h1-2,5-6,8-13,17,19-22H,3-4H2,(H,24,25)(H,26,27)(H,15,18,23)/t5-,6-,8+,9-,10-,11-,12?,13-/m1/s1", 
        "formula": "C14H22N2O16P2", 
        "from_kegg": "True", 
        "mass": 536.0445, 
        "name": "UDP-D-xylose", 
        "names": [
            "UDP-D-xylose", 
            "UDP-alpha-D-xylose", 
            "UDP-xylose"
        ], 
        "num_electrons": 278, 
        "pmaps": [
            {
                "priority": 1, 
                "source": "Component Contribution (2013)", 
                "species": [
                    {
                        "dG0_f": -2747.4200000000001, 
                        "nH": 16, 
                        "nMg": 0, 
                        "ref": "", 
                        "z": -6
                    }, 
                    {
                        "dG0_f": -2823.8099999999999, 
                        "nH": 17, 
                        "nMg": 0, 
                        "ref": "ChemAxon", 
                        "z": -5
                    }, 
                    {
                        "dG0_f": -2896.2600000000002, 
                        "nH": 18, 
                        "nMg": 0, 
                        "ref": "ChemAxon", 
                        "z": -4
                    }, 
                    {
                        "dG0_f": -2965.23, 
                        "nH": 19, 
                        "nMg": 0, 
                        "ref": "ChemAxon", 
                        "z": -3
                    }, 
                    {
                        "dG0_f": -3020.5700000000002, 
                        "nH": 20, 
                        "nMg": 0, 
                        "ref": "ChemAxon", 
                        "z": -2
                    }, 
                    {
                        "dG0_f": -3038.5999999999999, 
                        "nH": 21, 
                        "nMg": 0, 
                        "ref": "ChemAxon", 
                        "z": -1
                    }, 
                    {
                        "dG0_f": -3048.3600000000001, 
                        "nH": 22, 
                        "nMg": 0, 
                        "ref": "ChemAxon", 
                        "z": 0
                    }
                ]
            }
        ]
    }, 
    {
        "CID": "C00191", 
        "InChI": "InChI=1S/C6H10O7/c7-1-2(8)4(5(10)11)13-6(12)3(1)9/h1-4,6-9,12H,(H,10,11)/t1-,2-,3+,4-,6?/m0/s1", 
        "formula": "C6H10O7", 
        "from_kegg": "True", 
        "mass": 194.0427, 
        "name": "D-Glucuronate", 
        "names": [
            "D-Glucuronate", 
            "Glucuronate", 
            "Glucuronic acid"
        ], 
        "num_electrons": 102, 
        "pmaps": [
            {
                "priority": 1, 
                "source": "Component Contribution (2013)", 
                "species": [
                    {
                        "dG0_f": -871.50999999999999, 
                        "nH": 6, 
                        "nMg": 0, 
                        "ref": "", 
                        "z": -4
                    }, 
                    {
                        "dG0_f": -949.44000000000005, 
                        "nH": 7, 
                        "nMg": 0, 
                        "ref": "ChemAxon", 
                        "z": -3
                    }, 
                    {
                        "dG0_f": -1022.0700000000001, 
                        "nH": 8, 
                        "nMg": 0, 
                        "ref": "ChemAxon", 
                        "z": -2
                    }, 
                    {
                        "dG0_f": -1086.5899999999999, 
                        "nH": 9, 
                        "nMg": 0, 
                        "ref": "ChemAxon", 
                        "z": -1
                    }, 
                    {
                        "dG0_f": -1104.9000000000001, 
                        "nH": 10, 
                        "nMg": 0, 
                        "ref": "ChemAxon", 
                        "z": 0
                    }
                ]
            }
        ]
    }, 
    {
        "CID": "C00192", 
        "InChI": "InChI=1S/H3NO/c1-2/h2H,1H2", 
        "formula": "NH3O", 
        "from_kegg": "True", 
        "mass": 33.0215, 
        "name": "Hydroxylamine", 
        "names": [
            "Hydroxylamine"
        ], 
        "num_electrons": 18, 
        "pmaps": [
            {
                "priority": 1, 
                "source": "Component Contribution (2013)", 
                "species": [
                    {
                        "dG0_f": 25.030000000000001, 
                        "nH": 3, 
                        "nMg": 0, 
                        "ref": "", 
                        "z": 0
                    }, 
                    {
                        "dG0_f": 2.5499999999999998, 
                        "nH": 4, 
                        "nMg": 0, 
                        "ref": "ChemAxon", 
                        "z": 1
                    }
                ]
            }
        ]
    }, 
    {
        "CID": "C00193", 
        "InChI": "InChI=1S/C7H6O/c8-6-7-4-2-1-3-5-7/h1-6H", 
        "formula": "C7H6O", 
        "from_kegg": "True", 
        "mass": 106.0419, 
        "name": "Aromatic aldehyde", 
        "names": [
            "Aromatic aldehyde"
        ], 
        "num_electrons": 56, 
        "pmaps": [
            {
                "priority": 1, 
                "source": "Component Contribution (2013)", 
                "species": [
                    {
                        "dG0_f": -10.17, 
                        "nH": 6, 
                        "nMg": 0, 
                        "ref": "", 
                        "z": 0
                    }
                ]
            }
        ]
    }, 
    {
        "CID": "C00194", 
        "InChI": "InChI=1S/C62H90N13O14P.C10H12N5O3.Co/c1-29-20-39-40(21-30(29)2)75(28-70-39)57-52(84)53(41(27-76)87-57)89-90(85,86)88-31(3)26-69-49(83)18-19-59(8)37(22-46(66)80)56-62(11)61(10,25-48(68)82)36(14-17-45(65)79)51(74-62)33(5)55-60(9,24-47(67)81)34(12-15-43(63)77)38(71-55)23-42-58(6,7)35(13-16-44(64)78)50(72-42)32(4)54(59)73-56;1-4-6(16)7(17)10(18-4)15-3-14-5-8(11)12-2-13-9(5)15;/h20-21,23,28,31,34-37,41,52-53,56-57,76,84H,12-19,22,24-27H2,1-11H3,(H15,63,64,65,66,67,68,69,71,72,73,74,77,78,79,80,81,82,83,85,86);2-4,6-7,10,16-17H,1H2,(H2,11,12,13);/q;;+2/p-2/t31-,34-,35-,36-,37+,41-,52?,53-,56?,57+,59-,60+,61+,62+;4-,6-,7-,10-;/m11./s1", 
        "error": "The compound C00194 does not have a value for its formation energy of any of its pseudoisomers", 
        "formula": "C72H100CoN18O17P", 
        "from_kegg": "True", 
        "mass": 1578.6583, 
        "name": "Cobamide coenzyme", 
        "names": [
            "(5'-Deoxy-5'-adenosyl)cobamide coenzyme", 
            "(5,6-Dimethylbenzimidazolyl)cobamide coenzyme", 
            "5'-Deoxy-5'-adenosyl vitamin B12", 
            "5'-Deoxy-5'-adenosyl-5,6-dimethylbenzimidazolylcobamide", 
            "5'-Deoxy-5'-adenosylcobalamin", 
            "5,6-Dimethylbenzimidazolyl-5-deoxyadenosyl-cobamide", 
            "5,6-Dimethylbenzimidazolyl-Co-5'-deoxy-5'-adenosylcobamide", 
            "Adenosylcob(III)alamin", 
            "Adenosylcobalamin", 
            "Calomide", 
            "Cobalamin coenzyme", 
            "Cobamamide", 
            "Cobamide coenzyme", 
            "Coenzyme B12", 
            "DMBC coenzyme", 
            "Deoxyadenosylcobalamin", 
            "Dibencozide", 
            "Funacomide", 
            "Vitamin B12 coenzyme", 
            "alpha-(5,6-Dimethylbenzimidazolyl)cobamide coenzyme"
        ], 
        "num_electrons": 836
    }, 
    {
        "CID": "C00195", 
        "InChI": null, 
        "error": "The compound C00195 does not have a value for its formation energy of any of its pseudoisomers", 
        "formula": "C19H36NO3R", 
        "from_kegg": "True", 
        "mass": null, 
        "name": "N-Acylsphingosine", 
        "names": [
            "Ceramide", 
            "N-Acylsphingosine"
        ], 
        "num_electrons": null
    }, 
    {
        "CID": "C00196", 
        "InChI": "InChI=1S/C7H6O4/c8-5-3-1-2-4(6(5)9)7(10)11/h1-3,8-9H,(H,10,11)", 
        "formula": "C7H6O4", 
        "from_kegg": "True", 
        "mass": 154.0266, 
        "name": "2,3-Dihydroxybenzoate", 
        "names": [
            "2,3-Dihydroxybenzoate", 
            "2,3-Dihydroxybenzoic acid"
        ], 
        "num_electrons": 80, 
        "pmaps": [
            {
                "priority": 1, 
                "source": "Component Contribution (2013)", 
                "species": [
                    {
                        "dG0_f": -438.31, 
                        "nH": 3, 
                        "nMg": 0, 
                        "ref": "", 
                        "z": -3
                    }, 
                    {
                        "dG0_f": -514.47000000000003, 
                        "nH": 4, 
                        "nMg": 0, 
                        "ref": "ChemAxon", 
                        "z": -2
                    }, 
                    {
                        "dG0_f": -569.46000000000004, 
                        "nH": 5, 
                        "nMg": 0, 
                        "ref": "ChemAxon", 
                        "z": -1
                    }, 
                    {
                        "dG0_f": -584.07000000000005, 
                        "nH": 6, 
                        "nMg": 0, 
                        "ref": "ChemAxon", 
                        "z": 0
                    }
                ]
            }
        ]
    }, 
    {
        "CID": "C00197", 
        "InChI": "InChI=1S/C3H7O7P/c4-2(3(5)6)1-10-11(7,8)9/h2,4H,1H2,(H,5,6)(H2,7,8,9)/t2-/m1/s1", 
        "formula": "C3H7O7P", 
        "from_kegg": "True", 
        "mass": 185.9929, 
        "name": "3-Phospho-D-glycerate", 
        "names": [
            "(r)-3-Phosphoglycerate", 
            "(r)-3-phosphoglycerate", 
            "3-Phospho-(R)-glycerate", 
            "3-Phospho-D-glycerate", 
            "3-Phosphoglycerate", 
            "D-Glycerate 3-phosphate"
        ], 
        "num_electrons": 96, 
        "pmaps": [
            {
                "priority": 1, 
                "source": "Component Contribution (2013)", 
                "species": [
                    {
                        "dG0_f": -1429.49, 
                        "nH": 3, 
                        "nMg": 0, 
                        "ref": "", 
                        "z": -4
                    }, 
                    {
                        "dG0_f": -1506.6800000000001, 
                        "nH": 4, 
                        "nMg": 0, 
                        "ref": "ChemAxon", 
                        "z": -3
                    }, 
                    {
                        "dG0_f": -1543.6500000000001, 
                        "nH": 5, 
                        "nMg": 0, 
                        "ref": "ChemAxon", 
                        "z": -2
                    }, 
                    {
                        "dG0_f": -1563.5599999999999, 
                        "nH": 6, 
                        "nMg": 0, 
                        "ref": "ChemAxon", 
                        "z": -1
                    }, 
                    {
                        "dG0_f": -1570.97, 
                        "nH": 7, 
                        "nMg": 0, 
                        "ref": "ChemAxon", 
                        "z": 0
                    }
                ]
            }, 
            {
                "priority": 2, 
                "source": "Alberty (2006)", 
                "species": [
                    {
                        "dG0_f": -1502.54, 
                        "nH": 4, 
                        "nMg": 0, 
                        "ref": "", 
                        "z": -3
                    }, 
                    {
                        "dG0_f": -1545.52, 
                        "nH": 5, 
                        "nMg": 0, 
                        "ref": "", 
                        "z": -2
                    }
                ]
            }
        ]
    }, 
    {
        "CID": "C00198", 
        "InChI": "InChI=1S/C6H10O6/c7-1-2-3(8)4(9)5(10)6(11)12-2/h2-5,7-10H,1H2/t2-,3-,4+,5-/m1/s1", 
        "formula": "C6H10O6", 
        "from_kegg": "True", 
        "mass": 178.0477, 
        "name": "D-Glucono-1,5-lactone", 
        "names": [
            "1,5-Gluconolactone", 
            "D-Glucono-1,5-lactone", 
            "D-Gluconolactone", 
            "Gluconic acid lactone", 
            "Gluconic lactone", 
            "Gluconolactone", 
            "delta-Gluconolactone"
        ], 
        "num_electrons": 94, 
        "pmaps": [
            {
                "priority": 1, 
                "source": "Component Contribution (2013)", 
                "species": [
                    {
                        "dG0_f": -759.47000000000003, 
                        "nH": 8, 
                        "nMg": 0, 
                        "ref": "", 
                        "z": -2
                    }, 
                    {
                        "dG0_f": -833.91999999999996, 
                        "nH": 9, 
                        "nMg": 0, 
                        "ref": "ChemAxon", 
                        "z": -1
                    }, 
                    {
                        "dG0_f": -900.21000000000004, 
                        "nH": 10, 
                        "nMg": 0, 
                        "ref": "ChemAxon", 
                        "z": 0
                    }
                ]
            }, 
            {
                "priority": 2, 
                "source": "Alberty (2006)", 
                "species": [
                    {
                        "dG0_f": -903.5, 
                        "nH": 10, 
                        "nMg": 0, 
                        "ref": "", 
                        "z": 0
                    }
                ]
            }
        ]
    }, 
    {
        "CID": "C00199", 
        "InChI": "InChI=1S/C5H11O8P/c6-1-3(7)5(9)4(8)2-13-14(10,11)12/h4-6,8-9H,1-2H2,(H2,10,11,12)/t4-,5+/m1/s1", 
        "formula": "C5H11O8P", 
        "from_kegg": "True", 
        "mass": 230.0192, 
        "name": "D-Ribulose 5-phosphate", 
        "names": [
            "D-Ribulose 5-phosphate"
        ], 
        "num_electrons": 120, 
        "pmaps": [
            {
                "priority": 1, 
                "source": "Component Contribution (2013)", 
                "species": [
                    {
                        "dG0_f": -1529.8499999999999, 
                        "nH": 8, 
                        "nMg": 0, 
                        "ref": "", 
                        "z": -3
                    }, 
                    {
                        "dG0_f": -1595.0599999999999, 
                        "nH": 9, 
                        "nMg": 0, 
                        "ref": "ChemAxon", 
                        "z": -2
                    }, 
                    {
                        "dG0_f": -1630.48, 
                        "nH": 10, 
                        "nMg": 0, 
                        "ref": "ChemAxon", 
                        "z": -1
                    }, 
                    {
                        "dG0_f": -1637.22, 
                        "nH": 11, 
                        "nMg": 0, 
                        "ref": "ChemAxon", 
                        "z": 0
                    }
                ]
            }, 
            {
                "priority": 2, 
                "source": "Alberty (2006)", 
                "species": [
                    {
                        "dG0_f": -1595.3199999999999, 
                        "nH": 9, 
                        "nMg": 0, 
                        "ref": "", 
                        "z": -2
                    }, 
                    {
                        "dG0_f": -1633.5, 
                        "nH": 10, 
                        "nMg": 0, 
                        "ref": "", 
                        "z": -1
                    }
                ]
            }
        ]
    }, 
    {
        "CID": "C00200", 
        "InChI": "InChI=1S/C13H11N2.CH4O4S/c1-15-12-8-4-2-6-10(12)14-11-7-3-5-9-13(11)15;1-5-6(2,3)4/h2-9H,1H3;1H3,(H,2,3,4)/q+1;/p-1", 
        "formula": "C13H11N2. CH3SO4", 
        "from_kegg": "True", 
        "mass": 306.0674, 
        "name": "Phenazine methosulfate", 
        "names": [
            "5-Methylphenazinium methyl sulphate", 
            "N-Methylphenazonium methosulfate", 
            "Phenazine methosulfate"
        ], 
        "num_electrons": 160, 
        "pmaps": [
            {
                "priority": 1, 
                "source": "Component Contribution (2013)", 
                "species": [
                    {
                        "dG0_f": 575.84000000000003, 
                        "nH": 11, 
                        "nMg": 0, 
                        "ref": "", 
                        "z": 1
                    }, 
                    {
                        "dG0_f": 556.73000000000002, 
                        "nH": 12, 
                        "nMg": 0, 
                        "ref": "ChemAxon", 
                        "z": 2
                    }
                ]
            }
        ]
    }, 
    {
        "CID": "C00201", 
        "InChI": null, 
        "error": "The compound C00201 does not have a value for its formation energy of any of its pseudoisomers", 
        "formula": "C5H12O13P3R", 
        "from_kegg": "True", 
        "mass": null, 
        "name": "Nucleoside triphosphate", 
        "names": [
            "NTP", 
            "Nucleoside triphosphate"
        ], 
        "num_electrons": null
    }, 
    {
        "CID": "C00202", 
        "InChI": "InChI=1S/C6H14FO3P/c1-5(2)9-11(7,8)10-6(3)4/h5-6H,1-4H3", 
        "error": "The compound C00202 does not have a value for its formation energy of any of its pseudoisomers", 
        "formula": "C6H14FO3P", 
        "from_kegg": "True", 
        "mass": 184.0665, 
        "name": "Isoflurophate", 
        "names": [
            "DFP", 
            "Diisopropyl fluorophosphate", 
            "Isoflurophate"
        ], 
        "num_electrons": 98
    }, 
    {
        "CID": "C00203", 
        "InChI": "InChI=1S/C17H27N3O17P2/c1-6(22)18-10-13(26)11(24)7(4-21)35-16(10)36-39(31,32)37-38(29,30)33-5-8-12(25)14(27)15(34-8)20-3-2-9(23)19-17(20)28/h2-3,7-8,10-16,21,24-27H,4-5H2,1H3,(H,18,22)(H,29,30)(H,31,32)(H,19,23,28)/t7-,8-,10-,11+,12-,13-,14-,15?,16-/m1/s1", 
        "formula": "C17H27N3O17P2", 
        "from_kegg": "True", 
        "mass": 607.0816, 
        "name": "UDP-N-acetyl-D-galactosamine", 
        "names": [
            "UDP-N-acetyl-D-galactosamine"
        ], 
        "num_electrons": 316, 
        "pmaps": [
            {
                "priority": 1, 
                "source": "Component Contribution (2013)", 
                "species": [
                    {
                        "dG0_f": -2797.02, 
                        "nH": 20, 
                        "nMg": 0, 
                        "ref": "", 
                        "z": -7
                    }, 
                    {
                        "dG0_f": -2876.54, 
                        "nH": 21, 
                        "nMg": 0, 
                        "ref": "ChemAxon", 
                        "z": -6
                    }, 
                    {
                        "dG0_f": -2951.3400000000001, 
                        "nH": 22, 
                        "nMg": 0, 
                        "ref": "ChemAxon", 
                        "z": -5
                    }, 
                    {
                        "dG0_f": -3023.1599999999999, 
                        "nH": 23, 
                        "nMg": 0, 
                        "ref": "ChemAxon", 
                        "z": -4
                    }, 
                    {
                        "dG0_f": -3091.79, 
                        "nH": 24, 
                        "nMg": 0, 
                        "ref": "ChemAxon", 
                        "z": -3
                    }, 
                    {
                        "dG0_f": -3147.1300000000001, 
                        "nH": 25, 
                        "nMg": 0, 
                        "ref": "ChemAxon", 
                        "z": -2
                    }, 
                    {
                        "dG0_f": -3165.1599999999999, 
                        "nH": 26, 
                        "nMg": 0, 
                        "ref": "ChemAxon", 
                        "z": -1
                    }, 
                    {
                        "dG0_f": -3174.9699999999998, 
                        "nH": 27, 
                        "nMg": 0, 
                        "ref": "ChemAxon", 
                        "z": 0
                    }
                ]
            }
        ]
    }, 
    {
        "CID": "C00204", 
        "InChI": "InChI=1S/C6H10O6/c7-2-5(10)3(8)1-4(9)6(11)12/h3,5,7-8,10H,1-2H2,(H,11,12)/t3-,5+/m0/s1", 
        "formula": "C6H10O6", 
        "from_kegg": "True", 
        "mass": 178.0477, 
        "name": "2-Dehydro-3-deoxy-D-gluconate", 
        "names": [
            "2-Dehydro-3-deoxy-D-gluconate", 
            "2-Keto-3-deoxy-D-gluconate", 
            "2-oxo-3-deoxy-d-gluconate"
        ], 
        "num_electrons": 94, 
        "pmaps": [
            {
                "priority": 1, 
                "source": "Component Contribution (2013)", 
                "species": [
                    {
                        "dG0_f": -846.05999999999995, 
                        "nH": 8, 
                        "nMg": 0, 
                        "ref": "", 
                        "z": -2
                    }, 
                    {
                        "dG0_f": -921.59000000000003, 
                        "nH": 9, 
                        "nMg": 0, 
                        "ref": "ChemAxon", 
                        "z": -1
                    }, 
                    {
                        "dG0_f": -938.19000000000005, 
                        "nH": 10, 
                        "nMg": 0, 
                        "ref": "ChemAxon", 
                        "z": 0
                    }
                ]
            }
        ]
    }, 
    {
        "CID": "C00205", 
        "InChI": null, 
        "error": "The compound C00205 does not have a value for its formation energy of any of its pseudoisomers", 
        "formula": null, 
        "from_kegg": "True", 
        "mass": null, 
        "name": "hn", 
        "names": [
            "Light", 
            "Photon", 
            "hn", 
            "hnu"
        ], 
        "num_electrons": null
    }, 
    {
        "CID": "C00206", 
        "InChI": "InChI=1S/C10H15N5O9P2/c11-9-8-10(13-3-12-9)15(4-14-8)7-1-5(16)6(23-7)2-22-26(20,21)24-25(17,18)19/h3-7,16H,1-2H2,(H,20,21)(H2,11,12,13)(H2,17,18,19)/t5-,6+,7+/m0/s1", 
        "formula": "C10H15N5O9P2", 
        "from_kegg": "True", 
        "mass": 411.0345, 
        "name": "dADP", 
        "names": [
            "2'-Deoxyadenosine 5'-diphosphate", 
            "dADP", 
            "dadp"
        ], 
        "num_electrons": 212, 
        "pmaps": [
            {
                "priority": 1, 
                "source": "Component Contribution (2013)", 
                "species": [
                    {
                        "dG0_f": -1665.6600000000001, 
                        "nH": 11, 
                        "nMg": 0, 
                        "ref": "", 
                        "z": -4
                    }, 
                    {
                        "dG0_f": -1745.4200000000001, 
                        "nH": 12, 
                        "nMg": 0, 
                        "ref": "ChemAxon", 
                        "z": -3
                    }, 
                    {
                        "dG0_f": -1787.6900000000001, 
                        "nH": 13, 
                        "nMg": 0, 
                        "ref": "ChemAxon", 
                        "z": -2
                    }, 
                    {
                        "dG0_f": -1817.02, 
                        "nH": 14, 
                        "nMg": 0, 
                        "ref": "ChemAxon", 
                        "z": -1
                    }, 
                    {
                        "dG0_f": -1835.96, 
                        "nH": 15, 
                        "nMg": 0, 
                        "ref": "ChemAxon", 
                        "z": 0
                    }, 
                    {
                        "dG0_f": -1851.1300000000001, 
                        "nH": 16, 
                        "nMg": 0, 
                        "ref": "ChemAxon", 
                        "z": 1
                    }, 
                    {
                        "dG0_f": -1860.8900000000001, 
                        "nH": 17, 
                        "nMg": 0, 
                        "ref": "ChemAxon", 
                        "z": 2
                    }
                ]
            }, 
            {
                "priority": 2, 
                "source": "Alberty (2006)", 
                "species": [
                    {
                        "dG0_f": -1758.27, 
                        "nH": 12, 
                        "nMg": 0, 
                        "ref": "", 
                        "z": -3
                    }, 
                    {
                        "dG0_f": -1799.24, 
                        "nH": 13, 
                        "nMg": 0, 
                        "ref": "", 
                        "z": -2
                    }, 
                    {
                        "dG0_f": -1824.1199999999999, 
                        "nH": 14, 
                        "nMg": 0, 
                        "ref": "", 
                        "z": -1
                    }
                ]
            }
        ]
    }, 
    {
        "CID": "C00207", 
        "InChI": "InChI=1S/C3H6O/c1-3(2)4/h1-2H3", 
        "formula": "C3H6O", 
        "from_kegg": "True", 
        "mass": 58.0419, 
        "name": "Acetone", 
        "names": [
            "2-Propanone", 
            "Acetone", 
            "Dimethyl ketone"
        ], 
        "num_electrons": 32, 
        "pmaps": [
            {
                "priority": 1, 
                "source": "Component Contribution (2013)", 
                "species": [
                    {
                        "dG0_f": -158.12, 
                        "nH": 6, 
                        "nMg": 0, 
                        "ref": "", 
                        "z": 0
                    }
                ]
            }, 
            {
                "priority": 2, 
                "source": "Alberty (2006)", 
                "species": [
                    {
                        "dG0_f": -159.69999999999999, 
                        "nH": 6, 
                        "nMg": 0, 
                        "ref": "", 
                        "z": 0
                    }
                ]
            }
        ]
    }, 
    {
        "CID": "C00208", 
        "InChI": "InChI=1S/C12H22O11/c13-1-3-5(15)6(16)9(19)12(22-3)23-10-4(2-14)21-11(20)8(18)7(10)17/h3-20H,1-2H2/t3-,4-,5-,6+,7-,8-,9-,10-,11?,12-/m1/s1", 
        "formula": "C12H22O11", 
        "from_kegg": "True", 
        "mass": 342.1162, 
        "name": "Maltose", 
        "names": [
            "Malt sugar", 
            "Maltose", 
            "alpha-D-Glucopyranosyl-(1->4)-D-glucopyranose"
        ], 
        "num_electrons": 182, 
        "pmaps": [
            {
                "priority": 1, 
                "source": "Component Contribution (2013)", 
                "species": [
                    {
                        "dG0_f": -1295.96, 
                        "nH": 18, 
                        "nMg": 0, 
                        "ref": "", 
                        "z": -4
                    }, 
                    {
                        "dG0_f": -1371.95, 
                        "nH": 19, 
                        "nMg": 0, 
                        "ref": "ChemAxon", 
                        "z": -3
                    }, 
                    {
                        "dG0_f": -1444.97, 
                        "nH": 20, 
                        "nMg": 0, 
                        "ref": "ChemAxon", 
                        "z": -2
                    }, 
                    {
                        "dG0_f": -1514.4000000000001, 
                        "nH": 21, 
                        "nMg": 0, 
                        "ref": "ChemAxon", 
                        "z": -1
                    }, 
                    {
                        "dG0_f": -1578.5799999999999, 
                        "nH": 22, 
                        "nMg": 0, 
                        "ref": "ChemAxon", 
                        "z": 0
                    }
                ]
            }, 
            {
                "priority": 2, 
                "source": "Alberty (2006)", 
                "species": [
                    {
                        "dG0_f": -1574.6900000000001, 
                        "nH": 22, 
                        "nMg": 0, 
                        "ref": "", 
                        "z": 0
                    }
                ]
            }
        ]
    }, 
    {
        "CID": "C00209", 
        "InChI": "InChI=1S/C2H2O4/c3-1(4)2(5)6/h(H,3,4)(H,5,6)", 
        "formula": "C2H2O4", 
        "from_kegg": "True", 
        "mass": 89.9953, 
        "name": "Oxalate", 
        "names": [
            "Ethanedioic acid", 
            "Oxalate", 
            "Oxalic acid"
        ], 
        "num_electrons": 46, 
        "pmaps": [
            {
                "priority": 1, 
                "source": "Component Contribution (2013)", 
                "species": [
                    {
                        "dG0_f": -673.89999999999998, 
                        "nH": 0, 
                        "nMg": 0, 
                        "ref": "ChemAxon", 
                        "z": -2
                    }, 
                    {
                        "dG0_f": -697.35000000000002, 
                        "nH": 1, 
                        "nMg": 0, 
                        "ref": "", 
                        "z": -1
                    }, 
                    {
                        "dG0_f": -705.11000000000001, 
                        "nH": 2, 
                        "nMg": 0, 
                        "ref": "ChemAxon", 
                        "z": 0
                    }
                ]
            }, 
            {
                "priority": 2, 
                "source": "Alberty (2006)", 
                "species": [
                    {
                        "dG0_f": -673.89999999999998, 
                        "nH": 0, 
                        "nMg": 0, 
                        "ref": "", 
                        "z": -2
                    }, 
                    {
                        "dG0_f": -698.33000000000004, 
                        "nH": 1, 
                        "nMg": 0, 
                        "ref": "", 
                        "z": -1
                    }, 
                    {
                        "dG0_f": -705.5, 
                        "nH": 2, 
                        "nMg": 0, 
                        "ref": "", 
                        "z": 0
                    }
                ]
            }
        ]
    }, 
    {
        "CID": "C00210", 
        "InChI": "InChI=1S/C53H82N11O15P.Co/c1-24(78-80(75,76)79-44-32(23-65)77-48(74)43(44)73)22-60-40(72)16-17-50(6)30(18-37(57)69)47-53(9)52(8,21-39(59)71)29(12-15-36(56)68)42(64-53)26(3)46-51(7,20-38(58)70)27(10-13-34(54)66)31(61-46)19-33-49(4,5)28(11-14-35(55)67)41(62-33)25(2)45(50)63-47;/h19,24,27-30,32,43-44,47-48,65,73-74H,10-18,20-23H2,1-9H3,(H15,54,55,56,57,58,59,60,61,62,63,64,66,67,68,69,70,71,72,75,76);/q;+3/p-2/t24-,27-,28-,29-,30+,32-,43-,44-,47?,48+,50-,51+,52+,53+;/m1./s1", 
        "error": "The compound C00210 does not have a value for its formation energy of any of its pseudoisomers", 
        "formula": "C53H81CoN11O15P", 
        "from_kegg": "True", 
        "mass": 1201.4983, 
        "name": "Cobamide", 
        "names": [
            "Cobamide"
        ], 
        "num_electrons": 636
    }, 
    {
        "CID": "C00211", 
        "InChI": null, 
        "error": "The compound C00211 does not have a value for its formation energy of any of its pseudoisomers", 
        "formula": "C4H6N2O3R2(C7H9N2O2R)n", 
        "from_kegg": "True", 
        "mass": null, 
        "name": "Collagen", 
        "names": [
            "Collagen"
        ], 
        "num_electrons": null
    }, 
    {
        "CID": "C00212", 
        "InChI": "InChI=1S/C10H13N5O4/c11-8-5-9(13-2-12-8)15(3-14-5)10-7(18)6(17)4(1-16)19-10/h2-4,6-7,10,16-18H,1H2,(H2,11,12,13)/t4-,6-,7-,10-/m1/s1", 
        "formula": "C10H13N5O4", 
        "from_kegg": "True", 
        "mass": 267.0968, 
        "name": "Adenosine", 
        "names": [
            "Adenosine"
        ], 
        "num_electrons": 140, 
        "pmaps": [
            {
                "priority": 1, 
                "source": "Component Contribution (2013)", 
                "species": [
                    {
                        "dG0_f": -40.600000000000001, 
                        "nH": 11, 
                        "nMg": 0, 
                        "ref": "", 
                        "z": -2
                    }, 
                    {
                        "dG0_f": -119.84, 
                        "nH": 12, 
                        "nMg": 0, 
                        "ref": "ChemAxon", 
                        "z": -1
                    }, 
                    {
                        "dG0_f": -190.86000000000001, 
                        "nH": 13, 
                        "nMg": 0, 
                        "ref": "ChemAxon", 
                        "z": 0
                    }, 
                    {
                        "dG0_f": -220.06999999999999, 
                        "nH": 14, 
                        "nMg": 0, 
                        "ref": "ChemAxon", 
                        "z": 1
                    }, 
                    {
                        "dG0_f": -235.65000000000001, 
                        "nH": 15, 
                        "nMg": 0, 
                        "ref": "ChemAxon", 
                        "z": 2
                    }
                ]
            }, 
            {
                "priority": 2, 
                "source": "Alberty (2006)", 
                "species": [
                    {
                        "dG0_f": -194.5, 
                        "nH": 13, 
                        "nMg": 0, 
                        "ref": "", 
                        "z": 0
                    }, 
                    {
                        "dG0_f": -214.28, 
                        "nH": 14, 
                        "nMg": 0, 
                        "ref": "", 
                        "z": 1
                    }
                ]
            }
        ]
    }, 
    {
        "CID": "C00213", 
        "InChI": "InChI=1S/C3H7NO2/c1-4-2-3(5)6/h4H,2H2,1H3,(H,5,6)", 
        "formula": "C3H7NO2", 
        "from_kegg": "True", 
        "mass": 89.0477, 
        "name": "Sarcosine", 
        "names": [
            "N-Methylglycine", 
            "Sarcosine"
        ], 
        "num_electrons": 48, 
        "pmaps": [
            {
                "priority": 1, 
                "source": "Component Contribution (2013)", 
                "species": [
                    {
                        "dG0_f": -282.06, 
                        "nH": 6, 
                        "nMg": 0, 
                        "ref": "", 
                        "z": -1
                    }, 
                    {
                        "dG0_f": -341.11000000000001, 
                        "nH": 7, 
                        "nMg": 0, 
                        "ref": "ChemAxon", 
                        "z": 0
                    }, 
                    {
                        "dG0_f": -352.86000000000001, 
                        "nH": 8, 
                        "nMg": 0, 
                        "ref": "ChemAxon", 
                        "z": 1
                    }
                ]
            }
        ]
    }, 
    {
        "CID": "C00214", 
        "InChI": "InChI=1S/C10H14N2O5/c1-5-3-12(10(16)11-9(5)15)8-2-6(14)7(4-13)17-8/h3,6-8,13-14H,2,4H2,1H3,(H,11,15,16)/t6-,7+,8+/m0/s1", 
        "formula": "C10H14N2O5", 
        "from_kegg": "True", 
        "mass": 242.0903, 
        "name": "Thymidine", 
        "names": [
            "Deoxythymidine", 
            "Thymidine"
        ], 
        "num_electrons": 128, 
        "pmaps": [
            {
                "priority": 1, 
                "source": "Component Contribution (2013)", 
                "species": [
                    {
                        "dG0_f": -464.74000000000001, 
                        "nH": 12, 
                        "nMg": 0, 
                        "ref": "", 
                        "z": -2
                    }, 
                    {
                        "dG0_f": -544.10000000000002, 
                        "nH": 13, 
                        "nMg": 0, 
                        "ref": "ChemAxon", 
                        "z": -1
                    }, 
                    {
                        "dG0_f": -600.91999999999996, 
                        "nH": 14, 
                        "nMg": 0, 
                        "ref": "ChemAxon", 
                        "z": 0
                    }
                ]
            }
        ]
    }, 
    {
        "CID": "C00215", 
        "InChI": null, 
        "error": "The compound C00215 does not have a value for its formation energy of any of its pseudoisomers", 
        "formula": null, 
        "from_kegg": "True", 
        "mass": null, 
        "name": "Nucleotide", 
        "names": [
            "Nucleotide"
        ], 
        "num_electrons": null
    }, 
    {
        "CID": "C00216", 
        "InChI": "InChI=1S/C5H10O5/c6-2-1-10-5(9)4(8)3(2)7/h2-9H,1H2/t2-,3-,4+,5?/m1/s1", 
        "formula": "C5H10O5", 
        "from_kegg": "True", 
        "mass": 150.0528, 
        "name": "D-Arabinose", 
        "names": [
            "D-Arabinose"
        ], 
        "num_electrons": 80, 
        "pmaps": [
            {
                "priority": 1, 
                "source": "Component Contribution (2013)", 
                "species": [
                    {
                        "dG0_f": -527.84000000000003, 
                        "nH": 7, 
                        "nMg": 0, 
                        "ref": "", 
                        "z": -3
                    }, 
                    {
                        "dG0_f": -606.34000000000003, 
                        "nH": 8, 
                        "nMg": 0, 
                        "ref": "ChemAxon", 
                        "z": -2
                    }, 
                    {
                        "dG0_f": -679.30999999999995, 
                        "nH": 9, 
                        "nMg": 0, 
                        "ref": "ChemAxon", 
                        "z": -1
                    }, 
                    {
                        "dG0_f": -743.83000000000004, 
                        "nH": 10, 
                        "nMg": 0, 
                        "ref": "ChemAxon", 
                        "z": 0
                    }
                ]
            }, 
            {
                "priority": 2, 
                "source": "Alberty (2006)", 
                "species": [
                    {
                        "dG0_f": -742.23000000000002, 
                        "nH": 10, 
                        "nMg": 0, 
                        "ref": "", 
                        "z": 0
                    }
                ]
            }
        ]
    }, 
    {
        "CID": "C00217", 
        "InChI": "InChI=1S/C5H9NO4/c6-3(5(9)10)1-2-4(7)8/h3H,1-2,6H2,(H,7,8)(H,9,10)/t3-/m1/s1", 
        "formula": "C5H9NO4", 
        "from_kegg": "True", 
        "mass": 147.0532, 
        "name": "D-Glutamate", 
        "names": [
            "D-2-Aminoglutaric acid", 
            "D-Glutamate", 
            "D-Glutamic acid", 
            "D-Glutaminic acid"
        ], 
        "num_electrons": 78, 
        "pmaps": [
            {
                "priority": 1, 
                "source": "Component Contribution (2013)", 
                "species": [
                    {
                        "dG0_f": -632.87, 
                        "nH": 7, 
                        "nMg": 0, 
                        "ref": "", 
                        "z": -2
                    }, 
                    {
                        "dG0_f": -687.28999999999996, 
                        "nH": 8, 
                        "nMg": 0, 
                        "ref": "ChemAxon", 
                        "z": -1
                    }, 
                    {
                        "dG0_f": -711.64999999999998, 
                        "nH": 9, 
                        "nMg": 0, 
                        "ref": "ChemAxon", 
                        "z": 0
                    }, 
                    {
                        "dG0_f": -722.38, 
                        "nH": 10, 
                        "nMg": 0, 
                        "ref": "ChemAxon", 
                        "z": 1
                    }
                ]
            }
        ]
    }, 
    {
        "CID": "C00218", 
        "InChI": "InChI=1S/CH5N/c1-2/h2H2,1H3", 
        "formula": "CH5N", 
        "from_kegg": "True", 
        "mass": 31.0422, 
        "name": "Methylamine", 
        "names": [
            "Methanamine", 
            "Methylamine"
        ], 
        "num_electrons": 18, 
        "pmaps": [
            {
                "priority": 1, 
                "source": "Component Contribution (2013)", 
                "species": [
                    {
                        "dG0_f": 17.649999999999999, 
                        "nH": 5, 
                        "nMg": 0, 
                        "ref": "", 
                        "z": 0
                    }, 
                    {
                        "dG0_f": -39.859999999999999, 
                        "nH": 6, 
                        "nMg": 0, 
                        "ref": "ChemAxon", 
                        "z": 1
                    }
                ]
            }, 
            {
                "priority": 2, 
                "source": "Alberty (2006)", 
                "species": [
                    {
                        "dG0_f": 20.77, 
                        "nH": 5, 
                        "nMg": 0, 
                        "ref": "", 
                        "z": 0
                    }, 
                    {
                        "dG0_f": -39.859999999999999, 
                        "nH": 6, 
                        "nMg": 0, 
                        "ref": "", 
                        "z": 1
                    }, 
                    {
                        "dG0_f": -39.859999999999999, 
                        "nH": 6, 
                        "nMg": 0, 
                        "ref": "", 
                        "z": 1
                    }
                ]
            }
        ]
    }, 
    {
        "CID": "C00219", 
        "InChI": "InChI=1S/C20H32O2/c1-2-3-4-5-6-7-8-9-10-11-12-13-14-15-16-17-18-19-20(21)22/h6-7,9-10,12-13,15-16H,2-5,8,11,14,17-19H2,1H3,(H,21,22)/b7-6-,10-9-,13-12-,16-15-", 
        "formula": "C20H32O2", 
        "from_kegg": "True", 
        "mass": 304.2402, 
        "name": "(5Z,8Z,11Z,14Z)-Icosatetraenoic acid", 
        "names": [
            "(5Z,8Z,11Z,14Z)-Icosatetraenoic acid", 
            "Arachidonate", 
            "Arachidonic acid", 
            "cis-5,8,11,14-Eicosatetraenoic acid"
        ], 
        "num_electrons": 168, 
        "pmaps": [
            {
                "priority": 1, 
                "source": "Component Contribution (2013)", 
                "species": [
                    {
                        "dG0_f": 69.859999999999999, 
                        "nH": 31, 
                        "nMg": 0, 
                        "ref": "", 
                        "z": -1
                    }, 
                    {
                        "dG0_f": 42.369999999999997, 
                        "nH": 32, 
                        "nMg": 0, 
                        "ref": "ChemAxon", 
                        "z": 0
                    }
                ]
            }
        ]
    }, 
    {
        "CID": "C00220", 
        "InChI": "InChI=1S/C16H18N3S.ClH/c1-18(2)11-5-7-13-15(9-11)20-16-10-12(19(3)4)6-8-14(16)17-13;/h5-10H,1-4H3;1H/q+1;/p-1", 
        "formula": "C16H18N3S. Cl", 
        "from_kegg": "True", 
        "mass": 319.091, 
        "name": "Methylene blue", 
        "names": [
            "Methylene blue", 
            "Methylthioninium chloride"
        ], 
        "num_electrons": 168, 
        "pmaps": [
            {
                "priority": 1, 
                "source": "Component Contribution (2013)", 
                "species": [
                    {
                        "dG0_f": 731.13, 
                        "nH": 18, 
                        "nMg": 0, 
                        "ref": "", 
                        "z": 1
                    }, 
                    {
                        "dG0_f": 717.21000000000004, 
                        "nH": 19, 
                        "nMg": 0, 
                        "ref": "ChemAxon", 
                        "z": 2
                    }
                ]
            }
        ]
    }, 
    {
        "CID": "C00221", 
        "InChI": "InChI=1S/C6H12O6/c7-1-2-3(8)4(9)5(10)6(11)12-2/h2-11H,1H2/t2-,3-,4+,5-,6-/m1/s1", 
        "formula": "C6H12O6", 
        "from_kegg": "True", 
        "mass": 180.0634, 
        "name": "beta-D-Glucose", 
        "names": [
            "beta-D-Glucose"
        ], 
        "num_electrons": 96, 
        "pmaps": [
            {
                "priority": 1, 
                "source": "Component Contribution (2013)", 
                "species": [
                    {
                        "dG0_f": -698.54999999999995, 
                        "nH": 9, 
                        "nMg": 0, 
                        "ref": "", 
                        "z": -3
                    }, 
                    {
                        "dG0_f": -776.02999999999997, 
                        "nH": 10, 
                        "nMg": 0, 
                        "ref": "ChemAxon", 
                        "z": -2
                    }, 
                    {
                        "dG0_f": -848.41999999999996, 
                        "nH": 11, 
                        "nMg": 0, 
                        "ref": "ChemAxon", 
                        "z": -1
                    }, 
                    {
                        "dG0_f": -912.88999999999999, 
                        "nH": 12, 
                        "nMg": 0, 
                        "ref": "ChemAxon", 
                        "z": 0
                    }
                ]
            }
        ]
    }, 
    {
        "CID": "C00222", 
        "InChI": "InChI=1S/C3H4O3/c4-2-1-3(5)6/h2H,1H2,(H,5,6)", 
        "formula": "C3H4O3", 
        "from_kegg": "True", 
        "mass": 88.016, 
        "name": "3-Oxopropanoate", 
        "names": [
            "3-Oxopropanoate", 
            "Malonate semialdehyde"
        ], 
        "num_electrons": 46, 
        "pmaps": [
            {
                "priority": 1, 
                "source": "Component Contribution (2013)", 
                "species": [
                    {
                        "dG0_f": -474.83999999999997, 
                        "nH": 3, 
                        "nMg": 0, 
                        "ref": "", 
                        "z": -1
                    }, 
                    {
                        "dG0_f": -496.29000000000002, 
                        "nH": 4, 
                        "nMg": 0, 
                        "ref": "ChemAxon", 
                        "z": 0
                    }
                ]
            }
        ]
    }, 
    {
        "CID": "C00223", 
        "InChI": "InChI=1S/C30H42N7O18P3S/c1-30(2,25(42)28(43)33-10-9-20(39)32-11-12-59-21(40)8-5-17-3-6-18(38)7-4-17)14-52-58(49,50)55-57(47,48)51-13-19-24(54-56(44,45)46)23(41)29(53-19)37-16-36-22-26(31)34-15-35-27(22)37/h3-8,15-16,19,23-25,29,38,41-42H,9-14H2,1-2H3,(H,32,39)(H,33,43)(H,47,48)(H,49,50)(H2,31,34,35)(H2,44,45,46)/b8-5+/t19-,23-,24-,25?,29-/m1/s1", 
        "formula": "C30H42N7O18P3S", 
        "from_kegg": "True", 
        "mass": 913.152, 
        "name": "p-Coumaroyl-CoA", 
        "names": [
            "4-Coumaroyl-CoA", 
            "4-Hydroxycinnamoyl-CoA", 
            "p-Coumaroyl-CoA"
        ], 
        "num_electrons": 476, 
        "pmaps": [
            {
                "priority": 1, 
                "source": "Component Contribution (2013)", 
                "species": [
                    {
                        "dG0_f": -3127.21, 
                        "nH": 37, 
                        "nMg": 0, 
                        "ref": "", 
                        "z": -5
                    }, 
                    {
                        "dG0_f": -3181.0100000000002, 
                        "nH": 38, 
                        "nMg": 0, 
                        "ref": "ChemAxon", 
                        "z": -4
                    }, 
                    {
                        "dG0_f": -3215.0100000000002, 
                        "nH": 39, 
                        "nMg": 0, 
                        "ref": "ChemAxon", 
                        "z": -3
                    }, 
                    {
                        "dG0_f": -3243.8800000000001, 
                        "nH": 40, 
                        "nMg": 0, 
                        "ref": "ChemAxon", 
                        "z": -2
                    }, 
                    {
                        "dG0_f": -3263.1100000000001, 
                        "nH": 41, 
                        "nMg": 0, 
                        "ref": "ChemAxon", 
                        "z": -1
                    }, 
                    {
                        "dG0_f": -3278.4000000000001, 
                        "nH": 42, 
                        "nMg": 0, 
                        "ref": "ChemAxon", 
                        "z": 0
                    }, 
                    {
                        "dG0_f": -3288.8400000000001, 
                        "nH": 43, 
                        "nMg": 0, 
                        "ref": "ChemAxon", 
                        "z": 1
                    }, 
                    {
                        "dG0_f": -3293.46, 
                        "nH": 44, 
                        "nMg": 0, 
                        "ref": "ChemAxon", 
                        "z": 2
                    }
                ]
            }
        ]
    }, 
    {
        "CID": "C00224", 
        "InChI": "InChI=1S/C10H14N5O10PS/c11-8-5-9(13-2-12-8)15(3-14-5)10-7(17)6(16)4(24-10)1-23-26(18,19)25-27(20,21)22/h2-4,6-7,10,16-17H,1H2,(H,18,19)(H2,11,12,13)(H,20,21,22)/t4-,6-,7-,10-/m1/s1", 
        "formula": "C10H14N5O10PS", 
        "from_kegg": "True", 
        "mass": 427.0199, 
        "name": "Adenylyl sulfate", 
        "names": [
            "5'-Adenylyl sulfate", 
            "APS", 
            "Adenosine 5'-phosphosulfate", 
            "Adenylyl sulfate", 
            "adenylylsulfate"
        ], 
        "num_electrons": 220, 
        "pmaps": [
            {
                "priority": 1, 
                "source": "Component Contribution (2013)", 
                "species": [
                    {
                        "dG0_f": -1388.28, 
                        "nH": 10, 
                        "nMg": 0, 
                        "ref": "", 
                        "z": -4
                    }, 
                    {
                        "dG0_f": -1468.04, 
                        "nH": 11, 
                        "nMg": 0, 
                        "ref": "ChemAxon", 
                        "z": -3
                    }, 
                    {
                        "dG0_f": -1539.1199999999999, 
                        "nH": 12, 
                        "nMg": 0, 
                        "ref": "ChemAxon", 
                        "z": -2
                    }, 
                    {
                        "dG0_f": -1568.3900000000001, 
                        "nH": 13, 
                        "nMg": 0, 
                        "ref": "ChemAxon", 
                        "z": -1
                    }, 
                    {
                        "dG0_f": -1585.3900000000001, 
                        "nH": 14, 
                        "nMg": 0, 
                        "ref": "ChemAxon", 
                        "z": 0
                    }, 
                    {
                        "dG0_f": -1598.9100000000001, 
                        "nH": 15, 
                        "nMg": 0, 
                        "ref": "ChemAxon", 
                        "z": 1
                    }
                ]
            }
        ]
    }, 
    {
        "CID": "C00225", 
        "InChI": "InChI=1S/C12H16N2/c1-13-7-3-11(4-8-13)12-5-9-14(2)10-6-12/h3-5,7-10,12H,6H2,1-2H3/q+2", 
        "formula": "C12H16N2", 
        "from_kegg": "True", 
        "mass": 188.131348522, 
        "name": "Methyl viologen", 
        "names": [
            "1,1'-Dimethyl-4,4'-bipyridinium dichloride", 
            "Methyl viologen", 
            "Paraquat dichloride", 
            "oxidized Methyl viologen"
        ], 
        "num_electrons": 100, 
        "pmaps": [
            {
                "priority": 1, 
                "source": "Component Contribution (2013)", 
                "species": [
                    {
                        "dG0_f": 132.74000000000001, 
                        "nH": 14, 
                        "nMg": 0, 
                        "ref": "", 
                        "z": 2
                    }
                ]
            }
        ]
    }, 
    {
        "CID": "C00226", 
        "InChI": null, 
        "error": "The compound C00226 does not have a value for its formation energy of any of its pseudoisomers", 
        "formula": "CH3OR", 
        "from_kegg": "True", 
        "mass": null, 
        "name": "Primary alcohol", 
        "names": [
            "1-Alcohol", 
            "Primary alcohol"
        ], 
        "num_electrons": null
    }, 
    {
        "CID": "C00227", 
        "InChI": "InChI=1S/C2H5O5P/c1-2(3)7-8(4,5)6/h1H3,(H2,4,5,6)", 
        "formula": "C2H5O5P", 
        "from_kegg": "True", 
        "mass": 139.9875, 
        "name": "Acetyl phosphate", 
        "names": [
            "Acetyl phosphate", 
            "acetyl phosphate-2-"
        ], 
        "num_electrons": 72, 
        "pmaps": [
            {
                "priority": 1, 
                "source": "Component Contribution (2013)", 
                "species": [
                    {
                        "dG0_f": -1219.3900000000001, 
                        "nH": 3, 
                        "nMg": 0, 
                        "ref": "", 
                        "z": -2
                    }, 
                    {
                        "dG0_f": -1255.22, 
                        "nH": 4, 
                        "nMg": 0, 
                        "ref": "ChemAxon", 
                        "z": -1
                    }, 
                    {
                        "dG0_f": -1262.29, 
                        "nH": 5, 
                        "nMg": 0, 
                        "ref": "ChemAxon", 
                        "z": 0
                    }
                ]
            }, 
            {
                "priority": 2, 
                "source": "Alberty (2006)", 
                "species": [
                    {
                        "dG0_f": -1219.49, 
                        "nH": 3, 
                        "nMg": 0, 
                        "ref": "", 
                        "z": -2
                    }, 
                    {
                        "dG0_f": -1269.0799999999999, 
                        "nH": 4, 
                        "nMg": 0, 
                        "ref": "", 
                        "z": -1
                    }, 
                    {
                        "dG0_f": -1298.26, 
                        "nH": 5, 
                        "nMg": 0, 
                        "ref": "", 
                        "z": 0
                    }
                ]
            }
        ]
    }, 
    {
        "CID": "C00229", 
        "InChI": null, 
        "error": "The compound C00229 does not have a value for its formation energy of any of its pseudoisomers", 
        "formula": "HSR", 
        "from_kegg": "True", 
        "mass": null, 
        "name": "Acyl-carrier protein", 
        "names": [
            "ACP", 
            "Acyl-carrier protein", 
            "Holo-[acyl-carrier protein]", 
            "[Acyl-carrier protein]"
        ], 
        "num_electrons": null
    }, 
    {
        "CID": "C00230", 
        "InChI": "InChI=1S/C7H6O4/c8-5-2-1-4(7(10)11)3-6(5)9/h1-3,8-9H,(H,10,11)", 
        "formula": "C7H6O4", 
        "from_kegg": "True", 
        "mass": 154.0266, 
        "name": "3,4-Dihydroxybenzoate", 
        "names": [
            "3,4-Dihydroxybenzoate", 
            "3,4-Dihydroxybenzoic acid", 
            "Protocatechuate", 
            "Protocatechuic acid"
        ], 
        "num_electrons": 80, 
        "pmaps": [
            {
                "priority": 1, 
                "source": "Component Contribution (2013)", 
                "species": [
                    {
                        "dG0_f": -442.58999999999997, 
                        "nH": 3, 
                        "nMg": 0, 
                        "ref": "", 
                        "z": -3
                    }, 
                    {
                        "dG0_f": -515.84000000000003, 
                        "nH": 4, 
                        "nMg": 0, 
                        "ref": "ChemAxon", 
                        "z": -2
                    }, 
                    {
                        "dG0_f": -569.46000000000004, 
                        "nH": 5, 
                        "nMg": 0, 
                        "ref": "ChemAxon", 
                        "z": -1
                    }, 
                    {
                        "dG0_f": -593.20000000000005, 
                        "nH": 6, 
                        "nMg": 0, 
                        "ref": "ChemAxon", 
                        "z": 0
                    }
                ]
            }
        ]
    }, 
    {
        "CID": "C00231", 
        "InChI": "InChI=1S/C5H11O8P/c6-1-3(7)5(9)4(8)2-13-14(10,11)12/h4-6,8-9H,1-2H2,(H2,10,11,12)/t4-,5-/m1/s1", 
        "formula": "C5H11O8P", 
        "from_kegg": "True", 
        "mass": 230.0192, 
        "name": "D-Xylulose 5-phosphate", 
        "names": [
            "D-Xylulose 5-phosphate"
        ], 
        "num_electrons": 120, 
        "pmaps": [
            {
                "priority": 1, 
                "source": "Component Contribution (2013)", 
                "species": [
                    {
                        "dG0_f": -1534.04, 
                        "nH": 8, 
                        "nMg": 0, 
                        "ref": "", 
                        "z": -3
                    }, 
                    {
                        "dG0_f": -1599.24, 
                        "nH": 9, 
                        "nMg": 0, 
                        "ref": "ChemAxon", 
                        "z": -2
                    }, 
                    {
                        "dG0_f": -1634.6700000000001, 
                        "nH": 10, 
                        "nMg": 0, 
                        "ref": "ChemAxon", 
                        "z": -1
                    }, 
                    {
                        "dG0_f": -1641.4000000000001, 
                        "nH": 11, 
                        "nMg": 0, 
                        "ref": "ChemAxon", 
                        "z": 0
                    }
                ]
            }
        ]
    }, 
    {
        "CID": "C00232", 
        "InChI": "InChI=1S/C4H6O3/c5-3-1-2-4(6)7/h3H,1-2H2,(H,6,7)", 
        "formula": "C4H6O3", 
        "from_kegg": "True", 
        "mass": 102.0317, 
        "name": "Succinate semialdehyde", 
        "names": [
            "4-Oxobutanoate", 
            "Succinate semialdehyde", 
            "Succinic semialdehyde"
        ], 
        "num_electrons": 54, 
        "pmaps": [
            {
                "priority": 1, 
                "source": "Component Contribution (2013)", 
                "species": [
                    {
                        "dG0_f": -461.67000000000002, 
                        "nH": 5, 
                        "nMg": 0, 
                        "ref": "", 
                        "z": -1
                    }, 
                    {
                        "dG0_f": -485.23000000000002, 
                        "nH": 6, 
                        "nMg": 0, 
                        "ref": "ChemAxon", 
                        "z": 0
                    }
                ]
            }
        ]
    }, 
    {
        "CID": "C00233", 
        "InChI": "InChI=1S/C6H10O3/c1-4(2)3-5(7)6(8)9/h4H,3H2,1-2H3,(H,8,9)", 
        "formula": "C6H10O3", 
        "from_kegg": "True", 
        "mass": 130.063, 
        "name": "4-Methyl-2-oxopentanoate", 
        "names": [
            "2-Oxoisocaproate", 
            "4-Methyl-2-oxopentanoate", 
            "4-methyl-2-oxopentanooate"
        ], 
        "num_electrons": 70, 
        "pmaps": [
            {
                "priority": 1, 
                "source": "Component Contribution (2013)", 
                "species": [
                    {
                        "dG0_f": -448.58999999999997, 
                        "nH": 9, 
                        "nMg": 0, 
                        "ref": "", 
                        "z": -1
                    }, 
                    {
                        "dG0_f": -468.72000000000003, 
                        "nH": 10, 
                        "nMg": 0, 
                        "ref": "ChemAxon", 
                        "z": 0
                    }
                ]
            }, 
            {
                "priority": 2, 
                "source": "Alberty (2006)", 
                "species": [
                    {
                        "dG0_f": -445.13999999999999, 
                        "nH": 9, 
                        "nMg": 0, 
                        "ref": "", 
                        "z": -1
                    }
                ]
            }
        ]
    }, 
    {
        "CID": "C00234", 
        "InChI": "InChI=1S/C20H23N7O7/c21-20-25-16-15(18(32)26-20)23-11(7-22-16)8-27(9-28)12-3-1-10(2-4-12)17(31)24-13(19(33)34)5-6-14(29)30/h1-4,9,11,13,23H,5-8H2,(H,24,31)(H,29,30)(H,33,34)(H4,21,22,25,26,32)/t11?,13-/m0/s1", 
        "formula": "C20H23N7O7", 
        "from_kegg": "True", 
        "mass": 473.1659, 
        "name": "10-Formyltetrahydrofolate", 
        "names": [
            "10-Formyl-THF", 
            "10-Formyltetrahydrofolate"
        ], 
        "num_electrons": 248, 
        "pmaps": [
            {
                "priority": 1, 
                "source": "Component Contribution (2013)", 
                "species": [
                    {
                        "dG0_f": -623.99000000000001, 
                        "nH": 20, 
                        "nMg": 0, 
                        "ref": "", 
                        "z": -3
                    }, 
                    {
                        "dG0_f": -687.42999999999995, 
                        "nH": 21, 
                        "nMg": 0, 
                        "ref": "ChemAxon", 
                        "z": -2
                    }, 
                    {
                        "dG0_f": -712.92999999999995, 
                        "nH": 22, 
                        "nMg": 0, 
                        "ref": "ChemAxon", 
                        "z": -1
                    }, 
                    {
                        "dG0_f": -733.47000000000003, 
                        "nH": 23, 
                        "nMg": 0, 
                        "ref": "ChemAxon", 
                        "z": 0
                    }, 
                    {
                        "dG0_f": -749.55999999999995, 
                        "nH": 24, 
                        "nMg": 0, 
                        "ref": "ChemAxon", 
                        "z": 1
                    }
                ]
            }
        ]
    }, 
    {
        "CID": "C00235", 
        "InChI": "InChI=1S/C5H12O7P2/c1-5(2)3-4-11-14(9,10)12-13(6,7)8/h3H,4H2,1-2H3,(H,9,10)(H2,6,7,8)", 
        "formula": "C5H12O7P2", 
        "from_kegg": "True", 
        "mass": 246.0058, 
        "name": "Dimethylallyl diphosphate", 
        "names": [
            "2-Isopentenyl diphosphate", 
            "DMAPP", 
            "Dimethylallyl diphosphate", 
            "Dimethylallyl pyrophosphate", 
            "Monoprenyl diphosphate", 
            "Prenyl diphosphate", 
            "delta2-Isopentenyl diphosphate"
        ], 
        "num_electrons": 128, 
        "pmaps": [
            {
                "priority": 1, 
                "source": "Component Contribution (2013)", 
                "species": [
                    {
                        "dG0_f": -1812.4200000000001, 
                        "nH": 9, 
                        "nMg": 0, 
                        "ref": "", 
                        "z": -3
                    }, 
                    {
                        "dG0_f": -1854.6300000000001, 
                        "nH": 10, 
                        "nMg": 0, 
                        "ref": "ChemAxon", 
                        "z": -2
                    }, 
                    {
                        "dG0_f": -1872.77, 
                        "nH": 11, 
                        "nMg": 0, 
                        "ref": "ChemAxon", 
                        "z": -1
                    }, 
                    {
                        "dG0_f": -1882.76, 
                        "nH": 12, 
                        "nMg": 0, 
                        "ref": "ChemAxon", 
                        "z": 0
                    }
                ]
            }
        ]
    }, 
    {
        "CID": "C00236", 
        "InChI": "InChI=1S/C3H8O10P2/c4-2(1-12-14(6,7)8)3(5)13-15(9,10)11/h2,4H,1H2,(H2,6,7,8)(H2,9,10,11)/t2-/m1/s1", 
        "formula": "C3H8O10P2", 
        "from_kegg": "True", 
        "mass": 265.9593, 
        "name": "3-Phospho-D-glyceroyl phosphate", 
        "names": [
            "(R)-2-Hydroxy-3-(phosphonooxy)-1-monoanhydride with phosphoric propanoic acid", 
            "1,3-Bisphospho-D-glycerate", 
            "3-Phospho-D-glyceroyl phosphate"
        ], 
        "num_electrons": 136, 
        "pmaps": [
            {
                "priority": 1, 
                "source": "Component Contribution (2013)", 
                "species": [
                    {
                        "dG0_f": -2288.3400000000001, 
                        "nH": 3, 
                        "nMg": 0, 
                        "ref": "", 
                        "z": -5
                    }, 
                    {
                        "dG0_f": -2356.5700000000002, 
                        "nH": 4, 
                        "nMg": 0, 
                        "ref": "ChemAxon", 
                        "z": -4
                    }, 
                    {
                        "dG0_f": -2394.4499999999998, 
                        "nH": 5, 
                        "nMg": 0, 
                        "ref": "ChemAxon", 
                        "z": -3
                    }, 
                    {
                        "dG0_f": -2428.9099999999999, 
                        "nH": 6, 
                        "nMg": 0, 
                        "ref": "ChemAxon", 
                        "z": -2
                    }, 
                    {
                        "dG0_f": -2438.0900000000001, 
                        "nH": 7, 
                        "nMg": 0, 
                        "ref": "ChemAxon", 
                        "z": -1
                    }, 
                    {
                        "dG0_f": -2443.8499999999999, 
                        "nH": 8, 
                        "nMg": 0, 
                        "ref": "ChemAxon", 
                        "z": 0
                    }
                ]
            }, 
            {
                "priority": 2, 
                "source": "Alberty (2006)", 
                "species": [
                    {
                        "dG0_f": -2356.1399999999999, 
                        "nH": 4, 
                        "nMg": 0, 
                        "ref": "", 
                        "z": -4
                    }, 
                    {
                        "dG0_f": -2401.5799999999999, 
                        "nH": 5, 
                        "nMg": 0, 
                        "ref": "", 
                        "z": -3
                    }, 
                    {
                        "dG0_f": -2436.0, 
                        "nH": 6, 
                        "nMg": 0, 
                        "ref": "", 
                        "z": -2
                    }
                ]
            }
        ]
    }, 
    {
        "CID": "C00237", 
        "InChI": "InChI=1S/CO/c1-2", 
        "formula": "CO", 
        "from_kegg": "True", 
        "mass": 27.9949, 
        "name": "CO", 
        "names": [
            "CO", 
            "Carbon monoxide"
        ], 
        "num_electrons": 14, 
        "pmaps": [
            {
                "priority": 1, 
                "source": "Component Contribution (2013)", 
                "species": [
                    {
                        "dG0_f": -119.90000000000001, 
                        "nH": 0, 
                        "nMg": 0, 
                        "ref": "", 
                        "z": -2
                    }
                ]
            }, 
            {
                "priority": 2, 
                "source": "Alberty (2006)", 
                "species": [
                    {
                        "dG0_f": -119.90000000000001, 
                        "nH": 0, 
                        "nMg": 0, 
                        "ref": "", 
                        "z": 0
                    }
                ]
            }
        ]
    }, 
    {
        "CID": "C00238", 
        "InChI": "InChI=1S/K/q+1", 
        "error": "The compound C00238 does not have a value for its formation energy of any of its pseudoisomers", 
        "formula": "K", 
        "from_kegg": "True", 
        "mass": 38.9637, 
        "name": "Potassium cation", 
        "names": [
            "K+", 
            "Potassium cation", 
            "Potassium ion", 
            "Potassium(1+)"
        ], 
        "num_electrons": 18
    }, 
    {
        "CID": "C00239", 
        "InChI": "InChI=1S/C9H14N3O7P/c10-7-1-2-12(9(14)11-7)8-3-5(13)6(19-8)4-18-20(15,16)17/h1-2,5-6,8,13H,3-4H2,(H2,10,11,14)(H2,15,16,17)/t5-,6+,8+/m0/s1", 
        "formula": "C9H14N3O7P", 
        "from_kegg": "True", 
        "mass": 307.0569, 
        "name": "dCMP", 
        "names": [
            "2'-Deoxycytidine 5'-monophosphate", 
            "Deoxycytidine monophosphate", 
            "Deoxycytidylate", 
            "Deoxycytidylic acid", 
            "dCMP"
        ], 
        "num_electrons": 160, 
        "pmaps": [
            {
                "priority": 1, 
                "source": "Component Contribution (2013)", 
                "species": [
                    {
                        "dG0_f": -1144.3399999999999, 
                        "nH": 11, 
                        "nMg": 0, 
                        "ref": "", 
                        "z": -3
                    }, 
                    {
                        "dG0_f": -1224.1500000000001, 
                        "nH": 12, 
                        "nMg": 0, 
                        "ref": "ChemAxon", 
                        "z": -2
                    }, 
                    {
                        "dG0_f": -1259.8599999999999, 
                        "nH": 13, 
                        "nMg": 0, 
                        "ref": "ChemAxon", 
                        "z": -1
                    }, 
                    {
                        "dG0_f": -1268.76, 
                        "nH": 14, 
                        "nMg": 0, 
                        "ref": "ChemAxon", 
                        "z": 0
                    }, 
                    {
                        "dG0_f": -1274.24, 
                        "nH": 15, 
                        "nMg": 0, 
                        "ref": "ChemAxon", 
                        "z": 1
                    }
                ]
            }
        ]
    }, 
    {
        "CID": "C00240", 
        "InChI": null, 
        "error": "The compound C00240 does not have a value for its formation energy of any of its pseudoisomers", 
        "formula": "C15H25O16P2R3", 
        "from_kegg": "True", 
        "mass": null, 
        "name": "rRNA", 
        "names": [
            "Ribosomal RNA", 
            "rRNA"
        ], 
        "num_electrons": null
    }, 
    {
        "CID": "C00241", 
        "InChI": null, 
        "error": "The compound C00241 does not have a value for its formation energy of any of its pseudoisomers", 
        "formula": "CH2NOR", 
        "from_kegg": "True", 
        "mass": null, 
        "name": "Amide", 
        "names": [
            "Amide"
        ], 
        "num_electrons": null
    }, 
    {
        "CID": "C00242", 
        "InChI": "InChI=1S/C5H5N5O/c6-5-9-3-2(4(11)10-5)7-1-8-3/h1H,(H4,6,7,8,9,10,11)", 
        "formula": "C5H5N5O", 
        "from_kegg": "True", 
        "mass": 151.0494, 
        "name": "Guanine", 
        "names": [
            "2-Amino-6-hydroxypurine", 
            "Guanine"
        ], 
        "num_electrons": 78, 
        "pmaps": [
            {
                "priority": 1, 
                "source": "Component Contribution (2013)", 
                "species": [
                    {
                        "dG0_f": 235.78999999999999,
[truncated: 19,969,890 more chars]
