# Supplementary material for: The quantitative metabolome is shaped by abiotic constraints
Source: Nat Commun. 2021 May 26;12:3178. doi: 10.1038/s41467-021-23214-9 (PMC8155068; doi:10.1038/s41467-021-23214-9)
Supplement: Supplementary file 9 — Supplementary Code 1 [file 41467_2021_23214_MOESM9_ESM.zip › Codes/Core-Acetate/Input-data-sheet/parameters_core_raw.xlsx]

## Sheet: S
	GTHOr	CS	ICDHyr	PPA	PPCK	ASPTA	GLGC	ENO	FBA	PGI	PGK	EDA	PGL	RPE	TALA	TKT1	PTAr	ACKr	EDD	MDH	FUM	PGAMT	UAGDP	PPC	TRE6PS	NDPK2	NDPK3	NDPK4	NDPK1	PGMT	BETALDHx_CHOLD	NADTRHD	TRE6PP	GALUi	AKGDH	GAPD	GND	G1PACT	GF6PTA	MDH2	G6PDH2r	THD2pp	TKT2	CO2tpp	ACt2rpp	ATPS4rpp	GLUDy	PDH	SUCOAS
2pg_c	0	0	0	0	0	0	0	-1	0	0	0	0	0	0	0	0	0	0	0	0	0	0	0	0	0	0	0	0	0	0	0	0	0	0	0	0	0	0	0	0	0	0	0	0	0	0	0	0	0
13dpg_c	0	0	0	0	0	0	0	0	0	0	1	0	0	0	0	0	0	0	0	0	0	0	0	0	0	0	0	0	0	0	0	0	0	0	0	1	0	0	0	0	0	0	0	0	0	0	0	0	0
pep_c	0	0	0	0	1	0	0	1	0	0	0	0	0	0	0	0	0	0	0	0	0	0	0	-1	0	0	0	0	0	0	0	0	0	0	0	0	0	0	0	0	0	0	0	0	0	0	0	0	0
gthrd_c	2	0	0	0	0	0	0	0	0	0	0	0	0	0	0	0	0	0	0	0	0	0	0	0	0	0	0	0	0	0	0	0	0	0	0	0	0	0	0	0	0	0	0	0	0	0	0	0	0
actp_c	0	0	0	0	0	0	0	0	0	0	0	0	0	0	0	0	1	1	0	0	0	0	0	0	0	0	0	0	0	0	0	0	0	0	0	0	0	0	0	0	0	0	0	0	0	0	0	0	0
dhap_c	0	0	0	0	0	0	0	0	1	0	0	0	0	0	0	0	0	0	0	0	0	0	0	0	0	0	0	0	0	0	0	0	0	0	0	0	0	0	0	0	0	0	0	0	0	0	0	0	0
r5p_c	0	0	0	0	0	0	0	0	0	0	0	0	0	0	0	-1	0	0	0	0	0	0	0	0	0	0	0	0	0	0	0	0	0	0	0	0	0	0	0	0	0	0	0	0	0	0	0	0	0
akg_c	0	0	1	0	0	-1	0	0	0	0	0	0	0	0	0	0	0	0	0	0	0	0	0	0	0	0	0	0	0	0	0	0	0	0	-1	0	0	0	0	0	0	0	0	0	0	0	1	0	0
ac_c	0	0	0	0	0	0	0	0	0	0	0	0	0	0	0	0	0	-1	0	0	0	0	0	0	0	0	0	0	0	0	0	0	0	0	0	0	0	0	0	0	0	0	0	0	1	0	0	0	0
xu5p__D_c	0	0	0	0	0	0	0	0	0	0	0	0	0	1	0	-1	0	0	0	0	0	0	0	0	0	0	0	0	0	0	0	0	0	0	0	0	0	0	0	0	0	0	-1	0	0	0	0	0	0
glyb_c	0	0	0	0	0	0	0	0	0	0	0	0	0	0	0	0	0	0	0	0	0	0	0	0	0	0	0	0	0	0	1	0	0	0	0	0	0	0	0	0	0	0	0	0	0	0	0	0	0
3pg_c	0	0	0	0	0	0	0	0	0	0	-1	0	0	0	0	0	0	0	0	0	0	0	0	0	0	0	0	0	0	0	0	0	0	0	0	0	0	0	0	0	0	0	0	0	0	0	0	0	0
ctp_c	0	0	0	0	0	0	0	0	0	0	0	0	0	0	0	0	0	0	0	0	0	0	0	0	0	0	1	0	0	0	0	0	0	0	0	0	0	0	0	0	0	0	0	0	0	0	0	0	0
gam1p_c	0	0	0	0	0	0	0	0	0	0	0	0	0	0	0	0	0	0	0	0	0	-1	0	0	0	0	0	0	0	0	0	0	0	0	0	0	0	-1	0	0	0	0	0	0	0	0	0	0	0
accoa_c	0	-1	0	0	0	0	0	0	0	0	0	0	0	0	0	0	-1	0	0	0	0	0	0	0	0	0	0	0	0	0	0	0	0	0	0	0	0	-1	0	0	0	0	0	0	0	0	0	1	0
nad_c	0	0	0	0	0	0	0	0	0	0	0	0	0	0	0	0	0	0	0	-1	0	0	0	0	0	0	0	0	0	0	-2	-1	0	0	-1	-1	0	0	0	0	0	1	0	0	0	0	0	-1	0
chol_c	0	0	0	0	0	0	0	0	0	0	0	0	0	0	0	0	0	0	0	0	0	0	0	0	0	0	0	0	0	0	-1	0	0	0	0	0	0	0	0	0	0	0	0	0	0	0	0	0	0
adp_c	0	0	0	0	1	0	0	0	0	0	1	0	0	0	0	0	0	1	0	0	0	0	0	0	0	1	1	1	1	0	0	0	0	0	0	0	0	0	0	0	0	0	0	0	0	-1	0	0	1
mal__L_c	0	0	0	0	0	0	0	0	0	0	0	0	0	0	0	0	0	0	0	-1	1	0	0	0	0	0	0	0	0	0	0	0	0	0	0	0	0	0	0	-1	0	0	0	0	0	0	0	0	0
asp__L_c	0	0	0	0	0	-1	0	0	0	0	0	0	0	0	0	0	0	0	0	0	0	0	0	0	0	0	0	0	0	0	0	0	0	0	0	0	0	0	0	0	0	0	0	0	0	0	0	0	0
o2_c	0	0	0	0	0	0	0	0	0	0	0	0	0	0	0	0	0	0	0	0	0	0	0	0	0	0	0	0	0	0	0	0	0	0	0	0	0	0	0	0	0	0	0	0	0	0	0	0	0
acgam1p_c	0	0	0	0	0	0	0	0	0	0	0	0	0	0	0	0	0	0	0	0	0	0	-1	0	0	0	0	0	0	0	0	0	0	0	0	0	0	1	0	0	0	0	0	0	0	0	0	0	0
g3p_c	0	0	0	0	0	0	0	0	1	0	0	1	0	0	-1	1	0	0	0	0	0	0	0	0	0	0	0	0	0	0	0	0	0	0	0	-1	0	0	0	0	0	0	1	0	0	0	0	0	0
pi_c	0	0	0	2	0	0	0	0	0	0	0	0	0	0	0	0	-1	0	0	0	0	0	0	1	0	0	0	0	0	0	0	0	1	0	0	-1	0	0	0	0	0	0	0	0	0	-1	0	0	1
q8h2_c	0	0	0	0	0	0	0	0	0	0	0	0	0	0	0	0	0	0	0	0	0	0	0	0	0	0	0	0	0	0	0	0	0	0	0	0	0	0	0	1	0	0	0	0	0	0	0	0	0
6pgc_c	0	0	0	0	0	0	0	0	0	0	0	0	1	0	0	0	0	0	-1	0	0	0	0	0	0	0	0	0	0	0	0	0	0	0	0	0	-1	0	0	0	0	0	0	0	0	0	0	0	0
nh4_c	0	0	0	0	0	0	0	0	0	0	0	0	0	0	0	0	0	0	0	0	0	0	0	0	0	0	0	0	0	0	0	0	0	0	0	0	0	0	0	0	0	0	0	0	0	0	1	0	0
atp_c	0	0	0	0	-1	0	-1	0	0	0	-1	0	0	0	0	0	0	-1	0	0	0	0	0	0	0	-1	-1	-1	-1	0	0	0	0	0	0	0	0	0	0	0	0	0	0	0	0	1	0	0	-1
adpglc_c	0	0	0	0	0	0	1	0	0	0	0	0	0	0	0	0	0	0	0	0	0	0	0	0	0	0	0	0	0	0	0	0	0	0	0	0	0	0	0	0	0	0	0	0	0	0	0	0	0
dttp_c	0	0	0	0	0	0	0	0	0	0	0	0	0	0	0	0	0	0	0	0	0	0	0	0	0	0	0	1	0	0	0	0	0	0	0	0	0	0	0	0	0	0	0	0	0	0	0	0	0
ru5p__D_c	0	0	0	0	0	0	0	0	0	0	0	0	0	-1	0	0	0	0	0	0	0	0	0	0	0	0	0	0	0	0	0	0	0	0	0	0	1	0	0	0	0	0	0	0	0	0	0	0	0
e4p_c	0	0	0	0	0	0	0	0	0	0	0	0	0	0	1	0	0	0	0	0	0	0	0	0	0	0	0	0	0	0	0	0	0	0	0	0	0	0	0	0	0	0	-1	0	0	0	0	0	0
utp_c	0	0	0	0	0	0	0	0	0	0	0	0	0	0	0	0	0	0	0	0	0	0	-1	0	0	1	0	0	0	0	0	0	0	-1	0	0	0	0	0	0	0	0	0	0	0	0	0	0	0
tre_c	0	0	0	0	0	0	0	0	0	0	0	0	0	0	0	0	0	0	0	0	0	0	0	0	0	0	0	0	0	0	0	0	1	0	0	0	0	0	0	0	0	0	0	0	0	0	0	0	0
fdp_c	0	0	0	0	0	0	0	0	-1	0	0	0	0	0	0	0	0	0	0	0	0	0	0	0	0	0	0	0	0	0	0	0	0	0	0	0	0	0	0	0	0	0	0	0	0	0	0	0	0
gdp_c	0	0	0	0	0	0	0	0	0	0	0	0	0	0	0	0	0	0	0	0	0	0	0	0	0	0	0	0	-1	0	0	0	0	0	0	0	0	0	0	0	0	0	0	0	0	0	0	0	0
ppi_c	0	0	0	-1	0	0	1	0	0	0	0	0	0	0	0	0	0	0	0	0	0	0	1	0	0	0	0	0	0	0	0	0	0	1	0	0	0	0	0	0	0	0	0	0	0	0	0	0	0
nadp_c	1	0	-1	0	0	0	0	0	0	0	0	0	0	0	0	0	0	0	0	0	0	0	0	0	0	0	0	0	0	0	0	1	0	0	0	0	-1	0	0	0	-1	-1	0	0	0	0	-1	0	0
glu__L_c	0	0	0	0	0	1	0	0	0	0	0	0	0	0	0	0	0	0	0	0	0	0	0	0	0	0	0	0	0	0	0	0	0	0	0	0	0	0	1	0	0	0	0	0	0	0	-1	0	0
fum_c	0	0	0	0	0	0	0	0	0	0	0	0	0	0	0	0	0	0	0	0	-1	0	0	0	0	0	0	0	0	0	0	0	0	0	0	0	0	0	0	0	0	0	0	0	0	0	0	0	0
udpg_c	0	0	0	0	0	0	0	0	0	0	0	0	0	0	0	0	0	0	0	0	0	0	0	0	-1	0	0	0	0	0	0	0	0	1	0	0	0	0	0	0	0	0	0	0	0	0	0	0	0
gln__L_c	0	0	0	0	0	0	0	0	0	0	0	0	0	0	0	0	0	0	0	0	0	0	0	0	0	0	0	0	0	0	0	0	0	0	0	0	0	0	-1	0	0	0	0	0	0	0	0	0	0
g1p_c	0	0	0	0	0	0	-1	0	0	0	0	0	0	0	0	0	0	0	0	0	0	0	0	0	0	0	0	0	0	-1	0	0	0	-1	0	0	0	0	0	0	0	0	0	0	0	0	0	0	0
g6p_c	0	0	0	0	0	0	0	0	0	-1	0	0	0	0	0	0	0	0	0	0	0	0	0	0	-1	0	0	0	0	1	0	0	0	0	0	0	0	0	0	0	-1	0	0	0	0	0	0	0	0
q8_c	0	0	0	0	0	0	0	0	0	0	0	0	0	0	0	0	0	0	0	0	0	0	0	0	0	0	0	0	0	0	0	0	0	0	0	0	0	0	0	-1	0	0	0	0	0	0	0	0	0
betald_c	0	0	0	0	0	0	0	0	0	0	0	0	0	0	0	0	0	0	0	0	0	0	0	0	0	0	0	0	0	0	0	0	0	0	0	0	0	0	0	0	0	0	0	0	0	0	0	0	0
f6p_c	0	0	0	0	0	0	0	0	0	1	0	0	0	0	1	0	0	0	0	0	0	0	0	0	0	0	0	0	0	0	1	0	0	0	0	0	0	0	-1	0	0	0	1	0	0	0	0	0	0
oaa_c	0	-1	0	0	-1	1	0	0	0	0	0	0	0	0	0	0	0	0	0	1	0	0	0	1	0	0	0	0	0	0	0	0	0	0	0	0	0	0	0	1	0	0	0	0	0	0	0	0	0
tre6p_c	0	0	0	0	0	0	0	0	0	0	0	0	0	0	0	0	0	0	0	0	0	0	0	0	1	0	0	0	0	0	0	0	-1	0	0	0	0	0	0	0	0	0	0	0	0	0	0	0	0
succ_c	0	0	0	0	0	0	0	0	0	0	0	0	0	0	0	0	0	0	0	0	0	0	0	0	0	0	0	0	0	0	0	0	0	0	0	0	0	0	0	0	0	0	0	0	0	0	0	0	-1
gam6p_c	0	0	0	0	0	0	0	0	0	0	0	0	0	0	0	0	0	0	0	0	0	1	0	0	0	0	0	0	0	0	0	0	0	0	0	0	0	0	1	0	0	0	0	0	0	0	0	0	0
cdp_c	0	0	0	0	0	0	0	0	0	0	0	0	0	0	0	0	0	0	0	0	0	0	0	0	0	0	-1	0	0	0	0	0	0	0	0	0	0	0	0	0	0	0	0	0	0	0	0	0	0
s7p_c	0	0	0	0	0	0	0	0	0	0	0	0	0	0	-1	1	0	0	0	0	0	0	0	0	0	0	0	0	0	0	0	0	0	0	0	0	0	0	0	0	0	0	0	0	0	0	0	0	0
cit_c	0	1	0	0	0	0	0	0	0	0	0	0	0	0	0	0	0	0	0	0	0	0	0	0	0	0	0	0	0	0	0	0	0	0	0	0	0	0	0	0	0	0	0	0	0	0	0	0	0
6pgl_c	0	0	0	0	0	0	0	0	0	0	0	0	-1	0	0	0	0	0	0	0	0	0	0	0	0	0	0	0	0	0	0	0	0	0	0	0	0	0	0	0	1	0	0	0	0	0	0	0	0
gtp_c	0	0	0	0	0	0	0	0	0	0	0	0	0	0	0	0	0	0	0	0	0	0	0	0	0	0	0	0	1	0	0	0	0	0	0	0	0	0	0	0	0	0	0	0	0	0	0	0	0
uacgam_c	0	0	0	0	0	0	0	0	0	0	0	0	0	0	0	0	0	0	0	0	0	0	1	0	0	0	0	0	0	0	0	0	0	0	0	0	0	0	0	0	0	0	0	0	0	0	0	0	0
acon_C_c	0	0	0	0	0	0	0	0	0	0	0	0	0	0	0	0	0	0	0	0	0	0	0	0	0	0	0	0	0	0	0	0	0	0	0	0	0	0	0	0	0	0	0	0	0	0	0	0	0
nadph_c	-1	0	1	0	0	0	0	0	0	0	0	0	0	0	0	0	0	0	0	0	0	0	0	0	0	0	0	0	0	0	0	-1	0	0	0	0	1	0	0	0	1	1	0	0	0	0	1	0	0
pyr_c	0	0	0	0	0	0	0	0	0	0	0	1	0	0	0	0	0	0	0	0	0	0	0	0	0	0	0	0	0	0	0	0	0	0	0	0	0	0	0	0	0	0	0	0	0	0	0	-1	0
coa_c	0	1	0	0	0	0	0	0	0	0	0	0	0	0	0	0	1	0	0	0	0	0	0	0	0	0	0	0	0	0	0	0	0	0	-1	0	0	1	0	0	0	0	0	0	0	0	0	-1	-1
udp_c	0	0	0	0	0	0	0	0	0	0	0	0	0	0	0	0	0	0	0	0	0	0	0	0	1	-1	0	0	0	0	0	0	0	0	0	0	0	0	0	0	0	0	0	0	0	0	0	0	0
icit_c	0	0	-1	0	0	0	0	0	0	0	0	0	0	0	0	0	0	0	0	0	0	0	0	0	0	0	0	0	0	0	0	0	0	0	0	0	0	0	0	0	0	0	0	0	0	0	0	0	0
dtdp_c	0	0	0	0	0	0	0	0	0	0	0	0	0	0	0	0	0	0	0	0	0	0	0	0	0	0	0	-1	0	0	0	0	0	0	0	0	0	0	0	0	0	0	0	0	0	0	0	0	0
2ddg6p_c	0	0	0	0	0	0	0	0	0	0	0	-1	0	0	0	0	0	0	1	0	0	0	0	0	0	0	0	0	0	0	0	0	0	0	0	0	0	0	0	0	0	0	0	0	0	0	0	0	0
nadh_c	0	0	0	0	0	0	0	0	0	0	0	0	0	0	0	0	0	0	0	1	0	0	0	0	0	0	0	0	0	0	2	1	0	0	1	1	0	0	0	0	0	-1	0	0	0	0	0	1	0
co2_c	0	0	1	0	1	0	0	0	0	0	0	0	0	0	0	0	0	0	0	0	0	0	0	-1	0	0	0	0	0	0	0	0	0	0	1	0	1	0	0	0	0	0	0	1	0	0	0	1	0
gthox_c	-1	0	0	0	0	0	0	0	0	0	0	0	0	0	0	0	0	0	0	0	0	0	0	0	0	0	0	0	0	0	0	0	0	0	0	0	0	0	0	0	0	0	0	0	0	0	0	0	0
succoa_c	0	0	0	0	0	0	0	0	0	0	0	0	0	0	0	0	0	0	0	0	0	0	0	0	0	0	0	0	0	0	0	0	0	0	1	0	0	0	0	0	0	0	0	0	0	0	0	0	1
amp_c	0	0	0	0	0	0	0	0	0	0	0	0	0	0	0	0	0	0	0	0	0	0	0	0	0	0	0	0	0	0	0	0	0	0	0	0	0	0	0	0	0	0	0	0	0	0	0	0	0
glx_c	0	0	0	0	0	0	0	0	0	0	0	0	0	0	0	0	0	0	0	0	0	0	0	0	0	0	0	0	0	0	0	0	0	0	0	0	0	0	0	0	0	0	0	0	0	0	0	0	0
glc__D_p	0	0	0	0	0	0	0	0	0	0	0	0	0	0	0	0	0	0	0	0	0	0	0	0	0	0	0	0	0	0	0	0	0	0	0	0	0	0	0	0	0	0	0	0	0	0	0	0	0
chol_p	0	0	0	0	0	0	0	0	0	0	0	0	0	0	0	0	0	0	0	0	0	0	0	0	0	0	0	0	0	0	0	0	0	0	0	0	0	0	0	0	0	0	0	0	0	0	0	0	0
co2_p	0	0	0	0	0	0	0	0	0	0	0	0	0	0	0	0	0	0	0	0	0	0	0	0	0	0	0	0	0	0	0	0	0	0	0	0	0	0	0	0	0	0	0	-1	0	0	0	0	0
ac_p	0	0	0	0	0	0	0	0	0	0	0	0	0	0	0	0	0	0	0	0	0	0	0	0	0	0	0	0	0	0	0	0	0	0	0	0	0	0	0	0	0	0	0	0	-1	0	0	0	0
nh4_p	0	0	0	0	0	0	0	0	0	0	0	0	0	0	0	0	0	0	0	0	0	0	0	0	0	0	0	0	0	0	0	0	0	0	0	0	0	0	0	0	0	0	0	0	0	0	0	0	0
pi_p	0	0	0	0	0	0	0	0	0	0	0	0	0	0	0	0	0	0	0	0	0	0	0	0	0	0	0	0	0	0	0	0	0	0	0	0	0	0	0	0	0	0	0	0	0	0	0	0	0
glyb_p	0	0	0	0	0	0	0	0	0	0	0	0	0	0	0	0	0	0	0	0	0	0	0	0	0	0	0	0	0	0	0	0	0	0	0	0	0	0	0	0	0	0	0	0	0	0	0	0	0
[truncated: 19 more columns]

## Sheet: ReactionProperties
Rxn Name	Stoichiometry (h, h2o)	Keq (7.5)	Keq (6.5)	Keq (8.5)	sign v	S_h2o	is_transport	nH_transport	Pathway
Glutathione oxidoreductase	h_c + nadph_c + gthox_c <=> 2 gthrd_c + nadp_c	166.667	1724.14	34.3643	1	0	0	0	Redox
Citrate synthase	accoa_c + h2o_c + oaa_c -> h_c + cit_c + coa_c	1.6e-07	1.7e-06	1e-08	1	-1	0	0	TCA
Isocitrate dehydrogenase (NADP)	nadp_c + icit_c <=> akg_c + nadph_c + co2_c	0.0895	0.0877	0.0891	1	0	0	0	TCA
Inorganic diphosphatase	ppi_c + h2o_c -> h_c + 2 pi_c	412	349	431	1	-1	0	0	Other
Phosphoenolpyruvate carboxykinase	atp_c + oaa_c -> pep_c + adp_c + co2_c	0.0115	0.0154	0.0109	1	0	0	0	Anaplerosis
Aspartate transaminase	akg_c + asp__L_c <=> glu__L_c + oaa_c	0.315	0.309	0.326	-1	0	0	0	Amino acid
Glucose-1-phosphate adenylyltransferase	h_c + atp_c + g1p_c -> adpglc_c + ppi_c	16	29.8	14.3	1	0	0	0	Sugar metabolism
Enolase	2pg_c <=> pep_c + h2o_c	5.19	6.2	5.19	-1	1	0	0	Glycolysis
Fructose-bisphosphate aldolase	fdp_c <=> dhap_c + g3p_c	0.00016	0.00021	0.00011	-1	0	0	0	Glycolysis
Glucose-6-phosphate isomerase	g6p_c <=> f6p_c	0.364	0.361	0.398	-1	0	0	0	Glycolysis
Phosphoglycerate kinase	3pg_c + atp_c <=> 13dpg_c + adp_c	0.00053	0.00066	0.00051	1	0	0	0	Glycolysis
2-dehydro-3-deoxy-phosphogluconate aldolase	2ddg6p_c -> g3p_c + pyr_c	0.0014	0.0014	0.0014	1	0	0	0	ED Shunt
6-phosphogluconolactonase	h2o_c + 6pgl_c -> h_c + 6pgc_c	23000	2300	230000	1	-1	0	0	PPP
Ribulose 5-phosphate 3-epimerase	ru5p__D_c <=> xu5p__D_c	1.22	1.22	1.22	1	0	0	0	PPP
Transaldolase	g3p_c + s7p_c <=> e4p_c + f6p_c	1.31	1.3	0.913	1	0	0	0	PPP
Transketolase	r5p_c + xu5p__D_c <=> g3p_c + s7p_c	4.7619	4.7619	7.40741	1	0	0	0	PPP
Phosphotransacetylase	accoa_c + pi_c <=> actp_c + coa_c	0.0235	0.0156	0.0381	-1	0	0	0	Fermentation
Acetate kinase	ac_c + atp_c <=> actp_c + adp_c	0.0028	0.0041	0.0026	1	0	0	0	Fermentation
6-phosphogluconate dehydratase	6pgc_c -> h2o_c + 2ddg6p_c	3.5e-07	3.5e-07	3.5e-07	1	1	0	0	ED Shunt
Malate dehydrogenase	nad_c + mal__L_c <=> h_c + oaa_c + nadh_c	2.1e-05	2.1e-06	0.00021	1	0	0	0	TCA
Fumarase	fum_c + h2o_c <=> mal__L_c	4.01	4.05	4.01	1	-1	0	0	TCA
Phosphoglucosamine mutase	gam1p_c <=> gam6p_c	3.78	2.88	6.52	-1	0	0	0	Sugar metabolism
UDP-N-acetylglucosamine diphosphorylase	h_c + acgam1p_c + utp_c -> ppi_c + uacgam_c	1.5	5.07	1.18	1	0	0	0	Sugar metabolism
Phosphoenolpyruvate carboxylase	pep_c + h2o_c + co2_c -> h_c + pi_c + oaa_c	1.4e-07	8.8e-07	1.5e-08	1	-1	0	0	Anaplerosis
Alpha,alpha-trehalose-phosphate synthase (UDP-forming)	udpg_c + g6p_c -> h_c + tre6p_c + udp_c	2300	303	23000	1	0	0	0	Sugar metabolism
Nucleoside-diphosphate kinase (ATP:UDP)	atp_c + udp_c <=> adp_c + utp_c	3.4	2.68	3.48	1	0	0	0	Nucleotide metabolism
Nucleoside-diphosphate kinase (ATP:CDP)	atp_c + cdp_c <=> ctp_c + adp_c	1.22	1.18	1.23	1	0	0	0	Nucleotide metabolism
Nucleoside-diphosphate kinase (ATP:dTDP)	atp_c + dtdp_c <=> adp_c + dttp_c	0.414	0.328	0.422	1	0	0	0	Nucleotide metabolism
Nucleoside-diphosphate kinase (ATP:GDP)	atp_c + gdp_c <=> adp_c + gtp_c	2.74	2.63	2.75	1	0	0	0	Nucleotide metabolism
Phosphoglucomutase	g1p_c <=> g6p_c	19.9	20.1	20.1	-1	0	0	0	Sugar metabolism
Betaine-aldehyde dehydrogenase+ choline dehydrogenase	2 nad_c + h2o_c + chol_c -> h_c + glyb_c + 2 nadh_c	137000000	137000000	137000000	1	-1	0	0	Choline
NAD transhydrogenase	nad_c + nadph_c -> nadp_c + nadh_c	1.08	1.09	1.08	1	0	0	0	Redox
Trehalose-phosphatase	h2o_c + tre6p_c -> pi_c + tre_c	15.3	22.1	14.5	1	-1	0	0	Sugar metabolism
UTP-glucose-1-phosphate uridylyltransferase (irreversible)	h_c + utp_c + g1p_c -> ppi_c + udpg_c	0.35	1.2	0.276	1	0	0	0	Sugar metabolism
2-Oxogluterate dehydrogenase	akg_c + nad_c + coa_c -> nadh_c + co2_c + succoa_c	110000	110000	70000	1	0	0	0	TCA
Glyceraldehyde-3-phosphate dehydrogenase	nad_c + g3p_c + pi_c <=> 13dpg_c + h_c + nadh_c	0.452	0.025	4.9	-1	0	0	0	Glycolysis
Phosphogluconate dehydrogenase	6pgc_c + nadp_c -> ru5p__D_c + nadph_c + co2_c	0.00091	9e-05	0.0091	1	0	0	0	PPP
Glucosamine-1-phosphate N-acetyltransferase	gam1p_c + accoa_c -> h_c + acgam1p_c + coa_c	6900	745	39000	1	0	0	0	Sugar metabolism
Glutamine-fructose-6-phosphate transaminase	gln__L_c + f6p_c -> glu__L_c + gam6p_c	304	211	1400	1	0	0	0	Sugar metabolism
Malate dehydrogenase (ubiquinone 8 as acceptor)	mal__L_c + q8_c -> q8h2_c + oaa_c	3400000000	3400000000	3500000000	1	0	0	0	TCA
Glucose 6-phosphate dehydrogenase	nadp_c + g6p_c <=> h_c + 6pgl_c + nadph_c	15.2	1.53	149	1	0	0	0	PPP
NAD(P) transhydrogenase (periplasm)	2 h_p + nadp_c + nadh_c -> 2 h_c + nad_c + nadph_c	35000	35000	35000	1	0	1	2	Redox
Transketolase	xu5p__D_c + e4p_c <=> g3p_c + f6p_c	0.0167	0.0191	0.015	1	0	0	0	PPP
CO2 transporter via diffusion (periplasm)	co2_p <=> co2_c	1	1	1	-1	0	1	0	Transport
Acetate reversible transport via proton symport (periplasm)	h_p + ac_p <=> h_c + ac_c	1	1	1	1	0	1	1	Transport
ATP synthase (four protons for one ATP) (periplasm)	4 h_p + adp_c + pi_c <=> 3 h_c + atp_c + h2o_c	23411.2	106307	2880.98	1	1	1	3.25	ETC
Glutamate dehydrogenase (NADP)	nadp_c + glu__L_c + h2o_c <=> h_c + akg_c + nh4_c + nadph_c	1.2e-06	1.2e-07	1.3e-05	-1	-1	0	0	Amino acid
Pyruvate dehydrogenase	nad_c + pyr_c + coa_c -> accoa_c + nadh_c + co2_c	1700000	1800000	1100000	1	0	0	0	Anaplerosis
Succinyl-CoA synthetase (ADP-forming)	atp_c + succ_c + coa_c <=> adp_c + pi_c + succoa_c	1.74	3.66	1.02	-1	0	0	0	TCA
Phosphoglycerate mutase	2pg_c <=> 3pg_c	5.3	5.73	5.26	1	0	0	0	Glycolysis
Triose-phosphate isomerase	dhap_c <=> g3p_c	0.106952	0.113766	0.106157	-1	0	0	0	Glycolysis
Ribose-5-phosphate isomerase	r5p_c <=> ru5p__D_c	0.442	0.482	0.436	-1	0	0	0	PPP
Glutamine synthetase	nh4_c + atp_c + glu__L_c -> h_c + adp_c + pi_c + gln__L_c	673	149	3900	1	0	0	0	Amino acid
Cytochrome oxidase bo3 (ubiquinol-8: 4 protons) (periplasm)	4 h_c + 0.5 o2_c + q8h2_c -> 4 h_p + h2o_c + q8_c	2300000000000000	2300000000000000	2300000000000000	1	1	1	-4	ETC
Succinate dehydrogenase (irreversible)	q8_c + succ_c -> q8h2_c + fum_c	6100	5900	6300	1	0	0	0	TCA
Aconitase (half-reaction B, Isocitrate hydro-lyase)	h2o_c + acon_C_c <=> icit_c	1.32	1.32	1.32	1	-1	0	0	TCA
Aconitase (half-reaction A, Citrate hydro-lyase)	cit_c <=> h2o_c + acon_C_c	0.0348	0.035	0.0348	1	1	0	0	TCA
NADH dehydrogenase (ubiquinone-8 & 3 protons) (periplasm)	4 h_c + q8_c + nadh_c -> 3 h_p + nad_c + q8h2_c	6.86996e+06	62717095	752527	1	0	1	-3	ETC
Choline transport via proton symport (periplasm)	h_p + chol_p -> h_c + chol_c	1	1	1	1	0	1	1	Transport
Ammonia reversible transport (periplasm)	nh4_p <=> nh4_c	188.819	188.819	188.819	1	0	1	0	Transport
Phosphate reversible transport via symport (periplasm)	h_p + pi_p <=> h_c + pi_c				1	0	1	1	Transport
Glycine betaine transport via proton symport (periplasm)	2 h_p + glyb_p ->2 h_c + glyb_c				1	0	1	2	Transport
Glutaminase	gln__L_c + h2o -> glu__L_c + nh4_c	123	117	189	1	-1	0	0	Amino acid
Glutamate synthase (NADPH)	akg_c + gln__L_c + nadph_c + h_c -> 2 glu__L_c + nadp_c	100000000	1000000000	1.42857e+07	1	0	0	0	Amino acid
Isocitrate lyase	icit_c -> glx_c + succ_c	0.022			1	0	0	0	TCA
Malate synthase	glx_c + accoa_c + h2o_c -> mal__L_c + coa_c + h_c	2.43902e+06			1	-1	0	0	TCA
Phosphoenolpyruvate synthase	pyr_c + atp_c + h2o_c -> pep_c + amp_c + pi_c + 2 h_c	2.41			1	-1	0	0	Glycolysis
Fructose-bisphosphatase	fdp_c + h2o_c -> f6p_c + pi_c	41.5			1	-1	0	0	Glycolysis

## Sheet: MetaboliteProperties
bigg_id	KEGG	comp_id	MW	z0	Lowest z	nH at lowest z	dGf0 lowest z (kJ/mol)	Concentration	dGf0 lowest z (J/mol) [from Dan]	note
2pg_c	C00631	CHB_17835	182.969	-3	-3	4	-1500.5	0	-1.49814e+06
13dpg_c	C00236	CHB_16001	261.928	-4	-5	3	-2285.9	0.000171043	-2.28255e+06
pep_c	C00074	CHB_18021	164.959	-3	-3	2	-1265.9	0.00126857	-1.2608e+06
gthrd_c	C00051	CHB_16856	306.076	-1	-4	13	-750.988	0	-729717
actp_c	C00227	CHB_15350	137.972	-2	-2	3	-1224.7	0	-1.22527e+06
dhap_c	C00111	CHB_16108	167.982	-2	-2	5	-1294.9	0.00364946	-1.29271e+06
r5p_c	C00117	CHB_52742	228.004	-2	-4	7	-1459.2	0	-1.45842e+06
akg_c	C00026	CHB_16810	144.006	-2	-2	4	-790.8	0.00163502	-791002
ac_c	C00033	CHB_30089	59.0133	-1	-1	3	-367.9	0	-372252
xu5p__D_c	C00231	CHB_16332	228.004	-2	-3	8	-1533.2	0	-1.52848e+06						Target DG00 is eQuilibratore values
glyb_c	C00719	CHB_17750	117.079	0	0	11	-293	0	-304004
3pg_c	C00197	CHB_17794	182.969	-3	-3	4	-1504.6	0	-1.50489e+06							GA	GHA	pKa,1
ctp_c	C00063	CHB_17677	478.953	-4	-5	11	-3029.4	0	-3.0288e+06						accoa_c	-3152.46	-3224.4	12.61
gam1p_c	C06156	CHB_27625	258.038	-1	-3	11	-1482.6	0	-1.47882e+06						gthrd_c	-750.988	-823.9	12.78
accoa_c	C00024	CHB_15351	805.094	-4	-5	33	-3152.46	0	-3.29113e+06						gtp_c	-2861.11	-2932.2	12.46
nad_c	C00003	CHB_15846	662.101	-1	-4	23	-2053.9	0.00859067	-1.95288e+06						gthox_c_-3	-1782.51	-1837.3	9.60441
chol_c	C00114	CHB_15354	104.108	1	1	14	-111.5	0	-152776						gthox_c_-4	-1722.63	-1782.51	10.4954
adp_c	C00008	CHB_16761	424.006	-3	-4	11	-1832.5	0.00166481	-1.81771e+06
mal__L_c	C00149	CHB_15589	132.006	-2	-2	4	-840.4	0.00892965	-839976
asp__L_c	C00049	CHB_29991	132.03	-1	-2	5	-642.4	0	-637376
o2_c	C00007	CHB_15379	31.9898	0	0	0	16.4	0	16399.7
acgam1p_c	C04501	CHB_7125	299.041	-2	-3	13	-1648.8	0	-1.70652e+06	the alpha version is used by equilibrator	acgam1p (C04256)	N-Acetyl-D-glucosamine 1-phosphate			Target DG00 is Alberty
g3p_c	C00118	CHB_29052	167.982	-2	-3	4	-1216	0	-1.21262e+06		acgam1p (C04501)	N-Acetyl-alpha-D-glucosamine 1-phosphate
pi_c	C00009	CHB_26078	95.9612	-2	-3	0	-1020	0.01	-1.02566e+06						R	8.31446
q8h2_c	C00390		728.574	0	0	92	-89.92	0	-89920						T	298
6pgc_c	C00345	CHB_48928	273.001	-3	-4	9	-1893.1	0	-1.89632e+06
nh4_c	C00014	CHB_16134	18.0344	1	0	3	-32.1	0	-32339.9						gthrd							target
atp_c	C00002	CHB_15422	502.964	-4	-5	11	-2700	0.00933968	-2.68132e+06			0.00153711			k	pKa	z	DG00_s	DG00 (kJ/mol)			z	DG00 (kJ/mol)
adpglc_c	C00498	CHB_15751	587.067	-2	-4	21	-2464.8	0	-2.44606e+06						0		-4	66.7189	165.31			-2	34.2
dttp_c	C00459	CHB_18077	477.958	-4	-5	12	-3099.9	0	-3.11953e+06						1	12.7797	-3	37.2925	92.4			-1	-13.4
ru5p__D_c	C00199	CHB_17363	228.004	-2	-3	8	-1529.8	0	-1.52609e+06						2	10.2013	-2	13.8031	34.2
e4p_c	C00279	CHB_48153	197.993	-2	-3	6	-1369.5	0	-1.36716e+06						3	8.34336	-1	-5.40822	-13.4
utp_c	C00075	CHB_15713	479.937	-4	-6	9	-3203.9	0	-3.19095e+06						4	5.71415	0	-18.5655	-46
tre_c	C01083	CHB_16551	342.116	0	-3	19	-1369.3	0	-1.36754e+06						5	4.29438	1	-28.4537	-70.5
fdp_c	C00354	CHB_40595	335.965	-4	-6	8	-2467.9	0.00232733	-2.46488e+06
gdp_c	C00035	CHB_17552	440.001	-3	-5	10	-1982.4	0	-2.01167e+06
ppi_c	C00013	CHB_18361	174.92	-3	-4	0	-1927	0	-1.92477e+06
nadp_c	C00006	CHB_18009	740.052	-3	-4	24	-3031.4	0	-2.9305e+06						gthox							target
glu__L_c	C00025	CHB_29985	146.045	-1	-2	7	-637.7	0.105	-636678						k	pKa	z	DG00_s	DG00 (kJ/mol)			z	DG00 (kJ/mol)
fum_c	C00122	CHB_29806	113.995	-2	-2	2	-598.3	0.00360698	-593651						0		-4	46.2816	114.672			-2	0
udpg_c	C00029	CHB_18066	564.039	-2	-5	19	-2963	0	-2.94915e+06						1	10.4954	-3	22.115	54.7945
gln__L_c	C00064	CHB_18050	146.069	0	-1	9	-471.5	0.00873	-470477						2	9.60441	-2	0	0
g1p_c	C00103	CHB_16077	258.014	-2	-3	10	-1685.5	0	-1.68063e+06						3	5.88943	-1	-13.5609	-33.6
g6p_c	C00092	CHB_4170	258.014	-2	-4	9	-1625.7	0.00353175	-1.61992e+06						4	5.311	0	-25.79	-63.9
q8_c	C00399		726.559	0	0	90	0	0	0						5	4.48718	1	-36.1221	-89.5
betald_c	C00576		102.092	1	1	12	-75.4	0	-75400						6	4.1191	2	-45.6066	-113
f6p_c	C00085	CHB_61553	258.014	-2	-4	9	-1628.8	0.00100652	-1.62861e+06
oaa_c	C00036	CHB_16452	129.99	-2	-2	2	-793.1	0	-789165
tre6p_c	C00689	CHB_18283	420.067	-2	-5	18	-2217.5	0	-2.21273e+06
succ_c	C00042	CHB_30031	116.011	-2	-2	4	-678.3	0.00323282	-680854
gam6p_c	C00352	CHB_58725	258.038	-1	-4	10	-1420.4	0	-1.41702e+06
cdp_c	C00112	CHB_17239	399.995	-3	-4	11	-2160.6	0	-2.17455e+06
s7p_c	C05382	MAN_10207	288.025	-2	-4	11	-1780.4	0	-1.78186e+06
cit_c	C00158	CHB_30769	189.004	-3	-3	5	-1163.2	0.00412133	-1.16402e+06
6pgl_c	C01236	CHB_16938	255.998	-2	-3	8	-1682.6	0	-1.6798e+06
gtp_c	C00044	CHB_15996	518.959	-4	-6	10	-2861.11	0	-2.87446e+06
uacgam_c	C00043	CHB_16264	605.066	-2	-5	22	-2929.5	0	-3.07736e+06
acon_C_c	C00417	CHB_16383	170.993	-3	-3	3	-916.2	0	-912807
nadph_c	C00005	CHB_16474	741.06	-4	-5	25	-2996.3	0	-2.90003e+06
pyr_c	C00022	CHB_15361	87.0082	-1	-1	3	-466.9	0.00754202	-465998
coa_c	C00010	CHB_15346	763.084	-4	-5	31	-3026.3	0	-3.16305e+06
udp_c	C00015	CHB_17659	400.979	-3	-5	9	-2334.2	0	-2.32539e+06
icit_c	C00311	CHB_16087	189.004	-3	-3	5	-1155.6	0.000156572	-1.15621e+06
dtdp_c	C00363	CHB_18075	398.999	-3	-4	12	-2235.4	0	-2.26604e+06
2ddg6p_c	C04442	CHB_15925	254.991	-3	-3	8	-1769.3	0	-1.76635e+06
nadh_c	C00004	CHB_16908	663.109	-2	-4	25	-2090.3	0.000385256	-2.00679e+06
co2_c	C00011	CHB_16526	43.9898	0	0	0	-386	0	-385685
gthox_c	C00127	CHB_17858	610.136	-2	-4	28	-1722.63	0	-1.67474e+06
succoa_c	C00091	CHB_15380	862.092	-5	-5	35	-3536.6	0	-3.67337e+06
amp_c	C00020	CHB_16027	347.06	-2	-3	11	-961.8
glx_c	C00048	CHB_16891	74	-1	-1	1	-471
glc__D_p	C00031	CHB_4167	180.063	0	-2	10	-779.4	0.0222099	-776785
chol_p	C00114	CHB_15354	104.108	1	1	14	-111.5	0	-152776
co2_p	C00011	CHB_16526	43.9898	0	0	0	-386	0	-385685
ac_p	C00033	CHB_30089	59.0133	-1	-1	3	-367.9	0	-372252
nh4_p	C00014	CHB_16134	18.0344	1	0	3	-32.1	0	-32339.9
pi_p	C00009	CHB_26078	95.9612	-2	-3	0	-1020	0.01	-1.02566e+06
glyb_p	C00719	CHB_17750	117.079	0	0	11	-293	0	-304004

## Sheet: Parameters
Name	Value	Units
Ionic strength	0.25	M
Turgor pressure	303	kPa
na1_p	0.1	M
cl1_p	0.1	M
glc__D_p	0	M
chol_p	0.001	M
co2_p	0.001	M
ac_p	0.0833	M
pH	7.5
Buffer capacity	0.0625	M
Cell mass	250	fg/cell
Cell fraction protein	0.5
Pathway total conc	0.6	M

## Sheet: References
Data	Site
Sauer metabolomic data	https://www.cell.com/fulltext/S2405-4712(15)00146-5
Douglas McCloskey	Erol may have compiled data

## Sheet: rxns
rxn_biggid	Rxn Name	Stoichiometry (h, h2o)	sign_v	Pathway	rev
GTHOr	Glutathione oxidoreductase	h_c + nadph_c + gthox_c <=> 2 gthrd_c + nadp_c	1	Redox	1
CS	Citrate synthase	accoa_c + h2o_c + oaa_c -> h_c + cit_c + coa_c	1	TCA	0
ICDHyr	Isocitrate dehydrogenase (NADP)	nadp_c + icit_c <=> akg_c + nadph_c + co2_c	1	TCA	1
PPA	Inorganic diphosphatase	ppi_c + h2o_c -> h_c + 2 pi_c	1	Other	0
PPCK	Phosphoenolpyruvate carboxykinase	atp_c + oaa_c -> pep_c + adp_c + co2_c	1	Anaplerosis	0
ASPTA	Aspartate transaminase	akg_c + asp__L_c <=> glu__L_c + oaa_c	-1	Amino acid	1
GLGC	Glucose-1-phosphate adenylyltransferase	h_c + atp_c + g1p_c -> adpglc_c + ppi_c	1	Sugar metabolism	0
ENO	Enolase	2pg_c <=> pep_c + h2o_c	-1	Glycolysis	1
FBA	Fructose-bisphosphate aldolase	fdp_c <=> dhap_c + g3p_c	-1	Glycolysis	1
PGI	Glucose-6-phosphate isomerase	g6p_c <=> f6p_c	-1	Glycolysis	1
PGK	Phosphoglycerate kinase	3pg_c + atp_c <=> 13dpg_c + adp_c	1	Glycolysis	1
EDA	2-dehydro-3-deoxy-phosphogluconate aldolase	2ddg6p_c -> g3p_c + pyr_c	1	ED Shunt	0
PGL	6-phosphogluconolactonase	h2o_c + 6pgl_c -> h_c + 6pgc_c	1	PPP	0
RPE	Ribulose 5-phosphate 3-epimerase	ru5p__D_c <=> xu5p__D_c	1	PPP	1
TALA	Transaldolase	g3p_c + s7p_c <=> e4p_c + f6p_c	1	PPP	1
TKT1	Transketolase	r5p_c + xu5p__D_c <=> g3p_c + s7p_c	1	PPP	1
PTAr	Phosphotransacetylase	accoa_c + pi_c <=> actp_c + coa_c	-1	Fermentation	1
ACKr	Acetate kinase	ac_c + atp_c <=> actp_c + adp_c	1	Fermentation	1
EDD	6-phosphogluconate dehydratase	6pgc_c -> h2o_c + 2ddg6p_c	1	ED Shunt	0
MDH	Malate dehydrogenase	nad_c + mal__L_c <=> h_c + oaa_c + nadh_c	1	TCA	1
FUM	Fumarase	fum_c + h2o_c <=> mal__L_c	1	TCA	1
PGAMT	Phosphoglucosamine mutase	gam1p_c <=> gam6p_c	-1	Sugar metabolism	1
UAGDP	UDP-N-acetylglucosamine diphosphorylase	h_c + acgam1p_c + utp_c -> ppi_c + uacgam_c	1	Sugar metabolism	0
PPC	Phosphoenolpyruvate carboxylase	pep_c + h2o_c + co2_c -> h_c + pi_c + oaa_c	1	Anaplerosis	0
TRE6PS	Alpha,alpha-trehalose-phosphate synthase (UDP-forming)	udpg_c + g6p_c -> h_c + tre6p_c + udp_c	1	Sugar metabolism	0
NDPK2	Nucleoside-diphosphate kinase (ATP:UDP)	atp_c + udp_c <=> adp_c + utp_c	1	Nucleotide metabolism	1
NDPK3	Nucleoside-diphosphate kinase (ATP:CDP)	atp_c + cdp_c <=> ctp_c + adp_c	1	Nucleotide metabolism	1
NDPK4	Nucleoside-diphosphate kinase (ATP:dTDP)	atp_c + dtdp_c <=> adp_c + dttp_c	1	Nucleotide metabolism	1
NDPK1	Nucleoside-diphosphate kinase (ATP:GDP)	atp_c + gdp_c <=> adp_c + gtp_c	1	Nucleotide metabolism	1
PGMT	Phosphoglucomutase	g1p_c <=> g6p_c	-1	Sugar metabolism	1
BETALDHx_CHOLD	Betaine-aldehyde dehydrogenase+ choline dehydrogenase	2 nad_c + h2o_c + chol_c -> h_c + glyb_c + 2 nadh_c	1	Choline	0
NADTRHD	NAD transhydrogenase	nad_c + nadph_c -> nadp_c + nadh_c	1	Redox	0
TRE6PP	Trehalose-phosphatase	h2o_c + tre6p_c -> pi_c + tre_c	1	Sugar metabolism	0
GALUi	UTP-glucose-1-phosphate uridylyltransferase (irreversible)	h_c + utp_c + g1p_c -> ppi_c + udpg_c	1	Sugar metabolism	0
AKGDH	2-Oxogluterate dehydrogenase	akg_c + nad_c + coa_c -> nadh_c + co2_c + succoa_c	1	TCA	0
GAPD	Glyceraldehyde-3-phosphate dehydrogenase	nad_c + g3p_c + pi_c <=> 13dpg_c + h_c + nadh_c	-1	Glycolysis	1
GND	Phosphogluconate dehydrogenase	6pgc_c + nadp_c -> ru5p__D_c + nadph_c + co2_c	1	PPP	0
G1PACT	Glucosamine-1-phosphate N-acetyltransferase	gam1p_c + accoa_c -> h_c + acgam1p_c + coa_c	1	Sugar metabolism	0
GF6PTA	Glutamine-fructose-6-phosphate transaminase	gln__L_c + f6p_c -> glu__L_c + gam6p_c	1	Sugar metabolism	0
MDH2	Malate dehydrogenase (ubiquinone 8 as acceptor)	mal__L_c + q8_c -> q8h2_c + oaa_c	1	TCA	0
G6PDH2r	Glucose 6-phosphate dehydrogenase	nadp_c + g6p_c <=> h_c + 6pgl_c + nadph_c	1	PPP	1
THD2pp	NAD(P) transhydrogenase (periplasm)	2 h_p + nadp_c + nadh_c -> 2 h_c + nad_c + nadph_c	1	Redox	0
TKT2	Transketolase	xu5p__D_c + e4p_c <=> g3p_c + f6p_c	1	PPP	1
CO2tpp	CO2 transporter via diffusion (periplasm)	co2_p <=> co2_c	-1	Transport	1
ACt2rpp	Acetate reversible transport via proton symport (periplasm)	h_p + ac_p <=> h_c + ac_c	1	Transport	1
ATPS4rpp	ATP synthase (four protons for one ATP) (periplasm)	4 h_p + adp_c + pi_c <=> 3 h_c + atp_c + h2o_c	1	ETC	1
GLUDy	Glutamate dehydrogenase (NADP)	nadp_c + glu__L_c + h2o_c <=> h_c + akg_c + nh4_c + nadph_c	-1	Amino acid	1
PDH	Pyruvate dehydrogenase	nad_c + pyr_c + coa_c -> accoa_c + nadh_c + co2_c	1	Anaplerosis	0
SUCOAS	Succinyl-CoA synthetase (ADP-forming)	atp_c + succ_c + coa_c <=> adp_c + pi_c + succoa_c	-1	TCA	1
PGM	Phosphoglycerate mutase	2pg_c <=> 3pg_c	1	Glycolysis	1
TPI	Triose-phosphate isomerase	dhap_c <=> g3p_c	-1	Glycolysis	1
RPI	Ribose-5-phosphate isomerase	r5p_c <=> ru5p__D_c	-1	PPP	1
GLNS	Glutamine synthetase	nh4_c + atp_c + glu__L_c -> h_c + adp_c + pi_c + gln__L_c	1	Amino acid	0
CYTBO3_4pp	Cytochrome oxidase bo3 (ubiquinol-8: 4 protons) (periplasm)	4 h_c + 0.5 o2_c + q8h2_c -> 4 h_p + h2o_c + q8_c	1	ETC	0
SUCDi	Succinate dehydrogenase (irreversible)	q8_c + succ_c -> q8h2_c + fum_c	1	TCA	0
ACONTb	Aconitase (half-reaction B, Isocitrate hydro-lyase)	h2o_c + acon_C_c <=> icit_c	1	TCA	1
ACONTa	Aconitase (half-reaction A, Citrate hydro-lyase)	cit_c <=> h2o_c + acon_C_c	1	TCA	1
NADH16pp	NADH dehydrogenase (ubiquinone-8 & 3 protons) (periplasm)	4 h_c + q8_c + nadh_c -> 3 h_p + nad_c + q8h2_c	1	ETC	0
CHLt2pp	Choline transport via proton symport (periplasm)	h_p + chol_p -> h_c + chol_c	1	Transport	0
NH4tpp	Ammonia reversible transport (periplasm)	nh4_p <=> nh4_c	1	Transport	1
PIt2rpp	Phosphate reversible transport via symport (periplasm)	h_p + pi_p <=> h_c + pi_c	1	Transport	1
GLYBt2pp	Glycine betaine transport via proton symport (periplasm)	2 h_p + glyb_p ->2 h_c + glyb_c	1	Transport	0
GLUN	Glutaminase	gln__L_c + h2o -> glu__L_c + nh4_c	1	Amino acid	0
GLUSy	Glutamate synthase (NADPH)	akg_c + gln__L_c + nadph_c + h_c -> 2 glu__L_c + nadp_c	1	Amino acid	0
ICL	Isocitrate lyase	icit_c -> glx_c + succ_c	1	TCA	0
MALS	Malate synthase	glx_c + accoa_c + h2o_c -> mal__L_c + coa_c + h_c	1	TCA	0
PPS	Phosphoenolpyruvate synthase	pyr_c + atp_c + h2o_c -> pep_c + amp_c + pi_c + 2 h_c	1	Glycolysis	0
FBP	Fructose-bisphosphatase	fdp_c + h2o_c -> f6p_c + pi_c	1	Glycolysis	0

## Sheet: mets
met_bigg_id	Met Names
2pg_c	D-Glycerate 2-phosphate
13dpg_c	3-Phospho-D-glyceroyl phosphate
pep_c	Phosphoenolpyruvate
gthrd_c	glutathione (reduced)
actp_c	Acetyl phosphate
dhap_c	Dihydroxyacetone phosphate
r5p_c	Alpha-D-Ribose 5-phosphate
akg_c	2-Oxoglutarate
ac_c	Acetate
xu5p__D_c	D-Xylulose 5-phosphate
glyb_c	Glycine betaine
3pg_c	3-Phospho-D-glycerate
ctp_c	CTP C9H12N3O14P3
gam1p_c	D-Glucosamine 1-phosphate
accoa_c	Acetyl-CoA
nad_c	Nicotinamide adenine dinucleotide
chol_c	Choline C5H14NO
adp_c	ADP C10H12N5O10P2
mal__L_c	L-Malate
asp__L_c	L-Aspartate
o2_c	O2
acgam1p_c	N-Acetyl-D-glucosamine 1-phosphate
g3p_c	Glyceraldehyde 3-phosphate
pi_c	Phosphate
q8h2_c	Ubiquinol-8
6pgc_c	6-Phospho-D-gluconate
nh4_c	Ammonium
atp_c	ATP C10H12N5O13P3
adpglc_c	ADPglucose C16H23N5O15P2
dttp_c	DTTP C10H13N2O14P3
ru5p__D_c	D-Ribulose 5-phosphate
e4p_c	D-Erythrose 4-phosphate
utp_c	UTP C9H11N2O15P3
tre_c	Trehalose
fdp_c	D-Fructose 1,6-bisphosphate
gdp_c	GDP C10H12N5O11P2
ppi_c	Diphosphate
nadp_c	Nicotinamide adenine dinucleotide phosphate
glu__L_c	L-Glutamate
fum_c	Fumarate
udpg_c	UDPglucose
gln__L_c	L-Glutamine
g1p_c	D-Glucose 1-phosphate
g6p_c	D-Glucose 6-phosphate
q8_c	Ubiquinone-8
betald_c	Betaine aldehyde
f6p_c	D-Fructose 6-phosphate
oaa_c	Oxaloacetate
tre6p_c	Alpha,alpha'-Trehalose 6-phosphate
succ_c	Succinate
gam6p_c	D-Glucosamine 6-phosphate
cdp_c	CDP C9H12N3O11P2
s7p_c	Sedoheptulose 7-phosphate
cit_c	Citrate
6pgl_c	6-phospho-D-glucono-1,5-lactone
gtp_c	GTP C10H12N5O14P3
uacgam_c	UDP-N-acetyl-D-glucosamine
acon_C_c	Cis-Aconitate
nadph_c	Nicotinamide adenine dinucleotide phosphate - reduced
pyr_c	Pyruvate
coa_c	Coenzyme A
udp_c	UDP C9H11N2O12P2
icit_c	Isocitrate
dtdp_c	DTDP C10H13N2O11P2
2ddg6p_c	2-Dehydro-3-deoxy-D-gluconate 6-phosphate
nadh_c	Nicotinamide adenine dinucleotide - reduced
co2_c	CO2
gthox_c	glutathione disulfide (oxidized)
succoa_c	Succinyl-CoA
amp_c	AMP C10H12N5O7P
glx_c	Glyoxylate
