# Supplementary material for: The quantitative metabolome is shaped by abiotic constraints
Source: Nat Commun. 2021 May 26;12:3178. doi: 10.1038/s41467-021-23214-9 (PMC8155068; doi:10.1038/s41467-021-23214-9)
Supplement: Supplementary file 9 — Supplementary Code 1 [file 41467_2021_23214_MOESM9_ESM.zip › Codes/Core-Pyruvate/Preprocess/StoichiometryOrdCorr.m]

function StoichiometryOrdCorr()
%% %%%%%%%%%%%%%%%%%%%%%%%%%%%%%%%%%%%%%%%%%%%%%%%%%%%%%%%%%%%%%%%%%%%%%%%%%
% Dependencies:
% ----------------------------------
% Depends on:
% 1- CalcEffProperties
% 
% On which depends:
% 1- CalcEffProperties
%% %%%%%%%%%%%%%%%%%%%%%%%%%%%%%%%%%%%%%%%%%%%%%%%%%%%%%%%%%%%%%%%%%%%%%%%%%
clc;

%% Path strings
strLogPath='WorkingDirectory\Core\logs';
strReadPath='WorkingDirectory\Core\Input-data-sheets';
strLogfilename=strcat(strLogPath,'\stoi_ord_corr.txt');
strReadFilePathEXL=strcat(strReadPath,'\parameters.xlsx');
strWriteFilePathEXL=strcat(strReadPath,'\parameters.xlsx');

%% Read and update log.txt
%is_corr-> is 1 after the first time this code is run to correct the order of metabolites and reactions in the Stoichiometry matrix. 
fileID=fopen(strLogfilename,'r');
    is_corr=fscanf(fileID,'%d');
fclose(fileID);
if isempty(is_corr)
    is_corr=1;
else
    %return;
end
fileID=fopen(strLogfilename,'w');
    fprintf(fileID,'%d',is_corr);
fclose(fileID);

%% Read Stoichiometry size
S0=xlsread(strReadFilePathEXL,1);
[n,m]=size(S0);
S=zeros(n,m);
i_met0=zeros(n,1);
i_rxn0=zeros(m,1);

%% Row/col rearrangements
met0=readcell(strReadFilePathEXL,'sheet','S','range',[2 1 n+1 1]);
rxn0=readcell(strReadFilePathEXL,'sheet','S','range',[1 2 1 m+1]);
met=readcell(strReadFilePathEXL,'sheet','met','range',[2 1 n+1 1]);
rxn=readcell(strReadFilePathEXL,'sheet','rxn','range',[2 1 m+1 1]);

for i=1:n
    i_met0(i)=find(strcmp(met0,met{i}));
end
for i=1:m
    i_rxn0(i)=find(strcmp(rxn0,rxn{i}));
end

for i=1:n
    S(i,:)=S0(i_met0(i),:);
end
for i=1:m
    S(:,i)=S0(:,i_rxn0(i));
end

%% Write rearranged Stoichiometry into excel sheet
xlRange=strcat('A2:A',num2str(n+1));
writecell(met,strWriteFilePathEXL,'sheet','S','range',xlRange);
xlRange=strcat('B1:BR1');
writecell(rxn',strWriteFilePathEXL,'sheet','S','range',xlRange);
xlRange=strcat('B2:BR',num2str(n+1));
writematrix(S,strWriteFilePathEXL,'sheet','S','range',xlRange);

return
