# Supplementary material for: The quantitative metabolome is shaped by abiotic constraints
Source: Nat Commun. 2021 May 26;12:3178. doi: 10.1038/s41467-021-23214-9 (PMC8155068; doi:10.1038/s41467-021-23214-9)
Supplement: Supplementary file 9 — Supplementary Code 1 [file 41467_2021_23214_MOESM9_ESM.zip › Codes/Core-Succinate/Feasibility-nonlinear/GAMS/RxnBound.gms]

*Carbon source: Succinate 

Sets
i_x         "Metabolites"                       /x1*x81/
i_xc(i_x)   "Cytoplasmic Metabolites"           /x1*x70/
i_xp(i_x)   "Periplasmic Metabolites"           /x71*x81/
i_r         "Reactions"                         /r1*r70/
i_st        "Charged states per ion"            /st1*st7/
i_eq        "Equalities"                        /eq1*eq4/
i_th        "Parameters"                        /th1*th2/
col_rxn     "Columns of Reaction Table"         /sign_v,S_h2o,is_transport,nH_transport/
col_met     "Columns of Metabolite Table"       /z_min,nH_min,DG00_min,n_states/;

Scalars
F                   "C mol^(-1)"
Rgas                "Pa m^3 mol^(-1) K^(-1)"
A_PHI_PZ            "mol^(-1/2) kg^(1/2)"
B_PHI_PZ            "mol^(-1/2) kg^(1/2)"
rho_hat             "kg L^(-1)"
Psi                 "volt"
DG00w               "kJ/mol"
Kw                  "M^2"
MWw                 "g gmol^(-1)"
A_PHI_PZ_s          "-"                                 
B_PHI_PZ_s          "-"
Psi_s               "-"                                 
DG00w_s             "-"
Bw_s                "-"
Cw_c_s              "-"
Ic_c                "M"
Cb_c                "M"
T                   "C"
pi_raw              "kPa"
Cs                  "M"
pH_c                "-"
pMg_c               "-"
CMg_c               "M"
CH_c                "M"
CK_c                "M"
CNa_c               "M"
CCl_c               "M"
Ic_c_s              "-"
Cb_c_s              "-"
Ct_c_s              "-"
Ln_Ct_c_s          "-"
CH_c_s              "-"                                 
CMg_c_s             "-"                                 
CK_c_s              "-"                                  
CNa_c_s             "-"                               
CCl_c_s             "-"
pH_p                "-"
pMg_p               "-"
Ic_p_s              "-"
Ct_p_s              "-"
f_gamma_c           "-"
f_phi_c             "-"
f_gamma_p           "-"
f_phi_p             "-"
Ln_gamm_w_c         "-"
Ln_gamm_H_c         "-"
Ln_gamm_H_p         "-"
Ln_gamm_Mg_c        "-"
Ln_gamm_Mg_p        "-"
Ln_gamm_j           "-"
gamm_H_c            "-"
gamm_H_p            "-"
gamm_Mg_c           "-"
gamm_Mg_p           "-"
gamm_j              "-"
zj                  "-"
DG0tr_w_c_s         "-"
DrG0_H_s            "-"
y_lb                "-";

Scalars
AA                 
dAA
sum1
sum2
term1;

Parameters
S(i_x,i_r)
RxnTable(i_r,col_rxn)
MetTable(i_x,col_met)
Ka(i_x,i_st)
KKa(i_x,i_st)
KMg(i_x,i_st)
KMMg(i_x,i_st)
Ka_I(i_x,i_st)
KKa_I(i_x,i_st)
KMg_I(i_x,i_st)
KMMg_I(i_x,i_st)
DG0tr_0_s(i_x)
DG0tr_psi_s(i_x)
DrG0tr_s(i_r)
sign_v(i_r)
S_h2o(i_r)
is_transport(i_r)
nH_transport(i_r)
Keq(i_r)
v1(i_r)
v2(i_r)
kappa(i_r)
z_min(i_x)
nH_min(i_x)
DG00_min(i_x)
DG00_min_s(i_x)
n_states(i_x)
z(i_xc)
eta(i_xc)
beta(i_xc)
Cper(i_xp)
Cper_s(i_xp)
theta(i_th)
Ln_Cper_s(i_xp)
rho(i_st)
mu1(i_st)
mu2(i_st)
drho(i_st)
dmu1(i_st)
dmu2(i_st)
b(i_eq)
A(i_eq,i_xc);

Parameters
with_Mg
c(i_xc)
rxn_eqbdist_max_q(i_r)
y_max_sol(i_r,i_xc)
err_eq_max_q(i_r)
rxn_eqbdist_min_q(i_r)
y_min_sol(i_r,i_xc)
err_eq_min_q(i_r)
th1_q
th2_q;

*=== Macro definitions
$oninline
$macro f_phi(Ic_s,A_PHI_PZ_s,B_PHI_PZ_s) -A_PHI_PZ_s*sqrt(Ic_s)/(1+B_PHI_PZ_s*sqrt(Ic_s))                                                       /*Pitzar*/
*$macro f_gamma(Ic_s,A_PHI_PZ_s,B_PHI_PZ_s) -A_PHI_PZ_s*(sqrt(Ic_s)/(1+B_PHI_PZ_s*sqrt(Ic_s))+2*log(1+B_PHI_PZ_s*sqrt(Ic_s))/B_PHI_PZ_s)        /*Pitzar*/
$macro f_gamma(Ic_s,A_PHI_PZ_s,B_PHI_PZ_s) -3*A_PHI_PZ_s*sqrt(Ic_s)/(1+(4/3)*B_PHI_PZ_s*sqrt(Ic_s))                                             /*Extended Debye-Huckel*/
$macro fun_alpha(T) 1.10708-1.54508e-3*(T)+5.95584e-6*sqr(T)

*=== Import from Excel using GDX utilities
$call gdxxrw.exe Input=WorkingDirectory\Core\Input-data-sheets\gams_par.xlsx Output=WorkingDirectory\Core\Feasibility-nonlinear\GAMS\GDX\stoichiometry.gdx par=S rng=S!A1:BS82
$call gdxxrw.exe Input=WorkingDirectory\Core\Input-data-sheets\gams_par.xlsx Output=WorkingDirectory\Core\Feasibility-nonlinear\GAMS\GDX\rxn_table.gdx par=RxnTable rng=rxn!A1:E71
$call gdxxrw.exe Input=WorkingDirectory\Core\Input-data-sheets\gams_par.xlsx Output=WorkingDirectory\Core\Feasibility-nonlinear\GAMS\GDX\met_table.gdx par=MetTable rng=met!A1:E82
$call gdxxrw.exe Input=WorkingDirectory\Core\Input-data-sheets\gams_formation.xlsx Output=WorkingDirectory\Core\Feasibility-nonlinear\GAMS\GDX\Ka.gdx par=Ka rng=Ka!A1:H82
$call gdxxrw.exe Input=WorkingDirectory\Core\Input-data-sheets\gams_formation.xlsx Output=WorkingDirectory\Core\Feasibility-nonlinear\GAMS\GDX\KKa.gdx par=KKa rng=KKa!A1:H82
$call gdxxrw.exe Input=WorkingDirectory\Core\Input-data-sheets\gams_formation.xlsx Output=WorkingDirectory\Core\Feasibility-nonlinear\GAMS\GDX\KMg.gdx par=KMg rng=KMg!A1:H82
$call gdxxrw.exe Input=WorkingDirectory\Core\Input-data-sheets\gams_formation.xlsx Output=WorkingDirectory\Core\Feasibility-nonlinear\GAMS\GDX\KMMg.gdx par=KMMg rng=KMMg!A1:H82

$gdxin WorkingDirectory\Core\Feasibility-nonlinear\GAMS\GDX\stoichiometry.gdx
$load S
$gdxin

$gdxin WorkingDirectory\Core\Feasibility-nonlinear\GAMS\GDX\rxn_table.gdx
$load RxnTable
$gdxin

$gdxin WorkingDirectory\Core\Feasibility-nonlinear\GAMS\GDX\met_table.gdx
$load MetTable
$gdxin

$gdxin WorkingDirectory\Core\Feasibility-nonlinear\GAMS\GDX\Ka.gdx
$load Ka
$gdxin

$gdxin WorkingDirectory\Core\Feasibility-nonlinear\GAMS\GDX\KKa.gdx
$load KKa
$gdxin

$gdxin WorkingDirectory\Core\Feasibility-nonlinear\GAMS\GDX\KMg.gdx
$load KMg
$gdxin

$gdxin WorkingDirectory\Core\Feasibility-nonlinear\GAMS\GDX\KMMg.gdx
$load KMMg
$gdxin

*=== Independent Parameters
F=96485.332;
Rgas=8.3144598;
T=25;
pi_raw=303;
Psi=-0.14;
rho_hat=1.00031;
*A_PHI_PZ=(fun_alpha(T+273))/3;
A_PHI_PZ=0.392139132830784;
B_PHI_PZ=1.2;
Ct_p_s=2.369910355580515;
Ic_p_s=2.261813976624462;
pH_p=7;
pMg_p=-log10(0.002);
pH_c=7.5;
pMg_c=2.699;
CK_c=0.2;                                               
CNa_c=0.014;                                            
CCl_c=0.02;                                                
Kw=1e-14;
MWw=18;
*DG00w=-237.19;
DG00w=-238.7;
Cper('x71')=1e-20;                 /* glc__D_p */
Cper('x72')=0.0001;                 /* chol_p   */
Cper('x73')=0.0001;                 /* co2_p    */
Cper('x74')=0.0001;                 /* ac_p     */
Cper('x75')=0.018691588785047;      /* nh4_p    */
Cper('x76')=0.069805302402651;      /* pi_p     */
Cper('x77')=0.001;                  /* glyb_p   */
Cper('x78')=1e-20;                  /* pyr_p    */
Cper('x79')=1e-20;                  /* lac__D_p */
Cper('x80')=0.042372881;            /* succ_p   */
Cper('x81')=0.00001;                /* fum_p    */
y_lb=-30;

Ic_c=0.30;
Cb_c=0.0625;
with_Mg=0;

*=== Dependent Parameters
T=T+273;
Cs=pi_raw/Rgas/T;
CH_c=10**(-pH_c);
CMg_c=10**(-pMg_c);
Ic_c_s=Ic_c/Cs;
Cb_c_s=Cb_c/Cs;
CH_c_s=CH_c/Cs;
CMg_c_s=CMg_c/Cs;
CK_c_s=CK_c/Cs;
CNa_c_s=CNa_c/Cs;
CCl_c_s=CCl_c/Cs;
Cper_s(i_xp)=Cper(i_xp)/Cs;
Ln_Cper_s(i_xp)=log(Cper_s(i_xp));
Bw_s=Kw/CH_c_s/sqr(Cs)+CH_c_s;    
A_PHI_PZ_s=A_PHI_PZ*sqrt(Cs/rho_hat);
B_PHI_PZ_s=B_PHI_PZ*sqrt(Cs/rho_hat);
Psi_s=Psi*F/Rgas/T;
DG00w_s=1000*DG00w/Rgas/T;
Cw_c_s=1000*rho_hat/MWw/Cs;
f_gamma_p=f_gamma(Ic_p_s,A_PHI_PZ_s,B_PHI_PZ_s);
f_phi_p=f_phi(Ic_p_s,A_PHI_PZ_s,B_PHI_PZ_s);
*Ln_gamm_w_c=-(1+Ct_p_s)/Cw_c_s-2*Ic_p_s*f_phi_p/Cw_c_s;
Ln_gamm_w_c=0;
Ln_gamm_H_p=f_gamma_p;
Ln_gamm_Mg_p=4*f_gamma_p;
gamm_H_p=exp(Ln_gamm_H_p);
gamm_Mg_p=exp(Ln_gamm_Mg_p);

th1_q=Ic_c_s;
th2_q=Cb_c_s;

sign_v(i_r)=RxnTable(i_r,'sign_v');
S_h2o(i_r)=RxnTable(i_r,'S_h2o');
is_transport(i_r)=RxnTable(i_r,'is_transport');
nH_transport(i_r)=RxnTable(i_r,'nH_transport');
z_min(i_x)=MetTable(i_x,'z_min');
nH_min(i_x)=MetTable(i_x,'nH_min');
DG00_min(i_x)=MetTable(i_x,'DG00_min');
n_states(i_x)=MetTable(i_x,'n_states');
S(i_x,i_r)$(sign_v(i_r)=-1)=-S(i_x,i_r);
S_h2o(i_r)$(sign_v(i_r)=-1)=-S_h2o(i_r);
nH_transport(i_r)$(sign_v(i_r)=-1)=-nH_transport(i_r);
DG00_min_s(i_x)=DG00_min(i_x)/Rgas/T*1000;
v1(i_r)=sum(i_x,S(i_x,i_r));
v2(i_r)=sum(i_xc,S(i_xc,i_r));
A('eq4',i_xc)=1;

*=== Declare Variables & Equations
Negative Variables
y(i_xc);

Free Variables
obj;

y.lo(i_xc)=y_lb;

Equations
Objective
Equalities(i_eq)
Thermodynamics(i_r);

*=== Setting up model
Objective ..            obj=e=sum(i_xc,c(i_xc)*y(i_xc));
Equalities(i_eq) ..     0=e=sum(i_xc,A(i_eq,i_xc)*exp(y(i_xc)))-b(i_eq);
Thermodynamics(i_r)..   sum(i_xc,S(i_xc,i_r)*y(i_xc))=l=kappa(i_r)-v2(i_r)*Ln_Ct_c_s-sum(i_xp,S(i_xp,i_r)*Ln_Cper_s(i_xp));

Model
Core /Objective,Equalities,Thermodynamics/;

*=== Solving model
theta('th1')=th1_q;
theta('th2')=th2_q;

f_gamma_c=f_gamma(theta('th1'),A_PHI_PZ_s,B_PHI_PZ_s);
f_phi_c=f_phi(theta('th1'),A_PHI_PZ_s,B_PHI_PZ_s);
Ln_gamm_H_c=f_gamma_c;  
Ln_gamm_Mg_c=4*f_gamma_c;
gamm_H_c=exp(Ln_gamm_H_c);  
gamm_Mg_c=exp(Ln_gamm_Mg_c);
DG0tr_w_c_s=DG00w_s+Ln_gamm_w_c-2*Ln_gamm_H_c+2*log(10)*pH_c;
DrG0_H_s=Ln_gamm_H_c-Ln_gamm_H_p+Psi_s;
Ct_c_s=1+Ct_p_s-2*(theta('th1')*f_phi_c-Ic_p_s*f_phi_p);
Ln_Ct_c_s=log(Ct_c_s);

loop(i_xc,
    Ka_I(i_xc,'st1')=1;
    loop(i_st$(ord(i_st)>=2 and ord(i_st)<=n_states(i_xc)),
        Ka_I(i_xc,i_st)=Ka(i_xc,i_st)*exp(-2*(2-ord(i_st)-z_min(i_xc))*f_gamma_c);
    );
    KKa_I(i_xc,'st1')=1;
    loop(i_st$(ord(i_st)>=2 and ord(i_st)<=n_states(i_xc)),
        KKa_I(i_xc,i_st)=KKa_I(i_xc,i_st-1)*Ka_I(i_xc,i_st)
    );
    loop(i_st$(ord(i_st)<=n_states(i_xc)),
        KMg_I(i_xc,i_st)=KMg(i_xc,i_st)*exp(4*(ord(i_st)-1+z_min(i_xc))*f_gamma_c);
    );
    loop(i_st$(ord(i_st)<=n_states(i_xc)),
        KMMg_I(i_xc,i_st)=KMMg(i_xc,i_st)*exp(4*(ord(i_st)+1+z_min(i_xc))*f_gamma_c);
    );
);

loop(i_xc,
    AA=sum(i_st$(ord(i_st)<=n_states(i_xc)),power(CH_c,ord(i_st)-1)*(1+CMg_c/KMg_I(i_xc,i_st)+sqr(CMg_c)/KMg_I(i_xc,i_st)/KMMg_I(i_xc,i_st))/KKa_I(i_xc,i_st));
    dAA=sum(i_st$(ord(i_st)<=n_states(i_xc)),(ord(i_st)-1)*power(CH_c,ord(i_st)-2)*(1+CMg_c/KMg_I(i_xc,i_st)+sqr(CMg_c)/KMg_I(i_xc,i_st)/KMMg_I(i_xc,i_st))/KKa_I(i_xc,i_st));
    loop(i_st$(ord(i_st)<=n_states(i_xc)),
        rho(i_st)=power(CH_c,ord(i_st)-1)/KKa_I(i_xc,i_st)/AA;
        mu1(i_st)=CMg_c*rho(i_st)/KMg_I(i_xc,i_st);
        mu2(i_st)=CMg_c*mu1(i_st)/KMMg_I(i_xc,i_st);
        drho(i_st)=(ord(i_st)-1)*power(CH_c,ord(i_st)-2)/KKa_I(i_xc,i_st)/AA-power(CH_c,ord(i_st)-1)/KKa_I(i_xc,i_st)/sqr(AA)*dAA;
        dmu1(i_st)=CMg_c*drho(i_st)/KMg_I(i_xc,i_st);
        dmu2(i_st)=CMg_c*dmu1(i_st)/KMMg_I(i_xc,i_st);
        drho(i_st)=-log(10)*CH_c*drho(i_st);
        dmu1(i_st)=-log(10)*CH_c*dmu1(i_st);
        dmu2(i_st)=-log(10)*CH_c*dmu2(i_st);
    );
    z(i_xc)=sum(i_st$(ord(i_st)<=n_states(i_xc)),rho(i_st)*(ord(i_st)-1+z_min(i_xc))+mu1(i_st)*(ord(i_st)+1+z_min(i_xc))+mu2(i_st)*(ord(i_st)+3+z_min(i_xc)));
    eta(i_xc)=sum(i_st$(ord(i_st)<=n_states(i_xc)),rho(i_st)*sqr(ord(i_st)-1+z_min(i_xc))+mu1(i_st)*sqr(ord(i_st)+1+z_min(i_xc))+mu2(i_st)*sqr(ord(i_st)+3+z_min(i_xc)));
    beta(i_xc)=sum(i_st$(ord(i_st)<=n_states(i_xc)),-drho(i_st)*(ord(i_st)-1+z_min(i_xc))-dmu1(i_st)*(ord(i_st)+1+z_min(i_xc))-dmu2(i_st)*(ord(i_st)+3+z_min(i_xc)));
);

loop(i_xc,
    sum1=0;
    loop(i_st$(ord(i_st)<=n_states(i_xc)),
        zj=z_min(i_xc)+ord(i_st)-1;
        Ln_gamm_j=sqr(zj)*f_gamma_c;
        gamm_j=exp(Ln_gamm_j);
        term1=power(gamm_H_c,ord(i_st)-1)/KKa(i_xc,i_st)/gamm_j/10**((ord(i_st)-1)*pH_c);
        sum1=sum1+term1;
        if(with_Mg=1,
            sum1=sum1+gamm_Mg_c*term1/KMg(i_xc,i_st)/10**pMg_c+sqr(gamm_Mg_c)*term1/KMg(i_xc,i_st)/KMMg(i_xc,i_st)/10**(2*pMg_c);
        );
    );
    DG0tr_0_s(i_xc)=DG00_min_s(i_xc)+log(10)*pH_c*nH_min(i_xc)-Ln_gamm_H_c*nH_min(i_xc)-log(sum1);
);

loop(i_xp,
    sum1=0;
    loop(i_st$(ord(i_st)<=n_states(i_xp)),
        zj=z_min(i_xp)+ord(i_st)-1;
        Ln_gamm_j=sqr(zj)*f_gamma_p;
        gamm_j=exp(Ln_gamm_j);
        term1=power(gamm_H_p,ord(i_st)-1)/KKa(i_xp,i_st)/gamm_j/10**((ord(i_st)-1)*pH_p);
        sum1=sum1+term1;
        if(with_Mg=1,
            sum1=sum1+gamm_Mg_p*term1/KMg(i_xp,i_st)/10**pMg_p+sqr(gamm_Mg_p)*term1/KMg(i_xp,i_st)/KMMg(i_xp,i_st)/10**(2*pMg_p);
        );
    );
    DG0tr_0_s(i_xp)=DG00_min_s(i_xp)+log(10)*pH_p*nH_min(i_xp)-Ln_gamm_H_p*nH_min(i_xp)-log(sum1);
);

loop(i_xc,
    sum1=0;
    loop(i_st$(ord(i_st)<=n_states(i_xc)),
        zj=z_min(i_xc)+ord(i_st)-1;
        Ln_gamm_j=sqr(zj)*f_gamma_c;
        gamm_j=exp(Ln_gamm_j);
        term1=power(gamm_H_c,ord(i_st)-1)/KKa(i_xc,i_st)/gamm_j/10**((ord(i_st)-1)*pH_c);
        sum1=sum1+term1*exp(-(ord(i_st)-1+z_min(i_xc))*Psi_s);
        if(with_Mg=1,
            sum1=sum1+gamm_Mg_c*term1/KMg(i_xc,i_st)/(10**pMg_c)*exp(-(ord(i_st)+1+z_min(i_xc))*Psi_s)+sqr(gamm_Mg_c)*term1/KMg(i_xc,i_st)/KMMg(i_xc,i_st)/(10**(2*pMg_c))*exp(-(ord(i_st)+3+z_min(i_xc))*Psi_s);
        );
    );
    DG0tr_psi_s(i_xc)=DG00_min_s(i_xc)+log(10)*pH_c*nH_min(i_xc)-Ln_gamm_H_c*nH_min(i_xc)-log(sum1);
);

loop(i_r,
    if(is_transport(i_r)=1,
        sum1=sum(i_xc,S(i_xc,i_r)*DG0tr_psi_s(i_xc));
        sum2=sum(i_xp,S(i_xp,i_r)*DG0tr_0_s(i_xp));
    else
        sum1=sum(i_xc,S(i_xc,i_r)*DG0tr_0_s(i_xc));
        sum2=0;
    );
    DrG0tr_s(i_r)=sum1+sum2+nH_transport(i_r)*(DrG0_H_s+log(10)*(pH_p-pH_c))+S_h2o(i_r)*DG0tr_w_c_s;
    Keq(i_r)=exp(-DrG0tr_s(i_r));
);

A('eq1',i_xc)=z(i_xc);
A('eq2',i_xc)=eta(i_xc);
A('eq3',i_xc)=beta(i_xc);

b('eq1')=-(2*CMg_c_s+CK_c_s+CNa_c_s+CH_c_s-CCl_c_s)/Ct_c_s;
b('eq2')=-(4*CMg_c_s+CK_c_s+CNa_c_s+CH_c_s+CCl_c_s)/Ct_c_s+2*theta('th1')/Ct_c_s;
b('eq3')=-Bw_s/Ct_c_s+theta('th2')/Ct_c_s;
b('eq4')=1-(CMg_c_s+CK_c_s+CNa_c_s+CH_c_s+CCl_c_s)/Ct_c_s;

kappa(i_r)=-DrG0tr_s(i_r)-v1(i_r)*log(Cs);

Alias(ir,i_r);
option NLP=BARON;
option optCA=1e-9;
option optCR=1e-1;
option resLim=1100;
Core.optfile=1;

loop(ir,
    c(i_xc)=S(i_xc,ir);
    
    Solve Core using NLP minimizing obj;
      
    y_max_sol(ir,i_xc)=y.l(i_xc);
    rxn_eqbdist_max_q(ir)=kappa(ir)-v2(ir)*Ln_Ct_c_s-sum(i_xp,S(i_xp,ir)*Ln_Cper_s(i_xp))-obj.l;
    err_eq_max_q(ir)=sqrt(sum(i_eq,sqr(sum(i_xc,A(i_eq,i_xc)*exp(y.l(i_xc)))-b(i_eq))));
    
    Solve Core using NLP maximizing obj;
      
    y_min_sol(ir,i_xc)=y.l(i_xc);
    rxn_eqbdist_min_q(ir)=kappa(ir)-v2(ir)*Ln_Ct_c_s-sum(i_xp,S(i_xp,ir)*Ln_Cper_s(i_xp))-obj.l;
    err_eq_min_q(ir)=sqrt(sum(i_eq,sqr(sum(i_xc,A(i_eq,i_xc)*exp(y.l(i_xc)))-b(i_eq))));
);

*===Save Results
execute_unload 'WorkingDirectory\Core\Shared-data\GDX\rxnbounds_P_303_Psi_14_Ic_30_pHc_750_pHp_70_pMgc_27_pMgp_27.gdx'
rxn_eqbdist_max_q,err_eq_max_q,rxn_eqbdist_min_q,err_eq_min_q;

*=== Desplaying results
display rxn_eqbdist_max_q,err_eq_max_q,rxn_eqbdist_min_q,err_eq_min_q;
