# Supplementary material for: The quantitative metabolome is shaped by abiotic constraints
Source: Nat Commun. 2021 May 26;12:3178. doi: 10.1038/s41467-021-23214-9 (PMC8155068; doi:10.1038/s41467-021-23214-9)
Supplement: Supplementary file 9 — Supplementary Code 1 [file 41467_2021_23214_MOESM9_ESM.zip › Codes/Core-Succinate/Input-data-sheet/gams_experiment.xlsx]

## Sheet: av
	ex1	ex2
x1	0	0
x2	6.90706e-05	0
x3	0.000826744	0
x4	0	0
x5	0	0
x6	0.000583054	0
x7	7.90254e-05	0
x8	0.000935127	0
x9	0	0
x10	0.000216313	0
x11	0	0
x12	0	0
x13	0	0
x14	0	0
x15	0	0
x16	0.00311573	0
x17	0	0
x18	0.000584865	0
x19	0.0108219	0
x20	0	0
x21	0	0
x22	0	0
x23	0	0
x24	0	0
x25	0	0
x26	0.000100625	0
x27	0	0
x28	0.00335767	0
x29	0	0
x30	0	0
x31	0.000225867	0
x32	2.3792e-05	0
x33	0	0
x34	0	0
x35	0.000290316	0
x36	0.000307924	0
x37	0	0
x38	1.11231e-05	0
x39	0.0453584	0
x40	0.0044905	0
x41	0	0
x42	0.00416027	0
x43	0	0
x44	0.00134178	0
x45	0	0
x46	0	0
x47	0.000568226	0
x48	0	0
x49	0	0
x50	0	0
x51	0	0
x52	0	0
x53	0.00390347	0
x54	0.000462348	0
x55	0	0
x56	0.00139238	0
x57	0	0
x58	0	0
x59	7.9498e-05	0
x60	0.00358841	0
x61	0	0
x62	0	0
x63	1.45461e-05	0
x64	0	0
x65	4.71774e-06	0
x66	3.62571e-05	0
x67	0	0
x68	0	0
x69	0	0
x70	0.000472342	0
