# Supplementary material for: The quantitative metabolome is shaped by abiotic constraints
Source: Nat Commun. 2021 May 26;12:3178. doi: 10.1038/s41467-021-23214-9 (PMC8155068; doi:10.1038/s41467-021-23214-9)
Supplement: Supplementary file 9 — Supplementary Code 1 [file 41467_2021_23214_MOESM9_ESM.zip › Codes/Core-Succinate/Preprocess/Correct_pKa.m]

function Correct_pKa()
clc;

%% Independent parameters
gth_source=1;   %1->eQuilbrator,    2->Alberty

%% Path strings
strDataEXLPath='WorkingDirectory\Core\Input-data-sheets';
strDataPath='WorkingDirectory\Core\Shared-data';
strReadFileJSON=strcat(strDataPath,'\JSON\equilibrator_compounds.json');
strReadFileMAT1=strcat(strDataPath,'\MAT\basic_parameters.mat');
strReadFileMAT2=strcat(strDataPath,'\MAT\parameters_core.mat');
strWriteFileMAT=strcat(strDataPath,'\MAT\parameters_core_corr.mat');
strWriteFileEXL=strcat(strDataEXLPath,'\parameters_core.xlsx');

%% Load data
equil_txt=fileread(strReadFileJSON);
equil_data=jsondecode(equil_txt);
load(strReadFileMAT1,'Rgas','T');
load(strReadFileMAT2,'met_keggid_par_raw','DG00_min_par_raw','z_vec','pKa','n_all');

%% Dependent parameters
n_equil=size(equil_data,1);

%% Memory allocation
NA=zeros(n_all,1);
DG00_s=cell(n_all,1);
z_vec_corr=cell(n_all,1);
DG00_s_corr=cell(n_all,1);
NA_corr=zeros(n_all,1);
DG00_s_g=cell(n_all,1);
pKa_g=cell(n_all,1);
NAg=zeros(n_all,1);
pKa_str=cell(n_all,1);
zmin=zeros(n_all,1);
zmax=zeros(n_all,1);

%% Read eQuilibrator data and parameters excel sheet
for i_met=1:n_all
    for ii=1:n_equil
        if strcmp(equil_data{ii}.CID,met_keggid_par_raw{i_met})
            break;
        end
    end
    NA_corr(i_met)=size(equil_data{ii}.pmaps(1).species,1);
    z_vec_corr{i_met}=zeros(NA_corr(i_met),1);
    DG00_s_corr{i_met}=zeros(NA_corr(i_met),1);
    for jj=1:NA_corr(i_met)
        z_vec_corr{i_met}(jj)=equil_data{ii}.pmaps(1).species(jj).z;
        DG00_s_corr{i_met}(jj)=equil_data{ii}.pmaps(1).species(jj).dG0_f/Rgas/T*1000;
    end
    NA(i_met)=size(z_vec{i_met},2);
    DG00_s{i_met}=zeros(NA(i_met),1);
    DG00_s{i_met}(1)=DG00_min_par_raw(i_met)/Rgas/T*1000;
    for jj=2:NA(i_met)
        DG00_s{i_met}(jj)=DG00_s{i_met}(jj-1)-log(10)*pKa{i_met}(jj-1);
    end
end

%% Checking/matching z_vec_corr versus z_vec
%activate this section to create a sheet called test.xlsx where the charged
%states in the JSON database is compared against those from
%parameter_core_raw to see which index to start updating DG00_s_corr at.

% i_met_new=[1;7;8;12;14;15;16;18;22;24;26;28;31;35;37;38;39;41;42;47;51;54;55;58;59;61;62;63;66;69];
% n_new=size(i_met_new,1);
% for i=1:n_new
%     xlRange=strcat(xlscol(3*(i-1)+1),'1');
%     writematrix(i_met_new(i),'test.xlsx','sheet','Sheet1','range',xlRange);
%     xlRange=strcat(xlscol(3*(i-1)+1),'2:',xlscol(3*(i-1)+1),num2str(NA_corr(i_met_new(i))+1));
%     writematrix(z_vec_corr{i_met_new(i)},'test.xlsx','sheet','Sheet1','range',xlRange);
%     xlRange=strcat(xlscol(3*(i-1)+2),'2:',xlscol(3*(i-1)+2),num2str(NA(i_met_new(i))+1));
%     writematrix(z_vec{i_met_new(i)}','test.xlsx','sheet','Sheet1','range',xlRange);
% end


%% Manual curation os reactants with suspecious DG00 from eQuilibrator database
% 2pg
i_met=1;
DG00_s_corr{i_met}(1)=-1500.5;
DG00_s_corr{i_met}(2)=-1534.7;
DG00_s_corr{i_met}(3)=-1554.6;
DG00_s_corr{i_met}(4)=-1559.2;
DG00_s_corr{i_met}(:)=DG00_s_corr{i_met}(:)/Rgas/T*1000;

% gthrd
i_met=4;
if gth_source==1
    DG00_s_corr{i_met}(1)=-750.99;
    DG00_s_corr{i_met}(2)=-823.9;
    DG00_s_corr{i_met}(3)=-882.1;
    DG00_s_corr{i_met}(4)=-935.9;
    DG00_s_corr{i_met}(5)=-968.5;
    DG00_s_corr{i_met}(6)=-993.0;
    DG00_s_corr{i_met}(:)=DG00_s_corr{i_met}(:)/Rgas/T*1000;
end
if gth_source==2
    DG00_s_corr{i_met}(1)=165.31;
    DG00_s_corr{i_met}(2)=92.4;
    DG00_s_corr{i_met}(3)=34.2;
    DG00_s_corr{i_met}(4)=-13.4;
    DG00_s_corr{i_met}(5)=-46;
    DG00_s_corr{i_met}(6)=-70.5;
    DG00_s_corr{i_met}(:)=DG00_s_corr{i_met}(:)/Rgas/T*1000;
end

% r5p
i_met=7;
DG00_s_corr{i_met}(1)=-1459.2;
DG00_s_corr{i_met}(2)=-1532.9;
DG00_s_corr{i_met}(3)=-1597.4;
DG00_s_corr{i_met}(4)=-1633.1;
DG00_s_corr{i_met}(5)=-1640.0;
DG00_s_corr{i_met}(:)=DG00_s_corr{i_met}(:)/Rgas/T*1000;

% akg
i_met=8;
DG00_s_corr{i_met}(1)=-790.8;
DG00_s_corr{i_met}(2)=-812.9;
DG00_s_corr{i_met}(3)=-828.1;
DG00_s_corr{i_met}(:)=DG00_s_corr{i_met}(:)/Rgas/T*1000;

% 3pg
i_met=12;
DG00_s_corr{i_met}(2)=-1504.6;
DG00_s_corr{i_met}(3)=-1541.6;
DG00_s_corr{i_met}(4)=-1561.5;
DG00_s_corr{i_met}(5)=-1568.9;
DG00_s_corr{i_met}(:)=DG00_s_corr{i_met}(:)/Rgas/T*1000;

% gam1p
i_met=14;
DG00_s_corr{i_met}(1)=-1482.6;
DG00_s_corr{i_met}(2)=-1556.2;
DG00_s_corr{i_met}(3)=-1605.7;
DG00_s_corr{i_met}(4)=-1641.3;
DG00_s_corr{i_met}(5)=-1648.1;
DG00_s_corr{i_met}(:)=DG00_s_corr{i_met}(:)/Rgas/T*1000;

% accoa
i_met=15;
DG00_s_corr{i_met}(1)=-3152.458237;
DG00_s_corr{i_met}(2)=-3224.4;
DG00_s_corr{i_met}(3)=-3259.6;
DG00_s_corr{i_met}(4)=-3291.6;
DG00_s_corr{i_met}(5)=-3319.6;
DG00_s_corr{i_met}(6)=-3341.2;
DG00_s_corr{i_met}(7)=-3359.0;
DG00_s_corr{i_met}(:)=DG00_s_corr{i_met}(:)/Rgas/T*1000;

% nad
i_met=16;
DG00_s_corr{i_met}(1)=-2053.9;
DG00_s_corr{i_met}(2)=-2126.3;
DG00_s_corr{i_met}(3)=-2194.4;
DG00_s_corr{i_met}(4)=-2259.3;
DG00_s_corr{i_met}(5)=-2287.9;
DG00_s_corr{i_met}(6)=-2306.5;
DG00_s_corr{i_met}(7)=-2317.1;
DG00_s_corr{i_met}(:)=DG00_s_corr{i_met}(:)/Rgas/T*1000;

% adp
i_met=18;
DG00_s_corr{i_met}(2)=-1832.5;
DG00_s_corr{i_met}(3)=-1903.5;
DG00_s_corr{i_met}(4)=-1945.9;
DG00_s_corr{i_met}(5)=-1974.3;
DG00_s_corr{i_met}(6)=-1992.6;
DG00_s_corr{i_met}(7)=-2002.7;
DG00_s_corr{i_met}(:)=DG00_s_corr{i_met}(:)/Rgas/T*1000;

%-----------------------------------------------------------
% the alpha version of acgam1p is used in eQuilibrator for Keq's of
% reactions.

% acgam1p (C04256) N-Acetyl-D-glucosamine 1-phosphate
% i_met=22;
% DG00_s_corr{i_met}(2)=-1651.4;
% DG00_s_corr{i_met}(3)=-1725.0;
% DG00_s_corr{i_met}(4)=-1761.1;
% DG00_s_corr{i_met}(5)=-1792.9;
% DG00_s_corr{i_met}(:)=DG00_s_corr{i_met}(:)/Rgas/T*1000;

% acgam1p (C04501) N-Acetyl-alpha-D-glucosamine 1-phosphate
i_met=22;
DG00_s_corr{i_met}(2)=-1648.8;
DG00_s_corr{i_met}(3)=-1722.4;
DG00_s_corr{i_met}(4)=-1758.5;
DG00_s_corr{i_met}(5)=-1790.2;
DG00_s_corr{i_met}(:)=DG00_s_corr{i_met}(:)/Rgas/T*1000;
%------------------------------------------------------------

% g3p
i_met=23;
DG00_s_corr{i_met}(1)=-1216;
DG00_s_corr{i_met}(2)=-1289.3;
DG00_s_corr{i_met}(3)=-1326;
DG00_s_corr{i_met}(4)=-1334;
DG00_s_corr{i_met}(:)=DG00_s_corr{i_met}(:)/Rgas/T*1000;

% pi
i_met=24;
DG00_s_corr{i_met}(1)=-1020;
DG00_s_corr{i_met}(2)=-1093.6;
DG00_s_corr{i_met}(3)=-1133.3;
DG00_s_corr{i_met}(4)=-1143.5;
DG00_s_corr{i_met}(:)=DG00_s_corr{i_met}(:)/Rgas/T*1000;

% pgc
i_met=26;
DG00_s_corr{i_met}(2)=-1893.1;
DG00_s_corr{i_met}(3)=-1964.9;
DG00_s_corr{i_met}(4)=-2002.6;
DG00_s_corr{i_met}(5)=-2022.3;
DG00_s_corr{i_met}(6)=-2030.8;
DG00_s_corr{i_met}(:)=DG00_s_corr{i_met}(:)/Rgas/T*1000;

% atp
i_met=28;
DG00_s_corr{i_met}(1)=-2700.0;
DG00_s_corr{i_met}(2)=-2771.8;
DG00_s_corr{i_met}(3)=-2814.2;
DG00_s_corr{i_met}(4)=-2842.7;
DG00_s_corr{i_met}(5)=-2861.5;
DG00_s_corr{i_met}(6)=-2875.9;
DG00_s_corr{i_met}(7)=-2881.0;
DG00_s_corr{i_met}(:)=DG00_s_corr{i_met}(:)/Rgas/T*1000;

% ru5p__D
i_met=31;
DG00_s_corr{i_met}(1)=-1529.8;
DG00_s_corr{i_met}(2)=-1595.3;
DG00_s_corr{i_met}(3)=-1632.4;
DG00_s_corr{i_met}(4)=-1640.9;
DG00_s_corr{i_met}(:)=DG00_s_corr{i_met}(:)/Rgas/T*1000;

% fdp
i_met=35;
DG00_s_corr{i_met}(1)=-2467.9;
DG00_s_corr{i_met}(2)=-2540.7;
DG00_s_corr{i_met}(3)=-2599.4;
DG00_s_corr{i_met}(4)=-2636.6;
DG00_s_corr{i_met}(5)=-2670.4;
DG00_s_corr{i_met}(6)=-2678.9;
DG00_s_corr{i_met}(7)=-2683.9;
DG00_s_corr{i_met}(:)=DG00_s_corr{i_met}(:)/Rgas/T*1000;

% gdp
i_met=36;
DG00_s_corr{i_met}(2)=-1982.4;
DG00_s_corr{i_met}(3)=-2062.2;
DG00_s_corr{i_met}(4)=-2133.3;
DG00_s_corr{i_met}(5)=-2175.7;
DG00_s_corr{i_met}(6)=-2210.6;
DG00_s_corr{i_met}(7)=-2238.8;
DG00_s_corr{i_met}(8)=-2257;
DG00_s_corr{i_met}(:)=DG00_s_corr{i_met}(:)/Rgas/T*1000;

% ppi
i_met=37;
DG00_s_corr{i_met}(1)=-1927.0;
DG00_s_corr{i_met}(2)=-1972.4;
DG00_s_corr{i_met}(3)=-2011.8;
DG00_s_corr{i_met}(4)=-2029.2;
DG00_s_corr{i_met}(5)=-2038.9;
DG00_s_corr{i_met}(:)=DG00_s_corr{i_met}(:)/Rgas/T*1000;

% nadp
i_met=38;
DG00_s_corr{i_met}(1)=-3031.4;
DG00_s_corr{i_met}(2)=-3097.9;
DG00_s_corr{i_met}(3)=-3130.9;
DG00_s_corr{i_met}(4)=-3159.0;
DG00_s_corr{i_met}(5)=-3177.6;
DG00_s_corr{i_met}(6)=-3188.3;
DG00_s_corr{i_met}(7)=-3192.1;
DG00_s_corr{i_met}(:)=DG00_s_corr{i_met}(:)/Rgas/T*1000;

% glu
i_met=39;
DG00_s_corr{i_met}(1)=-637.7;
DG00_s_corr{i_met}(2)=-692.1;
DG00_s_corr{i_met}(3)=-716.4;
DG00_s_corr{i_met}(4)=-727.2;
DG00_s_corr{i_met}(:)=DG00_s_corr{i_met}(:)/Rgas/T*1000;

% udpg
i_met=41;
DG00_s_corr{i_met}(2)=-2963.0;
DG00_s_corr{i_met}(3)=-3035.0;
DG00_s_corr{i_met}(4)=-3103.8;
DG00_s_corr{i_met}(5)=-3147.1;
DG00_s_corr{i_met}(6)=-3165.2;
DG00_s_corr{i_met}(7)=-3175.1;
DG00_s_corr{i_met}(:)=DG00_s_corr{i_met}(:)/Rgas/T*1000;

% gln__L
i_met=42;
DG00_s_corr{i_met}(1)=-471.5;
DG00_s_corr{i_met}(2)=-525.8;
DG00_s_corr{i_met}(3)=-537.6;
DG00_s_corr{i_met}(:)=DG00_s_corr{i_met}(:)/Rgas/T*1000;

% f6p
i_met=47;
DG00_s_corr{i_met}(2)=-1628.8;
DG00_s_corr{i_met}(3)=-1701.4;
DG00_s_corr{i_met}(4)=-1760.1;
DG00_s_corr{i_met}(5)=-1795.7;
DG00_s_corr{i_met}(6)=-1802.7;
DG00_s_corr{i_met}(:)=DG00_s_corr{i_met}(:)/Rgas/T*1000;

% gam6p
i_met=51;
DG00_s_corr{i_met}(1)=-1420.4;
DG00_s_corr{i_met}(2)=-1494.4;
DG00_s_corr{i_met}(3)=-1561.3;
DG00_s_corr{i_met}(4)=-1608.3;
DG00_s_corr{i_met}(5)=-1643.9;
DG00_s_corr{i_met}(6)=-1650.8;
DG00_s_corr{i_met}(:)=DG00_s_corr{i_met}(:)/Rgas/T*1000;

% s7p
i_met=53;
DG00_s_corr{i_met}(2)=-1780.4;
DG00_s_corr{i_met}(3)=-1856.3;
DG00_s_corr{i_met}(4)=-1910.5;
DG00_s_corr{i_met}(5)=-1947.7;
DG00_s_corr{i_met}(6)=-1956.2;
DG00_s_corr{i_met}(:)=DG00_s_corr{i_met}(:)/Rgas/T*1000;

% cit
i_met=54;
DG00_s_corr{i_met}(2)=-1163.2;
DG00_s_corr{i_met}(3)=-1194.0;
DG00_s_corr{i_met}(4)=-1220.6;
DG00_s_corr{i_met}(5)=-1238.0;
DG00_s_corr{i_met}(:)=DG00_s_corr{i_met}(:)/Rgas/T*1000;

% pgl
i_met=55;
DG00_s_corr{i_met}(2)=-1682.6;
DG00_s_corr{i_met}(3)=-1748.9;
DG00_s_corr{i_met}(4)=-1785.0;
DG00_s_corr{i_met}(5)=-1792.5;
DG00_s_corr{i_met}(:)=DG00_s_corr{i_met}(:)/Rgas/T*1000;

% gtp
i_met=56;
DG00_s_corr{i_met}(2)=-2861.114007;
DG00_s_corr{i_met}(3)=-2932.2;
DG00_s_corr{i_met}(4)=-3004.1;
DG00_s_corr{i_met}(5)=-3046.5;
DG00_s_corr{i_met}(6)=-3081.4;
DG00_s_corr{i_met}(7)=-3109.6;
DG00_s_corr{i_met}(8)=-3128.3;
DG00_s_corr{i_met}(9)=-3142.8;
DG00_s_corr{i_met}(:)=DG00_s_corr{i_met}(:)/Rgas/T*1000;

% acon_C
i_met=58;
DG00_s_corr{i_met}(1)=-916.2;
DG00_s_corr{i_met}(2)=-947.8;
DG00_s_corr{i_met}(3)=-969.1;
DG00_s_corr{i_met}(4)=-981.1;
DG00_s_corr{i_met}(:)=DG00_s_corr{i_met}(:)/Rgas/T*1000;

% nadph
i_met=59;
DG00_s_corr{i_met}(1)=-2996.3;
DG00_s_corr{i_met}(2)=-3069.1;
DG00_s_corr{i_met}(3)=-3102.1;
DG00_s_corr{i_met}(4)=-3130.2;
DG00_s_corr{i_met}(5)=-3148.8;
DG00_s_corr{i_met}(6)=-3159.5;
DG00_s_corr{i_met}(7)=-3163.3;
DG00_s_corr{i_met}(:)=DG00_s_corr{i_met}(:)/Rgas/T*1000;

% coa
i_met=61;
DG00_s_corr{i_met}(1)=-3026.3;
DG00_s_corr{i_met}(2)=-3084.0;
DG00_s_corr{i_met}(3)=-3119.6;
DG00_s_corr{i_met}(4)=-3152.1;
DG00_s_corr{i_met}(5)=-3180.2;
DG00_s_corr{i_met}(6)=-3202.2;
DG00_s_corr{i_met}(7)=-3220.1;
DG00_s_corr{i_met}(:)=DG00_s_corr{i_met}(:)/Rgas/T*1000;

% udp
i_met=62;
DG00_s_corr{i_met}(1)=-2334.2;
DG00_s_corr{i_met}(2)=-2405.8;
DG00_s_corr{i_met}(3)=-2450.4;
DG00_s_corr{i_met}(4)=-2491.5;
DG00_s_corr{i_met}(5)=-2509.8;
DG00_s_corr{i_met}(6)=-2519.9;
DG00_s_corr{i_met}(:)=DG00_s_corr{i_met}(:)/Rgas/T*1000;

% icit
i_met=63;
DG00_s_corr{i_met}(1)=-1155.6;
DG00_s_corr{i_met}(2)=-1186.4;
DG00_s_corr{i_met}(3)=-1213.1;
DG00_s_corr{i_met}(4)=-1230.7;
DG00_s_corr{i_met}(:)=DG00_s_corr{i_met}(:)/Rgas/T*1000;

% nadh
i_met=66;
DG00_s_corr{i_met}(1)=-2090.3;
DG00_s_corr{i_met}(2)=-2163.9;
DG00_s_corr{i_met}(3)=-2233.9;
DG00_s_corr{i_met}(4)=-2262.4;
DG00_s_corr{i_met}(5)=-2281.0;
DG00_s_corr{i_met}(6)=-2291.7;
DG00_s_corr{i_met}(:)=DG00_s_corr{i_met}(:)/Rgas/T*1000;

% gthox
i_met=68;
if gth_source==1
    DG00_s_corr{i_met}(1)=-1722.627681;
    DG00_s_corr{i_met}(2)=-1782.505546;
    DG00_s_corr{i_met}(3)=-1837.3;
    DG00_s_corr{i_met}(4)=-1870.9;
    DG00_s_corr{i_met}(5)=-1901.2;
    DG00_s_corr{i_met}(6)=-1926.8;
    DG00_s_corr{i_met}(7)=-1950.3;
    DG00_s_corr{i_met}(8)=-1972.0;  %Not need here, but transferred here from online eQuilibrator for completeness 
    DG00_s_corr{i_met}(9)=-1991.9;  %Not need here, but transferred here from online eQuilibrator for completeness
    DG00_s_corr{i_met}(:)=DG00_s_corr{i_met}(:)/Rgas/T*1000;
end
if gth_source==2
    DG00_s_corr{i_met}(1)=114.672319;
    DG00_s_corr{i_met}(2)=54.794454;
    DG00_s_corr{i_met}(3)=0;
    DG00_s_corr{i_met}(4)=-33.6;
    DG00_s_corr{i_met}(5)=-63.9;
    DG00_s_corr{i_met}(6)=-89.5;
    DG00_s_corr{i_met}(7)=-113;
    DG00_s_corr{i_met}(8)=0;        %Need not be updated as pKas_pKMgs sheet does not have the respective pKa to correct here
    DG00_s_corr{i_met}(9)=0;        %Need not be updated as pKas_pKMgs sheet does not have the respective pKa to correct here
    DG00_s_corr{i_met}(:)=DG00_s_corr{i_met}(:)/Rgas/T*1000;
end

% succoa
i_met=69;
DG00_s_corr{i_met}(1)=-3536.6;
DG00_s_corr{i_met}(2)=-3571.6;
DG00_s_corr{i_met}(3)=-3603.4;
DG00_s_corr{i_met}(4)=-3631.4;
DG00_s_corr{i_met}(5)=-3654.6;
DG00_s_corr{i_met}(6)=-3674.9;
DG00_s_corr{i_met}(7)=-3692.1;
DG00_s_corr{i_met}(:)=DG00_s_corr{i_met}(:)/Rgas/T*1000;

% amp
i_met=70;
DG00_s_corr{i_met}(2)=-961.8;
DG00_s_corr{i_met}(3)=-1032.8;
DG00_s_corr{i_met}(4)=-1068.6;
DG00_s_corr{i_met}(5)=-1097.0;
DG00_s_corr{i_met}(6)=-1103.9;
DG00_s_corr{i_met}(:)=DG00_s_corr{i_met}(:)/Rgas/T*1000;

% lac__D_p
i_met=79;
DG00_s_corr{i_met}(1)=-508.2;
DG00_s_corr{i_met}(2)=-529.8;
DG00_s_corr{i_met}(:)=DG00_s_corr{i_met}(:)/Rgas/T*1000;

%% Merge eQuilibrator and parameters excel sheet data  
    % Here, subscript g refers to a general index to cover all overlapping
    % and nonoverlapping parts of the indices of z_vec and z_vec_corr.

for i_met=1:n_all
    zmin(i_met)=min(z_vec{i_met}(1),z_vec_corr{i_met}(1));
    zmax(i_met)=max(z_vec{i_met}(NA(i_met)),z_vec_corr{i_met}(NA_corr(i_met)));
    NAg(i_met)=zmax(i_met)-zmin(i_met)+1;
    DG00_s_g{i_met}=zeros(NAg(i_met),1);
    pKa_g{i_met}=zeros(NAg(i_met)-1,1);
    
    for jj=1:NA(i_met)
        k=jj+z_vec{i_met}(1)-zmin(i_met);
        DG00_s_g{i_met}(k)=DG00_s{i_met}(jj);
    end
    for jj=1:NA_corr(i_met)
        k=jj+z_vec_corr{i_met}(1)-zmin(i_met);
        DG00_s_g{i_met}(k)=DG00_s_corr{i_met}(jj);
    end   
end

%% Calculate corrected pKa
for i_met=1:n_all
    for jj=2:NAg(i_met)
        pKa_g{i_met}(jj-1)=(DG00_s_g{i_met}(jj-1)-DG00_s_g{i_met}(jj))/log(10);
    end
    for jj=1:NA(i_met)-1
        k=jj+z_vec{i_met}(1)-zmin(i_met);
        pKa{i_met}(jj)=pKa_g{i_met}(k);
    end
    pKa_str{i_met}=strcat('[',num2str(pKa{i_met},'%.16f,'),']');
    if NA(i_met)>1
        pKa_str{i_met}=erase(pKa_str{i_met},',]');
        pKa_str{i_met}=strcat(pKa_str{i_met},']');
    end
    %DG00_min_par_raw(i_met)=DG00_s_g{i_met}(1)*Rgas*T/1000;
end

%% Write to Excel
% sheet3
tempcell=convertCharsToStrings('pKa');
xlRange='F1';
writematrix(tempcell,strWriteFileEXL,'sheet','met','range',xlRange);
xlRange=strcat('F2:F',num2str(n_all+1));
writecell(pKa_str,strWriteFileEXL,'sheet','met','range',xlRange);

%% Save to mat files
save(strWriteFileMAT,'DG00_min_par_raw','pKa');

return
